# Supplementary material for: Tissue spaces are reservoirs of antigenic diversity for Trypanosoma brucei
Source: Nature. 2024 Oct 30;636(8042):430–7. doi: 10.1038/s41586-024-08151-z (PMC11634766; doi:10.1038/s41586-024-08151-z)
Supplement: Supplementary file 2 — A summary of VSG expression in each cell by both genome alignment and de novo assembly, including categorization for Extended Data Fig. 5e. [file 41586_2024_8151_MOESM2_ESM.xlsx]

## Sheet: Sheet 1
cell	source	mouse	number_of_VSGs_detected_by_de_novo_assembly	number_of_VSGs_by_genome_alignment	cell_description	total_UMI_count	total_vsg_umi_count
A14_Lung_R2	lung	Mouse 1	1	1	1 VSG by alignment, 1 VSG detected de novo	1183	48
A15_Lung_R2	lung	Mouse 1	1	1	1 VSG by alignment, 1 VSG detected de novo	1056	77
A19_Lung_R2	lung	Mouse 1	1	3	>1 VSGs by alignment, 1 VSG detected de novo	3271	171
A20_Lung_R2	lung	Mouse 1	1	1	1 VSG by alignment, 1 VSG detected de novo	1546	59
A21_Lung_R2	lung	Mouse 1	1	3	>1 VSGs by alignment, 1 VSG detected de novo	1964	88
B11_Lung_R2	lung	Mouse 1	1	3	>1 VSGs by alignment, 1 VSG detected de novo	1544	84
B19_Lung_R2	lung	Mouse 1	1	3	>1 VSGs by alignment, 1 VSG detected de novo	1964	59
B23_Lung_R2	lung	Mouse 1	1	4	>1 VSGs by alignment, 1 VSG detected de novo	2094	126
D8_Lung_R2	lung	Mouse 1	1	1	1 VSG by alignment, 1 VSG detected de novo	1800	93
E10_Lung_R2	lung	Mouse 1	1	3	>1 VSGs by alignment, 1 VSG detected de novo	1888	97
E12_Lung_R2	lung	Mouse 1	1	3	>1 VSGs by alignment, 1 VSG detected de novo	3354	229
E14_Lung_R2	lung	Mouse 1	1	3	>1 VSGs by alignment, 1 VSG detected de novo	1981	105
E15_Lung_R2	lung	Mouse 1	1	2	>1 VSGs by alignment, 1 VSG detected de novo	2589	159
E16_Lung_R2	lung	Mouse 1	1	1	1 VSG by alignment, 1 VSG detected de novo	1999	74
E17_Lung_R2	lung	Mouse 1	1	4	>1 VSGs by alignment, 1 VSG detected de novo	2080	63
E18_Lung_R2	lung	Mouse 1	1	1	1 VSG by alignment, 1 VSG detected de novo	1748	86
E19_Lung_R2	lung	Mouse 1	1	4	>1 VSGs by alignment, 1 VSG detected de novo	1687	39
E20_Lung_R2	lung	Mouse 1	1	4	>1 VSGs by alignment, 1 VSG detected de novo	4387	282
E21_Lung_R2	lung	Mouse 1	1	5	>1 VSGs by alignment, 1 VSG detected de novo	2682	143
E23_Lung_R2	lung	Mouse 1	1	5	>1 VSGs by alignment, 1 VSG detected de novo	2531	71
E24_Lung_R2	lung	Mouse 1	1	2	>1 VSGs by alignment, 1 VSG detected de novo	2296	218
F10_Lung_R2	lung	Mouse 1	1	4	>1 VSGs by alignment, 1 VSG detected de novo	2566	121
F12_Lung_R2	lung	Mouse 1	1	5	>1 VSGs by alignment, 1 VSG detected de novo	1733	28
F14_Lung_R2	lung	Mouse 1	1	4	>1 VSGs by alignment, 1 VSG detected de novo	2642	94
F15_Lung_R2	lung	Mouse 1	1	4	>1 VSGs by alignment, 1 VSG detected de novo	3204	139
F17_Lung_R2	lung	Mouse 1	1	1	1 VSG by alignment, 1 VSG detected de novo	1729	89
F19_Lung_R2	lung	Mouse 1	1	4	>1 VSGs by alignment, 1 VSG detected de novo	4834	382
F20_Lung_R2	lung	Mouse 1	1	4	>1 VSGs by alignment, 1 VSG detected de novo	2854	119
F21_Lung_R2	lung	Mouse 1	1	5	>1 VSGs by alignment, 1 VSG detected de novo	3436	160
F23_Lung_R2	lung	Mouse 1	1	4	>1 VSGs by alignment, 1 VSG detected de novo	3967	195
F24_Lung_R2	lung	Mouse 1	1	4	>1 VSGs by alignment, 1 VSG detected de novo	2326	102
G10_Lung_R2	lung	Mouse 1	1	3	>1 VSGs by alignment, 1 VSG detected de novo	2808	70
G11_Lung_R2	lung	Mouse 1	1	3	>1 VSGs by alignment, 1 VSG detected de novo	2329	99
G12_Lung_R2	lung	Mouse 1	1	1	1 VSG by alignment, 1 VSG detected de novo	1663	35
G14_Lung_R2	lung	Mouse 1	1	3	>1 VSGs by alignment, 1 VSG detected de novo	2299	95
G16_Lung_R2	lung	Mouse 1	1	2	>1 VSGs by alignment, 1 VSG detected de novo	2258	107
G19_Lung_R2	lung	Mouse 1	1	3	>1 VSGs by alignment, 1 VSG detected de novo	3339	129
G20_Lung_R2	lung	Mouse 1	1	2	>1 VSGs by alignment, 1 VSG detected de novo	3592	283
G21_Lung_R2	lung	Mouse 1	1	3	>1 VSGs by alignment, 1 VSG detected de novo	3765	227
G22_Lung_R2	lung	Mouse 1	1	3	>1 VSGs by alignment, 1 VSG detected de novo	2997	146
G23_Lung_R2	lung	Mouse 1	1	1	1 VSG by alignment, 1 VSG detected de novo	2807	46
G3_Lung_R2	lung	Mouse 1	1	3	>1 VSGs by alignment, 1 VSG detected de novo	1649	51
H11_Lung_R2	lung	Mouse 1	1	4	>1 VSGs by alignment, 1 VSG detected de novo	4575	218
H14_Lung_R2	lung	Mouse 1	1	2	>1 VSGs by alignment, 1 VSG detected de novo	1973	85
H19_Lung_R2	lung	Mouse 1	1	3	>1 VSGs by alignment, 1 VSG detected de novo	3103	200
H21_Lung_R2	lung	Mouse 1	1	2	>1 VSGs by alignment, 1 VSG detected de novo	2671	200
H22_Lung_R2	lung	Mouse 1	1	1	1 VSG by alignment, 1 VSG detected de novo	3221	186
H9_Lung_R2	lung	Mouse 1	1	1	1 VSG by alignment, 1 VSG detected de novo	2003	78
I10_Lung_R2	lung	Mouse 1	1	4	>1 VSGs by alignment, 1 VSG detected de novo	6478	561
I11_Lung_R2	lung	Mouse 1	1	1	1 VSG by alignment, 1 VSG detected de novo	4281	92
I14_Lung_R2	lung	Mouse 1	1	3	>1 VSGs by alignment, 1 VSG detected de novo	2135	67
I15_Lung_R2	lung	Mouse 1	1	1	1 VSG by alignment, 1 VSG detected de novo	1507	42
I17_Lung_R2	lung	Mouse 1	1	1	1 VSG by alignment, 1 VSG detected de novo	1408	78
I18_Lung_R2	lung	Mouse 1	1	2	>1 VSGs by alignment, 1 VSG detected de novo	1879	74
I19_Lung_R2	lung	Mouse 1	1	3	>1 VSGs by alignment, 1 VSG detected de novo	4885	250
I20_Lung_R2	lung	Mouse 1	1	3	>1 VSGs by alignment, 1 VSG detected de novo	1858	91
I4_Lung_R2	lung	Mouse 1	1	1	1 VSG by alignment, 1 VSG detected de novo	1928	96
I6_Lung_R2	lung	Mouse 1	1	2	>1 VSGs by alignment, 1 VSG detected de novo	1080	53
I8_Lung_R2	lung	Mouse 1	1	2	>1 VSGs by alignment, 1 VSG detected de novo	2711	104
I9_Lung_R2	lung	Mouse 1	1	4	>1 VSGs by alignment, 1 VSG detected de novo	1966	50
J11_Lung_R2	lung	Mouse 1	1	5	>1 VSGs by alignment, 1 VSG detected de novo	5305	269
J12_Lung_R2	lung	Mouse 1	1	2	>1 VSGs by alignment, 1 VSG detected de novo	3897	172
J13_Lung_R2	lung	Mouse 1	1	4	>1 VSGs by alignment, 1 VSG detected de novo	3617	134
J19_Lung_R2	lung	Mouse 1	1	4	>1 VSGs by alignment, 1 VSG detected de novo	3822	235
J5_Lung_R2	lung	Mouse 1	1	4	>1 VSGs by alignment, 1 VSG detected de novo	2009	79
J6_Lung_R2	lung	Mouse 1	1	3	>1 VSGs by alignment, 1 VSG detected de novo	2550	93
J8_Lung_R2	lung	Mouse 1	1	4	>1 VSGs by alignment, 1 VSG detected de novo	2523	73
J9_Lung_R2	lung	Mouse 1	1	5	>1 VSGs by alignment, 1 VSG detected de novo	6071	367
K10_Lung_R2	lung	Mouse 1	1	4	>1 VSGs by alignment, 1 VSG detected de novo	6469	355
K13_Lung_R2	lung	Mouse 1	1	1	1 VSG by alignment, 1 VSG detected de novo	2444	129
K14_Lung_R2	lung	Mouse 1	1	4	>1 VSGs by alignment, 1 VSG detected de novo	3629	151
K17_Lung_R2	lung	Mouse 1	1	3	>1 VSGs by alignment, 1 VSG detected de novo	2651	108
K18_Lung_R2	lung	Mouse 1	1	4	>1 VSGs by alignment, 1 VSG detected de novo	2262	107
K19_Lung_R2	lung	Mouse 1	1	3	>1 VSGs by alignment, 1 VSG detected de novo	2421	89
K1_Lung_R2	lung	Mouse 1	1	4	>1 VSGs by alignment, 1 VSG detected de novo	8832	20
K20_Lung_R2	lung	Mouse 1	1	3	>1 VSGs by alignment, 1 VSG detected de novo	3017	181
K21_Lung_R2	lung	Mouse 1	1	5	>1 VSGs by alignment, 1 VSG detected de novo	2910	85
K23_Lung_R2	lung	Mouse 1	1	5	>1 VSGs by alignment, 1 VSG detected de novo	3661	165
K24_Lung_R2	lung	Mouse 1	1	2	>1 VSGs by alignment, 1 VSG detected de novo	2018	125
K2_Lung_R2	lung	Mouse 1	1	3	>1 VSGs by alignment, 1 VSG detected de novo	4741	298
K3_Lung_R2	lung	Mouse 1	1	6	>1 VSGs by alignment, 1 VSG detected de novo	2930	102
K4_Lung_R2	lung	Mouse 1	1	4	>1 VSGs by alignment, 1 VSG detected de novo	1491	281
K5_Lung_R2	lung	Mouse 1	1	2	>1 VSGs by alignment, 1 VSG detected de novo	1325	202
K6_Lung_R2	lung	Mouse 1	1	2	>1 VSGs by alignment, 1 VSG detected de novo	2778	144
K7_Lung_R2	lung	Mouse 1	1	3	>1 VSGs by alignment, 1 VSG detected de novo	1028	70
K8_Lung_R2	lung	Mouse 1	1	4	>1 VSGs by alignment, 1 VSG detected de novo	3152	122
K9_Lung_R2	lung	Mouse 1	1	3	>1 VSGs by alignment, 1 VSG detected de novo	5561	258
L11_Lung_R2	lung	Mouse 1	1	4	>1 VSGs by alignment, 1 VSG detected de novo	4412	318
L12_Lung_R2	lung	Mouse 1	1	1	1 VSG by alignment, 1 VSG detected de novo	1773	79
L13_Lung_R2	lung	Mouse 1	1	2	>1 VSGs by alignment, 1 VSG detected de novo	4874	319
L17_Lung_R2	lung	Mouse 1	1	1	1 VSG by alignment, 1 VSG detected de novo	1988	122
L20_Lung_R2	lung	Mouse 1	1	2	>1 VSGs by alignment, 1 VSG detected de novo	2094	90
L21_Lung_R2	lung	Mouse 1	1	3	>1 VSGs by alignment, 1 VSG detected de novo	1938	81
L2_Lung_R2	lung	Mouse 1	1	3	>1 VSGs by alignment, 1 VSG detected de novo	2316	69
L3_Lung_R2	lung	Mouse 1	1	1	1 VSG by alignment, 1 VSG detected de novo	4635	155
L5_Lung_R2	lung	Mouse 1	1	4	>1 VSGs by alignment, 1 VSG detected de novo	3360	170
L7_Lung_R2	lung	Mouse 1	1	5	>1 VSGs by alignment, 1 VSG detected de novo	3229	148
L8_Lung_R2	lung	Mouse 1	1	6	>1 VSGs by alignment, 1 VSG detected de novo	4948	265
L9_Lung_R2	lung	Mouse 1	1	1	1 VSG by alignment, 1 VSG detected de novo	6185	274
M10_Lung_R2	lung	Mouse 1	1	1	1 VSG by alignment, 1 VSG detected de novo	2592	99
M15_Lung_R2	lung	Mouse 1	1	2	>1 VSGs by alignment, 1 VSG detected de novo	1047	30
M5_Lung_R2	lung	Mouse 1	1	4	>1 VSGs by alignment, 1 VSG detected de novo	3600	140
M6_Lung_R2	lung	Mouse 1	1	5	>1 VSGs by alignment, 1 VSG detected de novo	2127	28
M7_Lung_R2	lung	Mouse 1	1	2	>1 VSGs by alignment, 1 VSG detected de novo	6841	299
M9_Lung_R2	lung	Mouse 1	1	4	>1 VSGs by alignment, 1 VSG detected de novo	3780	151
N14_Lung_R2	lung	Mouse 1	1	1	1 VSG by alignment, 1 VSG detected de novo	5431	390
N17_Lung_R2	lung	Mouse 1	1	5	>1 VSGs by alignment, 1 VSG detected de novo	3959	183
N3_Lung_R2	lung	Mouse 1	1	1	1 VSG by alignment, 1 VSG detected de novo	1575	109
N5_Lung_R2	lung	Mouse 1	1	6	>1 VSGs by alignment, 1 VSG detected de novo	7236	339
N6_Lung_R2	lung	Mouse 1	1	6	>1 VSGs by alignment, 1 VSG detected de novo	3501	146
N7_Lung_R2	lung	Mouse 1	1	8	>1 VSGs by alignment, 1 VSG detected de novo	5267	267
N8_Lung_R2	lung	Mouse 1	1	1	1 VSG by alignment, 1 VSG detected de novo	3586	119
O14_Lung_R2	lung	Mouse 1	1	1	1 VSG by alignment, 1 VSG detected de novo	1711	56
P6_Lung_R2	lung	Mouse 1	1	1	1 VSG by alignment, 1 VSG detected de novo	1117	64
A2_mouse1_blood	blood	Mouse 1	1	6	>1 VSGs by alignment, 1 VSG detected de novo	9834	19
A3_mouse1_blood	blood	Mouse 1	1	1	1 VSG by alignment, 1 VSG detected de novo	7970	372
A5_mouse1_blood	blood	Mouse 1	1	1	1 VSG by alignment, 1 VSG detected de novo	3135	26
A6_mouse1_blood	blood	Mouse 1	1	3	>1 VSGs by alignment, 1 VSG detected de novo	4852	18
B10_mouse1_blood	blood	Mouse 1	1	1	1 VSG by alignment, 1 VSG detected de novo	3824	99
B12_mouse1_blood	blood	Mouse 1	1	8	>1 VSGs by alignment, 1 VSG detected de novo	5820	89
B14_mouse1_blood	blood	Mouse 1	1	1	1 VSG by alignment, 1 VSG detected de novo	7321	145
B15_mouse1_blood	blood	Mouse 1	1	1	1 VSG by alignment, 1 VSG detected de novo	6911	487
B18_mouse1_blood	blood	Mouse 1	1	5	>1 VSGs by alignment, 1 VSG detected de novo	4247	41
B4_mouse1_blood	blood	Mouse 1	1	1	1 VSG by alignment, 1 VSG detected de novo	5402	279
B5_mouse1_blood	blood	Mouse 1	1	1	1 VSG by alignment, 1 VSG detected de novo	5414	373
C13_mouse1_blood	blood	Mouse 1	1	5	>1 VSGs by alignment, 1 VSG detected de novo	8126	58
C15_mouse1_blood	blood	Mouse 1	1	1	1 VSG by alignment, 1 VSG detected de novo	11130	91
C16_mouse1_blood	blood	Mouse 1	1	3	>1 VSGs by alignment, 1 VSG detected de novo	9833	23
C17_mouse1_blood	blood	Mouse 1	1	1	1 VSG by alignment, 1 VSG detected de novo	4771	230
C18_mouse1_blood	blood	Mouse 1	1	7	>1 VSGs by alignment, 1 VSG detected de novo	7262	24
C19_mouse1_blood	blood	Mouse 1	1	1	1 VSG by alignment, 1 VSG detected de novo	4297	174
C1_mouse1_blood	blood	Mouse 1	1	1	1 VSG by alignment, 1 VSG detected de novo	5475	224
C2_mouse1_blood	blood	Mouse 1	1	5	>1 VSGs by alignment, 1 VSG detected de novo	4721	24
C4_mouse1_blood	blood	Mouse 1	1	5	>1 VSGs by alignment, 1 VSG detected de novo	11183	64
C5_mouse1_blood	blood	Mouse 1	1	5	>1 VSGs by alignment, 1 VSG detected de novo	9433	25
C6_mouse1_blood	blood	Mouse 1	1	4	>1 VSGs by alignment, 1 VSG detected de novo	9654	22
C9_mouse1_blood	blood	Mouse 1	1	4	>1 VSGs by alignment, 1 VSG detected de novo	8504	63
D10_mouse1_blood	blood	Mouse 1	1	1	1 VSG by alignment, 1 VSG detected de novo	6983	350
D11_mouse1_blood	blood	Mouse 1	1	2	>1 VSGs by alignment, 1 VSG detected de novo	3112	12
D12_mouse1_blood	blood	Mouse 1	1	1	1 VSG by alignment, 1 VSG detected de novo	3597	123
D13_mouse1_blood	blood	Mouse 1	1	2	>1 VSGs by alignment, 1 VSG detected de novo	7963	12
D14_mouse1_blood	blood	Mouse 1	1	8	>1 VSGs by alignment, 1 VSG detected de novo	10716	29
D15_mouse1_blood	blood	Mouse 1	1	9	>1 VSGs by alignment, 1 VSG detected de novo	9162	136
D16_mouse1_blood	blood	Mouse 1	1	1	1 VSG by alignment, 1 VSG detected de novo	3785	225
D18_mouse1_blood	blood	Mouse 1	1	1	1 VSG by alignment, 1 VSG detected de novo	2552	58
D19_mouse1_blood	blood	Mouse 1	1	1	1 VSG by alignment, 1 VSG detected de novo	4020	67
D1_mouse1_blood	blood	Mouse 1	1	1	1 VSG by alignment, 1 VSG detected de novo	4759	78
D22_mouse1_blood	blood	Mouse 1	1	1	1 VSG by alignment, 1 VSG detected de novo	3193	45
D23_mouse1_blood	blood	Mouse 1	1	3	>1 VSGs by alignment, 1 VSG detected de novo	2779	11
D2_mouse1_blood	blood	Mouse 1	1	1	1 VSG by alignment, 1 VSG detected de novo	2569	198
D3_mouse1_blood	blood	Mouse 1	1	4	>1 VSGs by alignment, 1 VSG detected de novo	4097	243
D4_mouse1_blood	blood	Mouse 1	1	1	1 VSG by alignment, 1 VSG detected de novo	7290	286
D5_mouse1_blood	blood	Mouse 1	1	1	1 VSG by alignment, 1 VSG detected de novo	4401	273
D6_mouse1_blood	blood	Mouse 1	1	6	>1 VSGs by alignment, 1 VSG detected de novo	6792	83
D8_mouse1_blood	blood	Mouse 1	1	4	>1 VSGs by alignment, 1 VSG detected de novo	8080	22
E12_mouse1_blood	blood	Mouse 1	1	6	>1 VSGs by alignment, 1 VSG detected de novo	11365	69
E13_mouse1_blood	blood	Mouse 1	1	4	>1 VSGs by alignment, 1 VSG detected de novo	10010	14
E14_mouse1_blood	blood	Mouse 1	1	1	1 VSG by alignment, 1 VSG detected de novo	6324	210
E15_mouse1_blood	blood	Mouse 1	1	3	>1 VSGs by alignment, 1 VSG detected de novo	8543	13
E17_mouse1_blood	blood	Mouse 1	1	4	>1 VSGs by alignment, 1 VSG detected de novo	8653	15
E18_mouse1_blood	blood	Mouse 1	1	4	>1 VSGs by alignment, 1 VSG detected de novo	5487	18
E19_mouse1_blood	blood	Mouse 1	1	1	1 VSG by alignment, 1 VSG detected de novo	3225	215
E20_mouse1_blood	blood	Mouse 1	1	1	1 VSG by alignment, 1 VSG detected de novo	3886	44
E21_mouse1_blood	blood	Mouse 1	1	2	>1 VSGs by alignment, 1 VSG detected de novo	4961	11
E22_mouse1_blood	blood	Mouse 1	1	1	1 VSG by alignment, 1 VSG detected de novo	3730	134
E24_mouse1_blood	blood	Mouse 1	1	3	>1 VSGs by alignment, 1 VSG detected de novo	5475	14
E2_mouse1_blood	blood	Mouse 1	1	4	>1 VSGs by alignment, 1 VSG detected de novo	9061	48
E3_mouse1_blood	blood	Mouse 1	1	7	>1 VSGs by alignment, 1 VSG detected de novo	11323	99
E4_mouse1_blood	blood	Mouse 1	1	7	>1 VSGs by alignment, 1 VSG detected de novo	8673	88
E5_mouse1_blood	blood	Mouse 1	1	8	>1 VSGs by alignment, 1 VSG detected de novo	7694	93
E8_mouse1_blood	blood	Mouse 1	1	1	1 VSG by alignment, 1 VSG detected de novo	3741	211
F10_mouse1_blood	blood	Mouse 1	1	8	>1 VSGs by alignment, 1 VSG detected de novo	8258	85
F11_mouse1_blood	blood	Mouse 1	1	1	1 VSG by alignment, 1 VSG detected de novo	4025	243
F12_mouse1_blood	blood	Mouse 1	1	1	1 VSG by alignment, 1 VSG detected de novo	6487	225
F13_mouse1_blood	blood	Mouse 1	1	1	1 VSG by alignment, 1 VSG detected de novo	8038	96
F14_mouse1_blood	blood	Mouse 1	1	1	1 VSG by alignment, 1 VSG detected de novo	6969	330
F15_mouse1_blood	blood	Mouse 1	1	1	1 VSG by alignment, 1 VSG detected de novo	3460	196
F17_mouse1_blood	blood	Mouse 1	1	6	>1 VSGs by alignment, 1 VSG detected de novo	8813	47
F18_mouse1_blood	blood	Mouse 1	1	1	1 VSG by alignment, 1 VSG detected de novo	8215	77
F19_mouse1_blood	blood	Mouse 1	1	4	>1 VSGs by alignment, 1 VSG detected de novo	6206	13
F20_mouse1_blood	blood	Mouse 1	1	1	1 VSG by alignment, 1 VSG detected de novo	3905	176
F23_mouse1_blood	blood	Mouse 1	1	2	>1 VSGs by alignment, 1 VSG detected de novo	7802	18
F24_mouse1_blood	blood	Mouse 1	1	6	>1 VSGs by alignment, 1 VSG detected de novo	6515	39
F2_mouse1_blood	blood	Mouse 1	1	6	>1 VSGs by alignment, 1 VSG detected de novo	8382	33
F3_mouse1_blood	blood	Mouse 1	1	1	1 VSG by alignment, 1 VSG detected de novo	9354	147
F4_mouse1_blood	blood	Mouse 1	1	1	1 VSG by alignment, 1 VSG detected de novo	5548	455
F5_mouse1_blood	blood	Mouse 1	1	4	>1 VSGs by alignment, 1 VSG detected de novo	7608	71
F6_mouse1_blood	blood	Mouse 1	1	1	1 VSG by alignment, 1 VSG detected de novo	6112	81
F7_mouse1_blood	blood	Mouse 1	1	1	1 VSG by alignment, 1 VSG detected de novo	9566	175
G10_mouse1_blood	blood	Mouse 1	1	9	>1 VSGs by alignment, 1 VSG detected de novo	8253	30
G11_mouse1_blood	blood	Mouse 1	1	1	1 VSG by alignment, 1 VSG detected de novo	4006	66
G12_mouse1_blood	blood	Mouse 1	1	1	1 VSG by alignment, 1 VSG detected de novo	8057	131
G13_mouse1_blood	blood	Mouse 1	1	1	1 VSG by alignment, 1 VSG detected de novo	5972	530
G16_mouse1_blood	blood	Mouse 1	1	1	1 VSG by alignment, 1 VSG detected de novo	5907	57
G17_mouse1_blood	blood	Mouse 1	1	7	>1 VSGs by alignment, 1 VSG detected de novo	3908	268
G19_mouse1_blood	blood	Mouse 1	1	1	1 VSG by alignment, 1 VSG detected de novo	4920	209
G3_mouse1_blood	blood	Mouse 1	1	1	1 VSG by alignment, 1 VSG detected de novo	11890	177
G4_mouse1_blood	blood	Mouse 1	1	9	>1 VSGs by alignment, 1 VSG detected de novo	10255	40
G5_mouse1_blood	blood	Mouse 1	1	6	>1 VSGs by alignment, 1 VSG detected de novo	9568	87
G6_mouse1_blood	blood	Mouse 1	1	1	1 VSG by alignment, 1 VSG detected de novo	8224	92
G7_mouse1_blood	blood	Mouse 1	1	3	>1 VSGs by alignment, 1 VSG detected de novo	8154	14
H12_mouse1_blood	blood	Mouse 1	1	5	>1 VSGs by alignment, 1 VSG detected de novo	8776	33
H14_mouse1_blood	blood	Mouse 1	1	4	>1 VSGs by alignment, 1 VSG detected de novo	4478	15
H15_mouse1_blood	blood	Mouse 1	1	1	1 VSG by alignment, 1 VSG detected de novo	2590	75
H18_mouse1_blood	blood	Mouse 1	1	3	>1 VSGs by alignment, 1 VSG detected de novo	5249	13
H1_mouse1_blood	blood	Mouse 1	1	1	1 VSG by alignment, 1 VSG detected de novo	3384	208
H20_mouse1_blood	blood	Mouse 1	1	4	>1 VSGs by alignment, 1 VSG detected de novo	5963	14
H21_mouse1_blood	blood	Mouse 1	1	1	1 VSG by alignment, 1 VSG detected de novo	4072	50
H23_mouse1_blood	blood	Mouse 1	1	1	1 VSG by alignment, 1 VSG detected de novo	2084	16
H2_mouse1_blood	blood	Mouse 1	1	1	1 VSG by alignment, 1 VSG detected de novo	5616	412
H3_mouse1_blood	blood	Mouse 1	1	10	>1 VSGs by alignment, 1 VSG detected de novo	6151	129
H4_mouse1_blood	blood	Mouse 1	1	3	>1 VSGs by alignment, 1 VSG detected de novo	8548	33
H6_mouse1_blood	blood	Mouse 1	1	1	1 VSG by alignment, 1 VSG detected de novo	7716	154
H8_mouse1_blood	blood	Mouse 1	1	1	1 VSG by alignment, 1 VSG detected de novo	6051	393
H9_mouse1_blood	blood	Mouse 1	1	6	>1 VSGs by alignment, 1 VSG detected de novo	6948	16
I13_mouse1_blood	blood	Mouse 1	1	1	1 VSG by alignment, 1 VSG detected de novo	7373	472
I14_mouse1_blood	blood	Mouse 1	1	1	1 VSG by alignment, 1 VSG detected de novo	5722	123
I15_mouse1_blood	blood	Mouse 1	1	3	>1 VSGs by alignment, 1 VSG detected de novo	5598	11
I16_mouse1_blood	blood	Mouse 1	1	1	1 VSG by alignment, 1 VSG detected de novo	3422	185
I19_mouse1_blood	blood	Mouse 1	1	1	1 VSG by alignment, 1 VSG detected de novo	3739	202
I1_mouse1_blood	blood	Mouse 1	1	1	1 VSG by alignment, 1 VSG detected de novo	3651	157
I24_mouse1_blood	blood	Mouse 1	1	1	1 VSG by alignment, 1 VSG detected de novo	1249	71
I2_mouse1_blood	blood	Mouse 1	1	8	>1 VSGs by alignment, 1 VSG detected de novo	10320	39
I3_mouse1_blood	blood	Mouse 1	1	1	1 VSG by alignment, 1 VSG detected de novo	5523	282
I7_mouse1_blood	blood	Mouse 1	1	2	>1 VSGs by alignment, 1 VSG detected de novo	3860	12
J13_mouse1_blood	blood	Mouse 1	1	2	>1 VSGs by alignment, 1 VSG detected de novo	7845	18
J15_mouse1_blood	blood	Mouse 1	1	1	1 VSG by alignment, 1 VSG detected de novo	7118	75
J19_mouse1_blood	blood	Mouse 1	1	7	>1 VSGs by alignment, 1 VSG detected de novo	9358	24
J23_mouse1_blood	blood	Mouse 1	1	1	1 VSG by alignment, 1 VSG detected de novo	2631	203
J2_mouse1_blood	blood	Mouse 1	1	1	1 VSG by alignment, 1 VSG detected de novo	7414	282
J3_mouse1_blood	blood	Mouse 1	1	6	>1 VSGs by alignment, 1 VSG detected de novo	8268	18
J4_mouse1_blood	blood	Mouse 1	1	5	>1 VSGs by alignment, 1 VSG detected de novo	4639	74
K10_mouse1_blood	blood	Mouse 1	1	6	>1 VSGs by alignment, 1 VSG detected de novo	7610	19
K12_mouse1_blood	blood	Mouse 1	1	8	>1 VSGs by alignment, 1 VSG detected de novo	5988	27
K13_mouse1_blood	blood	Mouse 1	1	8	>1 VSGs by alignment, 1 VSG detected de novo	9448	30
K14_mouse1_blood	blood	Mouse 1	1	3	>1 VSGs by alignment, 1 VSG detected de novo	2954	13
K17_mouse1_blood	blood	Mouse 1	1	8	>1 VSGs by alignment, 1 VSG detected de novo	6105	89
K1_mouse1_blood	blood	Mouse 1	1	4	>1 VSGs by alignment, 1 VSG detected de novo	4868	18
K2_mouse1_blood	blood	Mouse 1	1	6	>1 VSGs by alignment, 1 VSG detected de novo	4779	30
K3_mouse1_blood	blood	Mouse 1	1	1	1 VSG by alignment, 1 VSG detected de novo	6444	416
K6_mouse1_blood	blood	Mouse 1	1	4	>1 VSGs by alignment, 1 VSG detected de novo	5936	16
K7_mouse1_blood	blood	Mouse 1	1	5	>1 VSGs by alignment, 1 VSG detected de novo	11246	20
L10_mouse1_blood	blood	Mouse 1	1	5	>1 VSGs by alignment, 1 VSG detected de novo	6888	97
L11_mouse1_blood	blood	Mouse 1	1	2	>1 VSGs by alignment, 1 VSG detected de novo	4048	14
L12_mouse1_blood	blood	Mouse 1	1	2	>1 VSGs by alignment, 1 VSG detected de novo	8288	15
L13_mouse1_blood	blood	Mouse 1	1	8	>1 VSGs by alignment, 1 VSG detected de novo	9242	100
L14_mouse1_blood	blood	Mouse 1	1	4	>1 VSGs by alignment, 1 VSG detected de novo	4835	17
L16_mouse1_blood	blood	Mouse 1	1	3	>1 VSGs by alignment, 1 VSG detected de novo	5928	31
L18_mouse1_blood	blood	Mouse 1	1	2	>1 VSGs by alignment, 1 VSG detected de novo	1978	72
L23_mouse1_blood	blood	Mouse 1	1	1	1 VSG by alignment, 1 VSG detected de novo	2519	71
L2_mouse1_blood	blood	Mouse 1	1	5	>1 VSGs by alignment, 1 VSG detected de novo	6674	404
L3_mouse1_blood	blood	Mouse 1	1	1	1 VSG by alignment, 1 VSG detected de novo	10048	169
L4_mouse1_blood	blood	Mouse 1	1	1	1 VSG by alignment, 1 VSG detected de novo	8087	490
L6_mouse1_blood	blood	Mouse 1	1	1	1 VSG by alignment, 1 VSG detected de novo	4034	277
L9_mouse1_blood	blood	Mouse 1	1	8	>1 VSGs by alignment, 1 VSG detected de novo	7320	121
M12_mouse1_blood	blood	Mouse 1	1	1	1 VSG by alignment, 1 VSG detected de novo	5653	332
M13_mouse1_blood	blood	Mouse 1	1	1	1 VSG by alignment, 1 VSG detected de novo	5447	216
M1_mouse1_blood	blood	Mouse 1	1	1	1 VSG by alignment, 1 VSG detected de novo	7974	138
M20_mouse1_blood	blood	Mouse 1	1	3	>1 VSGs by alignment, 1 VSG detected de novo	9800	23
M21_mouse1_blood	blood	Mouse 1	1	9	>1 VSGs by alignment, 1 VSG detected de novo	6545	92
M22_mouse1_blood	blood	Mouse 1	1	5	>1 VSGs by alignment, 1 VSG detected de novo	14547	18
M23_mouse1_blood	blood	Mouse 1	1	5	>1 VSGs by alignment, 1 VSG detected de novo	11345	17
M24_mouse1_blood	blood	Mouse 1	1	1	1 VSG by alignment, 1 VSG detected de novo	6793	547
M2_mouse1_blood	blood	Mouse 1	1	5	>1 VSGs by alignment, 1 VSG detected de novo	10448	23
M3_mouse1_blood	blood	Mouse 1	1	5	>1 VSGs by alignment, 1 VSG detected de novo	2207	103
M4_mouse1_blood	blood	Mouse 1	1	1	1 VSG by alignment, 1 VSG detected de novo	6122	590
M7_mouse1_blood	blood	Mouse 1	1	1	1 VSG by alignment, 1 VSG detected de novo	1565	105
M9_mouse1_blood	blood	Mouse 1	1	1	1 VSG by alignment, 1 VSG detected de novo	5326	83
N11_mouse1_blood	blood	Mouse 1	1	1	1 VSG by alignment, 1 VSG detected de novo	3568	51
N12_mouse1_blood	blood	Mouse 1	1	1	1 VSG by alignment, 1 VSG detected de novo	5502	94
N14_mouse1_blood	blood	Mouse 1	1	1	1 VSG by alignment, 1 VSG detected de novo	8826	66
N16_mouse1_blood	blood	Mouse 1	1	1	1 VSG by alignment, 1 VSG detected de novo	7119	486
N17_mouse1_blood	blood	Mouse 1	1	1	1 VSG by alignment, 1 VSG detected de novo	4680	13
N19_mouse1_blood	blood	Mouse 1	1	1	1 VSG by alignment, 1 VSG detected de novo	3727	63
N1_mouse1_blood	blood	Mouse 1	1	1	1 VSG by alignment, 1 VSG detected de novo	4322	207
N22_mouse1_blood	blood	Mouse 1	1	1	1 VSG by alignment, 1 VSG detected de novo	6221	247
N23_mouse1_blood	blood	Mouse 1	1	1	1 VSG by alignment, 1 VSG detected de novo	9122	88
N24_mouse1_blood	blood	Mouse 1	1	5	>1 VSGs by alignment, 1 VSG detected de novo	8610	14
N2_mouse1_blood	blood	Mouse 1	1	6	>1 VSGs by alignment, 1 VSG detected de novo	6391	80
N3_mouse1_blood	blood	Mouse 1	1	1	1 VSG by alignment, 1 VSG detected de novo	7208	200
N5_mouse1_blood	blood	Mouse 1	1	5	>1 VSGs by alignment, 1 VSG detected de novo	7823	19
N7_mouse1_blood	blood	Mouse 1	1	4	>1 VSGs by alignment, 1 VSG detected de novo	4015	17
N8_mouse1_blood	blood	Mouse 1	1	1	1 VSG by alignment, 1 VSG detected de novo	5995	30
O10_mouse1_blood	blood	Mouse 1	1	1	1 VSG by alignment, 1 VSG detected de novo	5658	204
O14_mouse1_blood	blood	Mouse 1	1	1	1 VSG by alignment, 1 VSG detected de novo	3570	30
O16_mouse1_blood	blood	Mouse 1	1	1	1 VSG by alignment, 1 VSG detected de novo	3885	49
O17_mouse1_blood	blood	Mouse 1	1	1	1 VSG by alignment, 1 VSG detected de novo	1228	52
O20_mouse1_blood	blood	Mouse 1	1	1	1 VSG by alignment, 1 VSG detected de novo	3070	259
O21_mouse1_blood	blood	Mouse 1	1	1	1 VSG by alignment, 1 VSG detected de novo	7519	114
O23_mouse1_blood	blood	Mouse 1	1	9	>1 VSGs by alignment, 1 VSG detected de novo	11874	72
O24_mouse1_blood	blood	Mouse 1	1	1	1 VSG by alignment, 1 VSG detected de novo	2351	92
O2_mouse1_blood	blood	Mouse 1	1	1	1 VSG by alignment, 1 VSG detected de novo	2833	292
O7_mouse1_blood	blood	Mouse 1	1	6	>1 VSGs by alignment, 1 VSG detected de novo	7745	22
O8_mouse1_blood	blood	Mouse 1	1	11	>1 VSGs by alignment, 1 VSG detected de novo	12599	109
O9_mouse1_blood	blood	Mouse 1	1	4	>1 VSGs by alignment, 1 VSG detected de novo	8585	22
P12_mouse1_blood	blood	Mouse 1	1	4	>1 VSGs by alignment, 1 VSG detected de novo	5741	14
P2_mouse1_blood	blood	Mouse 1	1	7	>1 VSGs by alignment, 1 VSG detected de novo	9979	20
P9_mouse1_blood	blood	Mouse 1	1	1	1 VSG by alignment, 1 VSG detected de novo	3775	209
A12_mouse1_fat	gon. fat	Mouse 1	1	1	1 VSG by alignment, 1 VSG detected de novo	1182	49
A17_mouse1_fat	gon. fat	Mouse 1	1	1	1 VSG by alignment, 1 VSG detected de novo	5723	268
A22_mouse1_fat	gon. fat	Mouse 1	1	1	1 VSG by alignment, 1 VSG detected de novo	2307	173
A23_mouse1_fat	gon. fat	Mouse 1	1	1	1 VSG by alignment, 1 VSG detected de novo	4849	312
A3_mouse1_fat	gon. fat	Mouse 1	1	6	>1 VSGs by alignment, 1 VSG detected de novo	7072	169
A4_mouse1_fat	gon. fat	Mouse 1	1	1	1 VSG by alignment, 1 VSG detected de novo	9995	456
B10_mouse1_fat	gon. fat	Mouse 1	1	1	1 VSG by alignment, 1 VSG detected de novo	3940	201
B11_mouse1_fat	gon. fat	Mouse 1	1	1	1 VSG by alignment, 1 VSG detected de novo	3057	276
B13_mouse1_fat	gon. fat	Mouse 1	1	1	1 VSG by alignment, 1 VSG detected de novo	1925	368
B14_mouse1_fat	gon. fat	Mouse 1	1	6	>1 VSGs by alignment, 1 VSG detected de novo	4564	158
B15_mouse1_fat	gon. fat	Mouse 1	1	1	1 VSG by alignment, 1 VSG detected de novo	3791	61
B16_mouse1_fat	gon. fat	Mouse 1	1	9	>1 VSGs by alignment, 1 VSG detected de novo	4095	152
B17_mouse1_fat	gon. fat	Mouse 1	1	1	1 VSG by alignment, 1 VSG detected de novo	4966	284
B18_mouse1_fat	gon. fat	Mouse 1	1	1	1 VSG by alignment, 1 VSG detected de novo	3381	299
B19_mouse1_fat	gon. fat	Mouse 1	1	1	1 VSG by alignment, 1 VSG detected de novo	1780	158
B1_mouse1_fat	gon. fat	Mouse 1	1	6	>1 VSGs by alignment, 1 VSG detected de novo	5770	194
B21_mouse1_fat	gon. fat	Mouse 1	1	4	>1 VSGs by alignment, 1 VSG detected de novo	1919	22
B22_mouse1_fat	gon. fat	Mouse 1	1	1	1 VSG by alignment, 1 VSG detected de novo	6116	106
B23_mouse1_fat	gon. fat	Mouse 1	1	10	>1 VSGs by alignment, 1 VSG detected de novo	5149	66
B2_mouse1_fat	gon. fat	Mouse 1	1	1	1 VSG by alignment, 1 VSG detected de novo	4969	545
B3_mouse1_fat	gon. fat	Mouse 1	1	1	1 VSG by alignment, 1 VSG detected de novo	6370	115
B4_mouse1_fat	gon. fat	Mouse 1	1	1	1 VSG by alignment, 1 VSG detected de novo	5403	586
B5_mouse1_fat	gon. fat	Mouse 1	1	1	1 VSG by alignment, 1 VSG detected de novo	6333	439
B6_mouse1_fat	gon. fat	Mouse 1	1	1	1 VSG by alignment, 1 VSG detected de novo	2118	158
B7_mouse1_fat	gon. fat	Mouse 1	1	1	1 VSG by alignment, 1 VSG detected de novo	2793	169
C10_mouse1_fat	gon. fat	Mouse 1	1	1	1 VSG by alignment, 1 VSG detected de novo	3421	388
C12_mouse1_fat	gon. fat	Mouse 1	1	1	1 VSG by alignment, 1 VSG detected de novo	4097	290
C13_mouse1_fat	gon. fat	Mouse 1	1	6	>1 VSGs by alignment, 1 VSG detected de novo	4594	51
C14_mouse1_fat	gon. fat	Mouse 1	1	1	1 VSG by alignment, 1 VSG detected de novo	5130	475
C17_mouse1_fat	gon. fat	Mouse 1	1	4	>1 VSGs by alignment, 1 VSG detected de novo	3086	115
C1_mouse1_fat	gon. fat	Mouse 1	1	1	1 VSG by alignment, 1 VSG detected de novo	5495	599
C21_mouse1_fat	gon. fat	Mouse 1	1	1	1 VSG by alignment, 1 VSG detected de novo	2403	137
C22_mouse1_fat	gon. fat	Mouse 1	1	1	1 VSG by alignment, 1 VSG detected de novo	2900	262
C4_mouse1_fat	gon. fat	Mouse 1	1	1	1 VSG by alignment, 1 VSG detected de novo	2356	268
C6_mouse1_fat	gon. fat	Mouse 1	1	1	1 VSG by alignment, 1 VSG detected de novo	4453	492
C7_mouse1_fat	gon. fat	Mouse 1	1	1	1 VSG by alignment, 1 VSG detected de novo	5525	341
C8_mouse1_fat	gon. fat	Mouse 1	1	1	1 VSG by alignment, 1 VSG detected de novo	3952	234
D10_mouse1_fat	gon. fat	Mouse 1	1	3	>1 VSGs by alignment, 1 VSG detected de novo	3985	107
D11_mouse1_fat	gon. fat	Mouse 1	1	1	1 VSG by alignment, 1 VSG detected de novo	3103	64
D12_mouse1_fat	gon. fat	Mouse 1	1	5	>1 VSGs by alignment, 1 VSG detected de novo	6179	350
D14_mouse1_fat	gon. fat	Mouse 1	1	1	1 VSG by alignment, 1 VSG detected de novo	5794	351
D21_mouse1_fat	gon. fat	Mouse 1	1	1	1 VSG by alignment, 1 VSG detected de novo	4539	184
D22_mouse1_fat	gon. fat	Mouse 1	1	4	>1 VSGs by alignment, 1 VSG detected de novo	1355	99
D2_mouse1_fat	gon. fat	Mouse 1	1	1	1 VSG by alignment, 1 VSG detected de novo	3066	182
D3_mouse1_fat	gon. fat	Mouse 1	1	1	1 VSG by alignment, 1 VSG detected de novo	2457	173
D6_mouse1_fat	gon. fat	Mouse 1	1	1	1 VSG by alignment, 1 VSG detected de novo	6021	419
D7_mouse1_fat	gon. fat	Mouse 1	1	1	1 VSG by alignment, 1 VSG detected de novo	6103	76
D8_mouse1_fat	gon. fat	Mouse 1	1	1	1 VSG by alignment, 1 VSG detected de novo	4526	305
D9_mouse1_fat	gon. fat	Mouse 1	1	7	>1 VSGs by alignment, 1 VSG detected de novo	4745	173
E10_mouse1_fat	gon. fat	Mouse 1	1	5	>1 VSGs by alignment, 1 VSG detected de novo	2615	33
E13_mouse1_fat	gon. fat	Mouse 1	1	1	1 VSG by alignment, 1 VSG detected de novo	6159	397
E15_mouse1_fat	gon. fat	Mouse 1	1	1	1 VSG by alignment, 1 VSG detected de novo	4883	150
E16_mouse1_fat	gon. fat	Mouse 1	1	1	1 VSG by alignment, 1 VSG detected de novo	2733	234
E17_mouse1_fat	gon. fat	Mouse 1	1	7	>1 VSGs by alignment, 1 VSG detected de novo	2911	58
E18_mouse1_fat	gon. fat	Mouse 1	1	1	1 VSG by alignment, 1 VSG detected de novo	1055	66
E23_mouse1_fat	gon. fat	Mouse 1	1	1	1 VSG by alignment, 1 VSG detected de novo	3091	274
E24_mouse1_fat	gon. fat	Mouse 1	1	1	1 VSG by alignment, 1 VSG detected de novo	3930	139
E3_mouse1_fat	gon. fat	Mouse 1	1	1	1 VSG by alignment, 1 VSG detected de novo	4074	478
E4_mouse1_fat	gon. fat	Mouse 1	1	1	1 VSG by alignment, 1 VSG detected de novo	1859	100
E8_mouse1_fat	gon. fat	Mouse 1	1	1	1 VSG by alignment, 1 VSG detected de novo	1128	113
F11_mouse1_fat	gon. fat	Mouse 1	1	1	1 VSG by alignment, 1 VSG detected de novo	5558	683
F12_mouse1_fat	gon. fat	Mouse 1	1	1	1 VSG by alignment, 1 VSG detected de novo	4610	329
F14_mouse1_fat	gon. fat	Mouse 1	1	1	1 VSG by alignment, 1 VSG detected de novo	3404	111
F17_mouse1_fat	gon. fat	Mouse 1	1	1	1 VSG by alignment, 1 VSG detected de novo	1134	37
F18_mouse1_fat	gon. fat	Mouse 1	1	6	>1 VSGs by alignment, 1 VSG detected de novo	2182	83
F19_mouse1_fat	gon. fat	Mouse 1	1	1	1 VSG by alignment, 1 VSG detected de novo	1781	238
F24_mouse1_fat	gon. fat	Mouse 1	1	1	1 VSG by alignment, 1 VSG detected de novo	1885	191
F7_mouse1_fat	gon. fat	Mouse 1	1	1	1 VSG by alignment, 1 VSG detected de novo	1630	241
F8_mouse1_fat	gon. fat	Mouse 1	1	1	1 VSG by alignment, 1 VSG detected de novo	2319	232
F9_mouse1_fat	gon. fat	Mouse 1	1	1	1 VSG by alignment, 1 VSG detected de novo	2224	81
G10_mouse1_fat	gon. fat	Mouse 1	1	2	>1 VSGs by alignment, 1 VSG detected de novo	5059	281
G11_mouse1_fat	gon. fat	Mouse 1	1	1	1 VSG by alignment, 1 VSG detected de novo	3930	248
G12_mouse1_fat	gon. fat	Mouse 1	1	5	>1 VSGs by alignment, 1 VSG detected de novo	6050	152
G13_mouse1_fat	gon. fat	Mouse 1	1	8	>1 VSGs by alignment, 1 VSG detected de novo	3711	76
G15_mouse1_fat	gon. fat	Mouse 1	1	3	>1 VSGs by alignment, 1 VSG detected de novo	2497	15
G16_mouse1_fat	gon. fat	Mouse 1	1	1	1 VSG by alignment, 1 VSG detected de novo	2994	450
G21_mouse1_fat	gon. fat	Mouse 1	1	9	>1 VSGs by alignment, 1 VSG detected de novo	1354	87
G22_mouse1_fat	gon. fat	Mouse 1	1	1	1 VSG by alignment, 1 VSG detected de novo	1256	73
G9_mouse1_fat	gon. fat	Mouse 1	1	1	1 VSG by alignment, 1 VSG detected de novo	2667	236
H11_mouse1_fat	gon. fat	Mouse 1	1	1	1 VSG by alignment, 1 VSG detected de novo	4069	400
H12_mouse1_fat	gon. fat	Mouse 1	1	1	1 VSG by alignment, 1 VSG detected de novo	3781	533
H13_mouse1_fat	gon. fat	Mouse 1	1	1	1 VSG by alignment, 1 VSG detected de novo	7859	461
H14_mouse1_fat	gon. fat	Mouse 1	1	1	1 VSG by alignment, 1 VSG detected de novo	5267	467
H15_mouse1_fat	gon. fat	Mouse 1	1	1	1 VSG by alignment, 1 VSG detected de novo	6220	307
H21_mouse1_fat	gon. fat	Mouse 1	1	5	>1 VSGs by alignment, 1 VSG detected de novo	4479	105
H23_mouse1_fat	gon. fat	Mouse 1	1	1	1 VSG by alignment, 1 VSG detected de novo	2137	91
H3_mouse1_fat	gon. fat	Mouse 1	1	1	1 VSG by alignment, 1 VSG detected de novo	1470	212
H5_mouse1_fat	gon. fat	Mouse 1	1	1	1 VSG by alignment, 1 VSG detected de novo	1384	56
H9_mouse1_fat	gon. fat	Mouse 1	1	1	1 VSG by alignment, 1 VSG detected de novo	4844	208
I10_mouse1_fat	gon. fat	Mouse 1	1	1	1 VSG by alignment, 1 VSG detected de novo	9351	747
I11_mouse1_fat	gon. fat	Mouse 1	1	5	>1 VSGs by alignment, 1 VSG detected de novo	4507	395
I12_mouse1_fat	gon. fat	Mouse 1	1	1	1 VSG by alignment, 1 VSG detected de novo	5005	231
I13_mouse1_fat	gon. fat	Mouse 1	1	1	1 VSG by alignment, 1 VSG detected de novo	6549	652
I14_mouse1_fat	gon. fat	Mouse 1	1	1	1 VSG by alignment, 1 VSG detected de novo	4819	257
I15_mouse1_fat	gon. fat	Mouse 1	1	5	>1 VSGs by alignment, 1 VSG detected de novo	6441	57
I1_mouse1_fat	gon. fat	Mouse 1	1	1	1 VSG by alignment, 1 VSG detected de novo	2841	188
I24_mouse1_fat	gon. fat	Mouse 1	1	2	>1 VSGs by alignment, 1 VSG detected de novo	1735	27
I4_mouse1_fat	gon. fat	Mouse 1	1	1	1 VSG by alignment, 1 VSG detected de novo	1957	222
I5_mouse1_fat	gon. fat	Mouse 1	1	1	1 VSG by alignment, 1 VSG detected de novo	1860	165
I6_mouse1_fat	gon. fat	Mouse 1	1	5	>1 VSGs by alignment, 1 VSG detected de novo	2857	132
I7_mouse1_fat	gon. fat	Mouse 1	1	7	>1 VSGs by alignment, 1 VSG detected de novo	2911	94
I9_mouse1_fat	gon. fat	Mouse 1	1	5	>1 VSGs by alignment, 1 VSG detected de novo	5672	186
J10_mouse1_fat	gon. fat	Mouse 1	1	1	1 VSG by alignment, 1 VSG detected de novo	8836	490
J11_mouse1_fat	gon. fat	Mouse 1	1	1	1 VSG by alignment, 1 VSG detected de novo	5823	236
J13_mouse1_fat	gon. fat	Mouse 1	1	1	1 VSG by alignment, 1 VSG detected de novo	5116	392
J15_mouse1_fat	gon. fat	Mouse 1	1	4	>1 VSGs by alignment, 1 VSG detected de novo	3846	116
J16_mouse1_fat	gon. fat	Mouse 1	1	1	1 VSG by alignment, 1 VSG detected de novo	1208	55
J1_mouse1_fat	gon. fat	Mouse 1	1	1	1 VSG by alignment, 1 VSG detected de novo	2290	183
J21_mouse1_fat	gon. fat	Mouse 1	1	1	1 VSG by alignment, 1 VSG detected de novo	3478	166
J23_mouse1_fat	gon. fat	Mouse 1	1	4	>1 VSGs by alignment, 1 VSG detected de novo	3578	65
J3_mouse1_fat	gon. fat	Mouse 1	1	1	1 VSG by alignment, 1 VSG detected de novo	1022	53
J7_mouse1_fat	gon. fat	Mouse 1	1	1	1 VSG by alignment, 1 VSG detected de novo	2561	194
J8_mouse1_fat	gon. fat	Mouse 1	1	1	1 VSG by alignment, 1 VSG detected de novo	9566	349
J9_mouse1_fat	gon. fat	Mouse 1	1	1	1 VSG by alignment, 1 VSG detected de novo	11895	445
K10_mouse1_fat	gon. fat	Mouse 1	1	8	>1 VSGs by alignment, 1 VSG detected de novo	4727	61
K11_mouse1_fat	gon. fat	Mouse 1	1	1	1 VSG by alignment, 1 VSG detected de novo	3871	265
K13_mouse1_fat	gon. fat	Mouse 1	1	1	1 VSG by alignment, 1 VSG detected de novo	6804	481
K14_mouse1_fat	gon. fat	Mouse 1	1	1	1 VSG by alignment, 1 VSG detected de novo	4485	298
K16_mouse1_fat	gon. fat	Mouse 1	1	1	1 VSG by alignment, 1 VSG detected de novo	1097	177
K17_mouse1_fat	gon. fat	Mouse 1	1	1	1 VSG by alignment, 1 VSG detected de novo	1328	38
K1_mouse1_fat	gon. fat	Mouse 1	1	1	1 VSG by alignment, 1 VSG detected de novo	5325	333
K24_mouse1_fat	gon. fat	Mouse 1	1	1	1 VSG by alignment, 1 VSG detected de novo	6001	296
K6_mouse1_fat	gon. fat	Mouse 1	1	1	1 VSG by alignment, 1 VSG detected de novo	6351	392
K7_mouse1_fat	gon. fat	Mouse 1	1	1	1 VSG by alignment, 1 VSG detected de novo	6030	699
K8_mouse1_fat	gon. fat	Mouse 1	1	9	>1 VSGs by alignment, 1 VSG detected de novo	7534	128
K9_mouse1_fat	gon. fat	Mouse 1	1	6	>1 VSGs by alignment, 1 VSG detected de novo	5941	129
L10_mouse1_fat	gon. fat	Mouse 1	1	11	>1 VSGs by alignment, 1 VSG detected de novo	4601	258
L11_mouse1_fat	gon. fat	Mouse 1	1	1	1 VSG by alignment, 1 VSG detected de novo	7652	475
L13_mouse1_fat	gon. fat	Mouse 1	1	1	1 VSG by alignment, 1 VSG detected de novo	6613	461
L14_mouse1_fat	gon. fat	Mouse 1	1	4	>1 VSGs by alignment, 1 VSG detected de novo	3551	71
L15_mouse1_fat	gon. fat	Mouse 1	1	1	1 VSG by alignment, 1 VSG detected de novo	4045	115
L16_mouse1_fat	gon. fat	Mouse 1	1	1	1 VSG by alignment, 1 VSG detected de novo	2196	135
L19_mouse1_fat	gon. fat	Mouse 1	1	1	1 VSG by alignment, 1 VSG detected de novo	2048	250
L20_mouse1_fat	gon. fat	Mouse 1	1	1	1 VSG by alignment, 1 VSG detected de novo	1756	108
L23_mouse1_fat	gon. fat	Mouse 1	1	1	1 VSG by alignment, 1 VSG detected de novo	4541	184
L24_mouse1_fat	gon. fat	Mouse 1	1	2	>1 VSGs by alignment, 1 VSG detected de novo	5008	15
L2_mouse1_fat	gon. fat	Mouse 1	1	1	1 VSG by alignment, 1 VSG detected de novo	6285	297
L6_mouse1_fat	gon. fat	Mouse 1	1	1	1 VSG by alignment, 1 VSG detected de novo	1735	158
L7_mouse1_fat	gon. fat	Mouse 1	1	1	1 VSG by alignment, 1 VSG detected de novo	8752	673
L8_mouse1_fat	gon. fat	Mouse 1	1	1	1 VSG by alignment, 1 VSG detected de novo	9082	321
L9_mouse1_fat	gon. fat	Mouse 1	1	1	1 VSG by alignment, 1 VSG detected de novo	7911	730
M10_mouse1_fat	gon. fat	Mouse 1	1	1	1 VSG by alignment, 1 VSG detected de novo	5020	364
M13_mouse1_fat	gon. fat	Mouse 1	1	2	>1 VSGs by alignment, 1 VSG detected de novo	1951	15
M14_mouse1_fat	gon. fat	Mouse 1	1	1	1 VSG by alignment, 1 VSG detected de novo	2908	130
M15_mouse1_fat	gon. fat	Mouse 1	1	1	1 VSG by alignment, 1 VSG detected de novo	4893	236
M16_mouse1_fat	gon. fat	Mouse 1	1	6	>1 VSGs by alignment, 1 VSG detected de novo	5526	350
M17_mouse1_fat	gon. fat	Mouse 1	1	1	1 VSG by alignment, 1 VSG detected de novo	5804	260
M18_mouse1_fat	gon. fat	Mouse 1	1	1	1 VSG by alignment, 1 VSG detected de novo	4337	218
M19_mouse1_fat	gon. fat	Mouse 1	1	1	1 VSG by alignment, 1 VSG detected de novo	5353	307
M1_mouse1_fat	gon. fat	Mouse 1	1	1	1 VSG by alignment, 1 VSG detected de novo	5524	165
M20_mouse1_fat	gon. fat	Mouse 1	1	1	1 VSG by alignment, 1 VSG detected de novo	3627	359
M21_mouse1_fat	gon. fat	Mouse 1	1	1	1 VSG by alignment, 1 VSG detected de novo	4196	116
M22_mouse1_fat	gon. fat	Mouse 1	1	7	>1 VSGs by alignment, 1 VSG detected de novo	3992	52
M23_mouse1_fat	gon. fat	Mouse 1	1	6	>1 VSGs by alignment, 1 VSG detected de novo	7792	390
M24_mouse1_fat	gon. fat	Mouse 1	1	7	>1 VSGs by alignment, 1 VSG detected de novo	8260	127
M3_mouse1_fat	gon. fat	Mouse 1	1	1	1 VSG by alignment, 1 VSG detected de novo	7952	262
M5_mouse1_fat	gon. fat	Mouse 1	1	1	1 VSG by alignment, 1 VSG detected de novo	5680	463
M6_mouse1_fat	gon. fat	Mouse 1	1	1	1 VSG by alignment, 1 VSG detected de novo	4903	310
M7_mouse1_fat	gon. fat	Mouse 1	1	1	1 VSG by alignment, 1 VSG detected de novo	4789	247
M9_mouse1_fat	gon. fat	Mouse 1	1	17	>1 VSGs by alignment, 1 VSG detected de novo	12657	219
N11_mouse1_fat	gon. fat	Mouse 1	1	1	1 VSG by alignment, 1 VSG detected de novo	4383	271
N13_mouse1_fat	gon. fat	Mouse 1	1	7	>1 VSGs by alignment, 1 VSG detected de novo	3016	146
N14_mouse1_fat	gon. fat	Mouse 1	1	4	>1 VSGs by alignment, 1 VSG detected de novo	5198	288
N15_mouse1_fat	gon. fat	Mouse 1	1	1	1 VSG by alignment, 1 VSG detected de novo	7804	579
N16_mouse1_fat	gon. fat	Mouse 1	1	1	1 VSG by alignment, 1 VSG detected de novo	5591	379
N17_mouse1_fat	gon. fat	Mouse 1	1	1	1 VSG by alignment, 1 VSG detected de novo	8465	429
N18_mouse1_fat	gon. fat	Mouse 1	1	1	1 VSG by alignment, 1 VSG detected de novo	6551	525
N19_mouse1_fat	gon. fat	Mouse 1	1	1	1 VSG by alignment, 1 VSG detected de novo	8041	344
N1_mouse1_fat	gon. fat	Mouse 1	1	5	>1 VSGs by alignment, 1 VSG detected de novo	6214	208
N20_mouse1_fat	gon. fat	Mouse 1	1	1	1 VSG by alignment, 1 VSG detected de novo	7266	156
N21_mouse1_fat	gon. fat	Mouse 1	1	1	1 VSG by alignment, 1 VSG detected de novo	9580	536
N22_mouse1_fat	gon. fat	Mouse 1	1	1	1 VSG by alignment, 1 VSG detected de novo	2531	139
N23_mouse1_fat	gon. fat	Mouse 1	1	6	>1 VSGs by alignment, 1 VSG detected de novo	4295	173
N24_mouse1_fat	gon. fat	Mouse 1	1	1	1 VSG by alignment, 1 VSG detected de novo	6217	616
N2_mouse1_fat	gon. fat	Mouse 1	1	1	1 VSG by alignment, 1 VSG detected de novo	4498	516
N3_mouse1_fat	gon. fat	Mouse 1	1	8	>1 VSGs by alignment, 1 VSG detected de novo	4268	350
N5_mouse1_fat	gon. fat	Mouse 1	1	1	1 VSG by alignment, 1 VSG detected de novo	5262	107
N6_mouse1_fat	gon. fat	Mouse 1	1	1	1 VSG by alignment, 1 VSG detected de novo	5377	604
N7_mouse1_fat	gon. fat	Mouse 1	1	1	1 VSG by alignment, 1 VSG detected de novo	5625	313
N8_mouse1_fat	gon. fat	Mouse 1	1	1	1 VSG by alignment, 1 VSG detected de novo	2920	665
N9_mouse1_fat	gon. fat	Mouse 1	1	7	>1 VSGs by alignment, 1 VSG detected de novo	6603	24
O13_mouse1_fat	gon. fat	Mouse 1	1	1	1 VSG by alignment, 1 VSG detected de novo	5517	510
O14_mouse1_fat	gon. fat	Mouse 1	1	1	1 VSG by alignment, 1 VSG detected de novo	3814	125
O15_mouse1_fat	gon. fat	Mouse 1	1	7	>1 VSGs by alignment, 1 VSG detected de novo	5592	82
O16_mouse1_fat	gon. fat	Mouse 1	1	1	1 VSG by alignment, 1 VSG detected de novo	6947	329
O17_mouse1_fat	gon. fat	Mouse 1	1	1	1 VSG by alignment, 1 VSG detected de novo	7319	375
O18_mouse1_fat	gon. fat	Mouse 1	1	6	>1 VSGs by alignment, 1 VSG detected de novo	7783	321
O1_mouse1_fat	gon. fat	Mouse 1	1	1	1 VSG by alignment, 1 VSG detected de novo	2189	485
O20_mouse1_fat	gon. fat	Mouse 1	1	1	1 VSG by alignment, 1 VSG detected de novo	5943	215
O21_mouse1_fat	gon. fat	Mouse 1	1	2	>1 VSGs by alignment, 1 VSG detected de novo	1117	90
O2_mouse1_fat	gon. fat	Mouse 1	1	1	1 VSG by alignment, 1 VSG detected de novo	2459	246
O8_mouse1_fat	gon. fat	Mouse 1	1	1	1 VSG by alignment, 1 VSG detected de novo	1595	117
O9_mouse1_fat	gon. fat	Mouse 1	1	1	1 VSG by alignment, 1 VSG detected de novo	2053	106
P19_mouse1_fat	gon. fat	Mouse 1	1	1	1 VSG by alignment, 1 VSG detected de novo	9159	720
P21_mouse1_fat	gon. fat	Mouse 1	1	1	1 VSG by alignment, 1 VSG detected de novo	3297	606
A21_mouse1_heart	heart	Mouse 1	1	1	1 VSG by alignment, 1 VSG detected de novo	8705	474
A22_mouse1_heart	heart	Mouse 1	1	1	1 VSG by alignment, 1 VSG detected de novo	8374	482
A23_mouse1_heart	heart	Mouse 1	1	11	>1 VSGs by alignment, 1 VSG detected de novo	8999	393
A24_mouse1_heart	heart	Mouse 1	1	1	1 VSG by alignment, 1 VSG detected de novo	8125	465
B22_mouse1_heart	heart	Mouse 1	1	1	1 VSG by alignment, 1 VSG detected de novo	11087	698
B23_mouse1_heart	heart	Mouse 1	1	1	1 VSG by alignment, 1 VSG detected de novo	9333	420
B24_mouse1_heart	heart	Mouse 1	1	1	1 VSG by alignment, 1 VSG detected de novo	6808	487
C10_mouse1_heart	heart	Mouse 1	1	8	>1 VSGs by alignment, 1 VSG detected de novo	5601	202
C11_mouse1_heart	heart	Mouse 1	1	1	1 VSG by alignment, 1 VSG detected de novo	4168	453
C12_mouse1_heart	heart	Mouse 1	1	1	1 VSG by alignment, 1 VSG detected de novo	5665	250
C14_mouse1_heart	heart	Mouse 1	1	1	1 VSG by alignment, 1 VSG detected de novo	3716	253
C15_mouse1_heart	heart	Mouse 1	1	1	1 VSG by alignment, 1 VSG detected de novo	3102	365
C17_mouse1_heart	heart	Mouse 1	1	4	>1 VSGs by alignment, 1 VSG detected de novo	3208	294
C18_mouse1_heart	heart	Mouse 1	1	11	>1 VSGs by alignment, 1 VSG detected de novo	12482	728
C19_mouse1_heart	heart	Mouse 1	1	1	1 VSG by alignment, 1 VSG detected de novo	9832	508
C20_mouse1_heart	heart	Mouse 1	1	1	1 VSG by alignment, 1 VSG detected de novo	5855	191
C22_mouse1_heart	heart	Mouse 1	1	5	>1 VSGs by alignment, 1 VSG detected de novo	3991	297
C2_mouse1_heart	heart	Mouse 1	1	8	>1 VSGs by alignment, 1 VSG detected de novo	4915	94
C4_mouse1_heart	heart	Mouse 1	1	9	>1 VSGs by alignment, 1 VSG detected de novo	5714	210
C5_mouse1_heart	heart	Mouse 1	1	1	1 VSG by alignment, 1 VSG detected de novo	7482	320
C6_mouse1_heart	heart	Mouse 1	1	1	1 VSG by alignment, 1 VSG detected de novo	11451	498
C7_mouse1_heart	heart	Mouse 1	1	1	1 VSG by alignment, 1 VSG detected de novo	6861	522
C8_mouse1_heart	heart	Mouse 1	1	1	1 VSG by alignment, 1 VSG detected de novo	13728	676
C9_mouse1_heart	heart	Mouse 1	1	7	>1 VSGs by alignment, 1 VSG detected de novo	7053	306
D10_mouse1_heart	heart	Mouse 1	1	1	1 VSG by alignment, 1 VSG detected de novo	2974	168
D11_mouse1_heart	heart	Mouse 1	1	1	1 VSG by alignment, 1 VSG detected de novo	7313	400
D12_mouse1_heart	heart	Mouse 1	1	1	1 VSG by alignment, 1 VSG detected de novo	5490	400
D15_mouse1_heart	heart	Mouse 1	1	1	1 VSG by alignment, 1 VSG detected de novo	1827	219
D16_mouse1_heart	heart	Mouse 1	1	1	1 VSG by alignment, 1 VSG detected de novo	5155	232
D17_mouse1_heart	heart	Mouse 1	1	1	1 VSG by alignment, 1 VSG detected de novo	10212	536
D18_mouse1_heart	heart	Mouse 1	1	1	1 VSG by alignment, 1 VSG detected de novo	7256	280
D19_mouse1_heart	heart	Mouse 1	1	1	1 VSG by alignment, 1 VSG detected de novo	9874	510
D20_mouse1_heart	heart	Mouse 1	1	1	1 VSG by alignment, 1 VSG detected de novo	4065	242
D21_mouse1_heart	heart	Mouse 1	1	8	>1 VSGs by alignment, 1 VSG detected de novo	8546	578
D22_mouse1_heart	heart	Mouse 1	1	1	1 VSG by alignment, 1 VSG detected de novo	3776	327
D23_mouse1_heart	heart	Mouse 1	1	8	>1 VSGs by alignment, 1 VSG detected de novo	4830	317
D2_mouse1_heart	heart	Mouse 1	1	4	>1 VSGs by alignment, 1 VSG detected de novo	4313	139
D3_mouse1_heart	heart	Mouse 1	1	11	>1 VSGs by alignment, 1 VSG detected de novo	11456	754
D4_mouse1_heart	heart	Mouse 1	1	1	1 VSG by alignment, 1 VSG detected de novo	7185	526
D5_mouse1_heart	heart	Mouse 1	1	1	1 VSG by alignment, 1 VSG detected de novo	6429	397
D6_mouse1_heart	heart	Mouse 1	1	10	>1 VSGs by alignment, 1 VSG detected de novo	10958	440
D7_mouse1_heart	heart	Mouse 1	1	11	>1 VSGs by alignment, 1 VSG detected de novo	10152	448
D8_mouse1_heart	heart	Mouse 1	1	9	>1 VSGs by alignment, 1 VSG detected de novo	8631	296
D9_mouse1_heart	heart	Mouse 1	1	1	1 VSG by alignment, 1 VSG detected de novo	7109	330
E16_mouse1_heart	heart	Mouse 1	1	1	1 VSG by alignment, 1 VSG detected de novo	1167	99
E18_mouse1_heart	heart	Mouse 1	1	1	1 VSG by alignment, 1 VSG detected de novo	3391	160
E21_mouse1_heart	heart	Mouse 1	1	1	1 VSG by alignment, 1 VSG detected de novo	10102	530
E22_mouse1_heart	heart	Mouse 1	1	1	1 VSG by alignment, 1 VSG detected de novo	6271	238
E23_mouse1_heart	heart	Mouse 1	1	1	1 VSG by alignment, 1 VSG detected de novo	11778	596
E24_mouse1_heart	heart	Mouse 1	1	1	1 VSG by alignment, 1 VSG detected de novo	3643	208
F16_mouse1_heart	heart	Mouse 1	1	1	1 VSG by alignment, 1 VSG detected de novo	1354	84
F17_mouse1_heart	heart	Mouse 1	1	1	1 VSG by alignment, 1 VSG detected de novo	2138	99
F18_mouse1_heart	heart	Mouse 1	1	6	>1 VSGs by alignment, 1 VSG detected de novo	5110	206
F20_mouse1_heart	heart	Mouse 1	1	1	1 VSG by alignment, 1 VSG detected de novo	9764	545
F21_mouse1_heart	heart	Mouse 1	1	1	1 VSG by alignment, 1 VSG detected de novo	9741	567
F23_mouse1_heart	heart	Mouse 1	1	8	>1 VSGs by alignment, 1 VSG detected de novo	9355	602
F24_mouse1_heart	heart	Mouse 1	1	1	1 VSG by alignment, 1 VSG detected de novo	2188	210
F3_mouse1_heart	heart	Mouse 1	1	1	1 VSG by alignment, 1 VSG detected de novo	4346	372
F4_mouse1_heart	heart	Mouse 1	1	1	1 VSG by alignment, 1 VSG detected de novo	2199	205
G10_mouse1_heart	heart	Mouse 1	1	11	>1 VSGs by alignment, 1 VSG detected de novo	10477	537
G11_mouse1_heart	heart	Mouse 1	1	1	1 VSG by alignment, 1 VSG detected de novo	7891	436
G12_mouse1_heart	heart	Mouse 1	1	1	1 VSG by alignment, 1 VSG detected de novo	5865	331
G13_mouse1_heart	heart	Mouse 1	1	1	1 VSG by alignment, 1 VSG detected de novo	2809	197
G14_mouse1_heart	heart	Mouse 1	1	1	1 VSG by alignment, 1 VSG detected de novo	1557	27
G15_mouse1_heart	heart	Mouse 1	1	1	1 VSG by alignment, 1 VSG detected de novo	2443	135
G16_mouse1_heart	heart	Mouse 1	1	1	1 VSG by alignment, 1 VSG detected de novo	3904	220
G17_mouse1_heart	heart	Mouse 1	1	1	1 VSG by alignment, 1 VSG detected de novo	6209	352
G18_mouse1_heart	heart	Mouse 1	1	6	>1 VSGs by alignment, 1 VSG detected de novo	5107	167
G19_mouse1_heart	heart	Mouse 1	1	1	1 VSG by alignment, 1 VSG detected de novo	6069	307
G20_mouse1_heart	heart	Mouse 1	1	1	1 VSG by alignment, 1 VSG detected de novo	3270	90
G21_mouse1_heart	heart	Mouse 1	1	1	1 VSG by alignment, 1 VSG detected de novo	2639	107
G23_mouse1_heart	heart	Mouse 1	1	1	1 VSG by alignment, 1 VSG detected de novo	1875	120
G24_mouse1_heart	heart	Mouse 1	1	1	1 VSG by alignment, 1 VSG detected de novo	3777	82
G3_mouse1_heart	heart	Mouse 1	1	1	1 VSG by alignment, 1 VSG detected de novo	1453	177
G4_mouse1_heart	heart	Mouse 1	1	1	1 VSG by alignment, 1 VSG detected de novo	3141	454
G5_mouse1_heart	heart	Mouse 1	1	7	>1 VSGs by alignment, 1 VSG detected de novo	6163	148
G6_mouse1_heart	heart	Mouse 1	1	1	1 VSG by alignment, 1 VSG detected de novo	4477	337
G7_mouse1_heart	heart	Mouse 1	1	7	>1 VSGs by alignment, 1 VSG detected de novo	8068	515
G8_mouse1_heart	heart	Mouse 1	1	6	>1 VSGs by alignment, 1 VSG detected de novo	6445	314
G9_mouse1_heart	heart	Mouse 1	1	1	1 VSG by alignment, 1 VSG detected de novo	6729	456
H11_mouse1_heart	heart	Mouse 1	1	1	1 VSG by alignment, 1 VSG detected de novo	5000	274
H12_mouse1_heart	heart	Mouse 1	1	1	1 VSG by alignment, 1 VSG detected de novo	3013	121
H17_mouse1_heart	heart	Mouse 1	1	1	1 VSG by alignment, 1 VSG detected de novo	2795	147
H18_mouse1_heart	heart	Mouse 1	1	1	1 VSG by alignment, 1 VSG detected de novo	3351	152
H19_mouse1_heart	heart	Mouse 1	1	1	1 VSG by alignment, 1 VSG detected de novo	1374	121
H22_mouse1_heart	heart	Mouse 1	1	1	1 VSG by alignment, 1 VSG detected de novo	1694	117
H3_mouse1_heart	heart	Mouse 1	1	1	1 VSG by alignment, 1 VSG detected de novo	6657	359
H4_mouse1_heart	heart	Mouse 1	1	1	1 VSG by alignment, 1 VSG detected de novo	4038	155
H5_mouse1_heart	heart	Mouse 1	1	1	1 VSG by alignment, 1 VSG detected de novo	3366	151
H7_mouse1_heart	heart	Mouse 1	1	1	1 VSG by alignment, 1 VSG detected de novo	3872	168
H8_mouse1_heart	heart	Mouse 1	1	14	>1 VSGs by alignment, 1 VSG detected de novo	10657	302
H9_mouse1_heart	heart	Mouse 1	1	6	>1 VSGs by alignment, 1 VSG detected de novo	8165	521
I20_mouse1_heart	heart	Mouse 1	1	1	1 VSG by alignment, 1 VSG detected de novo	3265	79
I21_mouse1_heart	heart	Mouse 1	1	1	1 VSG by alignment, 1 VSG detected de novo	1264	72
I22_mouse1_heart	heart	Mouse 1	1	1	1 VSG by alignment, 1 VSG detected de novo	4081	213
I23_mouse1_heart	heart	Mouse 1	1	1	1 VSG by alignment, 1 VSG detected de novo	3604	237
J13_mouse1_heart	heart	Mouse 1	1	3	>1 VSGs by alignment, 1 VSG detected de novo	2415	61
J20_mouse1_heart	heart	Mouse 1	1	1	1 VSG by alignment, 1 VSG detected de novo	4603	215
J21_mouse1_heart	heart	Mouse 1	1	1	1 VSG by alignment, 1 VSG detected de novo	2254	143
J22_mouse1_heart	heart	Mouse 1	1	1	1 VSG by alignment, 1 VSG detected de novo	2346	113
J23_mouse1_heart	heart	Mouse 1	1	1	1 VSG by alignment, 1 VSG detected de novo	3710	65
J7_mouse1_heart	heart	Mouse 1	1	1	1 VSG by alignment, 1 VSG detected de novo	2810	198
J9_mouse1_heart	heart	Mouse 1	1	1	1 VSG by alignment, 1 VSG detected de novo	3012	251
K10_mouse1_heart	heart	Mouse 1	1	1	1 VSG by alignment, 1 VSG detected de novo	6197	244
K11_mouse1_heart	heart	Mouse 1	1	1	1 VSG by alignment, 1 VSG detected de novo	6285	370
K13_mouse1_heart	heart	Mouse 1	1	8	>1 VSGs by alignment, 1 VSG detected de novo	8248	506
K14_mouse1_heart	heart	Mouse 1	1	1	1 VSG by alignment, 1 VSG detected de novo	3482	244
K23_mouse1_heart	heart	Mouse 1	1	3	>1 VSGs by alignment, 1 VSG detected de novo	1704	84
K24_mouse1_heart	heart	Mouse 1	1	1	1 VSG by alignment, 1 VSG detected de novo	1916	71
K5_mouse1_heart	heart	Mouse 1	1	1	1 VSG by alignment, 1 VSG detected de novo	1942	224
K6_mouse1_heart	heart	Mouse 1	1	1	1 VSG by alignment, 1 VSG detected de novo	4074	229
K7_mouse1_heart	heart	Mouse 1	1	1	1 VSG by alignment, 1 VSG detected de novo	10982	529
K8_mouse1_heart	heart	Mouse 1	1	1	1 VSG by alignment, 1 VSG detected de novo	9966	535
K9_mouse1_heart	heart	Mouse 1	1	1	1 VSG by alignment, 1 VSG detected de novo	7033	357
L11_mouse1_heart	heart	Mouse 1	1	1	1 VSG by alignment, 1 VSG detected de novo	4314	321
L13_mouse1_heart	heart	Mouse 1	1	5	>1 VSGs by alignment, 1 VSG detected de novo	5466	175
L14_mouse1_heart	heart	Mouse 1	1	1	1 VSG by alignment, 1 VSG detected de novo	1181	40
L15_mouse1_heart	heart	Mouse 1	1	1	1 VSG by alignment, 1 VSG detected de novo	2496	197
L6_mouse1_heart	heart	Mouse 1	1	1	1 VSG by alignment, 1 VSG detected de novo	9850	390
L7_mouse1_heart	heart	Mouse 1	1	6	>1 VSGs by alignment, 1 VSG detected de novo	7730	516
L8_mouse1_heart	heart	Mouse 1	1	1	1 VSG by alignment, 1 VSG detected de novo	10772	391
L9_mouse1_heart	heart	Mouse 1	1	1	1 VSG by alignment, 1 VSG detected de novo	9635	456
M10_mouse1_heart	heart	Mouse 1	1	1	1 VSG by alignment, 1 VSG detected de novo	1947	142
M13_mouse1_heart	heart	Mouse 1	1	1	1 VSG by alignment, 1 VSG detected de novo	2408	247
M3_mouse1_heart	heart	Mouse 1	1	1	1 VSG by alignment, 1 VSG detected de novo	4234	224
M6_mouse1_heart	heart	Mouse 1	1	1	1 VSG by alignment, 1 VSG detected de novo	1105	68
M7_mouse1_heart	heart	Mouse 1	1	1	1 VSG by alignment, 1 VSG detected de novo	2847	159
M9_mouse1_heart	heart	Mouse 1	1	1	1 VSG by alignment, 1 VSG detected de novo	6365	518
N13_mouse1_heart	heart	Mouse 1	1	1	1 VSG by alignment, 1 VSG detected de novo	2271	205
N3_mouse1_heart	heart	Mouse 1	1	1	1 VSG by alignment, 1 VSG detected de novo	1676	173
N6_mouse1_heart	heart	Mouse 1	1	1	1 VSG by alignment, 1 VSG detected de novo	2646	258
N7_mouse1_heart	heart	Mouse 1	1	1	1 VSG by alignment, 1 VSG detected de novo	2505	135
O11_mouse1_heart	heart	Mouse 1	1	1	1 VSG by alignment, 1 VSG detected de novo	3591	238
O13_mouse1_heart	heart	Mouse 1	1	1	1 VSG by alignment, 1 VSG detected de novo	5529	226
O14_mouse1_heart	heart	Mouse 1	1	1	1 VSG by alignment, 1 VSG detected de novo	3771	306
O16_mouse1_heart	heart	Mouse 1	1	1	1 VSG by alignment, 1 VSG detected de novo	4012	272
O17_mouse1_heart	heart	Mouse 1	1	1	1 VSG by alignment, 1 VSG detected de novo	2185	137
O18_mouse1_heart	heart	Mouse 1	1	4	>1 VSGs by alignment, 1 VSG detected de novo	1809	86
O2_mouse1_heart	heart	Mouse 1	1	1	1 VSG by alignment, 1 VSG detected de novo	10278	591
O3_mouse1_heart	heart	Mouse 1	1	1	1 VSG by alignment, 1 VSG detected de novo	7465	488
O4_mouse1_heart	heart	Mouse 1	1	1	1 VSG by alignment, 1 VSG detected de novo	7131	323
O5_mouse1_heart	heart	Mouse 1	1	1	1 VSG by alignment, 1 VSG detected de novo	8105	512
O6_mouse1_heart	heart	Mouse 1	1	1	1 VSG by alignment, 1 VSG detected de novo	5913	183
O7_mouse1_heart	heart	Mouse 1	1	1	1 VSG by alignment, 1 VSG detected de novo	8034	548
O8_mouse1_heart	heart	Mouse 1	1	1	1 VSG by alignment, 1 VSG detected de novo	1568	132
O9_mouse1_heart	heart	Mouse 1	1	8	>1 VSGs by alignment, 1 VSG detected de novo	5742	267
P10_mouse1_heart	heart	Mouse 1	1	1	1 VSG by alignment, 1 VSG detected de novo	2792	108
P11_mouse1_heart	heart	Mouse 1	1	1	1 VSG by alignment, 1 VSG detected de novo	4082	293
P12_mouse1_heart	heart	Mouse 1	1	1	1 VSG by alignment, 1 VSG detected de novo	1648	75
P13_mouse1_heart	heart	Mouse 1	1	4	>1 VSGs by alignment, 1 VSG detected de novo	5186	227
P14_mouse1_heart	heart	Mouse 1	1	1	1 VSG by alignment, 1 VSG detected de novo	1557	90
P16_mouse1_heart	heart	Mouse 1	1	1	1 VSG by alignment, 1 VSG detected de novo	2097	184
P17_mouse1_heart	heart	Mouse 1	1	3	>1 VSGs by alignment, 1 VSG detected de novo	3572	186
P18_mouse1_heart	heart	Mouse 1	1	1	1 VSG by alignment, 1 VSG detected de novo	3665	165
P19_mouse1_heart	heart	Mouse 1	1	1	1 VSG by alignment, 1 VSG detected de novo	1950	224
P3_mouse1_heart	heart	Mouse 1	1	7	>1 VSGs by alignment, 1 VSG detected de novo	9266	587
P4_mouse1_heart	heart	Mouse 1	1	5	>1 VSGs by alignment, 1 VSG detected de novo	9811	586
P5_mouse1_heart	heart	Mouse 1	1	1	1 VSG by alignment, 1 VSG detected de novo	10782	509
P8_mouse1_heart	heart	Mouse 1	1	1	1 VSG by alignment, 1 VSG detected de novo	3944	304
P9_mouse1_heart	heart	Mouse 1	1	1	1 VSG by alignment, 1 VSG detected de novo	3170	240
A17_mouse2_blood	blood	Mouse 2	1	1	1 VSG by alignment, 1 VSG detected de novo	4961	410
A18_mouse2_blood	blood	Mouse 2	1	6	>1 VSGs by alignment, 1 VSG detected de novo	6982	119
A20_mouse2_blood	blood	Mouse 2	1	1	1 VSG by alignment, 1 VSG detected de novo	7072	419
A21_mouse2_blood	blood	Mouse 2	1	1	1 VSG by alignment, 1 VSG detected de novo	6538	429
A23_mouse2_blood	blood	Mouse 2	1	4	>1 VSGs by alignment, 1 VSG detected de novo	12051	24
A24_mouse2_blood	blood	Mouse 2	1	7	>1 VSGs by alignment, 1 VSG detected de novo	4544	25
B22_mouse2_blood	blood	Mouse 2	1	1	1 VSG by alignment, 1 VSG detected de novo	1964	127
B24_mouse2_blood	blood	Mouse 2	1	6	>1 VSGs by alignment, 1 VSG detected de novo	3764	108
C13_mouse2_blood	blood	Mouse 2	1	1	1 VSG by alignment, 1 VSG detected de novo	3916	65
C14_mouse2_blood	blood	Mouse 2	1	3	>1 VSGs by alignment, 1 VSG detected de novo	2990	17
C15_mouse2_blood	blood	Mouse 2	1	1	1 VSG by alignment, 1 VSG detected de novo	2086	137
C19_mouse2_blood	blood	Mouse 2	1	2	>1 VSGs by alignment, 1 VSG detected de novo	2824	14
D19_mouse2_blood	blood	Mouse 2	1	4	>1 VSGs by alignment, 1 VSG detected de novo	4827	16
D21_mouse2_blood	blood	Mouse 2	1	1	1 VSG by alignment, 1 VSG detected de novo	3369	87
E21_mouse2_blood	blood	Mouse 2	1	9	>1 VSGs by alignment, 1 VSG detected de novo	5964	113
F18_mouse2_blood	blood	Mouse 2	1	2	>1 VSGs by alignment, 1 VSG detected de novo	4418	18
F21_mouse2_blood	blood	Mouse 2	1	3	>1 VSGs by alignment, 1 VSG detected de novo	3748	25
F23_mouse2_blood	blood	Mouse 2	1	4	>1 VSGs by alignment, 1 VSG detected de novo	5436	23
G17_mouse2_blood	blood	Mouse 2	1	1	1 VSG by alignment, 1 VSG detected de novo	2384	11
G21_mouse2_blood	blood	Mouse 2	1	3	>1 VSGs by alignment, 1 VSG detected de novo	7693	18
G22_mouse2_blood	blood	Mouse 2	1	1	1 VSG by alignment, 1 VSG detected de novo	6211	238
G23_mouse2_blood	blood	Mouse 2	1	1	1 VSG by alignment, 1 VSG detected de novo	8994	218
G8_mouse2_blood	blood	Mouse 2	1	1	1 VSG by alignment, 1 VSG detected de novo	1318	89
H18_mouse2_blood	blood	Mouse 2	1	1	1 VSG by alignment, 1 VSG detected de novo	5890	129
H19_mouse2_blood	blood	Mouse 2	1	1	1 VSG by alignment, 1 VSG detected de novo	3758	172
H20_mouse2_blood	blood	Mouse 2	1	3	>1 VSGs by alignment, 1 VSG detected de novo	1479	13
H21_mouse2_blood	blood	Mouse 2	1	1	1 VSG by alignment, 1 VSG detected de novo	5247	471
H22_mouse2_blood	blood	Mouse 2	1	3	>1 VSGs by alignment, 1 VSG detected de novo	3829	24
H6_mouse2_blood	blood	Mouse 2	1	1	1 VSG by alignment, 1 VSG detected de novo	8642	154
I14_mouse2_blood	blood	Mouse 2	1	1	1 VSG by alignment, 1 VSG detected de novo	2408	201
I15_mouse2_blood	blood	Mouse 2	1	1	1 VSG by alignment, 1 VSG detected de novo	4326	52
I16_mouse2_blood	blood	Mouse 2	1	2	>1 VSGs by alignment, 1 VSG detected de novo	4985	13
I17_mouse2_blood	blood	Mouse 2	1	1	1 VSG by alignment, 1 VSG detected de novo	6543	137
I18_mouse2_blood	blood	Mouse 2	1	1	1 VSG by alignment, 1 VSG detected de novo	4457	238
I20_mouse2_blood	blood	Mouse 2	1	1	1 VSG by alignment, 1 VSG detected de novo	9979	603
I21_mouse2_blood	blood	Mouse 2	1	5	>1 VSGs by alignment, 1 VSG detected de novo	6668	40
I23_mouse2_blood	blood	Mouse 2	1	3	>1 VSGs by alignment, 1 VSG detected de novo	5426	23
I24_mouse2_blood	blood	Mouse 2	1	1	1 VSG by alignment, 1 VSG detected de novo	7237	185
I3_mouse2_blood	blood	Mouse 2	1	1	1 VSG by alignment, 1 VSG detected de novo	1005	19
I6_mouse2_blood	blood	Mouse 2	1	3	>1 VSGs by alignment, 1 VSG detected de novo	4958	26
J18_mouse2_blood	blood	Mouse 2	1	1	1 VSG by alignment, 1 VSG detected de novo	1849	78
J20_mouse2_blood	blood	Mouse 2	1	3	>1 VSGs by alignment, 1 VSG detected de novo	4866	13
J23_mouse2_blood	blood	Mouse 2	1	1	1 VSG by alignment, 1 VSG detected de novo	3050	122
J24_mouse2_blood	blood	Mouse 2	1	1	1 VSG by alignment, 1 VSG detected de novo	2646	26
J6_mouse2_blood	blood	Mouse 2	1	1	1 VSG by alignment, 1 VSG detected de novo	2223	21
J9_mouse2_blood	blood	Mouse 2	1	1	1 VSG by alignment, 1 VSG detected de novo	1350	214
K10_mouse2_blood	blood	Mouse 2	1	1	1 VSG by alignment, 1 VSG detected de novo	1856	24
K21_mouse2_blood	blood	Mouse 2	1	10	>1 VSGs by alignment, 1 VSG detected de novo	5529	91
K23_mouse2_blood	blood	Mouse 2	1	1	1 VSG by alignment, 1 VSG detected de novo	4828	208
K24_mouse2_blood	blood	Mouse 2	1	1	1 VSG by alignment, 1 VSG detected de novo	5702	402
K9_mouse2_blood	blood	Mouse 2	1	3	>1 VSGs by alignment, 1 VSG detected de novo	4029	11
L16_mouse2_blood	blood	Mouse 2	1	1	1 VSG by alignment, 1 VSG detected de novo	3328	13
L21_mouse2_blood	blood	Mouse 2	1	4	>1 VSGs by alignment, 1 VSG detected de novo	7605	19
L22_mouse2_blood	blood	Mouse 2	1	5	>1 VSGs by alignment, 1 VSG detected de novo	5806	38
L24_mouse2_blood	blood	Mouse 2	1	1	1 VSG by alignment, 1 VSG detected de novo	3702	39
L5_mouse2_blood	blood	Mouse 2	1	2	>1 VSGs by alignment, 1 VSG detected de novo	2385	30
L7_mouse2_blood	blood	Mouse 2	1	3	>1 VSGs by alignment, 1 VSG detected de novo	4610	16
L9_mouse2_blood	blood	Mouse 2	1	2	>1 VSGs by alignment, 1 VSG detected de novo	4527	30
M15_mouse2_blood	blood	Mouse 2	1	1	1 VSG by alignment, 1 VSG detected de novo	1500	96
M18_mouse2_blood	blood	Mouse 2	1	1	1 VSG by alignment, 1 VSG detected de novo	1621	16
M19_mouse2_blood	blood	Mouse 2	1	1	1 VSG by alignment, 1 VSG detected de novo	1111	70
M23_mouse2_blood	blood	Mouse 2	1	2	>1 VSGs by alignment, 1 VSG detected de novo	3502	12
M4_mouse2_blood	blood	Mouse 2	1	4	>1 VSGs by alignment, 1 VSG detected de novo	4724	38
N12_mouse2_blood	blood	Mouse 2	1	1	1 VSG by alignment, 1 VSG detected de novo	1622	135
N18_mouse2_blood	blood	Mouse 2	1	1	1 VSG by alignment, 1 VSG detected de novo	2433	201
N19_mouse2_blood	blood	Mouse 2	1	1	1 VSG by alignment, 1 VSG detected de novo	2012	97
N24_mouse2_blood	blood	Mouse 2	1	2	>1 VSGs by alignment, 1 VSG detected de novo	1702	11
N5_mouse2_blood	blood	Mouse 2	1	1	1 VSG by alignment, 1 VSG detected de novo	6924	264
N6_mouse2_blood	blood	Mouse 2	1	1	1 VSG by alignment, 1 VSG detected de novo	4022	207
N7_mouse2_blood	blood	Mouse 2	1	1	1 VSG by alignment, 1 VSG detected de novo	4434	61
O15_mouse2_blood	blood	Mouse 2	1	4	>1 VSGs by alignment, 1 VSG detected de novo	2402	58
O23_mouse2_blood	blood	Mouse 2	1	1	1 VSG by alignment, 1 VSG detected de novo	1545	112
O24_mouse2_blood	blood	Mouse 2	1	1	1 VSG by alignment, 1 VSG detected de novo	2547	157
O5_mouse2_blood	blood	Mouse 2	1	4	>1 VSGs by alignment, 1 VSG detected de novo	6155	20
O8_mouse2_blood	blood	Mouse 2	1	1	1 VSG by alignment, 1 VSG detected de novo	2351	144
P12_mouse2_blood	blood	Mouse 2	1	3	>1 VSGs by alignment, 1 VSG detected de novo	4253	25
P15_mouse2_blood	blood	Mouse 2	1	1	1 VSG by alignment, 1 VSG detected de novo	2322	105
P17_mouse2_blood	blood	Mouse 2	1	1	1 VSG by alignment, 1 VSG detected de novo	2647	17
P20_mouse2_blood	blood	Mouse 2	1	4	>1 VSGs by alignment, 1 VSG detected de novo	4370	47
P23_mouse2_blood	blood	Mouse 2	1	1	1 VSG by alignment, 1 VSG detected de novo	3430	23
P24_mouse2_blood	blood	Mouse 2	1	2	>1 VSGs by alignment, 1 VSG detected de novo	3668	37
P2_mouse2_blood	blood	Mouse 2	1	3	>1 VSGs by alignment, 1 VSG detected de novo	3973	23
P5_mouse2_blood	blood	Mouse 2	1	1	1 VSG by alignment, 1 VSG detected de novo	9997	284
P8_mouse2_blood	blood	Mouse 2	1	1	1 VSG by alignment, 1 VSG detected de novo	2910	13
P9_mouse2_blood	blood	Mouse 2	1	1	1 VSG by alignment, 1 VSG detected de novo	1884	180
A21_mouse2_fat	gon. fat	Mouse 2	1	1	1 VSG by alignment, 1 VSG detected de novo	3228	127
A4_mouse2_fat	gon. fat	Mouse 2	1	5	>1 VSGs by alignment, 1 VSG detected de novo	4094	14
A6_mouse2_fat	gon. fat	Mouse 2	1	1	1 VSG by alignment, 1 VSG detected de novo	4056	98
A7_mouse2_fat	gon. fat	Mouse 2	1	1	1 VSG by alignment, 1 VSG detected de novo	5379	391
A8_mouse2_fat	gon. fat	Mouse 2	1	1	1 VSG by alignment, 1 VSG detected de novo	1591	263
B10_mouse2_fat	gon. fat	Mouse 2	1	1	1 VSG by alignment, 1 VSG detected de novo	8098	210
B11_mouse2_fat	gon. fat	Mouse 2	1	3	>1 VSGs by alignment, 1 VSG detected de novo	2072	14
B15_mouse2_fat	gon. fat	Mouse 2	1	1	1 VSG by alignment, 1 VSG detected de novo	5740	313
B16_mouse2_fat	gon. fat	Mouse 2	1	1	1 VSG by alignment, 1 VSG detected de novo	5845	182
B17_mouse2_fat	gon. fat	Mouse 2	1	1	1 VSG by alignment, 1 VSG detected de novo	3222	88
B18_mouse2_fat	gon. fat	Mouse 2	1	1	1 VSG by alignment, 1 VSG detected de novo	3246	252
B19_mouse2_fat	gon. fat	Mouse 2	1	1	1 VSG by alignment, 1 VSG detected de novo	4397	452
B20_mouse2_fat	gon. fat	Mouse 2	1	1	1 VSG by alignment, 1 VSG detected de novo	5915	212
B21_mouse2_fat	gon. fat	Mouse 2	1	3	>1 VSGs by alignment, 1 VSG detected de novo	6292	23
B4_mouse2_fat	gon. fat	Mouse 2	1	1	1 VSG by alignment, 1 VSG detected de novo	3826	257
B5_mouse2_fat	gon. fat	Mouse 2	1	1	1 VSG by alignment, 1 VSG detected de novo	5081	379
B6_mouse2_fat	gon. fat	Mouse 2	1	1	1 VSG by alignment, 1 VSG detected de novo	4093	222
B7_mouse2_fat	gon. fat	Mouse 2	1	5	>1 VSGs by alignment, 1 VSG detected de novo	5494	224
B8_mouse2_fat	gon. fat	Mouse 2	1	6	>1 VSGs by alignment, 1 VSG detected de novo	5245	53
C12_mouse2_fat	gon. fat	Mouse 2	1	4	>1 VSGs by alignment, 1 VSG detected de novo	2553	19
C16_mouse2_fat	gon. fat	Mouse 2	1	3	>1 VSGs by alignment, 1 VSG detected de novo	3183	12
C17_mouse2_fat	gon. fat	Mouse 2	1	1	1 VSG by alignment, 1 VSG detected de novo	5278	532
C19_mouse2_fat	gon. fat	Mouse 2	1	7	>1 VSGs by alignment, 1 VSG detected de novo	4401	104
C20_mouse2_fat	gon. fat	Mouse 2	1	1	1 VSG by alignment, 1 VSG detected de novo	5179	169
C21_mouse2_fat	gon. fat	Mouse 2	1	1	1 VSG by alignment, 1 VSG detected de novo	5005	290
C5_mouse2_fat	gon. fat	Mouse 2	1	1	1 VSG by alignment, 1 VSG detected de novo	4494	560
D11_mouse2_fat	gon. fat	Mouse 2	1	1	1 VSG by alignment, 1 VSG detected de novo	2377	400
D17_mouse2_fat	gon. fat	Mouse 2	1	1	1 VSG by alignment, 1 VSG detected de novo	3876	346
D18_mouse2_fat	gon. fat	Mouse 2	1	1	1 VSG by alignment, 1 VSG detected de novo	3485	305
D19_mouse2_fat	gon. fat	Mouse 2	1	1	1 VSG by alignment, 1 VSG detected de novo	1373	184
D20_mouse2_fat	gon. fat	Mouse 2	1	1	1 VSG by alignment, 1 VSG detected de novo	2145	93
D2_mouse2_fat	gon. fat	Mouse 2	1	1	1 VSG by alignment, 1 VSG detected de novo	2984	363
D4_mouse2_fat	gon. fat	Mouse 2	1	1	1 VSG by alignment, 1 VSG detected de novo	4421	365
D5_mouse2_fat	gon. fat	Mouse 2	1	1	1 VSG by alignment, 1 VSG detected de novo	7806	600
E17_mouse2_fat	gon. fat	Mouse 2	1	1	1 VSG by alignment, 1 VSG detected de novo	2306	330
E18_mouse2_fat	gon. fat	Mouse 2	1	1	1 VSG by alignment, 1 VSG detected de novo	2476	213
E6_mouse2_fat	gon. fat	Mouse 2	1	1	1 VSG by alignment, 1 VSG detected de novo	5187	316
E7_mouse2_fat	gon. fat	Mouse 2	1	4	>1 VSGs by alignment, 1 VSG detected de novo	5185	24
F15_mouse2_fat	gon. fat	Mouse 2	1	1	1 VSG by alignment, 1 VSG detected de novo	3448	92
F18_mouse2_fat	gon. fat	Mouse 2	1	1	1 VSG by alignment, 1 VSG detected de novo	3069	241
F6_mouse2_fat	gon. fat	Mouse 2	1	1	1 VSG by alignment, 1 VSG detected de novo	3608	328
F8_mouse2_fat	gon. fat	Mouse 2	1	1	1 VSG by alignment, 1 VSG detected de novo	3119	150
F9_mouse2_fat	gon. fat	Mouse 2	1	1	1 VSG by alignment, 1 VSG detected de novo	2842	134
G11_mouse2_fat	gon. fat	Mouse 2	1	4	>1 VSGs by alignment, 1 VSG detected de novo	3425	19
G17_mouse2_fat	gon. fat	Mouse 2	1	5	>1 VSGs by alignment, 1 VSG detected de novo	4282	20
G18_mouse2_fat	gon. fat	Mouse 2	1	1	1 VSG by alignment, 1 VSG detected de novo	4178	319
G19_mouse2_fat	gon. fat	Mouse 2	1	1	1 VSG by alignment, 1 VSG detected de novo	5514	562
G20_mouse2_fat	gon. fat	Mouse 2	1	1	1 VSG by alignment, 1 VSG detected de novo	7543	341
G5_mouse2_fat	gon. fat	Mouse 2	1	1	1 VSG by alignment, 1 VSG detected de novo	1664	406
G6_mouse2_fat	gon. fat	Mouse 2	1	1	1 VSG by alignment, 1 VSG detected de novo	5367	237
G8_mouse2_fat	gon. fat	Mouse 2	1	1	1 VSG by alignment, 1 VSG detected de novo	4797	328
G9_mouse2_fat	gon. fat	Mouse 2	1	1	1 VSG by alignment, 1 VSG detected de novo	3430	248
H17_mouse2_fat	gon. fat	Mouse 2	1	1	1 VSG by alignment, 1 VSG detected de novo	3536	258
H4_mouse2_fat	gon. fat	Mouse 2	1	1	1 VSG by alignment, 1 VSG detected de novo	3191	245
H5_mouse2_fat	gon. fat	Mouse 2	1	1	1 VSG by alignment, 1 VSG detected de novo	3203	103
H6_mouse2_fat	gon. fat	Mouse 2	1	1	1 VSG by alignment, 1 VSG detected de novo	3357	244
I17_mouse2_fat	gon. fat	Mouse 2	1	1	1 VSG by alignment, 1 VSG detected de novo	3656	347
I18_mouse2_fat	gon. fat	Mouse 2	1	1	1 VSG by alignment, 1 VSG detected de novo	6299	442
I20_mouse2_fat	gon. fat	Mouse 2	1	1	1 VSG by alignment, 1 VSG detected de novo	5887	268
I21_mouse2_fat	gon. fat	Mouse 2	1	1	1 VSG by alignment, 1 VSG detected de novo	3490	213
I4_mouse2_fat	gon. fat	Mouse 2	1	1	1 VSG by alignment, 1 VSG detected de novo	5870	537
I5_mouse2_fat	gon. fat	Mouse 2	1	1	1 VSG by alignment, 1 VSG detected de novo	2936	374
I6_mouse2_fat	gon. fat	Mouse 2	1	3	>1 VSGs by alignment, 1 VSG detected de novo	6006	16
I8_mouse2_fat	gon. fat	Mouse 2	1	1	1 VSG by alignment, 1 VSG detected de novo	4074	245
I9_mouse2_fat	gon. fat	Mouse 2	1	1	1 VSG by alignment, 1 VSG detected de novo	5969	185
J16_mouse2_fat	gon. fat	Mouse 2	1	3	>1 VSGs by alignment, 1 VSG detected de novo	3800	316
J17_mouse2_fat	gon. fat	Mouse 2	1	1	1 VSG by alignment, 1 VSG detected de novo	2070	154
J18_mouse2_fat	gon. fat	Mouse 2	1	1	1 VSG by alignment, 1 VSG detected de novo	2240	211
J19_mouse2_fat	gon. fat	Mouse 2	1	1	1 VSG by alignment, 1 VSG detected de novo	2812	218
J4_mouse2_fat	gon. fat	Mouse 2	1	1	1 VSG by alignment, 1 VSG detected de novo	4137	230
J5_mouse2_fat	gon. fat	Mouse 2	1	1	1 VSG by alignment, 1 VSG detected de novo	4339	252
J8_mouse2_fat	gon. fat	Mouse 2	1	1	1 VSG by alignment, 1 VSG detected de novo	4353	92
J9_mouse2_fat	gon. fat	Mouse 2	1	4	>1 VSGs by alignment, 1 VSG detected de novo	5400	16
K10_mouse2_fat	gon. fat	Mouse 2	1	1	1 VSG by alignment, 1 VSG detected de novo	5800	380
K17_mouse2_fat	gon. fat	Mouse 2	1	1	1 VSG by alignment, 1 VSG detected de novo	3201	339
K20_mouse2_fat	gon. fat	Mouse 2	1	1	1 VSG by alignment, 1 VSG detected de novo	2704	92
K23_mouse2_fat	gon. fat	Mouse 2	1	1	1 VSG by alignment, 1 VSG detected de novo	3007	136
K7_mouse2_fat	gon. fat	Mouse 2	1	1	1 VSG by alignment, 1 VSG detected de novo	3974	227
K8_mouse2_fat	gon. fat	Mouse 2	1	1	1 VSG by alignment, 1 VSG detected de novo	3600	316
L17_mouse2_fat	gon. fat	Mouse 2	1	1	1 VSG by alignment, 1 VSG detected de novo	3712	282
L18_mouse2_fat	gon. fat	Mouse 2	1	1	1 VSG by alignment, 1 VSG detected de novo	5574	268
L20_mouse2_fat	gon. fat	Mouse 2	1	1	1 VSG by alignment, 1 VSG detected de novo	5008	442
L7_mouse2_fat	gon. fat	Mouse 2	1	1	1 VSG by alignment, 1 VSG detected de novo	6070	315
L9_mouse2_fat	gon. fat	Mouse 2	1	1	1 VSG by alignment, 1 VSG detected de novo	4318	158
M10_mouse2_fat	gon. fat	Mouse 2	1	1	1 VSG by alignment, 1 VSG detected de novo	5275	232
M12_mouse2_fat	gon. fat	Mouse 2	1	1	1 VSG by alignment, 1 VSG detected de novo	3939	316
M15_mouse2_fat	gon. fat	Mouse 2	1	5	>1 VSGs by alignment, 1 VSG detected de novo	4041	22
M16_mouse2_fat	gon. fat	Mouse 2	1	1	1 VSG by alignment, 1 VSG detected de novo	5381	395
M17_mouse2_fat	gon. fat	Mouse 2	1	1	1 VSG by alignment, 1 VSG detected de novo	3978	313
M20_mouse2_fat	gon. fat	Mouse 2	1	1	1 VSG by alignment, 1 VSG detected de novo	6813	587
M21_mouse2_fat	gon. fat	Mouse 2	1	1	1 VSG by alignment, 1 VSG detected de novo	4595	367
M22_mouse2_fat	gon. fat	Mouse 2	1	1	1 VSG by alignment, 1 VSG detected de novo	2153	163
M23_mouse2_fat	gon. fat	Mouse 2	1	1	1 VSG by alignment, 1 VSG detected de novo	5367	517
M24_mouse2_fat	gon. fat	Mouse 2	1	1	1 VSG by alignment, 1 VSG detected de novo	5475	455
M7_mouse2_fat	gon. fat	Mouse 2	1	1	1 VSG by alignment, 1 VSG detected de novo	3749	332
N10_mouse2_fat	gon. fat	Mouse 2	1	1	1 VSG by alignment, 1 VSG detected de novo	4233	417
N11_mouse2_fat	gon. fat	Mouse 2	1	1	1 VSG by alignment, 1 VSG detected de novo	4438	219
N12_mouse2_fat	gon. fat	Mouse 2	1	1	1 VSG by alignment, 1 VSG detected de novo	4152	176
N14_mouse2_fat	gon. fat	Mouse 2	1	1	1 VSG by alignment, 1 VSG detected de novo	4116	430
N18_mouse2_fat	gon. fat	Mouse 2	1	4	>1 VSGs by alignment, 1 VSG detected de novo	3256	85
N19_mouse2_fat	gon. fat	Mouse 2	1	1	1 VSG by alignment, 1 VSG detected de novo	5477	275
N21_mouse2_fat	gon. fat	Mouse 2	1	1	1 VSG by alignment, 1 VSG detected de novo	3888	379
N22_mouse2_fat	gon. fat	Mouse 2	1	1	1 VSG by alignment, 1 VSG detected de novo	2670	177
N23_mouse2_fat	gon. fat	Mouse 2	1	1	1 VSG by alignment, 1 VSG detected de novo	3659	110
N8_mouse2_fat	gon. fat	Mouse 2	1	1	1 VSG by alignment, 1 VSG detected de novo	3057	265
O10_mouse2_fat	gon. fat	Mouse 2	1	1	1 VSG by alignment, 1 VSG detected de novo	4467	150
O18_mouse2_fat	gon. fat	Mouse 2	1	1	1 VSG by alignment, 1 VSG detected de novo	3776	331
O21_mouse2_fat	gon. fat	Mouse 2	1	1	1 VSG by alignment, 1 VSG detected de novo	5239	198
O22_mouse2_fat	gon. fat	Mouse 2	1	1	1 VSG by alignment, 1 VSG detected de novo	3285	179
O23_mouse2_fat	gon. fat	Mouse 2	1	1	1 VSG by alignment, 1 VSG detected de novo	3580	238
O24_mouse2_fat	gon. fat	Mouse 2	1	1	1 VSG by alignment, 1 VSG detected de novo	4794	244
O4_mouse2_fat	gon. fat	Mouse 2	1	1	1 VSG by alignment, 1 VSG detected de novo	5799	465
O5_mouse2_fat	gon. fat	Mouse 2	1	1	1 VSG by alignment, 1 VSG detected de novo	5200	509
O6_mouse2_fat	gon. fat	Mouse 2	1	1	1 VSG by alignment, 1 VSG detected de novo	4219	177
O7_mouse2_fat	gon. fat	Mouse 2	1	1	1 VSG by alignment, 1 VSG detected de novo	5128	415
O8_mouse2_fat	gon. fat	Mouse 2	1	1	1 VSG by alignment, 1 VSG detected de novo	5192	208
O9_mouse2_fat	gon. fat	Mouse 2	1	1	1 VSG by alignment, 1 VSG detected de novo	5807	150
P21_mouse2_fat	gon. fat	Mouse 2	1	1	1 VSG by alignment, 1 VSG detected de novo	3823	113
P23_mouse2_fat	gon. fat	Mouse 2	1	1	1 VSG by alignment, 1 VSG detected de novo	4008	202
P3_mouse2_fat	gon. fat	Mouse 2	1	1	1 VSG by alignment, 1 VSG detected de novo	5633	319
P4_mouse2_fat	gon. fat	Mouse 2	1	1	1 VSG by alignment, 1 VSG detected de novo	4816	310
P5_mouse2_fat	gon. fat	Mouse 2	1	1	1 VSG by alignment, 1 VSG detected de novo	6818	552
A17_mouse2_heart	heart	Mouse 2	1	1	1 VSG by alignment, 1 VSG detected de novo	6874	217
A19_mouse2_heart	heart	Mouse 2	1	3	>1 VSGs by alignment, 1 VSG detected de novo	4018	43
A21_mouse2_heart	heart	Mouse 2	1	1	1 VSG by alignment, 1 VSG detected de novo	6138	326
A23_mouse2_heart	heart	Mouse 2	1	4	>1 VSGs by alignment, 1 VSG detected de novo	6101	13
A24_mouse2_heart	heart	Mouse 2	1	4	>1 VSGs by alignment, 1 VSG detected de novo	7403	13
A2_mouse2_heart	heart	Mouse 2	1	1	1 VSG by alignment, 1 VSG detected de novo	6129	363
B11_mouse2_heart	heart	Mouse 2	1	4	>1 VSGs by alignment, 1 VSG detected de novo	3257	48
B12_mouse2_heart	heart	Mouse 2	1	4	>1 VSGs by alignment, 1 VSG detected de novo	5000	65
B14_mouse2_heart	heart	Mouse 2	1	1	1 VSG by alignment, 1 VSG detected de novo	7086	169
B15_mouse2_heart	heart	Mouse 2	1	6	>1 VSGs by alignment, 1 VSG detected de novo	10460	506
B16_mouse2_heart	heart	Mouse 2	1	5	>1 VSGs by alignment, 1 VSG detected de novo	10118	556
B17_mouse2_heart	heart	Mouse 2	1	5	>1 VSGs by alignment, 1 VSG detected de novo	5461	21
B18_mouse2_heart	heart	Mouse 2	1	1	1 VSG by alignment, 1 VSG detected de novo	9651	379
B21_mouse2_heart	heart	Mouse 2	1	1	1 VSG by alignment, 1 VSG detected de novo	3863	227
B22_mouse2_heart	heart	Mouse 2	1	1	1 VSG by alignment, 1 VSG detected de novo	6334	421
B24_mouse2_heart	heart	Mouse 2	1	1	1 VSG by alignment, 1 VSG detected de novo	4912	193
B3_mouse2_heart	heart	Mouse 2	1	6	>1 VSGs by alignment, 1 VSG detected de novo	4276	28
B4_mouse2_heart	heart	Mouse 2	1	1	1 VSG by alignment, 1 VSG detected de novo	4367	378
B7_mouse2_heart	heart	Mouse 2	1	1	1 VSG by alignment, 1 VSG detected de novo	6117	611
B8_mouse2_heart	heart	Mouse 2	1	1	1 VSG by alignment, 1 VSG detected de novo	7653	305
B9_mouse2_heart	heart	Mouse 2	1	7	>1 VSGs by alignment, 1 VSG detected de novo	6298	74
C11_mouse2_heart	heart	Mouse 2	1	4	>1 VSGs by alignment, 1 VSG detected de novo	3486	216
C13_mouse2_heart	heart	Mouse 2	1	1	1 VSG by alignment, 1 VSG detected de novo	3809	261
C15_mouse2_heart	heart	Mouse 2	1	1	1 VSG by alignment, 1 VSG detected de novo	5893	304
C18_mouse2_heart	heart	Mouse 2	1	1	1 VSG by alignment, 1 VSG detected de novo	5855	531
C19_mouse2_heart	heart	Mouse 2	1	1	1 VSG by alignment, 1 VSG detected de novo	4986	281
C1_mouse2_heart	heart	Mouse 2	1	1	1 VSG by alignment, 1 VSG detected de novo	7847	304
C20_mouse2_heart	heart	Mouse 2	1	1	1 VSG by alignment, 1 VSG detected de novo	7918	262
C2_mouse2_heart	heart	Mouse 2	1	1	1 VSG by alignment, 1 VSG detected de novo	7749	580
C6_mouse2_heart	heart	Mouse 2	1	1	1 VSG by alignment, 1 VSG detected de novo	5142	99
C9_mouse2_heart	heart	Mouse 2	1	1	1 VSG by alignment, 1 VSG detected de novo	2727	164
D13_mouse2_heart	heart	Mouse 2	1	2	>1 VSGs by alignment, 1 VSG detected de novo	3703	13
D15_mouse2_heart	heart	Mouse 2	1	1	1 VSG by alignment, 1 VSG detected de novo	8152	427
D19_mouse2_heart	heart	Mouse 2	1	3	>1 VSGs by alignment, 1 VSG detected de novo	6622	14
D1_mouse2_heart	heart	Mouse 2	1	1	1 VSG by alignment, 1 VSG detected de novo	7652	115
D20_mouse2_heart	heart	Mouse 2	1	3	>1 VSGs by alignment, 1 VSG detected de novo	3010	43
D21_mouse2_heart	heart	Mouse 2	1	7	>1 VSGs by alignment, 1 VSG detected de novo	4166	18
D7_mouse2_heart	heart	Mouse 2	1	1	1 VSG by alignment, 1 VSG detected de novo	1204	94
D8_mouse2_heart	heart	Mouse 2	1	1	1 VSG by alignment, 1 VSG detected de novo	3795	279
D9_mouse2_heart	heart	Mouse 2	1	1	1 VSG by alignment, 1 VSG detected de novo	2204	128
E10_mouse2_heart	heart	Mouse 2	1	3	>1 VSGs by alignment, 1 VSG detected de novo	2400	29
E14_mouse2_heart	heart	Mouse 2	1	1	1 VSG by alignment, 1 VSG detected de novo	4201	94
E17_mouse2_heart	heart	Mouse 2	1	1	1 VSG by alignment, 1 VSG detected de novo	5542	261
E18_mouse2_heart	heart	Mouse 2	1	1	1 VSG by alignment, 1 VSG detected de novo	6689	445
E19_mouse2_heart	heart	Mouse 2	1	6	>1 VSGs by alignment, 1 VSG detected de novo	6075	495
E20_mouse2_heart	heart	Mouse 2	1	2	>1 VSGs by alignment, 1 VSG detected de novo	3620	19
E21_mouse2_heart	heart	Mouse 2	1	1	1 VSG by alignment, 1 VSG detected de novo	2659	226
E23_mouse2_heart	heart	Mouse 2	1	1	1 VSG by alignment, 1 VSG detected de novo	3189	296
E24_mouse2_heart	heart	Mouse 2	1	1	1 VSG by alignment, 1 VSG detected de novo	4855	364
E2_mouse2_heart	heart	Mouse 2	1	1	1 VSG by alignment, 1 VSG detected de novo	3458	374
E5_mouse2_heart	heart	Mouse 2	1	1	1 VSG by alignment, 1 VSG detected de novo	4921	764
E6_mouse2_heart	heart	Mouse 2	1	1	1 VSG by alignment, 1 VSG detected de novo	2562	289
E9_mouse2_heart	heart	Mouse 2	1	1	1 VSG by alignment, 1 VSG detected de novo	2711	221
F11_mouse2_heart	heart	Mouse 2	1	4	>1 VSGs by alignment, 1 VSG detected de novo	3122	168
F13_mouse2_heart	heart	Mouse 2	1	1	1 VSG by alignment, 1 VSG detected de novo	6994	137
F14_mouse2_heart	heart	Mouse 2	1	1	1 VSG by alignment, 1 VSG detected de novo	3925	353
F15_mouse2_heart	heart	Mouse 2	1	1	1 VSG by alignment, 1 VSG detected de novo	5253	212
F18_mouse2_heart	heart	Mouse 2	1	1	1 VSG by alignment, 1 VSG detected de novo	2441	187
F19_mouse2_heart	heart	Mouse 2	1	1	1 VSG by alignment, 1 VSG detected de novo	3149	75
F1_mouse2_heart	heart	Mouse 2	1	1	1 VSG by alignment, 1 VSG detected de novo	2814	136
F21_mouse2_heart	heart	Mouse 2	1	1	1 VSG by alignment, 1 VSG detected de novo	2614	137
F24_mouse2_heart	heart	Mouse 2	1	1	1 VSG by alignment, 1 VSG detected de novo	4336	214
F2_mouse2_heart	heart	Mouse 2	1	1	1 VSG by alignment, 1 VSG detected de novo	6125	380
F3_mouse2_heart	heart	Mouse 2	1	1	1 VSG by alignment, 1 VSG detected de novo	5322	368
G11_mouse2_heart	heart	Mouse 2	1	4	>1 VSGs by alignment, 1 VSG detected de novo	2813	57
G13_mouse2_heart	heart	Mouse 2	1	2	>1 VSGs by alignment, 1 VSG detected de novo	4297	13
G17_mouse2_heart	heart	Mouse 2	1	1	1 VSG by alignment, 1 VSG detected de novo	1620	114
G19_mouse2_heart	heart	Mouse 2	1	1	1 VSG by alignment, 1 VSG detected de novo	4045	289
G1_mouse2_heart	heart	Mouse 2	1	1	1 VSG by alignment, 1 VSG detected de novo	7213	322
G21_mouse2_heart	heart	Mouse 2	1	2	>1 VSGs by alignment, 1 VSG detected de novo	2600	11
G3_mouse2_heart	heart	Mouse 2	1	1	1 VSG by alignment, 1 VSG detected de novo	6766	208
G4_mouse2_heart	heart	Mouse 2	1	1	1 VSG by alignment, 1 VSG detected de novo	5398	216
G5_mouse2_heart	heart	Mouse 2	1	1	1 VSG by alignment, 1 VSG detected de novo	2769	206
G9_mouse2_heart	heart	Mouse 2	1	1	1 VSG by alignment, 1 VSG detected de novo	1579	182
H11_mouse2_heart	heart	Mouse 2	1	1	1 VSG by alignment, 1 VSG detected de novo	3841	329
H12_mouse2_heart	heart	Mouse 2	1	1	1 VSG by alignment, 1 VSG detected de novo	2822	140
H13_mouse2_heart	heart	Mouse 2	1	2	>1 VSGs by alignment, 1 VSG detected de novo	2682	139
H14_mouse2_heart	heart	Mouse 2	1	1	1 VSG by alignment, 1 VSG detected de novo	1240	118
H16_mouse2_heart	heart	Mouse 2	1	1	1 VSG by alignment, 1 VSG detected de novo	2792	288
H17_mouse2_heart	heart	Mouse 2	1	1	1 VSG by alignment, 1 VSG detected de novo	3706	177
H19_mouse2_heart	heart	Mouse 2	1	1	1 VSG by alignment, 1 VSG detected de novo	2342	130
H1_mouse2_heart	heart	Mouse 2	1	1	1 VSG by alignment, 1 VSG detected de novo	8699	422
H22_mouse2_heart	heart	Mouse 2	1	4	>1 VSGs by alignment, 1 VSG detected de novo	3427	141
H23_mouse2_heart	heart	Mouse 2	1	1	1 VSG by alignment, 1 VSG detected de novo	4699	179
I10_mouse2_heart	heart	Mouse 2	1	1	1 VSG by alignment, 1 VSG detected de novo	6316	432
I11_mouse2_heart	heart	Mouse 2	1	1	1 VSG by alignment, 1 VSG detected de novo	5889	247
I12_mouse2_heart	heart	Mouse 2	1	5	>1 VSGs by alignment, 1 VSG detected de novo	4748	64
I13_mouse2_heart	heart	Mouse 2	1	1	1 VSG by alignment, 1 VSG detected de novo	5226	333
I14_mouse2_heart	heart	Mouse 2	1	3	>1 VSGs by alignment, 1 VSG detected de novo	3411	18
I15_mouse2_heart	heart	Mouse 2	1	1	1 VSG by alignment, 1 VSG detected de novo	8954	523
I16_mouse2_heart	heart	Mouse 2	1	2	>1 VSGs by alignment, 1 VSG detected de novo	2438	11
I1_mouse2_heart	heart	Mouse 2	1	5	>1 VSGs by alignment, 1 VSG detected de novo	3457	102
I23_mouse2_heart	heart	Mouse 2	1	1	1 VSG by alignment, 1 VSG detected de novo	2153	179
I2_mouse2_heart	heart	Mouse 2	1	1	1 VSG by alignment, 1 VSG detected de novo	8897	817
I3_mouse2_heart	heart	Mouse 2	1	1	1 VSG by alignment, 1 VSG detected de novo	3239	138
I7_mouse2_heart	heart	Mouse 2	1	1	1 VSG by alignment, 1 VSG detected de novo	4400	76
I8_mouse2_heart	heart	Mouse 2	1	1	1 VSG by alignment, 1 VSG detected de novo	4611	45
J10_mouse2_heart	heart	Mouse 2	1	4	>1 VSGs by alignment, 1 VSG detected de novo	5231	13
J13_mouse2_heart	heart	Mouse 2	1	10	>1 VSGs by alignment, 1 VSG detected de novo	7766	45
J16_mouse2_heart	heart	Mouse 2	1	1	1 VSG by alignment, 1 VSG detected de novo	9540	351
J22_mouse2_heart	heart	Mouse 2	1	1	1 VSG by alignment, 1 VSG detected de novo	1979	123
J23_mouse2_heart	heart	Mouse 2	1	4	>1 VSGs by alignment, 1 VSG detected de novo	3468	23
J24_mouse2_heart	heart	Mouse 2	1	1	1 VSG by alignment, 1 VSG detected de novo	2583	195
J2_mouse2_heart	heart	Mouse 2	1	1	1 VSG by alignment, 1 VSG detected de novo	2969	94
J3_mouse2_heart	heart	Mouse 2	1	1	1 VSG by alignment, 1 VSG detected de novo	7769	240
J4_mouse2_heart	heart	Mouse 2	1	4	>1 VSGs by alignment, 1 VSG detected de novo	3397	318
J7_mouse2_heart	heart	Mouse 2	1	8	>1 VSGs by alignment, 1 VSG detected de novo	7433	471
J9_mouse2_heart	heart	Mouse 2	1	7	>1 VSGs by alignment, 1 VSG detected de novo	6071	25
K11_mouse2_heart	heart	Mouse 2	1	1	1 VSG by alignment, 1 VSG detected de novo	2923	400
K13_mouse2_heart	heart	Mouse 2	1	1	1 VSG by alignment, 1 VSG detected de novo	5902	328
K16_mouse2_heart	heart	Mouse 2	1	1	1 VSG by alignment, 1 VSG detected de novo	2358	149
K17_mouse2_heart	heart	Mouse 2	1	7	>1 VSGs by alignment, 1 VSG detected de novo	3999	27
K19_mouse2_heart	heart	Mouse 2	1	3	>1 VSGs by alignment, 1 VSG detected de novo	4715	11
K1_mouse2_heart	heart	Mouse 2	1	1	1 VSG by alignment, 1 VSG detected de novo	5658	396
K21_mouse2_heart	heart	Mouse 2	1	1	1 VSG by alignment, 1 VSG detected de novo	6617	265
K22_mouse2_heart	heart	Mouse 2	1	4	>1 VSGs by alignment, 1 VSG detected de novo	3705	235
K2_mouse2_heart	heart	Mouse 2	1	1	1 VSG by alignment, 1 VSG detected de novo	8887	244
K5_mouse2_heart	heart	Mouse 2	1	1	1 VSG by alignment, 1 VSG detected de novo	5639	150
L11_mouse2_heart	heart	Mouse 2	1	3	>1 VSGs by alignment, 1 VSG detected de novo	4834	23
L9_mouse2_heart	heart	Mouse 2	1	1	1 VSG by alignment, 1 VSG detected de novo	5364	339
M10_mouse2_heart	heart	Mouse 2	1	1	1 VSG by alignment, 1 VSG detected de novo	4333	249
M11_mouse2_heart	heart	Mouse 2	1	1	1 VSG by alignment, 1 VSG detected de novo	4457	234
M2_mouse2_heart	heart	Mouse 2	1	3	>1 VSGs by alignment, 1 VSG detected de novo	4283	20
M3_mouse2_heart	heart	Mouse 2	1	6	>1 VSGs by alignment, 1 VSG detected de novo	5056	605
M6_mouse2_heart	heart	Mouse 2	1	1	1 VSG by alignment, 1 VSG detected de novo	4819	309
N12_mouse2_heart	heart	Mouse 2	1	1	1 VSG by alignment, 1 VSG detected de novo	5243	320
N13_mouse2_heart	heart	Mouse 2	1	1	1 VSG by alignment, 1 VSG detected de novo	6420	485
N16_mouse2_heart	heart	Mouse 2	1	5	>1 VSGs by alignment, 1 VSG detected de novo	7255	19
N1_mouse2_heart	heart	Mouse 2	1	2	>1 VSGs by alignment, 1 VSG detected de novo	4123	46
N2_mouse2_heart	heart	Mouse 2	1	1	1 VSG by alignment, 1 VSG detected de novo	4879	105
N3_mouse2_heart	heart	Mouse 2	1	1	1 VSG by alignment, 1 VSG detected de novo	6033	374
O15_mouse2_heart	heart	Mouse 2	1	1	1 VSG by alignment, 1 VSG detected de novo	5435	347
O1_mouse2_heart	heart	Mouse 2	1	1	1 VSG by alignment, 1 VSG detected de novo	5946	323
O21_mouse2_heart	heart	Mouse 2	1	5	>1 VSGs by alignment, 1 VSG detected de novo	4899	21
O23_mouse2_heart	heart	Mouse 2	1	7	>1 VSGs by alignment, 1 VSG detected de novo	4871	27
O2_mouse2_heart	heart	Mouse 2	1	1	1 VSG by alignment, 1 VSG detected de novo	6449	356
O3_mouse2_heart	heart	Mouse 2	1	8	>1 VSGs by alignment, 1 VSG detected de novo	6034	36
O7_mouse2_heart	heart	Mouse 2	1	5	>1 VSGs by alignment, 1 VSG detected de novo	8300	26
P21_mouse2_heart	heart	Mouse 2	1	1	1 VSG by alignment, 1 VSG detected de novo	3051	326
P22_mouse2_heart	heart	Mouse 2	1	1	1 VSG by alignment, 1 VSG detected de novo	3180	50
P24_mouse2_heart	heart	Mouse 2	1	1	1 VSG by alignment, 1 VSG detected de novo	3686	363
P2_mouse2_heart	heart	Mouse 2	1	1	1 VSG by alignment, 1 VSG detected de novo	7866	437
P3_mouse2_heart	heart	Mouse 2	1	1	1 VSG by alignment, 1 VSG detected de novo	1073	74
P6_mouse2_heart	heart	Mouse 2	1	1	1 VSG by alignment, 1 VSG detected de novo	9753	675
A24_mouse2_lung	lung	Mouse 2	1	1	1 VSG by alignment, 1 VSG detected de novo	1120	38
C13_mouse2_lung	lung	Mouse 2	1	3	>1 VSGs by alignment, 1 VSG detected de novo	6904	20
C14_mouse2_lung	lung	Mouse 2	1	1	1 VSG by alignment, 1 VSG detected de novo	3295	219
C15_mouse2_lung	lung	Mouse 2	1	6	>1 VSGs by alignment, 1 VSG detected de novo	7761	28
C16_mouse2_lung	lung	Mouse 2	1	1	1 VSG by alignment, 1 VSG detected de novo	8464	337
C17_mouse2_lung	lung	Mouse 2	1	1	1 VSG by alignment, 1 VSG detected de novo	3157	194
C19_mouse2_lung	lung	Mouse 2	1	4	>1 VSGs by alignment, 1 VSG detected de novo	4273	17
C20_mouse2_lung	lung	Mouse 2	1	1	1 VSG by alignment, 1 VSG detected de novo	2937	265
C21_mouse2_lung	lung	Mouse 2	1	1	1 VSG by alignment, 1 VSG detected de novo	5834	346
C22_mouse2_lung	lung	Mouse 2	1	1	1 VSG by alignment, 1 VSG detected de novo	5270	312
D13_mouse2_lung	lung	Mouse 2	1	1	1 VSG by alignment, 1 VSG detected de novo	7463	312
D14_mouse2_lung	lung	Mouse 2	1	1	1 VSG by alignment, 1 VSG detected de novo	1780	100
D15_mouse2_lung	lung	Mouse 2	1	6	>1 VSGs by alignment, 1 VSG detected de novo	7265	41
D17_mouse2_lung	lung	Mouse 2	1	1	1 VSG by alignment, 1 VSG detected de novo	5341	77
D20_mouse2_lung	lung	Mouse 2	1	1	1 VSG by alignment, 1 VSG detected de novo	3126	38
D21_mouse2_lung	lung	Mouse 2	1	1	1 VSG by alignment, 1 VSG detected de novo	2756	101
D22_mouse2_lung	lung	Mouse 2	1	4	>1 VSGs by alignment, 1 VSG detected de novo	4500	15
F12_mouse2_lung	lung	Mouse 2	1	1	1 VSG by alignment, 1 VSG detected de novo	2393	143
G10_mouse2_lung	lung	Mouse 2	1	1	1 VSG by alignment, 1 VSG detected de novo	2546	123
G12_mouse2_lung	lung	Mouse 2	1	4	>1 VSGs by alignment, 1 VSG detected de novo	3889	18
G21_mouse2_lung	lung	Mouse 2	1	1	1 VSG by alignment, 1 VSG detected de novo	2864	142
G22_mouse2_lung	lung	Mouse 2	1	1	1 VSG by alignment, 1 VSG detected de novo	3656	153
G6_mouse2_lung	lung	Mouse 2	1	1	1 VSG by alignment, 1 VSG detected de novo	7465	476
H12_mouse2_lung	lung	Mouse 2	1	1	1 VSG by alignment, 1 VSG detected de novo	4590	353
H15_mouse2_lung	lung	Mouse 2	1	6	>1 VSGs by alignment, 1 VSG detected de novo	3529	117
H1_mouse2_lung	lung	Mouse 2	1	1	1 VSG by alignment, 1 VSG detected de novo	8332	404
H22_mouse2_lung	lung	Mouse 2	1	1	1 VSG by alignment, 1 VSG detected de novo	1154	74
H6_mouse2_lung	lung	Mouse 2	1	1	1 VSG by alignment, 1 VSG detected de novo	6525	289
I15_mouse2_lung	lung	Mouse 2	1	1	1 VSG by alignment, 1 VSG detected de novo	2697	100
I17_mouse2_lung	lung	Mouse 2	1	1	1 VSG by alignment, 1 VSG detected de novo	3334	195
I19_mouse2_lung	lung	Mouse 2	1	7	>1 VSGs by alignment, 1 VSG detected de novo	6283	405
I21_mouse2_lung	lung	Mouse 2	1	3	>1 VSGs by alignment, 1 VSG detected de novo	2344	12
I22_mouse2_lung	lung	Mouse 2	1	1	1 VSG by alignment, 1 VSG detected de novo	5387	245
I23_mouse2_lung	lung	Mouse 2	1	8	>1 VSGs by alignment, 1 VSG detected de novo	8124	34
I24_mouse2_lung	lung	Mouse 2	1	3	>1 VSGs by alignment, 1 VSG detected de novo	7232	28
J17_mouse2_lung	lung	Mouse 2	1	1	1 VSG by alignment, 1 VSG detected de novo	2331	137
J18_mouse2_lung	lung	Mouse 2	1	5	>1 VSGs by alignment, 1 VSG detected de novo	3463	23
J19_mouse2_lung	lung	Mouse 2	1	1	1 VSG by alignment, 1 VSG detected de novo	5991	239
J20_mouse2_lung	lung	Mouse 2	1	1	1 VSG by alignment, 1 VSG detected de novo	7897	188
J23_mouse2_lung	lung	Mouse 2	1	1	1 VSG by alignment, 1 VSG detected de novo	5767	474
J24_mouse2_lung	lung	Mouse 2	1	1	1 VSG by alignment, 1 VSG detected de novo	11533	540
M13_mouse2_lung	lung	Mouse 2	1	1	1 VSG by alignment, 1 VSG detected de novo	2121	137
M17_mouse2_lung	lung	Mouse 2	1	7	>1 VSGs by alignment, 1 VSG detected de novo	5375	29
M18_mouse2_lung	lung	Mouse 2	1	1	1 VSG by alignment, 1 VSG detected de novo	6949	170
M19_mouse2_lung	lung	Mouse 2	1	2	>1 VSGs by alignment, 1 VSG detected de novo	1908	16
M23_mouse2_lung	lung	Mouse 2	1	1	1 VSG by alignment, 1 VSG detected de novo	9629	457
M24_mouse2_lung	lung	Mouse 2	1	2	>1 VSGs by alignment, 1 VSG detected de novo	8325	22
N12_mouse2_lung	lung	Mouse 2	1	1	1 VSG by alignment, 1 VSG detected de novo	2428	114
N13_mouse2_lung	lung	Mouse 2	1	1	1 VSG by alignment, 1 VSG detected de novo	7353	544
N17_mouse2_lung	lung	Mouse 2	1	3	>1 VSGs by alignment, 1 VSG detected de novo	9722	55
N19_mouse2_lung	lung	Mouse 2	1	1	1 VSG by alignment, 1 VSG detected de novo	3974	107
N20_mouse2_lung	lung	Mouse 2	1	1	1 VSG by alignment, 1 VSG detected de novo	5889	299
N21_mouse2_lung	lung	Mouse 2	1	1	1 VSG by alignment, 1 VSG detected de novo	5899	145
N22_mouse2_lung	lung	Mouse 2	1	6	>1 VSGs by alignment, 1 VSG detected de novo	6737	80
N23_mouse2_lung	lung	Mouse 2	1	1	1 VSG by alignment, 1 VSG detected de novo	14959	608
O13_mouse2_lung	lung	Mouse 2	1	3	>1 VSGs by alignment, 1 VSG detected de novo	3940	21
O15_mouse2_lung	lung	Mouse 2	1	1	1 VSG by alignment, 1 VSG detected de novo	6506	317
O18_mouse2_lung	lung	Mouse 2	1	2	>1 VSGs by alignment, 1 VSG detected de novo	2530	67
O20_mouse2_lung	lung	Mouse 2	1	14	>1 VSGs by alignment, 1 VSG detected de novo	10774	200
O21_mouse2_lung	lung	Mouse 2	1	5	>1 VSGs by alignment, 1 VSG detected de novo	6413	22
O22_mouse2_lung	lung	Mouse 2	1	7	>1 VSGs by alignment, 1 VSG detected de novo	12565	35
O23_mouse2_lung	lung	Mouse 2	1	1	1 VSG by alignment, 1 VSG detected de novo	10451	454
O24_mouse2_lung	lung	Mouse 2	1	6	>1 VSGs by alignment, 1 VSG detected de novo	10420	57
P21_mouse2_lung	lung	Mouse 2	1	1	1 VSG by alignment, 1 VSG detected de novo	2514	189
P23_mouse2_lung	lung	Mouse 2	1	1	1 VSG by alignment, 1 VSG detected de novo	7012	310
C20_mouse1_fat	gon. fat	Mouse 1	1	1	1 VSG by alignment, 1 VSG detected de novo	3312	378
D5_mouse1_fat	gon. fat	Mouse 1	1	1	1 VSG by alignment, 1 VSG detected de novo	2307	285
H1_mouse1_fat	gon. fat	Mouse 1	1	1	1 VSG by alignment, 1 VSG detected de novo	1198	136
C13_mouse1_heart	heart	Mouse 1	1	8	>1 VSGs by alignment, 1 VSG detected de novo	5593	272
L2_mouse2_heart	heart	Mouse 2	1	1	1 VSG by alignment, 1 VSG detected de novo	1386	204
J4_Lung_R2	lung	Mouse 1	2	1	1 VSG by alignment, > 1 detected de novo	1536	68
B9_mouse1_blood	blood	Mouse 1	2	1	1 VSG by alignment, > 1 detected de novo	5412	45
E16_mouse1_blood	blood	Mouse 1	2	1	1 VSG by alignment, > 1 detected de novo	5920	246
H13_mouse1_blood	blood	Mouse 1	2	1	1 VSG by alignment, > 1 detected de novo	3011	57
L7_mouse1_blood	blood	Mouse 1	2	9	>1 VSGs by alignment, >1 VSG detected de novo	8581	201
P3_mouse1_blood	blood	Mouse 1	2	1	1 VSG by alignment, > 1 detected de novo	7331	76
B9_mouse1_fat	gon. fat	Mouse 1	2	1	1 VSG by alignment, > 1 detected de novo	4164	92
D16_mouse1_fat	gon. fat	Mouse 1	2	1	1 VSG by alignment, > 1 detected de novo	4236	249
F10_mouse1_fat	gon. fat	Mouse 1	2	1	1 VSG by alignment, > 1 detected de novo	4539	401
H16_mouse1_fat	gon. fat	Mouse 1	2	1	1 VSG by alignment, > 1 detected de novo	3077	126
E22_mouse2_blood	blood	Mouse 2	2	1	1 VSG by alignment, > 1 detected de novo	4786	71
A20_mouse2_fat	gon. fat	Mouse 2	2	6	>1 VSGs by alignment, >1 VSG detected de novo	6197	29
D21_mouse2_fat	gon. fat	Mouse 2	3	1	1 VSG by alignment, > 1 detected de novo	5742	121
C21_mouse2_heart	heart	Mouse 2	2	12	>1 VSGs by alignment, >1 VSG detected de novo	11816	776
J15_mouse2_heart	heart	Mouse 2	2	1	1 VSG by alignment, > 1 detected de novo	4016	156
L15_mouse2_heart	heart	Mouse 2	2	3	>1 VSGs by alignment, >1 VSG detected de novo	3522	114
A16_mouse2_blood	blood	Mouse 2	0	3	>1 VSGs by alignment, no VSG detected de novo	3581	16
A16_mouse2_fat	gon. fat	Mouse 2	0	1	1 VSG by alignment, no VSG detected de novo	2202	120
A1_Lung_R2	lung	Mouse 1	0	3	>1 VSGs by alignment, no VSG detected de novo	1882	84
A1_mouse2_heart	heart	Mouse 2	0	1	1 VSG by alignment, no VSG detected de novo	4320	184
A22_mouse2_fat	gon. fat	Mouse 2	0	1	1 VSG by alignment, no VSG detected de novo	3920	407
A24_mouse1_blood	blood	Mouse 1	0	2	>1 VSGs by alignment, no VSG detected de novo	3875	40
A6_Lung_R2	lung	Mouse 1	0	2	>1 VSGs by alignment, no VSG detected de novo	1177	28
A6_mouse1_fat	gon. fat	Mouse 1	0	10	>1 VSGs by alignment, no VSG detected de novo	6111	64
B12_mouse1_fat	gon. fat	Mouse 1	0	1	1 VSG by alignment, no VSG detected de novo	5048	156
B15_Lung_R2	lung	Mouse 1	0	3	>1 VSGs by alignment, no VSG detected de novo	1156	29
B19_mouse1_blood	blood	Mouse 1	0	2	>1 VSGs by alignment, no VSG detected de novo	5828	24
B1_mouse1_blood	blood	Mouse 1	0	2	>1 VSGs by alignment, no VSG detected de novo	5076	11
B22_mouse1_blood	blood	Mouse 1	0	1	1 VSG by alignment, no VSG detected de novo	2282	24
B24_mouse1_blood	blood	Mouse 1	0	3	>1 VSGs by alignment, no VSG detected de novo	7970	12
B2_mouse1_blood	blood	Mouse 1	0	1	1 VSG by alignment, no VSG detected de novo	6694	78
B3_mouse1_blood	blood	Mouse 1	0	1	1 VSG by alignment, no VSG detected de novo	5992	12
B7_mouse1_blood	blood	Mouse 1	0	4	>1 VSGs by alignment, no VSG detected de novo	3815	17
B8_mouse1_blood	blood	Mouse 1	0	4	>1 VSGs by alignment, no VSG detected de novo	8622	18
C12_mouse1_blood	blood	Mouse 1	0	7	>1 VSGs by alignment, no VSG detected de novo	7552	48
C15_mouse1_fat	gon. fat	Mouse 1	0	5	>1 VSGs by alignment, no VSG detected de novo	3071	50
C21_mouse1_blood	blood	Mouse 1	0	1	1 VSG by alignment, no VSG detected de novo	2151	16
C24_mouse1_blood	blood	Mouse 1	0	1	1 VSG by alignment, no VSG detected de novo	5847	71
C24_mouse1_heart	heart	Mouse 1	0	1	1 VSG by alignment, no VSG detected de novo	1157	59
C7_mouse1_blood	blood	Mouse 1	0	6	>1 VSGs by alignment, no VSG detected de novo	9006	25
D11_mouse2_heart	heart	Mouse 2	0	1	1 VSG by alignment, no VSG detected de novo	1943	54
D15_mouse1_fat	gon. fat	Mouse 1	0	1	1 VSG by alignment, no VSG detected de novo	3184	124
D16_mouse2_fat	gon. fat	Mouse 2	0	1	1 VSG by alignment, no VSG detected de novo	4064	139
D1_mouse1_fat	gon. fat	Mouse 1	0	1	1 VSG by alignment, no VSG detected de novo	2699	127
D23_mouse1_fat	gon. fat	Mouse 1	0	2	>1 VSGs by alignment, no VSG detected de novo	1049	22
D4_mouse1_fat	gon. fat	Mouse 1	0	1	1 VSG by alignment, no VSG detected de novo	2597	67
D7_mouse1_blood	blood	Mouse 1	0	5	>1 VSGs by alignment, no VSG detected de novo	5362	39
E10_mouse1_blood	blood	Mouse 1	0	3	>1 VSGs by alignment, no VSG detected de novo	4122	38
E13_Lung_R2	lung	Mouse 1	0	2	>1 VSGs by alignment, no VSG detected de novo	2339	11
E14_mouse1_fat	gon. fat	Mouse 1	0	5	>1 VSGs by alignment, no VSG detected de novo	4432	37
E18_mouse2_blood	blood	Mouse 2	0	1	1 VSG by alignment, no VSG detected de novo	1001	80
E19_mouse2_fat	gon. fat	Mouse 2	0	1	1 VSG by alignment, no VSG detected de novo	1202	99
E1_mouse1_blood	blood	Mouse 1	0	2	>1 VSGs by alignment, no VSG detected de novo	3769	12
E1_mouse1_fat	gon. fat	Mouse 1	0	1	1 VSG by alignment, no VSG detected de novo	3442	72
E23_mouse1_blood	blood	Mouse 1	0	8	>1 VSGs by alignment, no VSG detected de novo	6149	44
E5_mouse2_fat	gon. fat	Mouse 2	0	1	1 VSG by alignment, no VSG detected de novo	3001	132
E7_mouse1_fat	gon. fat	Mouse 1	0	5	>1 VSGs by alignment, no VSG detected de novo	1694	49
F16_mouse1_blood	blood	Mouse 1	0	5	>1 VSGs by alignment, no VSG detected de novo	7147	37
F1_mouse1_blood	blood	Mouse 1	0	3	>1 VSGs by alignment, no VSG detected de novo	3639	15
F21_mouse1_blood	blood	Mouse 1	0	2	>1 VSGs by alignment, no VSG detected de novo	4212	30
F21_mouse1_fat	gon. fat	Mouse 1	0	1	1 VSG by alignment, no VSG detected de novo	1194	41
F5_mouse2_fat	gon. fat	Mouse 2	0	1	1 VSG by alignment, no VSG detected de novo	1843	91
F7_mouse2_fat	gon. fat	Mouse 2	0	1	1 VSG by alignment, no VSG detected de novo	3584	304
F9_mouse1_blood	blood	Mouse 1	0	1	1 VSG by alignment, no VSG detected de novo	2187	105
G15_mouse1_blood	blood	Mouse 1	0	3	>1 VSGs by alignment, no VSG detected de novo	6458	38
G1_mouse1_blood	blood	Mouse 1	0	4	>1 VSGs by alignment, no VSG detected de novo	3319	24
G20_mouse1_blood	blood	Mouse 1	0	3	>1 VSGs by alignment, no VSG detected de novo	3208	30
G22_mouse1_blood	blood	Mouse 1	0	4	>1 VSGs by alignment, no VSG detected de novo	2242	13
G23_mouse1_blood	blood	Mouse 1	0	2	>1 VSGs by alignment, no VSG detected de novo	3359	12
G4_mouse2_fat	gon. fat	Mouse 2	0	1	1 VSG by alignment, no VSG detected de novo	1342	66
H18_mouse1_fat	gon. fat	Mouse 1	0	1	1 VSG by alignment, no VSG detected de novo	1342	30
H19_mouse1_blood	blood	Mouse 1	0	1	1 VSG by alignment, no VSG detected de novo	7275	60
H19_mouse2_lung	lung	Mouse 2	0	2	>1 VSGs by alignment, no VSG detected de novo	1574	11
H20_Lung_R2	lung	Mouse 1	0	3	>1 VSGs by alignment, no VSG detected de novo	3452	12
H20_mouse1_fat	gon. fat	Mouse 1	0	2	>1 VSGs by alignment, no VSG detected de novo	1576	19
H24_mouse1_blood	blood	Mouse 1	0	4	>1 VSGs by alignment, no VSG detected de novo	3388	34
H2_mouse1_fat	gon. fat	Mouse 1	0	1	1 VSG by alignment, no VSG detected de novo	1674	122
H5_Lung_R2	lung	Mouse 1	0	5	>1 VSGs by alignment, no VSG detected de novo	5743	19
H7_mouse1_fat	gon. fat	Mouse 1	0	4	>1 VSGs by alignment, no VSG detected de novo	2121	16
H9_mouse2_fat	gon. fat	Mouse 2	0	1	1 VSG by alignment, no VSG detected de novo	1454	96
H9_mouse2_heart	heart	Mouse 2	0	8	>1 VSGs by alignment, no VSG detected de novo	4471	22
I16_mouse2_fat	gon. fat	Mouse 2	0	1	1 VSG by alignment, no VSG detected de novo	1045	94
I19_mouse2_fat	gon. fat	Mouse 2	0	7	>1 VSGs by alignment, no VSG detected de novo	3371	97
I20_mouse1_blood	blood	Mouse 1	0	4	>1 VSGs by alignment, no VSG detected de novo	5683	15
I22_mouse1_blood	blood	Mouse 1	0	1	1 VSG by alignment, no VSG detected de novo	1446	30
I23_mouse1_blood	blood	Mouse 1	0	1	1 VSG by alignment, no VSG detected de novo	4560	48
J12_mouse1_blood	blood	Mouse 1	0	1	1 VSG by alignment, no VSG detected de novo	3239	18
J13_mouse2_lung	lung	Mouse 2	0	6	>1 VSGs by alignment, no VSG detected de novo	10875	81
J16_mouse1_blood	blood	Mouse 1	0	4	>1 VSGs by alignment, no VSG detected de novo	4483	25
J19_mouse2_heart	heart	Mouse 2	0	6	>1 VSGs by alignment, no VSG detected de novo	4134	70
J20_mouse2_fat	gon. fat	Mouse 2	0	4	>1 VSGs by alignment, no VSG detected de novo	4556	49
J21_mouse1_blood	blood	Mouse 1	0	4	>1 VSGs by alignment, no VSG detected de novo	3227	21
J3_mouse2_fat	gon. fat	Mouse 2	0	3	>1 VSGs by alignment, no VSG detected de novo	2566	14
J5_mouse1_fat	gon. fat	Mouse 1	0	1	1 VSG by alignment, no VSG detected de novo	1424	71
J6_mouse1_blood	blood	Mouse 1	0	4	>1 VSGs by alignment, no VSG detected de novo	2660	12
J6_mouse2_fat	gon. fat	Mouse 2	0	1	1 VSG by alignment, no VSG detected de novo	1496	114
K12_Lung_R2	lung	Mouse 1	0	1	1 VSG by alignment, no VSG detected de novo	2311	84
K18_mouse2_fat	gon. fat	Mouse 2	0	1	1 VSG by alignment, no VSG detected de novo	1779	36
K21_mouse1_fat	gon. fat	Mouse 1	0	1	1 VSG by alignment, no VSG detected de novo	1737	66
K23_mouse1_blood	blood	Mouse 1	0	2	>1 VSGs by alignment, no VSG detected de novo	1404	11
K3_mouse2_heart	heart	Mouse 2	0	5	>1 VSGs by alignment, no VSG detected de novo	5242	162
K8_mouse1_blood	blood	Mouse 1	0	5	>1 VSGs by alignment, no VSG detected de novo	7147	53
L15_mouse1_blood	blood	Mouse 1	0	1	1 VSG by alignment, no VSG detected de novo	7593	69
L17_mouse1_blood	blood	Mouse 1	0	1	1 VSG by alignment, no VSG detected de novo	5448	91
L20_mouse1_blood	blood	Mouse 1	0	2	>1 VSGs by alignment, no VSG detected de novo	2248	16
L22_mouse1_blood	blood	Mouse 1	0	1	1 VSG by alignment, no VSG detected de novo	3385	26
L22_mouse1_fat	gon. fat	Mouse 1	0	3	>1 VSGs by alignment, no VSG detected de novo	2470	55
L3_mouse2_heart	heart	Mouse 2	0	5	>1 VSGs by alignment, no VSG detected de novo	6694	17
L5_mouse1_blood	blood	Mouse 1	0	10	>1 VSGs by alignment, no VSG detected de novo	5622	48
L8_mouse2_fat	gon. fat	Mouse 2	0	1	1 VSG by alignment, no VSG detected de novo	1289	105
M11_mouse2_fat	gon. fat	Mouse 2	0	1	1 VSG by alignment, no VSG detected de novo	3229	128
M14_mouse1_blood	blood	Mouse 1	0	2	>1 VSGs by alignment, no VSG detected de novo	8360	11
M15_mouse1_blood	blood	Mouse 1	0	7	>1 VSGs by alignment, no VSG detected de novo	10459	35
M17_mouse2_blood	blood	Mouse 2	0	1	1 VSG by alignment, no VSG detected de novo	1289	38
M18_mouse2_fat	gon. fat	Mouse 2	0	1	1 VSG by alignment, no VSG detected de novo	3173	77
M4_mouse1_fat	gon. fat	Mouse 1	0	1	1 VSG by alignment, no VSG detected de novo	11323	352
M5_mouse1_blood	blood	Mouse 1	0	1	1 VSG by alignment, no VSG detected de novo	8745	29
N10_mouse1_fat	gon. fat	Mouse 1	0	7	>1 VSGs by alignment, no VSG detected de novo	4402	112
N11_mouse2_blood	blood	Mouse 2	0	1	1 VSG by alignment, no VSG detected de novo	1259	55
N15_mouse2_fat	gon. fat	Mouse 2	0	1	1 VSG by alignment, no VSG detected de novo	2983	135
N16_mouse2_fat	gon. fat	Mouse 2	0	2	>1 VSGs by alignment, no VSG detected de novo	2865	20
N17_mouse2_fat	gon. fat	Mouse 2	0	1	1 VSG by alignment, no VSG detected de novo	3899	211
N24_mouse2_fat	gon. fat	Mouse 2	0	1	1 VSG by alignment, no VSG detected de novo	1425	48
N7_mouse2_fat	gon. fat	Mouse 2	0	1	1 VSG by alignment, no VSG detected de novo	3641	140
N7_mouse2_heart	heart	Mouse 2	0	2	>1 VSGs by alignment, no VSG detected de novo	3989	13
N9_mouse2_fat	gon. fat	Mouse 2	0	1	1 VSG by alignment, no VSG detected de novo	2098	66
O10_mouse1_fat	gon. fat	Mouse 1	0	1	1 VSG by alignment, no VSG detected de novo	1685	93
O10_mouse2_blood	blood	Mouse 2	0	1	1 VSG by alignment, no VSG detected de novo	1128	30
O11_mouse2_fat	gon. fat	Mouse 2	0	4	>1 VSGs by alignment, no VSG detected de novo	3006	23
O14_mouse2_heart	heart	Mouse 2	0	1	1 VSG by alignment, no VSG detected de novo	4035	263
O15_Lung_R2	lung	Mouse 1	0	1	1 VSG by alignment, no VSG detected de novo	1128	51
O17_mouse2_fat	gon. fat	Mouse 2	0	1	1 VSG by alignment, no VSG detected de novo	4497	205
O22_mouse1_blood	blood	Mouse 1	0	4	>1 VSGs by alignment, no VSG detected de novo	7857	45
O24_mouse1_fat	gon. fat	Mouse 1	0	1	1 VSG by alignment, no VSG detected de novo	1083	41
O3_mouse1_blood	blood	Mouse 1	0	1	1 VSG by alignment, no VSG detected de novo	3202	55
O3_mouse1_fat	gon. fat	Mouse 1	0	5	>1 VSGs by alignment, no VSG detected de novo	2161	31
O7_mouse1_fat	gon. fat	Mouse 1	0	5	>1 VSGs by alignment, no VSG detected de novo	2389	46
P18_mouse2_blood	blood	Mouse 2	0	1	1 VSG by alignment, no VSG detected de novo	1951	105
P23_mouse1_blood	blood	Mouse 1	0	2	>1 VSGs by alignment, no VSG detected de novo	4728	11
P23_mouse1_fat	gon. fat	Mouse 1	0	4	>1 VSGs by alignment, no VSG detected de novo	3398	46
P6_mouse1_blood	blood	Mouse 1	0	1	1 VSG by alignment, no VSG detected de novo	2861	71
P6_mouse2_fat	gon. fat	Mouse 2	0	1	1 VSG by alignment, no VSG detected de novo	3114	195
