# Supplementary material for: Tissue spaces are reservoirs of antigenic diversity for Trypanosoma brucei
Source: Nature. 2024 Oct 30;636(8042):430–7. doi: 10.1038/s41586-024-08151-z (PMC11634766; doi:10.1038/s41586-024-08151-z)
Supplement: Supplementary file 3 — The EATRO1125 VSG read alignment in each cell that meets quality control cut-offs (at least 500 genes detected, 1,000 gene UMI counts, 30 spike-in UMI counts and ten VSG UMI counts) for VSGs to which at least one VSG UMI is mapped. Raw alignment count tables and VSG count tables that include unfiltered cells can also be found at https://github.com/mugnierlab/Beaver2022. [file 41586_2024_8151_MOESM3_ESM.xlsx]

## Sheet: Sheet 1
cell	source	mouse	gene_id	VSG_ID	percent_VSG_UMI_count	UMI_count	total_vsg_umi_count	number_of_VSGs_detected_by_de_novo_assembly	number_of_VSGs_by_genome_alignment	cell_description	total_UMI_count
E18_Lung_R2	lung	Mouse 1	Tb1125.VSG.17230	Tbb1125VSG-34	0.988372	85	86	1	1	1 VSG by alignment, 1 VSG detected de novo	1748
F14_Lung_R2	lung	Mouse 1	Tb1125.VSG.17230	Tbb1125VSG-34	0.0106383	1	94	1	4	>1 VSGs by alignment, 1 VSG detected de novo	2642
G14_Lung_R2	lung	Mouse 1	Tb1125.VSG.17230	Tbb1125VSG-34	0.0315789	3	95	1	3	>1 VSGs by alignment, 1 VSG detected de novo	2299
I14_Lung_R2	lung	Mouse 1	Tb1125.VSG.17230	Tbb1125VSG-34	0.0447761	3	67	1	3	>1 VSGs by alignment, 1 VSG detected de novo	2135
K14_Lung_R2	lung	Mouse 1	Tb1125.VSG.17230	Tbb1125VSG-34	0.00662252	1	151	1	4	>1 VSGs by alignment, 1 VSG detected de novo	3629
N7_Lung_R2	lung	Mouse 1	Tb1125.VSG.17230	Tbb1125VSG-34	0.00749064	2	267	1	8	>1 VSGs by alignment, 1 VSG detected de novo	5267
N14_Lung_R2	lung	Mouse 1	Tb1125.VSG.17230	Tbb1125VSG-34	0.987179	385	390	1	1	1 VSG by alignment, 1 VSG detected de novo	5431
N17_Lung_R2	lung	Mouse 1	Tb1125.VSG.17230	Tbb1125VSG-34	0.010929	2	183	1	5	>1 VSGs by alignment, 1 VSG detected de novo	3959
O14_Lung_R2	lung	Mouse 1	Tb1125.VSG.17230	Tbb1125VSG-34	0.0178571	1	56	1	1	1 VSG by alignment, 1 VSG detected de novo	1711
A14_Lung_R2	lung	Mouse 1	Tb1125.VSG.14310	Tbb1125VSG-43	1	48	48	1	1	1 VSG by alignment, 1 VSG detected de novo	1183
G10_Lung_R2	lung	Mouse 1	Tb1125.VSG.14310	Tbb1125VSG-43	0.0142857	1	70	1	3	>1 VSGs by alignment, 1 VSG detected de novo	2808
G12_Lung_R2	lung	Mouse 1	Tb1125.VSG.14310	Tbb1125VSG-43	0.914286	32	35	1	1	1 VSG by alignment, 1 VSG detected de novo	1663
I11_Lung_R2	lung	Mouse 1	Tb1125.VSG.14310	Tbb1125VSG-43	0.891304	82	92	1	1	1 VSG by alignment, 1 VSG detected de novo	4281
I14_Lung_R2	lung	Mouse 1	Tb1125.VSG.14310	Tbb1125VSG-43	0.0149254	1	67	1	3	>1 VSGs by alignment, 1 VSG detected de novo	2135
I15_Lung_R2	lung	Mouse 1	Tb1125.VSG.14310	Tbb1125VSG-43	1	42	42	1	1	1 VSG by alignment, 1 VSG detected de novo	1507
K12_Lung_R2	lung	Mouse 1	Tb1125.VSG.14310	Tbb1125VSG-43	0.845238	71	84	0	1	1 VSG by alignment, no VSG detected de novo	2311
O15_Lung_R2	lung	Mouse 1	Tb1125.VSG.14310	Tbb1125VSG-43	0.960784	49	51	0	1	1 VSG by alignment, no VSG detected de novo	1128
E16_Lung_R2	lung	Mouse 1	Tb1125.VSG.23420	Tbb1125VSG-54	0.918919	68	74	1	1	1 VSG by alignment, 1 VSG detected de novo	1999
A1_Lung_R2	lung	Mouse 1	Tb1125.VSG.20730	Tbb1125VSG-60	0.77381	65	84	0	3	>1 VSGs by alignment, no VSG detected de novo	1882
A6_Lung_R2	lung	Mouse 1	Tb1125.VSG.20730	Tbb1125VSG-60	0.464286	13	28	0	2	>1 VSGs by alignment, no VSG detected de novo	1177
A15_Lung_R2	lung	Mouse 1	Tb1125.VSG.20730	Tbb1125VSG-60	0.831169	64	77	1	1	1 VSG by alignment, 1 VSG detected de novo	1056
A19_Lung_R2	lung	Mouse 1	Tb1125.VSG.20730	Tbb1125VSG-60	0.654971	112	171	1	3	>1 VSGs by alignment, 1 VSG detected de novo	3271
A20_Lung_R2	lung	Mouse 1	Tb1125.VSG.20730	Tbb1125VSG-60	0.813559	48	59	1	1	1 VSG by alignment, 1 VSG detected de novo	1546
A21_Lung_R2	lung	Mouse 1	Tb1125.VSG.20730	Tbb1125VSG-60	0.659091	58	88	1	3	>1 VSGs by alignment, 1 VSG detected de novo	1964
B11_Lung_R2	lung	Mouse 1	Tb1125.VSG.20730	Tbb1125VSG-60	0.75	63	84	1	3	>1 VSGs by alignment, 1 VSG detected de novo	1544
B19_Lung_R2	lung	Mouse 1	Tb1125.VSG.20730	Tbb1125VSG-60	0.474576	28	59	1	3	>1 VSGs by alignment, 1 VSG detected de novo	1964
B23_Lung_R2	lung	Mouse 1	Tb1125.VSG.20730	Tbb1125VSG-60	0.769841	97	126	1	4	>1 VSGs by alignment, 1 VSG detected de novo	2094
D8_Lung_R2	lung	Mouse 1	Tb1125.VSG.20730	Tbb1125VSG-60	0.849462	79	93	1	1	1 VSG by alignment, 1 VSG detected de novo	1800
E10_Lung_R2	lung	Mouse 1	Tb1125.VSG.20730	Tbb1125VSG-60	0.56701	55	97	1	3	>1 VSGs by alignment, 1 VSG detected de novo	1888
E12_Lung_R2	lung	Mouse 1	Tb1125.VSG.20730	Tbb1125VSG-60	0.628821	144	229	1	3	>1 VSGs by alignment, 1 VSG detected de novo	3354
E13_Lung_R2	lung	Mouse 1	Tb1125.VSG.20730	Tbb1125VSG-60	0.0909091	1	11	0	2	>1 VSGs by alignment, no VSG detected de novo	2339
E14_Lung_R2	lung	Mouse 1	Tb1125.VSG.20730	Tbb1125VSG-60	0.657143	69	105	1	3	>1 VSGs by alignment, 1 VSG detected de novo	1981
E15_Lung_R2	lung	Mouse 1	Tb1125.VSG.20730	Tbb1125VSG-60	0.685535	109	159	1	2	>1 VSGs by alignment, 1 VSG detected de novo	2589
E16_Lung_R2	lung	Mouse 1	Tb1125.VSG.20730	Tbb1125VSG-60	0.0135135	1	74	1	1	1 VSG by alignment, 1 VSG detected de novo	1999
E17_Lung_R2	lung	Mouse 1	Tb1125.VSG.20730	Tbb1125VSG-60	0.666667	42	63	1	4	>1 VSGs by alignment, 1 VSG detected de novo	2080
E19_Lung_R2	lung	Mouse 1	Tb1125.VSG.20730	Tbb1125VSG-60	0.512821	20	39	1	4	>1 VSGs by alignment, 1 VSG detected de novo	1687
E20_Lung_R2	lung	Mouse 1	Tb1125.VSG.20730	Tbb1125VSG-60	0.631206	178	282	1	4	>1 VSGs by alignment, 1 VSG detected de novo	4387
E21_Lung_R2	lung	Mouse 1	Tb1125.VSG.20730	Tbb1125VSG-60	0.615385	88	143	1	5	>1 VSGs by alignment, 1 VSG detected de novo	2682
E23_Lung_R2	lung	Mouse 1	Tb1125.VSG.20730	Tbb1125VSG-60	0.028169	2	71	1	5	>1 VSGs by alignment, 1 VSG detected de novo	2531
E24_Lung_R2	lung	Mouse 1	Tb1125.VSG.20730	Tbb1125VSG-60	0.761468	166	218	1	2	>1 VSGs by alignment, 1 VSG detected de novo	2296
F12_Lung_R2	lung	Mouse 1	Tb1125.VSG.20730	Tbb1125VSG-60	0.0714286	2	28	1	5	>1 VSGs by alignment, 1 VSG detected de novo	1733
F14_Lung_R2	lung	Mouse 1	Tb1125.VSG.20730	Tbb1125VSG-60	0.0106383	1	94	1	4	>1 VSGs by alignment, 1 VSG detected de novo	2642
F15_Lung_R2	lung	Mouse 1	Tb1125.VSG.20730	Tbb1125VSG-60	0.661871	92	139	1	4	>1 VSGs by alignment, 1 VSG detected de novo	3204
F19_Lung_R2	lung	Mouse 1	Tb1125.VSG.20730	Tbb1125VSG-60	0.691099	264	382	1	4	>1 VSGs by alignment, 1 VSG detected de novo	4834
F20_Lung_R2	lung	Mouse 1	Tb1125.VSG.20730	Tbb1125VSG-60	0.453782	54	119	1	4	>1 VSGs by alignment, 1 VSG detected de novo	2854
F21_Lung_R2	lung	Mouse 1	Tb1125.VSG.20730	Tbb1125VSG-60	0.0125	2	160	1	5	>1 VSGs by alignment, 1 VSG detected de novo	3436
F23_Lung_R2	lung	Mouse 1	Tb1125.VSG.20730	Tbb1125VSG-60	0.579487	113	195	1	4	>1 VSGs by alignment, 1 VSG detected de novo	3967
F24_Lung_R2	lung	Mouse 1	Tb1125.VSG.20730	Tbb1125VSG-60	0.735294	75	102	1	4	>1 VSGs by alignment, 1 VSG detected de novo	2326
G3_Lung_R2	lung	Mouse 1	Tb1125.VSG.20730	Tbb1125VSG-60	0.666667	34	51	1	3	>1 VSGs by alignment, 1 VSG detected de novo	1649
G10_Lung_R2	lung	Mouse 1	Tb1125.VSG.20730	Tbb1125VSG-60	0.457143	32	70	1	3	>1 VSGs by alignment, 1 VSG detected de novo	2808
G11_Lung_R2	lung	Mouse 1	Tb1125.VSG.20730	Tbb1125VSG-60	0.555556	55	99	1	3	>1 VSGs by alignment, 1 VSG detected de novo	2329
G12_Lung_R2	lung	Mouse 1	Tb1125.VSG.20730	Tbb1125VSG-60	0.0285714	1	35	1	1	1 VSG by alignment, 1 VSG detected de novo	1663
G14_Lung_R2	lung	Mouse 1	Tb1125.VSG.20730	Tbb1125VSG-60	0.6	57	95	1	3	>1 VSGs by alignment, 1 VSG detected de novo	2299
G16_Lung_R2	lung	Mouse 1	Tb1125.VSG.20730	Tbb1125VSG-60	0.757009	81	107	1	2	>1 VSGs by alignment, 1 VSG detected de novo	2258
G19_Lung_R2	lung	Mouse 1	Tb1125.VSG.20730	Tbb1125VSG-60	0.682171	88	129	1	3	>1 VSGs by alignment, 1 VSG detected de novo	3339
G20_Lung_R2	lung	Mouse 1	Tb1125.VSG.20730	Tbb1125VSG-60	0.678445	192	283	1	2	>1 VSGs by alignment, 1 VSG detected de novo	3592
G21_Lung_R2	lung	Mouse 1	Tb1125.VSG.20730	Tbb1125VSG-60	0.687225	156	227	1	3	>1 VSGs by alignment, 1 VSG detected de novo	3765
G22_Lung_R2	lung	Mouse 1	Tb1125.VSG.20730	Tbb1125VSG-60	0.671233	98	146	1	3	>1 VSGs by alignment, 1 VSG detected de novo	2997
G23_Lung_R2	lung	Mouse 1	Tb1125.VSG.20730	Tbb1125VSG-60	0.0217391	1	46	1	1	1 VSG by alignment, 1 VSG detected de novo	2807
H9_Lung_R2	lung	Mouse 1	Tb1125.VSG.20730	Tbb1125VSG-60	0.025641	2	78	1	1	1 VSG by alignment, 1 VSG detected de novo	2003
H11_Lung_R2	lung	Mouse 1	Tb1125.VSG.20730	Tbb1125VSG-60	0.568807	124	218	1	4	>1 VSGs by alignment, 1 VSG detected de novo	4575
H14_Lung_R2	lung	Mouse 1	Tb1125.VSG.20730	Tbb1125VSG-60	0.435294	37	85	1	2	>1 VSGs by alignment, 1 VSG detected de novo	1973
H19_Lung_R2	lung	Mouse 1	Tb1125.VSG.20730	Tbb1125VSG-60	0.695	139	200	1	3	>1 VSGs by alignment, 1 VSG detected de novo	3103
H21_Lung_R2	lung	Mouse 1	Tb1125.VSG.20730	Tbb1125VSG-60	0.59	118	200	1	2	>1 VSGs by alignment, 1 VSG detected de novo	2671
I4_Lung_R2	lung	Mouse 1	Tb1125.VSG.20730	Tbb1125VSG-60	0.802083	77	96	1	1	1 VSG by alignment, 1 VSG detected de novo	1928
I6_Lung_R2	lung	Mouse 1	Tb1125.VSG.20730	Tbb1125VSG-60	0.603774	32	53	1	2	>1 VSGs by alignment, 1 VSG detected de novo	1080
I8_Lung_R2	lung	Mouse 1	Tb1125.VSG.20730	Tbb1125VSG-60	0.605769	63	104	1	2	>1 VSGs by alignment, 1 VSG detected de novo	2711
I9_Lung_R2	lung	Mouse 1	Tb1125.VSG.20730	Tbb1125VSG-60	0.68	34	50	1	4	>1 VSGs by alignment, 1 VSG detected de novo	1966
I10_Lung_R2	lung	Mouse 1	Tb1125.VSG.20730	Tbb1125VSG-60	0.590018	331	561	1	4	>1 VSGs by alignment, 1 VSG detected de novo	6478
I11_Lung_R2	lung	Mouse 1	Tb1125.VSG.20730	Tbb1125VSG-60	0.0217391	2	92	1	1	1 VSG by alignment, 1 VSG detected de novo	4281
I14_Lung_R2	lung	Mouse 1	Tb1125.VSG.20730	Tbb1125VSG-60	0.447761	30	67	1	3	>1 VSGs by alignment, 1 VSG detected de novo	2135
I17_Lung_R2	lung	Mouse 1	Tb1125.VSG.20730	Tbb1125VSG-60	0.961538	75	78	1	1	1 VSG by alignment, 1 VSG detected de novo	1408
I18_Lung_R2	lung	Mouse 1	Tb1125.VSG.20730	Tbb1125VSG-60	0.716216	53	74	1	2	>1 VSGs by alignment, 1 VSG detected de novo	1879
I19_Lung_R2	lung	Mouse 1	Tb1125.VSG.20730	Tbb1125VSG-60	0.692	173	250	1	3	>1 VSGs by alignment, 1 VSG detected de novo	4885
I20_Lung_R2	lung	Mouse 1	Tb1125.VSG.20730	Tbb1125VSG-60	0.626374	57	91	1	3	>1 VSGs by alignment, 1 VSG detected de novo	1858
J4_Lung_R2	lung	Mouse 1	Tb1125.VSG.20730	Tbb1125VSG-60	0.926471	63	68	2	1	1 VSG by alignment, > 1 detected de novo	1536
J5_Lung_R2	lung	Mouse 1	Tb1125.VSG.20730	Tbb1125VSG-60	0.683544	54	79	1	4	>1 VSGs by alignment, 1 VSG detected de novo	2009
J6_Lung_R2	lung	Mouse 1	Tb1125.VSG.20730	Tbb1125VSG-60	0.655914	61	93	1	3	>1 VSGs by alignment, 1 VSG detected de novo	2550
J8_Lung_R2	lung	Mouse 1	Tb1125.VSG.20730	Tbb1125VSG-60	0.0136986	1	73	1	4	>1 VSGs by alignment, 1 VSG detected de novo	2523
J9_Lung_R2	lung	Mouse 1	Tb1125.VSG.20730	Tbb1125VSG-60	0.405995	149	367	1	5	>1 VSGs by alignment, 1 VSG detected de novo	6071
J11_Lung_R2	lung	Mouse 1	Tb1125.VSG.20730	Tbb1125VSG-60	0.531599	143	269	1	5	>1 VSGs by alignment, 1 VSG detected de novo	5305
J12_Lung_R2	lung	Mouse 1	Tb1125.VSG.20730	Tbb1125VSG-60	0.534884	92	172	1	2	>1 VSGs by alignment, 1 VSG detected de novo	3897
J13_Lung_R2	lung	Mouse 1	Tb1125.VSG.20730	Tbb1125VSG-60	0.402985	54	134	1	4	>1 VSGs by alignment, 1 VSG detected de novo	3617
J19_Lung_R2	lung	Mouse 1	Tb1125.VSG.20730	Tbb1125VSG-60	0.659574	155	235	1	4	>1 VSGs by alignment, 1 VSG detected de novo	3822
K2_Lung_R2	lung	Mouse 1	Tb1125.VSG.20730	Tbb1125VSG-60	0.637584	190	298	1	3	>1 VSGs by alignment, 1 VSG detected de novo	4741
K3_Lung_R2	lung	Mouse 1	Tb1125.VSG.20730	Tbb1125VSG-60	0.00980392	1	102	1	6	>1 VSGs by alignment, 1 VSG detected de novo	2930
K4_Lung_R2	lung	Mouse 1	Tb1125.VSG.20730	Tbb1125VSG-60	0.629893	177	281	1	4	>1 VSGs by alignment, 1 VSG detected de novo	1491
K5_Lung_R2	lung	Mouse 1	Tb1125.VSG.20730	Tbb1125VSG-60	0.608911	123	202	1	2	>1 VSGs by alignment, 1 VSG detected de novo	1325
K6_Lung_R2	lung	Mouse 1	Tb1125.VSG.20730	Tbb1125VSG-60	0.645833	93	144	1	2	>1 VSGs by alignment, 1 VSG detected de novo	2778
K7_Lung_R2	lung	Mouse 1	Tb1125.VSG.20730	Tbb1125VSG-60	0.657143	46	70	1	3	>1 VSGs by alignment, 1 VSG detected de novo	1028
K8_Lung_R2	lung	Mouse 1	Tb1125.VSG.20730	Tbb1125VSG-60	0.5	61	122	1	4	>1 VSGs by alignment, 1 VSG detected de novo	3152
K9_Lung_R2	lung	Mouse 1	Tb1125.VSG.20730	Tbb1125VSG-60	0.546512	141	258	1	3	>1 VSGs by alignment, 1 VSG detected de novo	5561
K10_Lung_R2	lung	Mouse 1	Tb1125.VSG.20730	Tbb1125VSG-60	0.526761	187	355	1	4	>1 VSGs by alignment, 1 VSG detected de novo	6469
K12_Lung_R2	lung	Mouse 1	Tb1125.VSG.20730	Tbb1125VSG-60	0.0833333	7	84	0	1	1 VSG by alignment, no VSG detected de novo	2311
K13_Lung_R2	lung	Mouse 1	Tb1125.VSG.20730	Tbb1125VSG-60	0.00775194	1	129	1	1	1 VSG by alignment, 1 VSG detected de novo	2444
K14_Lung_R2	lung	Mouse 1	Tb1125.VSG.20730	Tbb1125VSG-60	0.013245	2	151	1	4	>1 VSGs by alignment, 1 VSG detected de novo	3629
K17_Lung_R2	lung	Mouse 1	Tb1125.VSG.20730	Tbb1125VSG-60	0.759259	82	108	1	3	>1 VSGs by alignment, 1 VSG detected de novo	2651
K18_Lung_R2	lung	Mouse 1	Tb1125.VSG.20730	Tbb1125VSG-60	0.775701	83	107	1	4	>1 VSGs by alignment, 1 VSG detected de novo	2262
K19_Lung_R2	lung	Mouse 1	Tb1125.VSG.20730	Tbb1125VSG-60	0.685393	61	89	1	3	>1 VSGs by alignment, 1 VSG detected de novo	2421
K20_Lung_R2	lung	Mouse 1	Tb1125.VSG.20730	Tbb1125VSG-60	0.58011	105	181	1	3	>1 VSGs by alignment, 1 VSG detected de novo	3017
K21_Lung_R2	lung	Mouse 1	Tb1125.VSG.20730	Tbb1125VSG-60	0.0352941	3	85	1	5	>1 VSGs by alignment, 1 VSG detected de novo	2910
K23_Lung_R2	lung	Mouse 1	Tb1125.VSG.20730	Tbb1125VSG-60	0.527273	87	165	1	5	>1 VSGs by alignment, 1 VSG detected de novo	3661
K24_Lung_R2	lung	Mouse 1	Tb1125.VSG.20730	Tbb1125VSG-60	0.608	76	125	1	2	>1 VSGs by alignment, 1 VSG detected de novo	2018
L2_Lung_R2	lung	Mouse 1	Tb1125.VSG.20730	Tbb1125VSG-60	0.695652	48	69	1	3	>1 VSGs by alignment, 1 VSG detected de novo	2316
L3_Lung_R2	lung	Mouse 1	Tb1125.VSG.20730	Tbb1125VSG-60	0.00645161	1	155	1	1	1 VSG by alignment, 1 VSG detected de novo	4635
L5_Lung_R2	lung	Mouse 1	Tb1125.VSG.20730	Tbb1125VSG-60	0.470588	80	170	1	4	>1 VSGs by alignment, 1 VSG detected de novo	3360
L7_Lung_R2	lung	Mouse 1	Tb1125.VSG.20730	Tbb1125VSG-60	0.648649	96	148	1	5	>1 VSGs by alignment, 1 VSG detected de novo	3229
L8_Lung_R2	lung	Mouse 1	Tb1125.VSG.20730	Tbb1125VSG-60	0.554717	147	265	1	6	>1 VSGs by alignment, 1 VSG detected de novo	4948
L11_Lung_R2	lung	Mouse 1	Tb1125.VSG.20730	Tbb1125VSG-60	0.63522	202	318	1	4	>1 VSGs by alignment, 1 VSG detected de novo	4412
L12_Lung_R2	lung	Mouse 1	Tb1125.VSG.20730	Tbb1125VSG-60	0.873418	69	79	1	1	1 VSG by alignment, 1 VSG detected de novo	1773
L13_Lung_R2	lung	Mouse 1	Tb1125.VSG.20730	Tbb1125VSG-60	0.583072	186	319	1	2	>1 VSGs by alignment, 1 VSG detected de novo	4874
L17_Lung_R2	lung	Mouse 1	Tb1125.VSG.20730	Tbb1125VSG-60	0.00819672	1	122	1	1	1 VSG by alignment, 1 VSG detected de novo	1988
L20_Lung_R2	lung	Mouse 1	Tb1125.VSG.20730	Tbb1125VSG-60	0.733333	66	90	1	2	>1 VSGs by alignment, 1 VSG detected de novo	2094
L21_Lung_R2	lung	Mouse 1	Tb1125.VSG.20730	Tbb1125VSG-60	0.753086	61	81	1	3	>1 VSGs by alignment, 1 VSG detected de novo	1938
M5_Lung_R2	lung	Mouse 1	Tb1125.VSG.20730	Tbb1125VSG-60	0.521429	73	140	1	4	>1 VSGs by alignment, 1 VSG detected de novo	3600
M7_Lung_R2	lung	Mouse 1	Tb1125.VSG.20730	Tbb1125VSG-60	0.688963	206	299	1	2	>1 VSGs by alignment, 1 VSG detected de novo	6841
M9_Lung_R2	lung	Mouse 1	Tb1125.VSG.20730	Tbb1125VSG-60	0.629139	95	151	1	4	>1 VSGs by alignment, 1 VSG detected de novo	3780
M10_Lung_R2	lung	Mouse 1	Tb1125.VSG.20730	Tbb1125VSG-60	0.808081	80	99	1	1	1 VSG by alignment, 1 VSG detected de novo	2592
M15_Lung_R2	lung	Mouse 1	Tb1125.VSG.20730	Tbb1125VSG-60	0.233333	7	30	1	2	>1 VSGs by alignment, 1 VSG detected de novo	1047
N3_Lung_R2	lung	Mouse 1	Tb1125.VSG.20730	Tbb1125VSG-60	0.87156	95	109	1	1	1 VSG by alignment, 1 VSG detected de novo	1575
N5_Lung_R2	lung	Mouse 1	Tb1125.VSG.20730	Tbb1125VSG-60	0.60767	206	339	1	6	>1 VSGs by alignment, 1 VSG detected de novo	7236
N6_Lung_R2	lung	Mouse 1	Tb1125.VSG.20730	Tbb1125VSG-60	0.417808	61	146	1	6	>1 VSGs by alignment, 1 VSG detected de novo	3501
N7_Lung_R2	lung	Mouse 1	Tb1125.VSG.20730	Tbb1125VSG-60	0.599251	160	267	1	8	>1 VSGs by alignment, 1 VSG detected de novo	5267
N14_Lung_R2	lung	Mouse 1	Tb1125.VSG.20730	Tbb1125VSG-60	0.0025641	1	390	1	1	1 VSG by alignment, 1 VSG detected de novo	5431
N17_Lung_R2	lung	Mouse 1	Tb1125.VSG.20730	Tbb1125VSG-60	0.551913	101	183	1	5	>1 VSGs by alignment, 1 VSG detected de novo	3959
O14_Lung_R2	lung	Mouse 1	Tb1125.VSG.20730	Tbb1125VSG-60	0.946429	53	56	1	1	1 VSG by alignment, 1 VSG detected de novo	1711
P6_Lung_R2	lung	Mouse 1	Tb1125.VSG.20730	Tbb1125VSG-60	0.828125	53	64	1	1	1 VSG by alignment, 1 VSG detected de novo	1117
A1_Lung_R2	lung	Mouse 1	Tb1125.VSG.25180	Tbb1125VSG-72	0.166667	14	84	0	3	>1 VSGs by alignment, no VSG detected de novo	1882
A6_Lung_R2	lung	Mouse 1	Tb1125.VSG.25180	Tbb1125VSG-72	0.464286	13	28	0	2	>1 VSGs by alignment, no VSG detected de novo	1177
A15_Lung_R2	lung	Mouse 1	Tb1125.VSG.25180	Tbb1125VSG-72	0.116883	9	77	1	1	1 VSG by alignment, 1 VSG detected de novo	1056
A19_Lung_R2	lung	Mouse 1	Tb1125.VSG.25180	Tbb1125VSG-72	0.321637	55	171	1	3	>1 VSGs by alignment, 1 VSG detected de novo	3271
A20_Lung_R2	lung	Mouse 1	Tb1125.VSG.25180	Tbb1125VSG-72	0.101695	6	59	1	1	1 VSG by alignment, 1 VSG detected de novo	1546
A21_Lung_R2	lung	Mouse 1	Tb1125.VSG.25180	Tbb1125VSG-72	0.306818	27	88	1	3	>1 VSGs by alignment, 1 VSG detected de novo	1964
B11_Lung_R2	lung	Mouse 1	Tb1125.VSG.25180	Tbb1125VSG-72	0.178571	15	84	1	3	>1 VSGs by alignment, 1 VSG detected de novo	1544
B19_Lung_R2	lung	Mouse 1	Tb1125.VSG.25180	Tbb1125VSG-72	0.457627	27	59	1	3	>1 VSGs by alignment, 1 VSG detected de novo	1964
B23_Lung_R2	lung	Mouse 1	Tb1125.VSG.25180	Tbb1125VSG-72	0.198413	25	126	1	4	>1 VSGs by alignment, 1 VSG detected de novo	2094
D8_Lung_R2	lung	Mouse 1	Tb1125.VSG.25180	Tbb1125VSG-72	0.139785	13	93	1	1	1 VSG by alignment, 1 VSG detected de novo	1800
E10_Lung_R2	lung	Mouse 1	Tb1125.VSG.25180	Tbb1125VSG-72	0.371134	36	97	1	3	>1 VSGs by alignment, 1 VSG detected de novo	1888
E12_Lung_R2	lung	Mouse 1	Tb1125.VSG.25180	Tbb1125VSG-72	0.353712	81	229	1	3	>1 VSGs by alignment, 1 VSG detected de novo	3354
E14_Lung_R2	lung	Mouse 1	Tb1125.VSG.25180	Tbb1125VSG-72	0.304762	32	105	1	3	>1 VSGs by alignment, 1 VSG detected de novo	1981
E15_Lung_R2	lung	Mouse 1	Tb1125.VSG.25180	Tbb1125VSG-72	0.308176	49	159	1	2	>1 VSGs by alignment, 1 VSG detected de novo	2589
E17_Lung_R2	lung	Mouse 1	Tb1125.VSG.25180	Tbb1125VSG-72	0.222222	14	63	1	4	>1 VSGs by alignment, 1 VSG detected de novo	2080
E19_Lung_R2	lung	Mouse 1	Tb1125.VSG.25180	Tbb1125VSG-72	0.230769	9	39	1	4	>1 VSGs by alignment, 1 VSG detected de novo	1687
E20_Lung_R2	lung	Mouse 1	Tb1125.VSG.25180	Tbb1125VSG-72	0.343972	97	282	1	4	>1 VSGs by alignment, 1 VSG detected de novo	4387
E21_Lung_R2	lung	Mouse 1	Tb1125.VSG.25180	Tbb1125VSG-72	0.314685	45	143	1	5	>1 VSGs by alignment, 1 VSG detected de novo	2682
E24_Lung_R2	lung	Mouse 1	Tb1125.VSG.25180	Tbb1125VSG-72	0.229358	50	218	1	2	>1 VSGs by alignment, 1 VSG detected de novo	2296
F10_Lung_R2	lung	Mouse 1	Tb1125.VSG.25180	Tbb1125VSG-72	0.0165289	2	121	1	4	>1 VSGs by alignment, 1 VSG detected de novo	2566
F12_Lung_R2	lung	Mouse 1	Tb1125.VSG.25180	Tbb1125VSG-72	0.0357143	1	28	1	5	>1 VSGs by alignment, 1 VSG detected de novo	1733
F15_Lung_R2	lung	Mouse 1	Tb1125.VSG.25180	Tbb1125VSG-72	0.294964	41	139	1	4	>1 VSGs by alignment, 1 VSG detected de novo	3204
F19_Lung_R2	lung	Mouse 1	Tb1125.VSG.25180	Tbb1125VSG-72	0.287958	110	382	1	4	>1 VSGs by alignment, 1 VSG detected de novo	4834
F20_Lung_R2	lung	Mouse 1	Tb1125.VSG.25180	Tbb1125VSG-72	0.504202	60	119	1	4	>1 VSGs by alignment, 1 VSG detected de novo	2854
F23_Lung_R2	lung	Mouse 1	Tb1125.VSG.25180	Tbb1125VSG-72	0.379487	74	195	1	4	>1 VSGs by alignment, 1 VSG detected de novo	3967
F24_Lung_R2	lung	Mouse 1	Tb1125.VSG.25180	Tbb1125VSG-72	0.196078	20	102	1	4	>1 VSGs by alignment, 1 VSG detected de novo	2326
G3_Lung_R2	lung	Mouse 1	Tb1125.VSG.25180	Tbb1125VSG-72	0.27451	14	51	1	3	>1 VSGs by alignment, 1 VSG detected de novo	1649
G10_Lung_R2	lung	Mouse 1	Tb1125.VSG.25180	Tbb1125VSG-72	0.471429	33	70	1	3	>1 VSGs by alignment, 1 VSG detected de novo	2808
G11_Lung_R2	lung	Mouse 1	Tb1125.VSG.25180	Tbb1125VSG-72	0.383838	38	99	1	3	>1 VSGs by alignment, 1 VSG detected de novo	2329
G12_Lung_R2	lung	Mouse 1	Tb1125.VSG.25180	Tbb1125VSG-72	0.0571429	2	35	1	1	1 VSG by alignment, 1 VSG detected de novo	1663
G14_Lung_R2	lung	Mouse 1	Tb1125.VSG.25180	Tbb1125VSG-72	0.357895	34	95	1	3	>1 VSGs by alignment, 1 VSG detected de novo	2299
G16_Lung_R2	lung	Mouse 1	Tb1125.VSG.25180	Tbb1125VSG-72	0.233645	25	107	1	2	>1 VSGs by alignment, 1 VSG detected de novo	2258
G19_Lung_R2	lung	Mouse 1	Tb1125.VSG.25180	Tbb1125VSG-72	0.286822	37	129	1	3	>1 VSGs by alignment, 1 VSG detected de novo	3339
G20_Lung_R2	lung	Mouse 1	Tb1125.VSG.25180	Tbb1125VSG-72	0.321555	91	283	1	2	>1 VSGs by alignment, 1 VSG detected de novo	3592
G21_Lung_R2	lung	Mouse 1	Tb1125.VSG.25180	Tbb1125VSG-72	0.295154	67	227	1	3	>1 VSGs by alignment, 1 VSG detected de novo	3765
G22_Lung_R2	lung	Mouse 1	Tb1125.VSG.25180	Tbb1125VSG-72	0.280822	41	146	1	3	>1 VSGs by alignment, 1 VSG detected de novo	2997
H5_Lung_R2	lung	Mouse 1	Tb1125.VSG.25180	Tbb1125VSG-72	0.0526316	1	19	0	5	>1 VSGs by alignment, no VSG detected de novo	5743
H11_Lung_R2	lung	Mouse 1	Tb1125.VSG.25180	Tbb1125VSG-72	0.40367	88	218	1	4	>1 VSGs by alignment, 1 VSG detected de novo	4575
H14_Lung_R2	lung	Mouse 1	Tb1125.VSG.25180	Tbb1125VSG-72	0.517647	44	85	1	2	>1 VSGs by alignment, 1 VSG detected de novo	1973
H19_Lung_R2	lung	Mouse 1	Tb1125.VSG.25180	Tbb1125VSG-72	0.28	56	200	1	3	>1 VSGs by alignment, 1 VSG detected de novo	3103
H21_Lung_R2	lung	Mouse 1	Tb1125.VSG.25180	Tbb1125VSG-72	0.405	81	200	1	2	>1 VSGs by alignment, 1 VSG detected de novo	2671
I4_Lung_R2	lung	Mouse 1	Tb1125.VSG.25180	Tbb1125VSG-72	0.145833	14	96	1	1	1 VSG by alignment, 1 VSG detected de novo	1928
I6_Lung_R2	lung	Mouse 1	Tb1125.VSG.25180	Tbb1125VSG-72	0.358491	19	53	1	2	>1 VSGs by alignment, 1 VSG detected de novo	1080
I8_Lung_R2	lung	Mouse 1	Tb1125.VSG.25180	Tbb1125VSG-72	0.375	39	104	1	2	>1 VSGs by alignment, 1 VSG detected de novo	2711
I9_Lung_R2	lung	Mouse 1	Tb1125.VSG.25180	Tbb1125VSG-72	0.24	12	50	1	4	>1 VSGs by alignment, 1 VSG detected de novo	1966
I10_Lung_R2	lung	Mouse 1	Tb1125.VSG.25180	Tbb1125VSG-72	0.397504	223	561	1	4	>1 VSGs by alignment, 1 VSG detected de novo	6478
I14_Lung_R2	lung	Mouse 1	Tb1125.VSG.25180	Tbb1125VSG-72	0.432836	29	67	1	3	>1 VSGs by alignment, 1 VSG detected de novo	2135
I17_Lung_R2	lung	Mouse 1	Tb1125.VSG.25180	Tbb1125VSG-72	0.025641	2	78	1	1	1 VSG by alignment, 1 VSG detected de novo	1408
I18_Lung_R2	lung	Mouse 1	Tb1125.VSG.25180	Tbb1125VSG-72	0.256757	19	74	1	2	>1 VSGs by alignment, 1 VSG detected de novo	1879
I19_Lung_R2	lung	Mouse 1	Tb1125.VSG.25180	Tbb1125VSG-72	0.3	75	250	1	3	>1 VSGs by alignment, 1 VSG detected de novo	4885
I20_Lung_R2	lung	Mouse 1	Tb1125.VSG.25180	Tbb1125VSG-72	0.263736	24	91	1	3	>1 VSGs by alignment, 1 VSG detected de novo	1858
J4_Lung_R2	lung	Mouse 1	Tb1125.VSG.25180	Tbb1125VSG-72	0.0294118	2	68	2	1	1 VSG by alignment, > 1 detected de novo	1536
J5_Lung_R2	lung	Mouse 1	Tb1125.VSG.25180	Tbb1125VSG-72	0.202532	16	79	1	4	>1 VSGs by alignment, 1 VSG detected de novo	2009
J6_Lung_R2	lung	Mouse 1	Tb1125.VSG.25180	Tbb1125VSG-72	0.311828	29	93	1	3	>1 VSGs by alignment, 1 VSG detected de novo	2550
J8_Lung_R2	lung	Mouse 1	Tb1125.VSG.25180	Tbb1125VSG-72	0.0273973	2	73	1	4	>1 VSGs by alignment, 1 VSG detected de novo	2523
J9_Lung_R2	lung	Mouse 1	Tb1125.VSG.25180	Tbb1125VSG-72	0.561308	206	367	1	5	>1 VSGs by alignment, 1 VSG detected de novo	6071
J11_Lung_R2	lung	Mouse 1	Tb1125.VSG.25180	Tbb1125VSG-72	0.416357	112	269	1	5	>1 VSGs by alignment, 1 VSG detected de novo	5305
J12_Lung_R2	lung	Mouse 1	Tb1125.VSG.25180	Tbb1125VSG-72	0.436047	75	172	1	2	>1 VSGs by alignment, 1 VSG detected de novo	3897
J13_Lung_R2	lung	Mouse 1	Tb1125.VSG.25180	Tbb1125VSG-72	0.522388	70	134	1	4	>1 VSGs by alignment, 1 VSG detected de novo	3617
J19_Lung_R2	lung	Mouse 1	Tb1125.VSG.25180	Tbb1125VSG-72	0.306383	72	235	1	4	>1 VSGs by alignment, 1 VSG detected de novo	3822
K2_Lung_R2	lung	Mouse 1	Tb1125.VSG.25180	Tbb1125VSG-72	0.345638	103	298	1	3	>1 VSGs by alignment, 1 VSG detected de novo	4741
K3_Lung_R2	lung	Mouse 1	Tb1125.VSG.25180	Tbb1125VSG-72	0.00980392	1	102	1	6	>1 VSGs by alignment, 1 VSG detected de novo	2930
K4_Lung_R2	lung	Mouse 1	Tb1125.VSG.25180	Tbb1125VSG-72	0.341637	96	281	1	4	>1 VSGs by alignment, 1 VSG detected de novo	1491
K5_Lung_R2	lung	Mouse 1	Tb1125.VSG.25180	Tbb1125VSG-72	0.386139	78	202	1	2	>1 VSGs by alignment, 1 VSG detected de novo	1325
K6_Lung_R2	lung	Mouse 1	Tb1125.VSG.25180	Tbb1125VSG-72	0.347222	50	144	1	2	>1 VSGs by alignment, 1 VSG detected de novo	2778
K7_Lung_R2	lung	Mouse 1	Tb1125.VSG.25180	Tbb1125VSG-72	0.257143	18	70	1	3	>1 VSGs by alignment, 1 VSG detected de novo	1028
K8_Lung_R2	lung	Mouse 1	Tb1125.VSG.25180	Tbb1125VSG-72	0.45082	55	122	1	4	>1 VSGs by alignment, 1 VSG detected de novo	3152
K9_Lung_R2	lung	Mouse 1	Tb1125.VSG.25180	Tbb1125VSG-72	0.426357	110	258	1	3	>1 VSGs by alignment, 1 VSG detected de novo	5561
K10_Lung_R2	lung	Mouse 1	Tb1125.VSG.25180	Tbb1125VSG-72	0.442254	157	355	1	4	>1 VSGs by alignment, 1 VSG detected de novo	6469
K12_Lung_R2	lung	Mouse 1	Tb1125.VSG.25180	Tbb1125VSG-72	0.0119048	1	84	0	1	1 VSG by alignment, no VSG detected de novo	2311
K17_Lung_R2	lung	Mouse 1	Tb1125.VSG.25180	Tbb1125VSG-72	0.185185	20	108	1	3	>1 VSGs by alignment, 1 VSG detected de novo	2651
K18_Lung_R2	lung	Mouse 1	Tb1125.VSG.25180	Tbb1125VSG-72	0.149533	16	107	1	4	>1 VSGs by alignment, 1 VSG detected de novo	2262
K19_Lung_R2	lung	Mouse 1	Tb1125.VSG.25180	Tbb1125VSG-72	0.247191	22	89	1	3	>1 VSGs by alignment, 1 VSG detected de novo	2421
K20_Lung_R2	lung	Mouse 1	Tb1125.VSG.25180	Tbb1125VSG-72	0.38674	70	181	1	3	>1 VSGs by alignment, 1 VSG detected de novo	3017
K23_Lung_R2	lung	Mouse 1	Tb1125.VSG.25180	Tbb1125VSG-72	0.381818	63	165	1	5	>1 VSGs by alignment, 1 VSG detected de novo	3661
K24_Lung_R2	lung	Mouse 1	Tb1125.VSG.25180	Tbb1125VSG-72	0.376	47	125	1	2	>1 VSGs by alignment, 1 VSG detected de novo	2018
L2_Lung_R2	lung	Mouse 1	Tb1125.VSG.25180	Tbb1125VSG-72	0.231884	16	69	1	3	>1 VSGs by alignment, 1 VSG detected de novo	2316
L3_Lung_R2	lung	Mouse 1	Tb1125.VSG.25180	Tbb1125VSG-72	0.00645161	1	155	1	1	1 VSG by alignment, 1 VSG detected de novo	4635
L5_Lung_R2	lung	Mouse 1	Tb1125.VSG.25180	Tbb1125VSG-72	0.5	85	170	1	4	>1 VSGs by alignment, 1 VSG detected de novo	3360
L7_Lung_R2	lung	Mouse 1	Tb1125.VSG.25180	Tbb1125VSG-72	0.283784	42	148	1	5	>1 VSGs by alignment, 1 VSG detected de novo	3229
L8_Lung_R2	lung	Mouse 1	Tb1125.VSG.25180	Tbb1125VSG-72	0.396226	105	265	1	6	>1 VSGs by alignment, 1 VSG detected de novo	4948
L11_Lung_R2	lung	Mouse 1	Tb1125.VSG.25180	Tbb1125VSG-72	0.339623	108	318	1	4	>1 VSGs by alignment, 1 VSG detected de novo	4412
L12_Lung_R2	lung	Mouse 1	Tb1125.VSG.25180	Tbb1125VSG-72	0.126582	10	79	1	1	1 VSG by alignment, 1 VSG detected de novo	1773
L13_Lung_R2	lung	Mouse 1	Tb1125.VSG.25180	Tbb1125VSG-72	0.407524	130	319	1	2	>1 VSGs by alignment, 1 VSG detected de novo	4874
L20_Lung_R2	lung	Mouse 1	Tb1125.VSG.25180	Tbb1125VSG-72	0.244444	22	90	1	2	>1 VSGs by alignment, 1 VSG detected de novo	2094
L21_Lung_R2	lung	Mouse 1	Tb1125.VSG.25180	Tbb1125VSG-72	0.160494	13	81	1	3	>1 VSGs by alignment, 1 VSG detected de novo	1938
M5_Lung_R2	lung	Mouse 1	Tb1125.VSG.25180	Tbb1125VSG-72	0.428571	60	140	1	4	>1 VSGs by alignment, 1 VSG detected de novo	3600
M7_Lung_R2	lung	Mouse 1	Tb1125.VSG.25180	Tbb1125VSG-72	0.307692	92	299	1	2	>1 VSGs by alignment, 1 VSG detected de novo	6841
M9_Lung_R2	lung	Mouse 1	Tb1125.VSG.25180	Tbb1125VSG-72	0.324503	49	151	1	4	>1 VSGs by alignment, 1 VSG detected de novo	3780
M10_Lung_R2	lung	Mouse 1	Tb1125.VSG.25180	Tbb1125VSG-72	0.181818	18	99	1	1	1 VSG by alignment, 1 VSG detected de novo	2592
M15_Lung_R2	lung	Mouse 1	Tb1125.VSG.25180	Tbb1125VSG-72	0.7	21	30	1	2	>1 VSGs by alignment, 1 VSG detected de novo	1047
N3_Lung_R2	lung	Mouse 1	Tb1125.VSG.25180	Tbb1125VSG-72	0.100917	11	109	1	1	1 VSG by alignment, 1 VSG detected de novo	1575
N5_Lung_R2	lung	Mouse 1	Tb1125.VSG.25180	Tbb1125VSG-72	0.348083	118	339	1	6	>1 VSGs by alignment, 1 VSG detected de novo	7236
N6_Lung_R2	lung	Mouse 1	Tb1125.VSG.25180	Tbb1125VSG-72	0.5	73	146	1	6	>1 VSGs by alignment, 1 VSG detected de novo	3501
N7_Lung_R2	lung	Mouse 1	Tb1125.VSG.25180	Tbb1125VSG-72	0.333333	89	267	1	8	>1 VSGs by alignment, 1 VSG detected de novo	5267
N8_Lung_R2	lung	Mouse 1	Tb1125.VSG.25180	Tbb1125VSG-72	0.0168067	2	119	1	1	1 VSG by alignment, 1 VSG detected de novo	3586
N17_Lung_R2	lung	Mouse 1	Tb1125.VSG.25180	Tbb1125VSG-72	0.382514	70	183	1	5	>1 VSGs by alignment, 1 VSG detected de novo	3959
P6_Lung_R2	lung	Mouse 1	Tb1125.VSG.25180	Tbb1125VSG-72	0.09375	6	64	1	1	1 VSG by alignment, 1 VSG detected de novo	1117
G23_Lung_R2	lung	Mouse 1	Tb1125.VSG.14690	Tbb1125VSG-123	0.891304	41	46	1	1	1 VSG by alignment, 1 VSG detected de novo	2807
L3_Lung_R2	lung	Mouse 1	Tb1125.VSG.14690	Tbb1125VSG-123	0.929032	144	155	1	1	1 VSG by alignment, 1 VSG detected de novo	4635
H20_Lung_R2	lung	Mouse 1	Tb1125.VSG.4460	Tbb1125VSG-129	0.5	6	12	0	3	>1 VSGs by alignment, no VSG detected de novo	3452
A19_Lung_R2	lung	Mouse 1	Tb1125.9.1280	Tbb1125VSG-137.2	0.0175439	3	171	1	3	>1 VSGs by alignment, 1 VSG detected de novo	3271
A20_Lung_R2	lung	Mouse 1	Tb1125.9.1280	Tbb1125VSG-137.2	0.0508475	3	59	1	1	1 VSG by alignment, 1 VSG detected de novo	1546
I9_Lung_R2	lung	Mouse 1	Tb1125.9.1280	Tbb1125VSG-137.2	0.04	2	50	1	4	>1 VSGs by alignment, 1 VSG detected de novo	1966
J13_Lung_R2	lung	Mouse 1	Tb1125.9.1280	Tbb1125VSG-137.2	0.00746269	1	134	1	4	>1 VSGs by alignment, 1 VSG detected de novo	3617
L8_Lung_R2	lung	Mouse 1	Tb1125.9.1280	Tbb1125VSG-137.2	0.0113208	3	265	1	6	>1 VSGs by alignment, 1 VSG detected de novo	4948
M9_Lung_R2	lung	Mouse 1	Tb1125.9.1280	Tbb1125VSG-137.2	0.00662252	1	151	1	4	>1 VSGs by alignment, 1 VSG detected de novo	3780
G22_Lung_R2	lung	Mouse 1	Tb1125.VSG.10	Tbb1125VSG-211	0.00684932	1	146	1	3	>1 VSGs by alignment, 1 VSG detected de novo	2997
H14_Lung_R2	lung	Mouse 1	Tb1125.VSG.10	Tbb1125VSG-211	0.0117647	1	85	1	2	>1 VSGs by alignment, 1 VSG detected de novo	1973
H22_Lung_R2	lung	Mouse 1	Tb1125.VSG.10	Tbb1125VSG-211	0.956989	178	186	1	1	1 VSG by alignment, 1 VSG detected de novo	3221
J9_Lung_R2	lung	Mouse 1	Tb1125.VSG.10	Tbb1125VSG-211	0.0027248	1	367	1	5	>1 VSGs by alignment, 1 VSG detected de novo	6071
L7_Lung_R2	lung	Mouse 1	Tb1125.VSG.10	Tbb1125VSG-211	0.00675676	1	148	1	5	>1 VSGs by alignment, 1 VSG detected de novo	3229
L8_Lung_R2	lung	Mouse 1	Tb1125.VSG.10	Tbb1125VSG-211	0.00754717	2	265	1	6	>1 VSGs by alignment, 1 VSG detected de novo	4948
L9_Lung_R2	lung	Mouse 1	Tb1125.VSG.10	Tbb1125VSG-211	0.967153	265	274	1	1	1 VSG by alignment, 1 VSG detected de novo	6185
L13_Lung_R2	lung	Mouse 1	Tb1125.VSG.10	Tbb1125VSG-211	0.0031348	1	319	1	2	>1 VSGs by alignment, 1 VSG detected de novo	4874
L17_Lung_R2	lung	Mouse 1	Tb1125.VSG.10	Tbb1125VSG-211	0.959016	117	122	1	1	1 VSG by alignment, 1 VSG detected de novo	1988
N5_Lung_R2	lung	Mouse 1	Tb1125.VSG.10	Tbb1125VSG-211	0.00294985	1	339	1	6	>1 VSGs by alignment, 1 VSG detected de novo	7236
N8_Lung_R2	lung	Mouse 1	Tb1125.VSG.10	Tbb1125VSG-211	0.97479	116	119	1	1	1 VSG by alignment, 1 VSG detected de novo	3586
K4_Lung_R2	lung	Mouse 1	Tb1125.10.16470	Tbb1125VSG-265	0.00711744	2	281	1	4	>1 VSGs by alignment, 1 VSG detected de novo	1491
M6_Lung_R2	lung	Mouse 1	Tb1125.VSG.1730	Tbb1125VSG-322	0.0714286	2	28	1	5	>1 VSGs by alignment, 1 VSG detected de novo	2127
F17_Lung_R2	lung	Mouse 1	Tb1125.VSG.6580	Tbb1125VSG-350	0.865169	77	89	1	1	1 VSG by alignment, 1 VSG detected de novo	1729
F21_Lung_R2	lung	Mouse 1	Tb1125.VSG.6580	Tbb1125VSG-350	0.00625	1	160	1	5	>1 VSGs by alignment, 1 VSG detected de novo	3436
H9_Lung_R2	lung	Mouse 1	Tb1125.VSG.6580	Tbb1125VSG-350	0.948718	74	78	1	1	1 VSG by alignment, 1 VSG detected de novo	2003
K13_Lung_R2	lung	Mouse 1	Tb1125.VSG.24470	Tbb1125VSG-353	0.976744	126	129	1	1	1 VSG by alignment, 1 VSG detected de novo	2444
K19_Lung_R2	lung	Mouse 1	Tb1125.VSG.24470	Tbb1125VSG-353	0.011236	1	89	1	3	>1 VSGs by alignment, 1 VSG detected de novo	2421
A20_Lung_R2	lung	Mouse 1	Tb1125.5.3990	Tbb1125VSG-382	0.0169492	1	59	1	1	1 VSG by alignment, 1 VSG detected de novo	1546
E16_Lung_R2	lung	Mouse 1	Tb1125.5.3990	Tbb1125VSG-382	0.0135135	1	74	1	1	1 VSG by alignment, 1 VSG detected de novo	1999
H11_Lung_R2	lung	Mouse 1	Tb1125.5.3990	Tbb1125VSG-382	0.00917431	2	218	1	4	>1 VSGs by alignment, 1 VSG detected de novo	4575
I14_Lung_R2	lung	Mouse 1	Tb1125.5.3990	Tbb1125VSG-382	0.0149254	1	67	1	3	>1 VSGs by alignment, 1 VSG detected de novo	2135
J8_Lung_R2	lung	Mouse 1	Tb1125.5.3990	Tbb1125VSG-382	0.0136986	1	73	1	4	>1 VSGs by alignment, 1 VSG detected de novo	2523
J11_Lung_R2	lung	Mouse 1	Tb1125.5.3990	Tbb1125VSG-382	0.0148699	4	269	1	5	>1 VSGs by alignment, 1 VSG detected de novo	5305
K1_Lung_R2	lung	Mouse 1	Tb1125.5.3990	Tbb1125VSG-382	0.05	1	20	1	4	>1 VSGs by alignment, 1 VSG detected de novo	8832
K23_Lung_R2	lung	Mouse 1	Tb1125.5.3990	Tbb1125VSG-382	0.00606061	1	165	1	5	>1 VSGs by alignment, 1 VSG detected de novo	3661
L7_Lung_R2	lung	Mouse 1	Tb1125.5.3990	Tbb1125VSG-382	0.00675676	1	148	1	5	>1 VSGs by alignment, 1 VSG detected de novo	3229
N7_Lung_R2	lung	Mouse 1	Tb1125.5.3990	Tbb1125VSG-382	0.011236	3	267	1	8	>1 VSGs by alignment, 1 VSG detected de novo	5267
G3_Lung_R2	lung	Mouse 1	Tb1125.11.18460	Tbb1125VSG-405	0.0196078	1	51	1	3	>1 VSGs by alignment, 1 VSG detected de novo	1649
I20_Lung_R2	lung	Mouse 1	Tb1125.10.30	Tbb1125VSG-432	0.010989	1	91	1	3	>1 VSGs by alignment, 1 VSG detected de novo	1858
A15_Lung_R2	lung	Mouse 1	Tb1125.1.5170	Tbb1125VSG-432.2	0.012987	1	77	1	1	1 VSG by alignment, 1 VSG detected de novo	1056
B15_Lung_R2	lung	Mouse 1	Tb1125.1.5170	Tbb1125VSG-432.2	0.0344828	1	29	0	3	>1 VSGs by alignment, no VSG detected de novo	1156
F20_Lung_R2	lung	Mouse 1	Tb1125.1.5170	Tbb1125VSG-432.2	0.0168067	2	119	1	4	>1 VSGs by alignment, 1 VSG detected de novo	2854
L20_Lung_R2	lung	Mouse 1	Tb1125.1.5170	Tbb1125VSG-432.2	0.0111111	1	90	1	2	>1 VSGs by alignment, 1 VSG detected de novo	2094
G19_Lung_R2	lung	Mouse 1	Tb1125.VSG.24520	Tbb1125VSG-435	0.00775194	1	129	1	3	>1 VSGs by alignment, 1 VSG detected de novo	3339
M6_Lung_R2	lung	Mouse 1	Tb1125.VSG.6640	Tbb1125VSG-442	0.607143	17	28	1	5	>1 VSGs by alignment, 1 VSG detected de novo	2127
I14_Lung_R2	lung	Mouse 1	Tb1125.VSG.6910	Tbb1125VSG-508	0.0149254	1	67	1	3	>1 VSGs by alignment, 1 VSG detected de novo	2135
B15_Lung_R2	lung	Mouse 1	Tb1125.VSG.10850	Tbb1125VSG-1026	0.482759	14	29	0	3	>1 VSGs by alignment, no VSG detected de novo	1156
E12_Lung_R2	lung	Mouse 1	Tb1125.VSG.10850	Tbb1125VSG-1026	0.00436681	1	229	1	3	>1 VSGs by alignment, 1 VSG detected de novo	3354
E23_Lung_R2	lung	Mouse 1	Tb1125.VSG.10850	Tbb1125VSG-1026	0.239437	17	71	1	5	>1 VSGs by alignment, 1 VSG detected de novo	2531
F10_Lung_R2	lung	Mouse 1	Tb1125.VSG.10850	Tbb1125VSG-1026	0.330579	40	121	1	4	>1 VSGs by alignment, 1 VSG detected de novo	2566
F12_Lung_R2	lung	Mouse 1	Tb1125.VSG.10850	Tbb1125VSG-1026	0.214286	6	28	1	5	>1 VSGs by alignment, 1 VSG detected de novo	1733
F14_Lung_R2	lung	Mouse 1	Tb1125.VSG.10850	Tbb1125VSG-1026	0.180851	17	94	1	4	>1 VSGs by alignment, 1 VSG detected de novo	2642
F15_Lung_R2	lung	Mouse 1	Tb1125.VSG.10850	Tbb1125VSG-1026	0.0143885	2	139	1	4	>1 VSGs by alignment, 1 VSG detected de novo	3204
F20_Lung_R2	lung	Mouse 1	Tb1125.VSG.10850	Tbb1125VSG-1026	0.0168067	2	119	1	4	>1 VSGs by alignment, 1 VSG detected de novo	2854
F21_Lung_R2	lung	Mouse 1	Tb1125.VSG.10850	Tbb1125VSG-1026	0.375	60	160	1	5	>1 VSGs by alignment, 1 VSG detected de novo	3436
J8_Lung_R2	lung	Mouse 1	Tb1125.VSG.10850	Tbb1125VSG-1026	0.191781	14	73	1	4	>1 VSGs by alignment, 1 VSG detected de novo	2523
K3_Lung_R2	lung	Mouse 1	Tb1125.VSG.10850	Tbb1125VSG-1026	0.421569	43	102	1	6	>1 VSGs by alignment, 1 VSG detected de novo	2930
K14_Lung_R2	lung	Mouse 1	Tb1125.VSG.10850	Tbb1125VSG-1026	0.218543	33	151	1	4	>1 VSGs by alignment, 1 VSG detected de novo	3629
K19_Lung_R2	lung	Mouse 1	Tb1125.VSG.10850	Tbb1125VSG-1026	0.011236	1	89	1	3	>1 VSGs by alignment, 1 VSG detected de novo	2421
K21_Lung_R2	lung	Mouse 1	Tb1125.VSG.10850	Tbb1125VSG-1026	0.317647	27	85	1	5	>1 VSGs by alignment, 1 VSG detected de novo	2910
B15_Lung_R2	lung	Mouse 1	Tb1125.VSG.13680	Tbb1125VSG-1026.1	0.241379	7	29	0	3	>1 VSGs by alignment, no VSG detected de novo	1156
E23_Lung_R2	lung	Mouse 1	Tb1125.VSG.13680	Tbb1125VSG-1026.1	0.309859	22	71	1	5	>1 VSGs by alignment, 1 VSG detected de novo	2531
F10_Lung_R2	lung	Mouse 1	Tb1125.VSG.13680	Tbb1125VSG-1026.1	0.322314	39	121	1	4	>1 VSGs by alignment, 1 VSG detected de novo	2566
F12_Lung_R2	lung	Mouse 1	Tb1125.VSG.13680	Tbb1125VSG-1026.1	0.321429	9	28	1	5	>1 VSGs by alignment, 1 VSG detected de novo	1733
F14_Lung_R2	lung	Mouse 1	Tb1125.VSG.13680	Tbb1125VSG-1026.1	0.234043	22	94	1	4	>1 VSGs by alignment, 1 VSG detected de novo	2642
F21_Lung_R2	lung	Mouse 1	Tb1125.VSG.13680	Tbb1125VSG-1026.1	0.35625	57	160	1	5	>1 VSGs by alignment, 1 VSG detected de novo	3436
I14_Lung_R2	lung	Mouse 1	Tb1125.VSG.13680	Tbb1125VSG-1026.1	0.0149254	1	67	1	3	>1 VSGs by alignment, 1 VSG detected de novo	2135
J8_Lung_R2	lung	Mouse 1	Tb1125.VSG.13680	Tbb1125VSG-1026.1	0.30137	22	73	1	4	>1 VSGs by alignment, 1 VSG detected de novo	2523
K3_Lung_R2	lung	Mouse 1	Tb1125.VSG.13680	Tbb1125VSG-1026.1	0.186275	19	102	1	6	>1 VSGs by alignment, 1 VSG detected de novo	2930
K14_Lung_R2	lung	Mouse 1	Tb1125.VSG.13680	Tbb1125VSG-1026.1	0.456954	69	151	1	4	>1 VSGs by alignment, 1 VSG detected de novo	3629
K17_Lung_R2	lung	Mouse 1	Tb1125.VSG.13680	Tbb1125VSG-1026.1	0.00925926	1	108	1	3	>1 VSGs by alignment, 1 VSG detected de novo	2651
K21_Lung_R2	lung	Mouse 1	Tb1125.VSG.13680	Tbb1125VSG-1026.1	0.247059	21	85	1	5	>1 VSGs by alignment, 1 VSG detected de novo	2910
M6_Lung_R2	lung	Mouse 1	Tb1125.VSG.9560	Tbb1125VSG-1120	0.142857	4	28	1	5	>1 VSGs by alignment, 1 VSG detected de novo	2127
E13_Lung_R2	lung	Mouse 1	Tb1125.VSG.16470	Tbb1125VSG-1128	0.636364	7	11	0	2	>1 VSGs by alignment, no VSG detected de novo	2339
F24_Lung_R2	lung	Mouse 1	Tb1125.VSG.17200	Tbb1125VSG-1134	0.00980392	1	102	1	4	>1 VSGs by alignment, 1 VSG detected de novo	2326
A21_Lung_R2	lung	Mouse 1	Tb1125.9.15700	Tbb1125VSG-1139	0.0227273	2	88	1	3	>1 VSGs by alignment, 1 VSG detected de novo	1964
B11_Lung_R2	lung	Mouse 1	Tb1125.9.15700	Tbb1125VSG-1139	0.0119048	1	84	1	3	>1 VSGs by alignment, 1 VSG detected de novo	1544
B23_Lung_R2	lung	Mouse 1	Tb1125.9.15700	Tbb1125VSG-1139	0.015873	2	126	1	4	>1 VSGs by alignment, 1 VSG detected de novo	2094
E21_Lung_R2	lung	Mouse 1	Tb1125.9.15700	Tbb1125VSG-1139	0.020979	3	143	1	5	>1 VSGs by alignment, 1 VSG detected de novo	2682
H5_Lung_R2	lung	Mouse 1	Tb1125.9.15700	Tbb1125VSG-1139	0.0526316	1	19	0	5	>1 VSGs by alignment, no VSG detected de novo	5743
I11_Lung_R2	lung	Mouse 1	Tb1125.9.15700	Tbb1125VSG-1139	0.0217391	2	92	1	1	1 VSG by alignment, 1 VSG detected de novo	4281
I19_Lung_R2	lung	Mouse 1	Tb1125.9.15700	Tbb1125VSG-1139	0.008	2	250	1	3	>1 VSGs by alignment, 1 VSG detected de novo	4885
J6_Lung_R2	lung	Mouse 1	Tb1125.9.15700	Tbb1125VSG-1139	0.0215054	2	93	1	3	>1 VSGs by alignment, 1 VSG detected de novo	2550
J13_Lung_R2	lung	Mouse 1	Tb1125.9.15700	Tbb1125VSG-1139	0.0373134	5	134	1	4	>1 VSGs by alignment, 1 VSG detected de novo	3617
K2_Lung_R2	lung	Mouse 1	Tb1125.9.15700	Tbb1125VSG-1139	0.0033557	1	298	1	3	>1 VSGs by alignment, 1 VSG detected de novo	4741
K3_Lung_R2	lung	Mouse 1	Tb1125.9.15700	Tbb1125VSG-1139	0.0490196	5	102	1	6	>1 VSGs by alignment, 1 VSG detected de novo	2930
K17_Lung_R2	lung	Mouse 1	Tb1125.9.15700	Tbb1125VSG-1139	0.0185185	2	108	1	3	>1 VSGs by alignment, 1 VSG detected de novo	2651
L3_Lung_R2	lung	Mouse 1	Tb1125.9.15700	Tbb1125VSG-1139	0.0258065	4	155	1	1	1 VSG by alignment, 1 VSG detected de novo	4635
L5_Lung_R2	lung	Mouse 1	Tb1125.9.15700	Tbb1125VSG-1139	0.0117647	2	170	1	4	>1 VSGs by alignment, 1 VSG detected de novo	3360
L8_Lung_R2	lung	Mouse 1	Tb1125.9.15700	Tbb1125VSG-1139	0.0188679	5	265	1	6	>1 VSGs by alignment, 1 VSG detected de novo	4948
L11_Lung_R2	lung	Mouse 1	Tb1125.9.15700	Tbb1125VSG-1139	0.00628931	2	318	1	4	>1 VSGs by alignment, 1 VSG detected de novo	4412
L17_Lung_R2	lung	Mouse 1	Tb1125.9.15700	Tbb1125VSG-1139	0.0163934	2	122	1	1	1 VSG by alignment, 1 VSG detected de novo	1988
N7_Lung_R2	lung	Mouse 1	Tb1125.9.15700	Tbb1125VSG-1139	0.00749064	2	267	1	8	>1 VSGs by alignment, 1 VSG detected de novo	5267
N8_Lung_R2	lung	Mouse 1	Tb1125.9.15700	Tbb1125VSG-1139	0.00840336	1	119	1	1	1 VSG by alignment, 1 VSG detected de novo	3586
K4_Lung_R2	lung	Mouse 1	Tb1125.VSG.20370	Tbb1125VSG-1270	0.00355872	1	281	1	4	>1 VSGs by alignment, 1 VSG detected de novo	1491
A6_Lung_R2	lung	Mouse 1	Tb1125.11.12710	Tbb1125VSG-1293	0.0357143	1	28	0	2	>1 VSGs by alignment, no VSG detected de novo	1177
A15_Lung_R2	lung	Mouse 1	Tb1125.11.12710	Tbb1125VSG-1293	0.012987	1	77	1	1	1 VSG by alignment, 1 VSG detected de novo	1056
B19_Lung_R2	lung	Mouse 1	Tb1125.11.12710	Tbb1125VSG-1293	0.0169492	1	59	1	3	>1 VSGs by alignment, 1 VSG detected de novo	1964
E12_Lung_R2	lung	Mouse 1	Tb1125.11.12710	Tbb1125VSG-1293	0.00436681	1	229	1	3	>1 VSGs by alignment, 1 VSG detected de novo	3354
E19_Lung_R2	lung	Mouse 1	Tb1125.11.12710	Tbb1125VSG-1293	0.025641	1	39	1	4	>1 VSGs by alignment, 1 VSG detected de novo	1687
F10_Lung_R2	lung	Mouse 1	Tb1125.11.12710	Tbb1125VSG-1293	0.00826446	1	121	1	4	>1 VSGs by alignment, 1 VSG detected de novo	2566
G21_Lung_R2	lung	Mouse 1	Tb1125.11.12710	Tbb1125VSG-1293	0.00440529	1	227	1	3	>1 VSGs by alignment, 1 VSG detected de novo	3765
G22_Lung_R2	lung	Mouse 1	Tb1125.11.12710	Tbb1125VSG-1293	0.00684932	1	146	1	3	>1 VSGs by alignment, 1 VSG detected de novo	2997
J8_Lung_R2	lung	Mouse 1	Tb1125.11.12710	Tbb1125VSG-1293	0.0136986	1	73	1	4	>1 VSGs by alignment, 1 VSG detected de novo	2523
J11_Lung_R2	lung	Mouse 1	Tb1125.11.12710	Tbb1125VSG-1293	0.0185874	5	269	1	5	>1 VSGs by alignment, 1 VSG detected de novo	5305
K9_Lung_R2	lung	Mouse 1	Tb1125.11.12710	Tbb1125VSG-1293	0.0155039	4	258	1	3	>1 VSGs by alignment, 1 VSG detected de novo	5561
K14_Lung_R2	lung	Mouse 1	Tb1125.11.12710	Tbb1125VSG-1293	0.00662252	1	151	1	4	>1 VSGs by alignment, 1 VSG detected de novo	3629
M15_Lung_R2	lung	Mouse 1	Tb1125.11.12710	Tbb1125VSG-1293	0.0333333	1	30	1	2	>1 VSGs by alignment, 1 VSG detected de novo	1047
N5_Lung_R2	lung	Mouse 1	Tb1125.11.12710	Tbb1125VSG-1293	0.0117994	4	339	1	6	>1 VSGs by alignment, 1 VSG detected de novo	7236
P6_Lung_R2	lung	Mouse 1	Tb1125.11.12710	Tbb1125VSG-1293	0.015625	1	64	1	1	1 VSG by alignment, 1 VSG detected de novo	1117
F10_Lung_R2	lung	Mouse 1	Tb1125.9.15680	Tbb1125VSG-1322	0.00826446	1	121	1	4	>1 VSGs by alignment, 1 VSG detected de novo	2566
F23_Lung_R2	lung	Mouse 1	Tb1125.9.15680	Tbb1125VSG-1322	0.00512821	1	195	1	4	>1 VSGs by alignment, 1 VSG detected de novo	3967
H19_Lung_R2	lung	Mouse 1	Tb1125.9.15680	Tbb1125VSG-1322	0.005	1	200	1	3	>1 VSGs by alignment, 1 VSG detected de novo	3103
K3_Lung_R2	lung	Mouse 1	Tb1125.9.15680	Tbb1125VSG-1322	0.0196078	2	102	1	6	>1 VSGs by alignment, 1 VSG detected de novo	2930
K23_Lung_R2	lung	Mouse 1	Tb1125.9.15680	Tbb1125VSG-1322	0.030303	5	165	1	5	>1 VSGs by alignment, 1 VSG detected de novo	3661
L8_Lung_R2	lung	Mouse 1	Tb1125.9.15680	Tbb1125VSG-1322	0.00754717	2	265	1	6	>1 VSGs by alignment, 1 VSG detected de novo	4948
B11_Lung_R2	lung	Mouse 1	Tb1125.3.2540	Tbb1125VSG-1387.1	0.0119048	1	84	1	3	>1 VSGs by alignment, 1 VSG detected de novo	1544
H11_Lung_R2	lung	Mouse 1	Tb1125.3.2540	Tbb1125VSG-1387.1	0.00917431	2	218	1	4	>1 VSGs by alignment, 1 VSG detected de novo	4575
K13_Lung_R2	lung	Mouse 1	Tb1125.3.2540	Tbb1125VSG-1387.1	0.00775194	1	129	1	1	1 VSG by alignment, 1 VSG detected de novo	2444
L2_Lung_R2	lung	Mouse 1	Tb1125.3.2540	Tbb1125VSG-1387.1	0.0289855	2	69	1	3	>1 VSGs by alignment, 1 VSG detected de novo	2316
B19_Lung_R2	lung	Mouse 1	Tb1125.3.1500	Tbb1125VSG-1401	0.0338983	2	59	1	3	>1 VSGs by alignment, 1 VSG detected de novo	1964
E16_Lung_R2	lung	Mouse 1	Tb1125.3.1500	Tbb1125VSG-1401	0.0135135	1	74	1	1	1 VSG by alignment, 1 VSG detected de novo	1999
E23_Lung_R2	lung	Mouse 1	Tb1125.3.1500	Tbb1125VSG-1401	0.0140845	1	71	1	5	>1 VSGs by alignment, 1 VSG detected de novo	2531
F10_Lung_R2	lung	Mouse 1	Tb1125.3.1500	Tbb1125VSG-1401	0.00826446	1	121	1	4	>1 VSGs by alignment, 1 VSG detected de novo	2566
F19_Lung_R2	lung	Mouse 1	Tb1125.3.1500	Tbb1125VSG-1401	0.0026178	1	382	1	4	>1 VSGs by alignment, 1 VSG detected de novo	4834
G14_Lung_R2	lung	Mouse 1	Tb1125.3.1500	Tbb1125VSG-1401	0.0105263	1	95	1	3	>1 VSGs by alignment, 1 VSG detected de novo	2299
H5_Lung_R2	lung	Mouse 1	Tb1125.3.1500	Tbb1125VSG-1401	0.105263	2	19	0	5	>1 VSGs by alignment, no VSG detected de novo	5743
I11_Lung_R2	lung	Mouse 1	Tb1125.3.1500	Tbb1125VSG-1401	0.0108696	1	92	1	1	1 VSG by alignment, 1 VSG detected de novo	4281
I17_Lung_R2	lung	Mouse 1	Tb1125.3.1500	Tbb1125VSG-1401	0.0128205	1	78	1	1	1 VSG by alignment, 1 VSG detected de novo	1408
K1_Lung_R2	lung	Mouse 1	Tb1125.3.1500	Tbb1125VSG-1401	0.05	1	20	1	4	>1 VSGs by alignment, 1 VSG detected de novo	8832
K12_Lung_R2	lung	Mouse 1	Tb1125.3.1500	Tbb1125VSG-1401	0.0119048	1	84	0	1	1 VSG by alignment, no VSG detected de novo	2311
L7_Lung_R2	lung	Mouse 1	Tb1125.3.1500	Tbb1125VSG-1401	0.00675676	1	148	1	5	>1 VSGs by alignment, 1 VSG detected de novo	3229
M6_Lung_R2	lung	Mouse 1	Tb1125.3.1500	Tbb1125VSG-1401	0.0357143	1	28	1	5	>1 VSGs by alignment, 1 VSG detected de novo	2127
P6_Lung_R2	lung	Mouse 1	Tb1125.3.1500	Tbb1125VSG-1401	0.015625	1	64	1	1	1 VSG by alignment, 1 VSG detected de novo	1117
J13_Lung_R2	lung	Mouse 1	Tb1125.3.1470	Tbb1125VSG-1402	0.00746269	1	134	1	4	>1 VSGs by alignment, 1 VSG detected de novo	3617
K18_Lung_R2	lung	Mouse 1	Tb1125.3.1470	Tbb1125VSG-1402	0.00934579	1	107	1	4	>1 VSGs by alignment, 1 VSG detected de novo	2262
A1_Lung_R2	lung	Mouse 1	Tb1125.3.1520	Tbb1125VSG-1402.1	0.0119048	1	84	0	3	>1 VSGs by alignment, no VSG detected de novo	1882
J12_Lung_R2	lung	Mouse 1	Tb1125.3.1520	Tbb1125VSG-1402.1	0.00581395	1	172	1	2	>1 VSGs by alignment, 1 VSG detected de novo	3897
K3_Lung_R2	lung	Mouse 1	Tb1125.3.1520	Tbb1125VSG-1402.1	0.00980392	1	102	1	6	>1 VSGs by alignment, 1 VSG detected de novo	2930
K9_Lung_R2	lung	Mouse 1	Tb1125.3.1520	Tbb1125VSG-1402.1	0.00387597	1	258	1	3	>1 VSGs by alignment, 1 VSG detected de novo	5561
K13_Lung_R2	lung	Mouse 1	Tb1125.3.1520	Tbb1125VSG-1402.1	0.00775194	1	129	1	1	1 VSG by alignment, 1 VSG detected de novo	2444
K19_Lung_R2	lung	Mouse 1	Tb1125.3.1520	Tbb1125VSG-1402.1	0.011236	1	89	1	3	>1 VSGs by alignment, 1 VSG detected de novo	2421
K21_Lung_R2	lung	Mouse 1	Tb1125.3.1520	Tbb1125VSG-1402.1	0.0117647	1	85	1	5	>1 VSGs by alignment, 1 VSG detected de novo	2910
A6_Lung_R2	lung	Mouse 1	Tb1125.9.7430	Tbb1125VSG-1415	0.0357143	1	28	0	2	>1 VSGs by alignment, no VSG detected de novo	1177
E17_Lung_R2	lung	Mouse 1	Tb1125.9.7430	Tbb1125VSG-1415	0.015873	1	63	1	4	>1 VSGs by alignment, 1 VSG detected de novo	2080
E19_Lung_R2	lung	Mouse 1	Tb1125.9.7430	Tbb1125VSG-1415	0.102564	4	39	1	4	>1 VSGs by alignment, 1 VSG detected de novo	1687
F14_Lung_R2	lung	Mouse 1	Tb1125.9.7430	Tbb1125VSG-1415	0.0212766	2	94	1	4	>1 VSGs by alignment, 1 VSG detected de novo	2642
F17_Lung_R2	lung	Mouse 1	Tb1125.9.7430	Tbb1125VSG-1415	0.0337079	3	89	1	1	1 VSG by alignment, 1 VSG detected de novo	1729
G11_Lung_R2	lung	Mouse 1	Tb1125.9.7430	Tbb1125VSG-1415	0.030303	3	99	1	3	>1 VSGs by alignment, 1 VSG detected de novo	2329
G21_Lung_R2	lung	Mouse 1	Tb1125.9.7430	Tbb1125VSG-1415	0.00881057	2	227	1	3	>1 VSGs by alignment, 1 VSG detected de novo	3765
H21_Lung_R2	lung	Mouse 1	Tb1125.9.7430	Tbb1125VSG-1415	0.005	1	200	1	2	>1 VSGs by alignment, 1 VSG detected de novo	2671
I6_Lung_R2	lung	Mouse 1	Tb1125.9.7430	Tbb1125VSG-1415	0.0188679	1	53	1	2	>1 VSGs by alignment, 1 VSG detected de novo	1080
I9_Lung_R2	lung	Mouse 1	Tb1125.9.7430	Tbb1125VSG-1415	0.04	2	50	1	4	>1 VSGs by alignment, 1 VSG detected de novo	1966
I20_Lung_R2	lung	Mouse 1	Tb1125.9.7430	Tbb1125VSG-1415	0.010989	1	91	1	3	>1 VSGs by alignment, 1 VSG detected de novo	1858
J4_Lung_R2	lung	Mouse 1	Tb1125.9.7430	Tbb1125VSG-1415	0.0147059	1	68	2	1	1 VSG by alignment, > 1 detected de novo	1536
K5_Lung_R2	lung	Mouse 1	Tb1125.9.7430	Tbb1125VSG-1415	0.0049505	1	202	1	2	>1 VSGs by alignment, 1 VSG detected de novo	1325
K10_Lung_R2	lung	Mouse 1	Tb1125.9.7430	Tbb1125VSG-1415	0.0140845	5	355	1	4	>1 VSGs by alignment, 1 VSG detected de novo	6469
K23_Lung_R2	lung	Mouse 1	Tb1125.9.7430	Tbb1125VSG-1415	0.00606061	1	165	1	5	>1 VSGs by alignment, 1 VSG detected de novo	3661
L3_Lung_R2	lung	Mouse 1	Tb1125.9.7430	Tbb1125VSG-1415	0.0193548	3	155	1	1	1 VSG by alignment, 1 VSG detected de novo	4635
L7_Lung_R2	lung	Mouse 1	Tb1125.9.7430	Tbb1125VSG-1415	0.0135135	2	148	1	5	>1 VSGs by alignment, 1 VSG detected de novo	3229
L21_Lung_R2	lung	Mouse 1	Tb1125.9.7430	Tbb1125VSG-1415	0.0246914	2	81	1	3	>1 VSGs by alignment, 1 VSG detected de novo	1938
M6_Lung_R2	lung	Mouse 1	Tb1125.9.7430	Tbb1125VSG-1415	0.0714286	2	28	1	5	>1 VSGs by alignment, 1 VSG detected de novo	2127
N3_Lung_R2	lung	Mouse 1	Tb1125.9.7430	Tbb1125VSG-1415	0.00917431	1	109	1	1	1 VSG by alignment, 1 VSG detected de novo	1575
N5_Lung_R2	lung	Mouse 1	Tb1125.9.7430	Tbb1125VSG-1415	0.00589971	2	339	1	6	>1 VSGs by alignment, 1 VSG detected de novo	7236
N6_Lung_R2	lung	Mouse 1	Tb1125.9.7430	Tbb1125VSG-1415	0.00684932	1	146	1	6	>1 VSGs by alignment, 1 VSG detected de novo	3501
N14_Lung_R2	lung	Mouse 1	Tb1125.9.7430	Tbb1125VSG-1415	0.00512821	2	390	1	1	1 VSG by alignment, 1 VSG detected de novo	5431
A1_Lung_R2	lung	Mouse 1	Tb1125.11.4100	Tbb1125VSG-1421	0.0119048	1	84	0	3	>1 VSGs by alignment, no VSG detected de novo	1882
B11_Lung_R2	lung	Mouse 1	Tb1125.11.4100	Tbb1125VSG-1421	0.0119048	1	84	1	3	>1 VSGs by alignment, 1 VSG detected de novo	1544
E16_Lung_R2	lung	Mouse 1	Tb1125.11.4100	Tbb1125VSG-1421	0.0135135	1	74	1	1	1 VSG by alignment, 1 VSG detected de novo	1999
E17_Lung_R2	lung	Mouse 1	Tb1125.11.4100	Tbb1125VSG-1421	0.015873	1	63	1	4	>1 VSGs by alignment, 1 VSG detected de novo	2080
E24_Lung_R2	lung	Mouse 1	Tb1125.11.4100	Tbb1125VSG-1421	0.00458716	1	218	1	2	>1 VSGs by alignment, 1 VSG detected de novo	2296
F15_Lung_R2	lung	Mouse 1	Tb1125.11.4100	Tbb1125VSG-1421	0.00719424	1	139	1	4	>1 VSGs by alignment, 1 VSG detected de novo	3204
F23_Lung_R2	lung	Mouse 1	Tb1125.11.4100	Tbb1125VSG-1421	0.0102564	2	195	1	4	>1 VSGs by alignment, 1 VSG detected de novo	3967
H14_Lung_R2	lung	Mouse 1	Tb1125.11.4100	Tbb1125VSG-1421	0.0117647	1	85	1	2	>1 VSGs by alignment, 1 VSG detected de novo	1973
H19_Lung_R2	lung	Mouse 1	Tb1125.11.4100	Tbb1125VSG-1421	0.005	1	200	1	3	>1 VSGs by alignment, 1 VSG detected de novo	3103
H22_Lung_R2	lung	Mouse 1	Tb1125.11.4100	Tbb1125VSG-1421	0.016129	3	186	1	1	1 VSG by alignment, 1 VSG detected de novo	3221
K8_Lung_R2	lung	Mouse 1	Tb1125.11.4100	Tbb1125VSG-1421	0.00819672	1	122	1	4	>1 VSGs by alignment, 1 VSG detected de novo	3152
K21_Lung_R2	lung	Mouse 1	Tb1125.11.4100	Tbb1125VSG-1421	0.0117647	1	85	1	5	>1 VSGs by alignment, 1 VSG detected de novo	2910
L7_Lung_R2	lung	Mouse 1	Tb1125.11.4100	Tbb1125VSG-1421	0.0135135	2	148	1	5	>1 VSGs by alignment, 1 VSG detected de novo	3229
L9_Lung_R2	lung	Mouse 1	Tb1125.11.4100	Tbb1125VSG-1421	0.0255474	7	274	1	1	1 VSG by alignment, 1 VSG detected de novo	6185
L13_Lung_R2	lung	Mouse 1	Tb1125.11.4100	Tbb1125VSG-1421	0.0031348	1	319	1	2	>1 VSGs by alignment, 1 VSG detected de novo	4874
L21_Lung_R2	lung	Mouse 1	Tb1125.11.4100	Tbb1125VSG-1421	0.0123457	1	81	1	3	>1 VSGs by alignment, 1 VSG detected de novo	1938
P6_Lung_R2	lung	Mouse 1	Tb1125.11.4100	Tbb1125VSG-1421	0.046875	3	64	1	1	1 VSG by alignment, 1 VSG detected de novo	1117
A15_Lung_R2	lung	Mouse 1	Tb1125.9.7380	Tbb1125VSG-1439	0.025974	2	77	1	1	1 VSG by alignment, 1 VSG detected de novo	1056
B11_Lung_R2	lung	Mouse 1	Tb1125.9.7380	Tbb1125VSG-1439	0.0357143	3	84	1	3	>1 VSGs by alignment, 1 VSG detected de novo	1544
E10_Lung_R2	lung	Mouse 1	Tb1125.9.7380	Tbb1125VSG-1439	0.0309278	3	97	1	3	>1 VSGs by alignment, 1 VSG detected de novo	1888
E18_Lung_R2	lung	Mouse 1	Tb1125.9.7380	Tbb1125VSG-1439	0.0116279	1	86	1	1	1 VSG by alignment, 1 VSG detected de novo	1748
F14_Lung_R2	lung	Mouse 1	Tb1125.9.7380	Tbb1125VSG-1439	0.0106383	1	94	1	4	>1 VSGs by alignment, 1 VSG detected de novo	2642
G3_Lung_R2	lung	Mouse 1	Tb1125.9.7380	Tbb1125VSG-1439	0.0392157	2	51	1	3	>1 VSGs by alignment, 1 VSG detected de novo	1649
G16_Lung_R2	lung	Mouse 1	Tb1125.9.7380	Tbb1125VSG-1439	0.00934579	1	107	1	2	>1 VSGs by alignment, 1 VSG detected de novo	2258
H5_Lung_R2	lung	Mouse 1	Tb1125.9.7380	Tbb1125VSG-1439	0.0526316	1	19	0	5	>1 VSGs by alignment, no VSG detected de novo	5743
H14_Lung_R2	lung	Mouse 1	Tb1125.9.7380	Tbb1125VSG-1439	0.0117647	1	85	1	2	>1 VSGs by alignment, 1 VSG detected de novo	1973
J5_Lung_R2	lung	Mouse 1	Tb1125.9.7380	Tbb1125VSG-1439	0.0632911	5	79	1	4	>1 VSGs by alignment, 1 VSG detected de novo	2009
K1_Lung_R2	lung	Mouse 1	Tb1125.9.7380	Tbb1125VSG-1439	0.2	4	20	1	4	>1 VSGs by alignment, 1 VSG detected de novo	8832
K7_Lung_R2	lung	Mouse 1	Tb1125.9.7380	Tbb1125VSG-1439	0.0571429	4	70	1	3	>1 VSGs by alignment, 1 VSG detected de novo	1028
K8_Lung_R2	lung	Mouse 1	Tb1125.9.7380	Tbb1125VSG-1439	0.0163934	2	122	1	4	>1 VSGs by alignment, 1 VSG detected de novo	3152
K17_Lung_R2	lung	Mouse 1	Tb1125.9.7380	Tbb1125VSG-1439	0.00925926	1	108	1	3	>1 VSGs by alignment, 1 VSG detected de novo	2651
K18_Lung_R2	lung	Mouse 1	Tb1125.9.7380	Tbb1125VSG-1439	0.0280374	3	107	1	4	>1 VSGs by alignment, 1 VSG detected de novo	2262
K20_Lung_R2	lung	Mouse 1	Tb1125.9.7380	Tbb1125VSG-1439	0.0110497	2	181	1	3	>1 VSGs by alignment, 1 VSG detected de novo	3017
K21_Lung_R2	lung	Mouse 1	Tb1125.9.7380	Tbb1125VSG-1439	0.0117647	1	85	1	5	>1 VSGs by alignment, 1 VSG detected de novo	2910
K23_Lung_R2	lung	Mouse 1	Tb1125.9.7380	Tbb1125VSG-1439	0.00606061	1	165	1	5	>1 VSGs by alignment, 1 VSG detected de novo	3661
L2_Lung_R2	lung	Mouse 1	Tb1125.9.7380	Tbb1125VSG-1439	0.0144928	1	69	1	3	>1 VSGs by alignment, 1 VSG detected de novo	2316
L11_Lung_R2	lung	Mouse 1	Tb1125.9.7380	Tbb1125VSG-1439	0.00314465	1	318	1	4	>1 VSGs by alignment, 1 VSG detected de novo	4412
M5_Lung_R2	lung	Mouse 1	Tb1125.9.7380	Tbb1125VSG-1439	0.0214286	3	140	1	4	>1 VSGs by alignment, 1 VSG detected de novo	3600
M10_Lung_R2	lung	Mouse 1	Tb1125.9.7380	Tbb1125VSG-1439	0.010101	1	99	1	1	1 VSG by alignment, 1 VSG detected de novo	2592
O14_Lung_R2	lung	Mouse 1	Tb1125.9.7380	Tbb1125VSG-1439	0.0357143	2	56	1	1	1 VSG by alignment, 1 VSG detected de novo	1711
K12_Lung_R2	lung	Mouse 1	Tb1125.VSG.940	Tbb1125VSG-1449.2	0.0238095	2	84	0	1	1 VSG by alignment, no VSG detected de novo	2311
O15_Lung_R2	lung	Mouse 1	Tb1125.VSG.940	Tbb1125VSG-1449.2	0.0196078	1	51	0	1	1 VSG by alignment, no VSG detected de novo	1128
F24_Lung_R2	lung	Mouse 1	Tb1125.VSG.3920	Tbb1125VSG-1450	0.00980392	1	102	1	4	>1 VSGs by alignment, 1 VSG detected de novo	2326
H5_Lung_R2	lung	Mouse 1	Tb1125.VSG.3920	Tbb1125VSG-1450	0.105263	2	19	0	5	>1 VSGs by alignment, no VSG detected de novo	5743
I8_Lung_R2	lung	Mouse 1	Tb1125.VSG.3920	Tbb1125VSG-1450	0.00961538	1	104	1	2	>1 VSGs by alignment, 1 VSG detected de novo	2711
I18_Lung_R2	lung	Mouse 1	Tb1125.VSG.3920	Tbb1125VSG-1450	0.0135135	1	74	1	2	>1 VSGs by alignment, 1 VSG detected de novo	1879
J5_Lung_R2	lung	Mouse 1	Tb1125.VSG.3920	Tbb1125VSG-1450	0.0126582	1	79	1	4	>1 VSGs by alignment, 1 VSG detected de novo	2009
J9_Lung_R2	lung	Mouse 1	Tb1125.VSG.3920	Tbb1125VSG-1450	0.0027248	1	367	1	5	>1 VSGs by alignment, 1 VSG detected de novo	6071
J19_Lung_R2	lung	Mouse 1	Tb1125.VSG.3920	Tbb1125VSG-1450	0.0170213	4	235	1	4	>1 VSGs by alignment, 1 VSG detected de novo	3822
K3_Lung_R2	lung	Mouse 1	Tb1125.VSG.3920	Tbb1125VSG-1450	0.0196078	2	102	1	6	>1 VSGs by alignment, 1 VSG detected de novo	2930
K17_Lung_R2	lung	Mouse 1	Tb1125.VSG.3920	Tbb1125VSG-1450	0.00925926	1	108	1	3	>1 VSGs by alignment, 1 VSG detected de novo	2651
K18_Lung_R2	lung	Mouse 1	Tb1125.VSG.3920	Tbb1125VSG-1450	0.00934579	1	107	1	4	>1 VSGs by alignment, 1 VSG detected de novo	2262
K19_Lung_R2	lung	Mouse 1	Tb1125.VSG.3920	Tbb1125VSG-1450	0.011236	1	89	1	3	>1 VSGs by alignment, 1 VSG detected de novo	2421
M5_Lung_R2	lung	Mouse 1	Tb1125.VSG.3920	Tbb1125VSG-1450	0.00714286	1	140	1	4	>1 VSGs by alignment, 1 VSG detected de novo	3600
N6_Lung_R2	lung	Mouse 1	Tb1125.VSG.3920	Tbb1125VSG-1450	0.0205479	3	146	1	6	>1 VSGs by alignment, 1 VSG detected de novo	3501
E21_Lung_R2	lung	Mouse 1	Tb1125.5.291b	Tbb1125VSG-1476	0.020979	3	143	1	5	>1 VSGs by alignment, 1 VSG detected de novo	2682
G10_Lung_R2	lung	Mouse 1	Tb1125.5.291b	Tbb1125VSG-1476	0.0571429	4	70	1	3	>1 VSGs by alignment, 1 VSG detected de novo	2808
G22_Lung_R2	lung	Mouse 1	Tb1125.5.291b	Tbb1125VSG-1476	0.0136986	2	146	1	3	>1 VSGs by alignment, 1 VSG detected de novo	2997
I4_Lung_R2	lung	Mouse 1	Tb1125.5.291b	Tbb1125VSG-1476	0.0104167	1	96	1	1	1 VSG by alignment, 1 VSG detected de novo	1928
I8_Lung_R2	lung	Mouse 1	Tb1125.5.291b	Tbb1125VSG-1476	0.00961538	1	104	1	2	>1 VSGs by alignment, 1 VSG detected de novo	2711
I20_Lung_R2	lung	Mouse 1	Tb1125.5.291b	Tbb1125VSG-1476	0.010989	1	91	1	3	>1 VSGs by alignment, 1 VSG detected de novo	1858
J6_Lung_R2	lung	Mouse 1	Tb1125.5.291b	Tbb1125VSG-1476	0.0107527	1	93	1	3	>1 VSGs by alignment, 1 VSG detected de novo	2550
K24_Lung_R2	lung	Mouse 1	Tb1125.5.291b	Tbb1125VSG-1476	0.008	1	125	1	2	>1 VSGs by alignment, 1 VSG detected de novo	2018
L21_Lung_R2	lung	Mouse 1	Tb1125.5.291b	Tbb1125VSG-1476	0.0123457	1	81	1	3	>1 VSGs by alignment, 1 VSG detected de novo	1938
E15_Lung_R2	lung	Mouse 1	Tb1125.VSG.12920	Tbb1125VSG-1504	0.00628931	1	159	1	2	>1 VSGs by alignment, 1 VSG detected de novo	2589
L5_Lung_R2	lung	Mouse 1	Tb1125.VSG.26350	Tbb1125VSG-1550	0.00588235	1	170	1	4	>1 VSGs by alignment, 1 VSG detected de novo	3360
E10_Lung_R2	lung	Mouse 1	Tb1125.4.5400	Tbb1125VSG-1646	0.0103093	1	97	1	3	>1 VSGs by alignment, 1 VSG detected de novo	1888
A20_Lung_R2	lung	Mouse 1	Tb1125.5.4610	Tbb1125VSG-1766	0.0169492	1	59	1	1	1 VSG by alignment, 1 VSG detected de novo	1546
E20_Lung_R2	lung	Mouse 1	Tb1125.5.4610	Tbb1125VSG-1766	0.0035461	1	282	1	4	>1 VSGs by alignment, 1 VSG detected de novo	4387
G22_Lung_R2	lung	Mouse 1	Tb1125.5.4610	Tbb1125VSG-1766	0.00684932	1	146	1	3	>1 VSGs by alignment, 1 VSG detected de novo	2997
H5_Lung_R2	lung	Mouse 1	Tb1125.5.4610	Tbb1125VSG-1766	0.157895	3	19	0	5	>1 VSGs by alignment, no VSG detected de novo	5743
I20_Lung_R2	lung	Mouse 1	Tb1125.5.4610	Tbb1125VSG-1766	0.021978	2	91	1	3	>1 VSGs by alignment, 1 VSG detected de novo	1858
N7_Lung_R2	lung	Mouse 1	Tb1125.5.4610	Tbb1125VSG-1766	0.011236	3	267	1	8	>1 VSGs by alignment, 1 VSG detected de novo	5267
E19_Lung_R2	lung	Mouse 1	Tb1125.5.110	Tbb1125VSG-1778	0.025641	1	39	1	4	>1 VSGs by alignment, 1 VSG detected de novo	1687
F15_Lung_R2	lung	Mouse 1	Tb1125.5.110	Tbb1125VSG-1778	0.0143885	2	139	1	4	>1 VSGs by alignment, 1 VSG detected de novo	3204
H20_Lung_R2	lung	Mouse 1	Tb1125.5.110	Tbb1125VSG-1778	0.0833333	1	12	0	3	>1 VSGs by alignment, no VSG detected de novo	3452
E14_Lung_R2	lung	Mouse 1	Tb1125.VSG.470	Tbb1125VSG-2039	0.0190476	2	105	1	3	>1 VSGs by alignment, 1 VSG detected de novo	1981
G21_Lung_R2	lung	Mouse 1	Tb1125.VSG.470	Tbb1125VSG-2039	0.00440529	1	227	1	3	>1 VSGs by alignment, 1 VSG detected de novo	3765
H20_Lung_R2	lung	Mouse 1	Tb1125.VSG.470	Tbb1125VSG-2039	0.166667	2	12	0	3	>1 VSGs by alignment, no VSG detected de novo	3452
K18_Lung_R2	lung	Mouse 1	Tb1125.VSG.470	Tbb1125VSG-2039	0.00934579	1	107	1	4	>1 VSGs by alignment, 1 VSG detected de novo	2262
M5_Lung_R2	lung	Mouse 1	Tb1125.VSG.470	Tbb1125VSG-2039	0.0214286	3	140	1	4	>1 VSGs by alignment, 1 VSG detected de novo	3600
F10_Lung_R2	lung	Mouse 1	Tb1125.4.5430	Tbb1125VSG-2077	0.00826446	1	121	1	4	>1 VSGs by alignment, 1 VSG detected de novo	2566
I10_Lung_R2	lung	Mouse 1	Tb1125.4.5430	Tbb1125VSG-2077	0.00178253	1	561	1	4	>1 VSGs by alignment, 1 VSG detected de novo	6478
J5_Lung_R2	lung	Mouse 1	Tb1125.4.5430	Tbb1125VSG-2077	0.0379747	3	79	1	4	>1 VSGs by alignment, 1 VSG detected de novo	2009
K23_Lung_R2	lung	Mouse 1	Tb1125.Tb11.v5.0129	Tbb1125VSG-2564	0.00606061	1	165	1	5	>1 VSGs by alignment, 1 VSG detected de novo	3661
J12_Lung_R2	lung	Mouse 1	Tb1125.VSG.15230	Tbb1125VSG-2654	0.00581395	1	172	1	2	>1 VSGs by alignment, 1 VSG detected de novo	3897
J9_Lung_R2	lung	Mouse 1	Tb1125.9.16750	Tbb1125VSG-2683	0.0027248	1	367	1	5	>1 VSGs by alignment, 1 VSG detected de novo	6071
A1_Lung_R2	lung	Mouse 1	Tb1125.8.7320	Tbb1125VSG-2743	0.0119048	1	84	0	3	>1 VSGs by alignment, no VSG detected de novo	1882
E16_Lung_R2	lung	Mouse 1	Tb1125.8.7320	Tbb1125VSG-2743	0.0135135	1	74	1	1	1 VSG by alignment, 1 VSG detected de novo	1999
E17_Lung_R2	lung	Mouse 1	Tb1125.8.7320	Tbb1125VSG-2743	0.015873	1	63	1	4	>1 VSGs by alignment, 1 VSG detected de novo	2080
E21_Lung_R2	lung	Mouse 1	Tb1125.8.7320	Tbb1125VSG-2743	0.00699301	1	143	1	5	>1 VSGs by alignment, 1 VSG detected de novo	2682
F12_Lung_R2	lung	Mouse 1	Tb1125.8.7320	Tbb1125VSG-2743	0.0714286	2	28	1	5	>1 VSGs by alignment, 1 VSG detected de novo	1733
G11_Lung_R2	lung	Mouse 1	Tb1125.8.7320	Tbb1125VSG-2743	0.010101	1	99	1	3	>1 VSGs by alignment, 1 VSG detected de novo	2329
H20_Lung_R2	lung	Mouse 1	Tb1125.8.7320	Tbb1125VSG-2743	0.166667	2	12	0	3	>1 VSGs by alignment, no VSG detected de novo	3452
I4_Lung_R2	lung	Mouse 1	Tb1125.8.7320	Tbb1125VSG-2743	0.0104167	1	96	1	1	1 VSG by alignment, 1 VSG detected de novo	1928
I10_Lung_R2	lung	Mouse 1	Tb1125.8.7320	Tbb1125VSG-2743	0.00534759	3	561	1	4	>1 VSGs by alignment, 1 VSG detected de novo	6478
I11_Lung_R2	lung	Mouse 1	Tb1125.8.7320	Tbb1125VSG-2743	0.0108696	1	92	1	1	1 VSG by alignment, 1 VSG detected de novo	4281
I14_Lung_R2	lung	Mouse 1	Tb1125.8.7320	Tbb1125VSG-2743	0.0149254	1	67	1	3	>1 VSGs by alignment, 1 VSG detected de novo	2135
J9_Lung_R2	lung	Mouse 1	Tb1125.8.7320	Tbb1125VSG-2743	0.00817439	3	367	1	5	>1 VSGs by alignment, 1 VSG detected de novo	6071
J12_Lung_R2	lung	Mouse 1	Tb1125.8.7320	Tbb1125VSG-2743	0.00581395	1	172	1	2	>1 VSGs by alignment, 1 VSG detected de novo	3897
J19_Lung_R2	lung	Mouse 1	Tb1125.8.7320	Tbb1125VSG-2743	0.00851064	2	235	1	4	>1 VSGs by alignment, 1 VSG detected de novo	3822
K1_Lung_R2	lung	Mouse 1	Tb1125.8.7320	Tbb1125VSG-2743	0.05	1	20	1	4	>1 VSGs by alignment, 1 VSG detected de novo	8832
K2_Lung_R2	lung	Mouse 1	Tb1125.8.7320	Tbb1125VSG-2743	0.0033557	1	298	1	3	>1 VSGs by alignment, 1 VSG detected de novo	4741
K7_Lung_R2	lung	Mouse 1	Tb1125.8.7320	Tbb1125VSG-2743	0.0142857	1	70	1	3	>1 VSGs by alignment, 1 VSG detected de novo	1028
K10_Lung_R2	lung	Mouse 1	Tb1125.8.7320	Tbb1125VSG-2743	0.0028169	1	355	1	4	>1 VSGs by alignment, 1 VSG detected de novo	6469
K19_Lung_R2	lung	Mouse 1	Tb1125.8.7320	Tbb1125VSG-2743	0.0224719	2	89	1	3	>1 VSGs by alignment, 1 VSG detected de novo	2421
L7_Lung_R2	lung	Mouse 1	Tb1125.8.7320	Tbb1125VSG-2743	0.0135135	2	148	1	5	>1 VSGs by alignment, 1 VSG detected de novo	3229
L9_Lung_R2	lung	Mouse 1	Tb1125.8.7320	Tbb1125VSG-2743	0.00729927	2	274	1	1	1 VSG by alignment, 1 VSG detected de novo	6185
L13_Lung_R2	lung	Mouse 1	Tb1125.8.7320	Tbb1125VSG-2743	0.0031348	1	319	1	2	>1 VSGs by alignment, 1 VSG detected de novo	4874
L17_Lung_R2	lung	Mouse 1	Tb1125.8.7320	Tbb1125VSG-2743	0.00819672	1	122	1	1	1 VSG by alignment, 1 VSG detected de novo	1988
M9_Lung_R2	lung	Mouse 1	Tb1125.8.7320	Tbb1125VSG-2743	0.00662252	1	151	1	4	>1 VSGs by alignment, 1 VSG detected de novo	3780
N5_Lung_R2	lung	Mouse 1	Tb1125.8.7320	Tbb1125VSG-2743	0.00589971	2	339	1	6	>1 VSGs by alignment, 1 VSG detected de novo	7236
N6_Lung_R2	lung	Mouse 1	Tb1125.8.7320	Tbb1125VSG-2743	0.0205479	3	146	1	6	>1 VSGs by alignment, 1 VSG detected de novo	3501
K6_Lung_R2	lung	Mouse 1	Tb1125.8.270	Tbb1125VSG-2800.2	0.00694444	1	144	1	2	>1 VSGs by alignment, 1 VSG detected de novo	2778
K4_Lung_R2	lung	Mouse 1	Tb1125.Tb11.v5.0607	Tbb1125VSG-3071	0.00355872	1	281	1	4	>1 VSGs by alignment, 1 VSG detected de novo	1491
I11_Lung_R2	lung	Mouse 1	Tb1125.VSG.12390	Tbb1125VSG-3179	0.0108696	1	92	1	1	1 VSG by alignment, 1 VSG detected de novo	4281
M6_Lung_R2	lung	Mouse 1	Tb1125.VSG.21850	Tbb1125VSG-4043.1	0.0714286	2	28	1	5	>1 VSGs by alignment, 1 VSG detected de novo	2127
L7_Lung_R2	lung	Mouse 1	Tb1125.VSG.12080	Tbb1125VSG-4067	0.00675676	1	148	1	5	>1 VSGs by alignment, 1 VSG detected de novo	3229
L21_Lung_R2	lung	Mouse 1	Tb1125.4.5420	Tbb1125VSG-4121	0.0123457	1	81	1	3	>1 VSGs by alignment, 1 VSG detected de novo	1938
K4_Lung_R2	lung	Mouse 1	Tb1125.VSG.840	Tbb1125VSG-4138	0.00355872	1	281	1	4	>1 VSGs by alignment, 1 VSG detected de novo	1491
F14_Lung_R2	lung	Mouse 1	Tb1125.VSG.11450	Tbb1125VSG-4156	0.0106383	1	94	1	4	>1 VSGs by alignment, 1 VSG detected de novo	2642
H9_Lung_R2	lung	Mouse 1	Tb1125.VSG.11450	Tbb1125VSG-4156	0.0128205	1	78	1	1	1 VSG by alignment, 1 VSG detected de novo	2003
I6_Lung_R2	lung	Mouse 1	Tb1125.VSG.11450	Tbb1125VSG-4156	0.0188679	1	53	1	2	>1 VSGs by alignment, 1 VSG detected de novo	1080
J9_Lung_R2	lung	Mouse 1	Tb1125.VSG.11450	Tbb1125VSG-4156	0.0027248	1	367	1	5	>1 VSGs by alignment, 1 VSG detected de novo	6071
L11_Lung_R2	lung	Mouse 1	Tb1125.VSG.11450	Tbb1125VSG-4156	0.00314465	1	318	1	4	>1 VSGs by alignment, 1 VSG detected de novo	4412
M9_Lung_R2	lung	Mouse 1	Tb1125.VSG.11450	Tbb1125VSG-4156	0.013245	2	151	1	4	>1 VSGs by alignment, 1 VSG detected de novo	3780
N7_Lung_R2	lung	Mouse 1	Tb1125.VSG.11450	Tbb1125VSG-4156	0.00374532	1	267	1	8	>1 VSGs by alignment, 1 VSG detected de novo	5267
B15_Lung_R2	lung	Mouse 1	Tb1125.VSG.8580	Tbb1125VSG-4158	0.241379	7	29	0	3	>1 VSGs by alignment, no VSG detected de novo	1156
E23_Lung_R2	lung	Mouse 1	Tb1125.VSG.8580	Tbb1125VSG-4158	0.338028	24	71	1	5	>1 VSGs by alignment, 1 VSG detected de novo	2531
F10_Lung_R2	lung	Mouse 1	Tb1125.VSG.8580	Tbb1125VSG-4158	0.297521	36	121	1	4	>1 VSGs by alignment, 1 VSG detected de novo	2566
F12_Lung_R2	lung	Mouse 1	Tb1125.VSG.8580	Tbb1125VSG-4158	0.25	7	28	1	5	>1 VSGs by alignment, 1 VSG detected de novo	1733
F14_Lung_R2	lung	Mouse 1	Tb1125.VSG.8580	Tbb1125VSG-4158	0.510638	48	94	1	4	>1 VSGs by alignment, 1 VSG detected de novo	2642
F21_Lung_R2	lung	Mouse 1	Tb1125.VSG.8580	Tbb1125VSG-4158	0.23125	37	160	1	5	>1 VSGs by alignment, 1 VSG detected de novo	3436
J8_Lung_R2	lung	Mouse 1	Tb1125.VSG.8580	Tbb1125VSG-4158	0.438356	32	73	1	4	>1 VSGs by alignment, 1 VSG detected de novo	2523
K3_Lung_R2	lung	Mouse 1	Tb1125.VSG.8580	Tbb1125VSG-4158	0.264706	27	102	1	6	>1 VSGs by alignment, 1 VSG detected de novo	2930
K14_Lung_R2	lung	Mouse 1	Tb1125.VSG.8580	Tbb1125VSG-4158	0.298013	45	151	1	4	>1 VSGs by alignment, 1 VSG detected de novo	3629
K21_Lung_R2	lung	Mouse 1	Tb1125.VSG.8580	Tbb1125VSG-4158	0.294118	25	85	1	5	>1 VSGs by alignment, 1 VSG detected de novo	2910
H5_Lung_R2	lung	Mouse 1	Tb1125.VSG.15860	Tbb1125VSG-4193	0.263158	5	19	0	5	>1 VSGs by alignment, no VSG detected de novo	5743
K1_Lung_R2	lung	Mouse 1	Tb1125.VSG.15860	Tbb1125VSG-4193	0.3	6	20	1	4	>1 VSGs by alignment, 1 VSG detected de novo	8832
I20_Lung_R2	lung	Mouse 1	Tb1125.VSG.9800	Tbb1125VSG-4195	0.010989	1	91	1	3	>1 VSGs by alignment, 1 VSG detected de novo	1858
E20_Lung_R2	lung	Mouse 1	Tb1125.VSG.11260	Tbb1125VSG-4270	0.0141844	4	282	1	4	>1 VSGs by alignment, 1 VSG detected de novo	4387
F23_Lung_R2	lung	Mouse 1	Tb1125.VSG.11260	Tbb1125VSG-4270	0.00512821	1	195	1	4	>1 VSGs by alignment, 1 VSG detected de novo	3967
H19_Lung_R2	lung	Mouse 1	Tb1125.VSG.11260	Tbb1125VSG-4270	0.01	2	200	1	3	>1 VSGs by alignment, 1 VSG detected de novo	3103
H22_Lung_R2	lung	Mouse 1	Tb1125.VSG.11260	Tbb1125VSG-4270	0.016129	3	186	1	1	1 VSG by alignment, 1 VSG detected de novo	3221
K23_Lung_R2	lung	Mouse 1	Tb1125.VSG.11260	Tbb1125VSG-4270	0.0121212	2	165	1	5	>1 VSGs by alignment, 1 VSG detected de novo	3661
E10_Lung_R2	lung	Mouse 1	Tb1125.5.660	Tbb1125VSG-4321	0.0103093	1	97	1	3	>1 VSGs by alignment, 1 VSG detected de novo	1888
E12_Lung_R2	lung	Mouse 1	Tb1125.5.660	Tbb1125VSG-4321	0.00873362	2	229	1	3	>1 VSGs by alignment, 1 VSG detected de novo	3354
E14_Lung_R2	lung	Mouse 1	Tb1125.5.660	Tbb1125VSG-4321	0.00952381	1	105	1	3	>1 VSGs by alignment, 1 VSG detected de novo	1981
E16_Lung_R2	lung	Mouse 1	Tb1125.5.660	Tbb1125VSG-4321	0.0135135	1	74	1	1	1 VSG by alignment, 1 VSG detected de novo	1999
E17_Lung_R2	lung	Mouse 1	Tb1125.5.660	Tbb1125VSG-4321	0.031746	2	63	1	4	>1 VSGs by alignment, 1 VSG detected de novo	2080
E19_Lung_R2	lung	Mouse 1	Tb1125.5.660	Tbb1125VSG-4321	0.0512821	2	39	1	4	>1 VSGs by alignment, 1 VSG detected de novo	1687
E21_Lung_R2	lung	Mouse 1	Tb1125.5.660	Tbb1125VSG-4321	0.00699301	1	143	1	5	>1 VSGs by alignment, 1 VSG detected de novo	2682
F15_Lung_R2	lung	Mouse 1	Tb1125.5.660	Tbb1125VSG-4321	0.00719424	1	139	1	4	>1 VSGs by alignment, 1 VSG detected de novo	3204
F17_Lung_R2	lung	Mouse 1	Tb1125.5.660	Tbb1125VSG-4321	0.0449438	4	89	1	1	1 VSG by alignment, 1 VSG detected de novo	1729
G22_Lung_R2	lung	Mouse 1	Tb1125.5.660	Tbb1125VSG-4321	0.00684932	1	146	1	3	>1 VSGs by alignment, 1 VSG detected de novo	2997
G23_Lung_R2	lung	Mouse 1	Tb1125.5.660	Tbb1125VSG-4321	0.0217391	1	46	1	1	1 VSG by alignment, 1 VSG detected de novo	2807
I4_Lung_R2	lung	Mouse 1	Tb1125.5.660	Tbb1125VSG-4321	0.0208333	2	96	1	1	1 VSG by alignment, 1 VSG detected de novo	1928
J9_Lung_R2	lung	Mouse 1	Tb1125.5.660	Tbb1125VSG-4321	0.00544959	2	367	1	5	>1 VSGs by alignment, 1 VSG detected de novo	6071
K1_Lung_R2	lung	Mouse 1	Tb1125.5.660	Tbb1125VSG-4321	0.1	2	20	1	4	>1 VSGs by alignment, 1 VSG detected de novo	8832
K2_Lung_R2	lung	Mouse 1	Tb1125.5.660	Tbb1125VSG-4321	0.00671141	2	298	1	3	>1 VSGs by alignment, 1 VSG detected de novo	4741
K10_Lung_R2	lung	Mouse 1	Tb1125.5.660	Tbb1125VSG-4321	0.0084507	3	355	1	4	>1 VSGs by alignment, 1 VSG detected de novo	6469
K18_Lung_R2	lung	Mouse 1	Tb1125.5.660	Tbb1125VSG-4321	0.0186916	2	107	1	4	>1 VSGs by alignment, 1 VSG detected de novo	2262
M9_Lung_R2	lung	Mouse 1	Tb1125.5.660	Tbb1125VSG-4321	0.00662252	1	151	1	4	>1 VSGs by alignment, 1 VSG detected de novo	3780
N6_Lung_R2	lung	Mouse 1	Tb1125.5.660	Tbb1125VSG-4321	0.0136986	2	146	1	6	>1 VSGs by alignment, 1 VSG detected de novo	3501
N17_Lung_R2	lung	Mouse 1	Tb1125.5.660	Tbb1125VSG-4321	0.0273224	5	183	1	5	>1 VSGs by alignment, 1 VSG detected de novo	3959
O15_Lung_R2	lung	Mouse 1	Tb1125.5.660	Tbb1125VSG-4321	0.0196078	1	51	0	1	1 VSG by alignment, no VSG detected de novo	1128
F23_Lung_R2	lung	Mouse 1	Tb1125.5.5210	Tbb1125VSG-4560	0.00512821	1	195	1	4	>1 VSGs by alignment, 1 VSG detected de novo	3967
K4_Lung_R2	lung	Mouse 1	Tb1125.VSG.2210	Tbb1125VSG-4731	0.0106762	3	281	1	4	>1 VSGs by alignment, 1 VSG detected de novo	1491
K1_Lung_R2	lung	Mouse 1	Tb1125.VSG.19700	Tbb1125VSG-4806	0.05	1	20	1	4	>1 VSGs by alignment, 1 VSG detected de novo	8832
F19_Lung_R2	lung	Mouse 1	Tb1125.VSG.13380	Tbb1125VSG-4870	0.0026178	1	382	1	4	>1 VSGs by alignment, 1 VSG detected de novo	4834
A19_Lung_R2	lung	Mouse 1	Tb1125.7.180	Tbb1125VSG-4880.1	0.00584795	1	171	1	3	>1 VSGs by alignment, 1 VSG detected de novo	3271
E20_Lung_R2	lung	Mouse 1	Tb1125.7.180	Tbb1125VSG-4880.1	0.0070922	2	282	1	4	>1 VSGs by alignment, 1 VSG detected de novo	4387
E23_Lung_R2	lung	Mouse 1	Tb1125.7.180	Tbb1125VSG-4880.1	0.0140845	1	71	1	5	>1 VSGs by alignment, 1 VSG detected de novo	2531
F14_Lung_R2	lung	Mouse 1	Tb1125.7.180	Tbb1125VSG-4880.1	0.0106383	1	94	1	4	>1 VSGs by alignment, 1 VSG detected de novo	2642
F19_Lung_R2	lung	Mouse 1	Tb1125.7.180	Tbb1125VSG-4880.1	0.0026178	1	382	1	4	>1 VSGs by alignment, 1 VSG detected de novo	4834
G23_Lung_R2	lung	Mouse 1	Tb1125.7.180	Tbb1125VSG-4880.1	0.0434783	2	46	1	1	1 VSG by alignment, 1 VSG detected de novo	2807
H5_Lung_R2	lung	Mouse 1	Tb1125.7.180	Tbb1125VSG-4880.1	0.0526316	1	19	0	5	>1 VSGs by alignment, no VSG detected de novo	5743
H11_Lung_R2	lung	Mouse 1	Tb1125.7.180	Tbb1125VSG-4880.1	0.00458716	1	218	1	4	>1 VSGs by alignment, 1 VSG detected de novo	4575
H22_Lung_R2	lung	Mouse 1	Tb1125.7.180	Tbb1125VSG-4880.1	0.00537634	1	186	1	1	1 VSG by alignment, 1 VSG detected de novo	3221
I10_Lung_R2	lung	Mouse 1	Tb1125.7.180	Tbb1125VSG-4880.1	0.00534759	3	561	1	4	>1 VSGs by alignment, 1 VSG detected de novo	6478
I11_Lung_R2	lung	Mouse 1	Tb1125.7.180	Tbb1125VSG-4880.1	0.0108696	1	92	1	1	1 VSG by alignment, 1 VSG detected de novo	4281
I18_Lung_R2	lung	Mouse 1	Tb1125.7.180	Tbb1125VSG-4880.1	0.0135135	1	74	1	2	>1 VSGs by alignment, 1 VSG detected de novo	1879
J11_Lung_R2	lung	Mouse 1	Tb1125.7.180	Tbb1125VSG-4880.1	0.0148699	4	269	1	5	>1 VSGs by alignment, 1 VSG detected de novo	5305
J12_Lung_R2	lung	Mouse 1	Tb1125.7.180	Tbb1125VSG-4880.1	0.00581395	1	172	1	2	>1 VSGs by alignment, 1 VSG detected de novo	3897
J13_Lung_R2	lung	Mouse 1	Tb1125.7.180	Tbb1125VSG-4880.1	0.0149254	2	134	1	4	>1 VSGs by alignment, 1 VSG detected de novo	3617
J19_Lung_R2	lung	Mouse 1	Tb1125.7.180	Tbb1125VSG-4880.1	0.00425532	1	235	1	4	>1 VSGs by alignment, 1 VSG detected de novo	3822
K1_Lung_R2	lung	Mouse 1	Tb1125.7.180	Tbb1125VSG-4880.1	0.1	2	20	1	4	>1 VSGs by alignment, 1 VSG detected de novo	8832
K3_Lung_R2	lung	Mouse 1	Tb1125.7.180	Tbb1125VSG-4880.1	0.00980392	1	102	1	6	>1 VSGs by alignment, 1 VSG detected de novo	2930
K10_Lung_R2	lung	Mouse 1	Tb1125.7.180	Tbb1125VSG-4880.1	0.0028169	1	355	1	4	>1 VSGs by alignment, 1 VSG detected de novo	6469
K12_Lung_R2	lung	Mouse 1	Tb1125.7.180	Tbb1125VSG-4880.1	0.0238095	2	84	0	1	1 VSG by alignment, no VSG detected de novo	2311
K17_Lung_R2	lung	Mouse 1	Tb1125.7.180	Tbb1125VSG-4880.1	0.00925926	1	108	1	3	>1 VSGs by alignment, 1 VSG detected de novo	2651
K20_Lung_R2	lung	Mouse 1	Tb1125.7.180	Tbb1125VSG-4880.1	0.00552486	1	181	1	3	>1 VSGs by alignment, 1 VSG detected de novo	3017
L3_Lung_R2	lung	Mouse 1	Tb1125.7.180	Tbb1125VSG-4880.1	0.00645161	1	155	1	1	1 VSG by alignment, 1 VSG detected de novo	4635
L5_Lung_R2	lung	Mouse 1	Tb1125.7.180	Tbb1125VSG-4880.1	0.0117647	2	170	1	4	>1 VSGs by alignment, 1 VSG detected de novo	3360
M7_Lung_R2	lung	Mouse 1	Tb1125.7.180	Tbb1125VSG-4880.1	0.00334448	1	299	1	2	>1 VSGs by alignment, 1 VSG detected de novo	6841
M15_Lung_R2	lung	Mouse 1	Tb1125.7.180	Tbb1125VSG-4880.1	0.0333333	1	30	1	2	>1 VSGs by alignment, 1 VSG detected de novo	1047
N6_Lung_R2	lung	Mouse 1	Tb1125.7.180	Tbb1125VSG-4880.1	0.00684932	1	146	1	6	>1 VSGs by alignment, 1 VSG detected de novo	3501
N14_Lung_R2	lung	Mouse 1	Tb1125.7.180	Tbb1125VSG-4880.1	0.0025641	1	390	1	1	1 VSG by alignment, 1 VSG detected de novo	5431
N17_Lung_R2	lung	Mouse 1	Tb1125.7.180	Tbb1125VSG-4880.1	0.0218579	4	183	1	5	>1 VSGs by alignment, 1 VSG detected de novo	3959
B23_Lung_R2	lung	Mouse 1	Tb1125.VSG.11280	Tbb1125VSG-4880.2	0.015873	2	126	1	4	>1 VSGs by alignment, 1 VSG detected de novo	2094
F17_Lung_R2	lung	Mouse 1	Tb1125.VSG.11280	Tbb1125VSG-4880.2	0.011236	1	89	1	1	1 VSG by alignment, 1 VSG detected de novo	1729
I20_Lung_R2	lung	Mouse 1	Tb1125.VSG.11280	Tbb1125VSG-4880.2	0.010989	1	91	1	3	>1 VSGs by alignment, 1 VSG detected de novo	1858
J4_Lung_R2	lung	Mouse 1	Tb1125.VSG.11280	Tbb1125VSG-4880.2	0.0147059	1	68	2	1	1 VSG by alignment, > 1 detected de novo	1536
K2_Lung_R2	lung	Mouse 1	Tb1125.VSG.11280	Tbb1125VSG-4880.2	0.0033557	1	298	1	3	>1 VSGs by alignment, 1 VSG detected de novo	4741
K21_Lung_R2	lung	Mouse 1	Tb1125.VSG.11280	Tbb1125VSG-4880.2	0.0117647	1	85	1	5	>1 VSGs by alignment, 1 VSG detected de novo	2910
L11_Lung_R2	lung	Mouse 1	Tb1125.VSG.11280	Tbb1125VSG-4880.2	0.00314465	1	318	1	4	>1 VSGs by alignment, 1 VSG detected de novo	4412
N5_Lung_R2	lung	Mouse 1	Tb1125.VSG.10350	Tbb1125VSG-5120	0.00294985	1	339	1	6	>1 VSGs by alignment, 1 VSG detected de novo	7236
K1_Lung_R2	lung	Mouse 1	Tb1125.VSG.6810	Tbb1125VSG-5147	0.05	1	20	1	4	>1 VSGs by alignment, 1 VSG detected de novo	8832
H22_Lung_R2	lung	Mouse 1	Tb1125.Tb05.5K5.260	Tbb1125VSG-5234	0.00537634	1	186	1	1	1 VSG by alignment, 1 VSG detected de novo	3221
J4_Lung_R2	lung	Mouse 1	Tb1125.Tb05.5K5.260	Tbb1125VSG-5234	0.0147059	1	68	2	1	1 VSG by alignment, > 1 detected de novo	1536
K23_Lung_R2	lung	Mouse 1	Tb1125.Tb05.5K5.260	Tbb1125VSG-5234	0.00606061	1	165	1	5	>1 VSGs by alignment, 1 VSG detected de novo	3661
N17_Lung_R2	lung	Mouse 1	Tb1125.Tb05.5K5.260	Tbb1125VSG-5234	0.00546448	1	183	1	5	>1 VSGs by alignment, 1 VSG detected de novo	3959
F24_Lung_R2	lung	Mouse 1	Tb1125.1.5060	Tbb1125VSG-5239	0.0196078	2	102	1	4	>1 VSGs by alignment, 1 VSG detected de novo	2326
H5_Lung_R2	lung	Mouse 1	Tb1125.1.5060	Tbb1125VSG-5239	0.0526316	1	19	0	5	>1 VSGs by alignment, no VSG detected de novo	5743
I20_Lung_R2	lung	Mouse 1	Tb1125.1.5060	Tbb1125VSG-5239	0.010989	1	91	1	3	>1 VSGs by alignment, 1 VSG detected de novo	1858
L20_Lung_R2	lung	Mouse 1	Tb1125.1.5060	Tbb1125VSG-5239	0.0111111	1	90	1	2	>1 VSGs by alignment, 1 VSG detected de novo	2094
N3_Lung_R2	lung	Mouse 1	Tb1125.1.5060	Tbb1125VSG-5239	0.0183486	2	109	1	1	1 VSG by alignment, 1 VSG detected de novo	1575
N5_Lung_R2	lung	Mouse 1	Tb1125.1.5060	Tbb1125VSG-5239	0.0117994	4	339	1	6	>1 VSGs by alignment, 1 VSG detected de novo	7236
N7_Lung_R2	lung	Mouse 1	Tb1125.1.5060	Tbb1125VSG-5239	0.00374532	1	267	1	8	>1 VSGs by alignment, 1 VSG detected de novo	5267
I11_Lung_R2	lung	Mouse 1	Tb1125.VSG.9890	Tbb1125VSG-5249	0.0217391	2	92	1	1	1 VSG by alignment, 1 VSG detected de novo	4281
K20_Lung_R2	lung	Mouse 1	Tb1125.VSG.9890	Tbb1125VSG-5249	0.00552486	1	181	1	3	>1 VSGs by alignment, 1 VSG detected de novo	3017
L2_Lung_R2	lung	Mouse 1	Tb1125.VSG.9890	Tbb1125VSG-5249	0.0144928	1	69	1	3	>1 VSGs by alignment, 1 VSG detected de novo	2316
D8_Lung_R2	lung	Mouse 1	Tb1125.VSG.3710	Tbb1125VSG-5249.1	0.0107527	1	93	1	1	1 VSG by alignment, 1 VSG detected de novo	1800
L2_Lung_R2	lung	Mouse 1	Tb1125.VSG.3710	Tbb1125VSG-5249.1	0.0144928	1	69	1	3	>1 VSGs by alignment, 1 VSG detected de novo	2316
A1_Lung_R2	lung	Mouse 1	Tb1125.VSG.11300	Tbb1125VSG-5249.2	0.0238095	2	84	0	3	>1 VSGs by alignment, no VSG detected de novo	1882
B19_Lung_R2	lung	Mouse 1	Tb1125.VSG.11300	Tbb1125VSG-5249.2	0.0169492	1	59	1	3	>1 VSGs by alignment, 1 VSG detected de novo	1964
E10_Lung_R2	lung	Mouse 1	Tb1125.VSG.11300	Tbb1125VSG-5249.2	0.0103093	1	97	1	3	>1 VSGs by alignment, 1 VSG detected de novo	1888
E19_Lung_R2	lung	Mouse 1	Tb1125.VSG.11300	Tbb1125VSG-5249.2	0.025641	1	39	1	4	>1 VSGs by alignment, 1 VSG detected de novo	1687
E23_Lung_R2	lung	Mouse 1	Tb1125.VSG.11300	Tbb1125VSG-5249.2	0.0140845	1	71	1	5	>1 VSGs by alignment, 1 VSG detected de novo	2531
F19_Lung_R2	lung	Mouse 1	Tb1125.VSG.11300	Tbb1125VSG-5249.2	0.0078534	3	382	1	4	>1 VSGs by alignment, 1 VSG detected de novo	4834
F20_Lung_R2	lung	Mouse 1	Tb1125.VSG.11300	Tbb1125VSG-5249.2	0.00840336	1	119	1	4	>1 VSGs by alignment, 1 VSG detected de novo	2854
F21_Lung_R2	lung	Mouse 1	Tb1125.VSG.11300	Tbb1125VSG-5249.2	0.00625	1	160	1	5	>1 VSGs by alignment, 1 VSG detected de novo	3436
F24_Lung_R2	lung	Mouse 1	Tb1125.VSG.11300	Tbb1125VSG-5249.2	0.00980392	1	102	1	4	>1 VSGs by alignment, 1 VSG detected de novo	2326
G22_Lung_R2	lung	Mouse 1	Tb1125.VSG.11300	Tbb1125VSG-5249.2	0.00684932	1	146	1	3	>1 VSGs by alignment, 1 VSG detected de novo	2997
G23_Lung_R2	lung	Mouse 1	Tb1125.VSG.11300	Tbb1125VSG-5249.2	0.0217391	1	46	1	1	1 VSG by alignment, 1 VSG detected de novo	2807
H5_Lung_R2	lung	Mouse 1	Tb1125.VSG.11300	Tbb1125VSG-5249.2	0.105263	2	19	0	5	>1 VSGs by alignment, no VSG detected de novo	5743
H19_Lung_R2	lung	Mouse 1	Tb1125.VSG.11300	Tbb1125VSG-5249.2	0.005	1	200	1	3	>1 VSGs by alignment, 1 VSG detected de novo	3103
H20_Lung_R2	lung	Mouse 1	Tb1125.VSG.11300	Tbb1125VSG-5249.2	0.0833333	1	12	0	3	>1 VSGs by alignment, no VSG detected de novo	3452
J9_Lung_R2	lung	Mouse 1	Tb1125.VSG.11300	Tbb1125VSG-5249.2	0.00544959	2	367	1	5	>1 VSGs by alignment, 1 VSG detected de novo	6071
K1_Lung_R2	lung	Mouse 1	Tb1125.VSG.11300	Tbb1125VSG-5249.2	0.05	1	20	1	4	>1 VSGs by alignment, 1 VSG detected de novo	8832
K8_Lung_R2	lung	Mouse 1	Tb1125.VSG.11300	Tbb1125VSG-5249.2	0.0245902	3	122	1	4	>1 VSGs by alignment, 1 VSG detected de novo	3152
K9_Lung_R2	lung	Mouse 1	Tb1125.VSG.11300	Tbb1125VSG-5249.2	0.00387597	1	258	1	3	>1 VSGs by alignment, 1 VSG detected de novo	5561
K20_Lung_R2	lung	Mouse 1	Tb1125.VSG.11300	Tbb1125VSG-5249.2	0.00552486	1	181	1	3	>1 VSGs by alignment, 1 VSG detected de novo	3017
K21_Lung_R2	lung	Mouse 1	Tb1125.VSG.11300	Tbb1125VSG-5249.2	0.0117647	1	85	1	5	>1 VSGs by alignment, 1 VSG detected de novo	2910
K23_Lung_R2	lung	Mouse 1	Tb1125.VSG.11300	Tbb1125VSG-5249.2	0.00606061	1	165	1	5	>1 VSGs by alignment, 1 VSG detected de novo	3661
L8_Lung_R2	lung	Mouse 1	Tb1125.VSG.11300	Tbb1125VSG-5249.2	0.00377358	1	265	1	6	>1 VSGs by alignment, 1 VSG detected de novo	4948
L11_Lung_R2	lung	Mouse 1	Tb1125.VSG.11300	Tbb1125VSG-5249.2	0.00314465	1	318	1	4	>1 VSGs by alignment, 1 VSG detected de novo	4412
L21_Lung_R2	lung	Mouse 1	Tb1125.VSG.11300	Tbb1125VSG-5249.2	0.0123457	1	81	1	3	>1 VSGs by alignment, 1 VSG detected de novo	1938
N5_Lung_R2	lung	Mouse 1	Tb1125.VSG.11300	Tbb1125VSG-5249.2	0.00294985	1	339	1	6	>1 VSGs by alignment, 1 VSG detected de novo	7236
N7_Lung_R2	lung	Mouse 1	Tb1125.VSG.11300	Tbb1125VSG-5249.2	0.0149813	4	267	1	8	>1 VSGs by alignment, 1 VSG detected de novo	5267
N14_Lung_R2	lung	Mouse 1	Tb1125.VSG.11300	Tbb1125VSG-5249.2	0.0025641	1	390	1	1	1 VSG by alignment, 1 VSG detected de novo	5431
E13_Lung_R2	lung	Mouse 1	Tb1125.9.690	Tbb1125VSG-5254	0.181818	2	11	0	2	>1 VSGs by alignment, no VSG detected de novo	2339
E21_Lung_R2	lung	Mouse 1	Tb1125.9.690	Tbb1125VSG-5254	0.013986	2	143	1	5	>1 VSGs by alignment, 1 VSG detected de novo	2682
E23_Lung_R2	lung	Mouse 1	Tb1125.9.690	Tbb1125VSG-5254	0.028169	2	71	1	5	>1 VSGs by alignment, 1 VSG detected de novo	2531
F12_Lung_R2	lung	Mouse 1	Tb1125.9.690	Tbb1125VSG-5254	0.0357143	1	28	1	5	>1 VSGs by alignment, 1 VSG detected de novo	1733
F17_Lung_R2	lung	Mouse 1	Tb1125.9.690	Tbb1125VSG-5254	0.0337079	3	89	1	1	1 VSG by alignment, 1 VSG detected de novo	1729
F23_Lung_R2	lung	Mouse 1	Tb1125.9.690	Tbb1125VSG-5254	0.0102564	2	195	1	4	>1 VSGs by alignment, 1 VSG detected de novo	3967
K10_Lung_R2	lung	Mouse 1	Tb1125.9.690	Tbb1125VSG-5254	0.0028169	1	355	1	4	>1 VSGs by alignment, 1 VSG detected de novo	6469
K24_Lung_R2	lung	Mouse 1	Tb1125.9.690	Tbb1125VSG-5254	0.008	1	125	1	2	>1 VSGs by alignment, 1 VSG detected de novo	2018
N6_Lung_R2	lung	Mouse 1	Tb1125.9.690	Tbb1125VSG-5254	0.0136986	2	146	1	6	>1 VSGs by alignment, 1 VSG detected de novo	3501
E23_Lung_R2	lung	Mouse 1	Tb1125.VSG.2650	Tbb1125VSG-5266	0.0140845	1	71	1	5	>1 VSGs by alignment, 1 VSG detected de novo	2531
F23_Lung_R2	lung	Mouse 1	Tb1125.VSG.2650	Tbb1125VSG-5266	0.00512821	1	195	1	4	>1 VSGs by alignment, 1 VSG detected de novo	3967
F24_Lung_R2	lung	Mouse 1	Tb1125.VSG.2650	Tbb1125VSG-5266	0.0196078	2	102	1	4	>1 VSGs by alignment, 1 VSG detected de novo	2326
G19_Lung_R2	lung	Mouse 1	Tb1125.VSG.2650	Tbb1125VSG-5266	0.0232558	3	129	1	3	>1 VSGs by alignment, 1 VSG detected de novo	3339
H11_Lung_R2	lung	Mouse 1	Tb1125.VSG.2650	Tbb1125VSG-5266	0.00458716	1	218	1	4	>1 VSGs by alignment, 1 VSG detected de novo	4575
H14_Lung_R2	lung	Mouse 1	Tb1125.VSG.2650	Tbb1125VSG-5266	0.0117647	1	85	1	2	>1 VSGs by alignment, 1 VSG detected de novo	1973
I20_Lung_R2	lung	Mouse 1	Tb1125.VSG.2650	Tbb1125VSG-5266	0.010989	1	91	1	3	>1 VSGs by alignment, 1 VSG detected de novo	1858
J11_Lung_R2	lung	Mouse 1	Tb1125.VSG.2650	Tbb1125VSG-5266	0.00371747	1	269	1	5	>1 VSGs by alignment, 1 VSG detected de novo	5305
J12_Lung_R2	lung	Mouse 1	Tb1125.VSG.2650	Tbb1125VSG-5266	0.00581395	1	172	1	2	>1 VSGs by alignment, 1 VSG detected de novo	3897
K7_Lung_R2	lung	Mouse 1	Tb1125.VSG.2650	Tbb1125VSG-5266	0.0142857	1	70	1	3	>1 VSGs by alignment, 1 VSG detected de novo	1028
K20_Lung_R2	lung	Mouse 1	Tb1125.VSG.2650	Tbb1125VSG-5266	0.00552486	1	181	1	3	>1 VSGs by alignment, 1 VSG detected de novo	3017
K23_Lung_R2	lung	Mouse 1	Tb1125.VSG.2650	Tbb1125VSG-5266	0.0121212	2	165	1	5	>1 VSGs by alignment, 1 VSG detected de novo	3661
L3_Lung_R2	lung	Mouse 1	Tb1125.VSG.2650	Tbb1125VSG-5266	0.00645161	1	155	1	1	1 VSG by alignment, 1 VSG detected de novo	4635
L11_Lung_R2	lung	Mouse 1	Tb1125.VSG.2650	Tbb1125VSG-5266	0.00628931	2	318	1	4	>1 VSGs by alignment, 1 VSG detected de novo	4412
A21_Lung_R2	lung	Mouse 1	Tb1125.VSG.23150	Tbb1125VSG-5266.2	0.0113636	1	88	1	3	>1 VSGs by alignment, 1 VSG detected de novo	1964
E13_Lung_R2	lung	Mouse 1	Tb1125.VSG.23150	Tbb1125VSG-5266.2	0.0909091	1	11	0	2	>1 VSGs by alignment, no VSG detected de novo	2339
E14_Lung_R2	lung	Mouse 1	Tb1125.VSG.23150	Tbb1125VSG-5266.2	0.00952381	1	105	1	3	>1 VSGs by alignment, 1 VSG detected de novo	1981
E17_Lung_R2	lung	Mouse 1	Tb1125.VSG.23150	Tbb1125VSG-5266.2	0.031746	2	63	1	4	>1 VSGs by alignment, 1 VSG detected de novo	2080
G11_Lung_R2	lung	Mouse 1	Tb1125.VSG.23150	Tbb1125VSG-5266.2	0.010101	1	99	1	3	>1 VSGs by alignment, 1 VSG detected de novo	2329
I4_Lung_R2	lung	Mouse 1	Tb1125.VSG.23150	Tbb1125VSG-5266.2	0.0104167	1	96	1	1	1 VSG by alignment, 1 VSG detected de novo	1928
J13_Lung_R2	lung	Mouse 1	Tb1125.VSG.23150	Tbb1125VSG-5266.2	0.00746269	1	134	1	4	>1 VSGs by alignment, 1 VSG detected de novo	3617
M9_Lung_R2	lung	Mouse 1	Tb1125.VSG.23150	Tbb1125VSG-5266.2	0.013245	2	151	1	4	>1 VSGs by alignment, 1 VSG detected de novo	3780
E19_Lung_R2	lung	Mouse 1	Tb1125.VSG.11270	Tbb1125VSG-5266.3	0.025641	1	39	1	4	>1 VSGs by alignment, 1 VSG detected de novo	1687
F17_Lung_R2	lung	Mouse 1	Tb1125.VSG.11270	Tbb1125VSG-5266.3	0.011236	1	89	1	1	1 VSG by alignment, 1 VSG detected de novo	1729
F19_Lung_R2	lung	Mouse 1	Tb1125.VSG.11270	Tbb1125VSG-5266.3	0.0052356	2	382	1	4	>1 VSGs by alignment, 1 VSG detected de novo	4834
G11_Lung_R2	lung	Mouse 1	Tb1125.VSG.11270	Tbb1125VSG-5266.3	0.010101	1	99	1	3	>1 VSGs by alignment, 1 VSG detected de novo	2329
H9_Lung_R2	lung	Mouse 1	Tb1125.VSG.11270	Tbb1125VSG-5266.3	0.0128205	1	78	1	1	1 VSG by alignment, 1 VSG detected de novo	2003
K9_Lung_R2	lung	Mouse 1	Tb1125.VSG.11270	Tbb1125VSG-5266.3	0.00387597	1	258	1	3	>1 VSGs by alignment, 1 VSG detected de novo	5561
L17_Lung_R2	lung	Mouse 1	Tb1125.VSG.11270	Tbb1125VSG-5266.3	0.00819672	1	122	1	1	1 VSG by alignment, 1 VSG detected de novo	1988
L21_Lung_R2	lung	Mouse 1	Tb1125.VSG.11270	Tbb1125VSG-5266.3	0.0123457	1	81	1	3	>1 VSGs by alignment, 1 VSG detected de novo	1938
N7_Lung_R2	lung	Mouse 1	Tb1125.VSG.11270	Tbb1125VSG-5266.3	0.00749064	2	267	1	8	>1 VSGs by alignment, 1 VSG detected de novo	5267
E24_Lung_R2	lung	Mouse 1	Tb1125.VSG.10870	Tbb1125VSG-5782	0.00458716	1	218	1	2	>1 VSGs by alignment, 1 VSG detected de novo	2296
F21_Lung_R2	lung	Mouse 1	Tb1125.VSG.10870	Tbb1125VSG-5782	0.0125	2	160	1	5	>1 VSGs by alignment, 1 VSG detected de novo	3436
I20_Lung_R2	lung	Mouse 1	Tb1125.VSG.10870	Tbb1125VSG-5782	0.010989	1	91	1	3	>1 VSGs by alignment, 1 VSG detected de novo	1858
J9_Lung_R2	lung	Mouse 1	Tb1125.VSG.10870	Tbb1125VSG-5782	0.0027248	1	367	1	5	>1 VSGs by alignment, 1 VSG detected de novo	6071
J19_Lung_R2	lung	Mouse 1	Tb1125.VSG.10870	Tbb1125VSG-5782	0.00425532	1	235	1	4	>1 VSGs by alignment, 1 VSG detected de novo	3822
K21_Lung_R2	lung	Mouse 1	Tb1125.VSG.10870	Tbb1125VSG-5782	0.0470588	4	85	1	5	>1 VSGs by alignment, 1 VSG detected de novo	2910
H18_mouse1_blood	blood	Mouse 1	Tb1125.9.16320	Tbb1125VSG-1	0.0769231	1	13	1	3	>1 VSGs by alignment, 1 VSG detected de novo	5249
O2_mouse1_fat	gon. fat	Mouse 1	Tb1125.9.16320	Tbb1125VSG-1	0.0406504	10	246	1	1	1 VSG by alignment, 1 VSG detected de novo	2459
I24_mouse2_blood	blood	Mouse 2	Tb1125.9.16320	Tbb1125VSG-1	0.113514	21	185	1	1	1 VSG by alignment, 1 VSG detected de novo	7237
L13_mouse1_fat	gon. fat	Mouse 1	Tb1125.VSG.23370	Tbb1125VSG-6	0.0021692	1	461	1	1	1 VSG by alignment, 1 VSG detected de novo	6613
O15_mouse2_lung	lung	Mouse 2	Tb1125.VSG.23370	Tbb1125VSG-6	0.886435	281	317	1	1	1 VSG by alignment, 1 VSG detected de novo	6506
O20_mouse2_lung	lung	Mouse 2	Tb1125.VSG.23370	Tbb1125VSG-6	0.005	1	200	1	14	>1 VSGs by alignment, 1 VSG detected de novo	10774
C20_mouse2_heart	heart	Mouse 2	Tb1125.VSG.23370	Tbb1125VSG-6	0.00763359	2	262	1	1	1 VSG by alignment, 1 VSG detected de novo	7918
D21_mouse2_lung	lung	Mouse 2	Tb1125.VSG.23390	Tbb1125VSG-8	0.871287	88	101	1	1	1 VSG by alignment, 1 VSG detected de novo	2756
M24_mouse2_lung	lung	Mouse 2	Tb1125.VSG.23390	Tbb1125VSG-8	0.545455	12	22	1	2	>1 VSGs by alignment, 1 VSG detected de novo	8325
G8_mouse1_heart	heart	Mouse 1	Tb1125.VSG.25000	Tbb1125VSG-16	0.00318471	1	314	1	6	>1 VSGs by alignment, 1 VSG detected de novo	6445
N7_mouse1_heart	heart	Mouse 1	Tb1125.VSG.25000	Tbb1125VSG-16	0.00740741	1	135	1	1	1 VSG by alignment, 1 VSG detected de novo	2505
A3_mouse1_fat	gon. fat	Mouse 1	Tb1125.VSG.25000	Tbb1125VSG-16	0.00591716	1	169	1	6	>1 VSGs by alignment, 1 VSG detected de novo	7072
A12_mouse1_fat	gon. fat	Mouse 1	Tb1125.VSG.25000	Tbb1125VSG-16	0.0204082	1	49	1	1	1 VSG by alignment, 1 VSG detected de novo	1182
A17_mouse1_fat	gon. fat	Mouse 1	Tb1125.VSG.25000	Tbb1125VSG-16	0.00373134	1	268	1	1	1 VSG by alignment, 1 VSG detected de novo	5723
B7_mouse1_fat	gon. fat	Mouse 1	Tb1125.VSG.25000	Tbb1125VSG-16	0.934911	158	169	1	1	1 VSG by alignment, 1 VSG detected de novo	2793
B10_mouse1_fat	gon. fat	Mouse 1	Tb1125.VSG.25000	Tbb1125VSG-16	0.00497512	1	201	1	1	1 VSG by alignment, 1 VSG detected de novo	3940
B13_mouse1_fat	gon. fat	Mouse 1	Tb1125.VSG.25000	Tbb1125VSG-16	0.94837	349	368	1	1	1 VSG by alignment, 1 VSG detected de novo	1925
B16_mouse1_fat	gon. fat	Mouse 1	Tb1125.VSG.25000	Tbb1125VSG-16	0.0592105	9	152	1	9	>1 VSGs by alignment, 1 VSG detected de novo	4095
B18_mouse1_fat	gon. fat	Mouse 1	Tb1125.VSG.25000	Tbb1125VSG-16	0.00334448	1	299	1	1	1 VSG by alignment, 1 VSG detected de novo	3381
B23_mouse1_fat	gon. fat	Mouse 1	Tb1125.VSG.25000	Tbb1125VSG-16	0.0151515	1	66	1	10	>1 VSGs by alignment, 1 VSG detected de novo	5149
D3_mouse1_fat	gon. fat	Mouse 1	Tb1125.VSG.25000	Tbb1125VSG-16	0.942197	163	173	1	1	1 VSG by alignment, 1 VSG detected de novo	2457
D4_mouse1_fat	gon. fat	Mouse 1	Tb1125.VSG.25000	Tbb1125VSG-16	0.835821	56	67	0	1	1 VSG by alignment, no VSG detected de novo	2597
D6_mouse1_fat	gon. fat	Mouse 1	Tb1125.VSG.25000	Tbb1125VSG-16	0.00238663	1	419	1	1	1 VSG by alignment, 1 VSG detected de novo	6021
D9_mouse1_fat	gon. fat	Mouse 1	Tb1125.VSG.25000	Tbb1125VSG-16	0.00578035	1	173	1	7	>1 VSGs by alignment, 1 VSG detected de novo	4745
E1_mouse1_fat	gon. fat	Mouse 1	Tb1125.VSG.25000	Tbb1125VSG-16	0.833333	60	72	0	1	1 VSG by alignment, no VSG detected de novo	3442
H3_mouse1_fat	gon. fat	Mouse 1	Tb1125.VSG.25000	Tbb1125VSG-16	0.990566	210	212	1	1	1 VSG by alignment, 1 VSG detected de novo	1470
H9_mouse1_fat	gon. fat	Mouse 1	Tb1125.VSG.25000	Tbb1125VSG-16	0.00480769	1	208	1	1	1 VSG by alignment, 1 VSG detected de novo	4844
H18_mouse1_fat	gon. fat	Mouse 1	Tb1125.VSG.25000	Tbb1125VSG-16	0.8	24	30	0	1	1 VSG by alignment, no VSG detected de novo	1342
I15_mouse1_fat	gon. fat	Mouse 1	Tb1125.VSG.25000	Tbb1125VSG-16	0.0175439	1	57	1	5	>1 VSGs by alignment, 1 VSG detected de novo	6441
K1_mouse1_fat	gon. fat	Mouse 1	Tb1125.VSG.25000	Tbb1125VSG-16	0.012012	4	333	1	1	1 VSG by alignment, 1 VSG detected de novo	5325
K6_mouse1_fat	gon. fat	Mouse 1	Tb1125.VSG.25000	Tbb1125VSG-16	0.00765306	3	392	1	1	1 VSG by alignment, 1 VSG detected de novo	6351
K7_mouse1_fat	gon. fat	Mouse 1	Tb1125.VSG.25000	Tbb1125VSG-16	0.899857	629	699	1	1	1 VSG by alignment, 1 VSG detected de novo	6030
K8_mouse1_fat	gon. fat	Mouse 1	Tb1125.VSG.25000	Tbb1125VSG-16	0.015625	2	128	1	9	>1 VSGs by alignment, 1 VSG detected de novo	7534
K9_mouse1_fat	gon. fat	Mouse 1	Tb1125.VSG.25000	Tbb1125VSG-16	0.0155039	2	129	1	6	>1 VSGs by alignment, 1 VSG detected de novo	5941
K10_mouse1_fat	gon. fat	Mouse 1	Tb1125.VSG.25000	Tbb1125VSG-16	0.0491803	3	61	1	8	>1 VSGs by alignment, 1 VSG detected de novo	4727
K11_mouse1_fat	gon. fat	Mouse 1	Tb1125.VSG.25000	Tbb1125VSG-16	0.00754717	2	265	1	1	1 VSG by alignment, 1 VSG detected de novo	3871
K13_mouse1_fat	gon. fat	Mouse 1	Tb1125.VSG.25000	Tbb1125VSG-16	0.004158	2	481	1	1	1 VSG by alignment, 1 VSG detected de novo	6804
K14_mouse1_fat	gon. fat	Mouse 1	Tb1125.VSG.25000	Tbb1125VSG-16	0.00671141	2	298	1	1	1 VSG by alignment, 1 VSG detected de novo	4485
K16_mouse1_fat	gon. fat	Mouse 1	Tb1125.VSG.25000	Tbb1125VSG-16	0.977401	173	177	1	1	1 VSG by alignment, 1 VSG detected de novo	1097
K21_mouse1_fat	gon. fat	Mouse 1	Tb1125.VSG.25000	Tbb1125VSG-16	0.030303	2	66	0	1	1 VSG by alignment, no VSG detected de novo	1737
K24_mouse1_fat	gon. fat	Mouse 1	Tb1125.VSG.25000	Tbb1125VSG-16	0.0101351	3	296	1	1	1 VSG by alignment, 1 VSG detected de novo	6001
L7_mouse1_fat	gon. fat	Mouse 1	Tb1125.VSG.25000	Tbb1125VSG-16	0.00148588	1	673	1	1	1 VSG by alignment, 1 VSG detected de novo	8752
L8_mouse1_fat	gon. fat	Mouse 1	Tb1125.VSG.25000	Tbb1125VSG-16	0.00311526	1	321	1	1	1 VSG by alignment, 1 VSG detected de novo	9082
L19_mouse1_fat	gon. fat	Mouse 1	Tb1125.VSG.25000	Tbb1125VSG-16	0.004	1	250	1	1	1 VSG by alignment, 1 VSG detected de novo	2048
M1_mouse1_fat	gon. fat	Mouse 1	Tb1125.VSG.25000	Tbb1125VSG-16	0.00606061	1	165	1	1	1 VSG by alignment, 1 VSG detected de novo	5524
M9_mouse1_fat	gon. fat	Mouse 1	Tb1125.VSG.25000	Tbb1125VSG-16	0.00456621	1	219	1	17	>1 VSGs by alignment, 1 VSG detected de novo	12657
M16_mouse1_fat	gon. fat	Mouse 1	Tb1125.VSG.25000	Tbb1125VSG-16	0.00285714	1	350	1	6	>1 VSGs by alignment, 1 VSG detected de novo	5526
M17_mouse1_fat	gon. fat	Mouse 1	Tb1125.VSG.25000	Tbb1125VSG-16	0.930769	242	260	1	1	1 VSG by alignment, 1 VSG detected de novo	5804
N2_mouse1_fat	gon. fat	Mouse 1	Tb1125.VSG.25000	Tbb1125VSG-16	0.00193798	1	516	1	1	1 VSG by alignment, 1 VSG detected de novo	4498
N5_mouse1_fat	gon. fat	Mouse 1	Tb1125.VSG.25000	Tbb1125VSG-16	0.0373832	4	107	1	1	1 VSG by alignment, 1 VSG detected de novo	5262
N6_mouse1_fat	gon. fat	Mouse 1	Tb1125.VSG.25000	Tbb1125VSG-16	0.953642	576	604	1	1	1 VSG by alignment, 1 VSG detected de novo	5377
N8_mouse1_fat	gon. fat	Mouse 1	Tb1125.VSG.25000	Tbb1125VSG-16	0.983459	654	665	1	1	1 VSG by alignment, 1 VSG detected de novo	2920
N9_mouse1_fat	gon. fat	Mouse 1	Tb1125.VSG.25000	Tbb1125VSG-16	0.0833333	2	24	1	7	>1 VSGs by alignment, 1 VSG detected de novo	6603
N10_mouse1_fat	gon. fat	Mouse 1	Tb1125.VSG.25000	Tbb1125VSG-16	0.678571	76	112	0	7	>1 VSGs by alignment, no VSG detected de novo	4402
N13_mouse1_fat	gon. fat	Mouse 1	Tb1125.VSG.25000	Tbb1125VSG-16	0.0136986	2	146	1	7	>1 VSGs by alignment, 1 VSG detected de novo	3016
N14_mouse1_fat	gon. fat	Mouse 1	Tb1125.VSG.25000	Tbb1125VSG-16	0.267361	77	288	1	4	>1 VSGs by alignment, 1 VSG detected de novo	5198
N15_mouse1_fat	gon. fat	Mouse 1	Tb1125.VSG.25000	Tbb1125VSG-16	0.00172712	1	579	1	1	1 VSG by alignment, 1 VSG detected de novo	7804
N16_mouse1_fat	gon. fat	Mouse 1	Tb1125.VSG.25000	Tbb1125VSG-16	0.00263852	1	379	1	1	1 VSG by alignment, 1 VSG detected de novo	5591
N17_mouse1_fat	gon. fat	Mouse 1	Tb1125.VSG.25000	Tbb1125VSG-16	0.004662	2	429	1	1	1 VSG by alignment, 1 VSG detected de novo	8465
N18_mouse1_fat	gon. fat	Mouse 1	Tb1125.VSG.25000	Tbb1125VSG-16	0.00190476	1	525	1	1	1 VSG by alignment, 1 VSG detected de novo	6551
N19_mouse1_fat	gon. fat	Mouse 1	Tb1125.VSG.25000	Tbb1125VSG-16	0.00290698	1	344	1	1	1 VSG by alignment, 1 VSG detected de novo	8041
N20_mouse1_fat	gon. fat	Mouse 1	Tb1125.VSG.25000	Tbb1125VSG-16	0.00641026	1	156	1	1	1 VSG by alignment, 1 VSG detected de novo	7266
N21_mouse1_fat	gon. fat	Mouse 1	Tb1125.VSG.25000	Tbb1125VSG-16	0.00186567	1	536	1	1	1 VSG by alignment, 1 VSG detected de novo	9580
N22_mouse1_fat	gon. fat	Mouse 1	Tb1125.VSG.25000	Tbb1125VSG-16	0.00719424	1	139	1	1	1 VSG by alignment, 1 VSG detected de novo	2531
N24_mouse1_fat	gon. fat	Mouse 1	Tb1125.VSG.25000	Tbb1125VSG-16	0.00162338	1	616	1	1	1 VSG by alignment, 1 VSG detected de novo	6217
O8_mouse1_fat	gon. fat	Mouse 1	Tb1125.VSG.25000	Tbb1125VSG-16	0.00854701	1	117	1	1	1 VSG by alignment, 1 VSG detected de novo	1595
O20_mouse1_fat	gon. fat	Mouse 1	Tb1125.VSG.25000	Tbb1125VSG-16	0.00930233	2	215	1	1	1 VSG by alignment, 1 VSG detected de novo	5943
P19_mouse1_fat	gon. fat	Mouse 1	Tb1125.VSG.25000	Tbb1125VSG-16	0.988889	712	720	1	1	1 VSG by alignment, 1 VSG detected de novo	9159
P21_mouse1_fat	gon. fat	Mouse 1	Tb1125.VSG.25000	Tbb1125VSG-16	0.00660066	4	606	1	1	1 VSG by alignment, 1 VSG detected de novo	3297
P23_mouse1_fat	gon. fat	Mouse 1	Tb1125.VSG.25000	Tbb1125VSG-16	0.0434783	2	46	0	4	>1 VSGs by alignment, no VSG detected de novo	3398
C14_mouse2_lung	lung	Mouse 2	Tb1125.VSG.25000	Tbb1125VSG-16	0.990868	217	219	1	1	1 VSG by alignment, 1 VSG detected de novo	3295
A2_mouse2_heart	heart	Mouse 2	Tb1125.VSG.25000	Tbb1125VSG-16	0.964187	350	363	1	1	1 VSG by alignment, 1 VSG detected de novo	6129
A23_mouse2_heart	heart	Mouse 2	Tb1125.VSG.25000	Tbb1125VSG-16	0.0769231	1	13	1	4	>1 VSGs by alignment, 1 VSG detected de novo	6101
B3_mouse2_heart	heart	Mouse 2	Tb1125.VSG.25000	Tbb1125VSG-16	0.0357143	1	28	1	6	>1 VSGs by alignment, 1 VSG detected de novo	4276
B7_mouse2_heart	heart	Mouse 2	Tb1125.VSG.25000	Tbb1125VSG-16	0.978723	598	611	1	1	1 VSG by alignment, 1 VSG detected de novo	6117
B11_mouse2_heart	heart	Mouse 2	Tb1125.VSG.25000	Tbb1125VSG-16	0.0208333	1	48	1	4	>1 VSGs by alignment, 1 VSG detected de novo	3257
B21_mouse2_heart	heart	Mouse 2	Tb1125.VSG.25000	Tbb1125VSG-16	0.00440529	1	227	1	1	1 VSG by alignment, 1 VSG detected de novo	3863
B22_mouse2_heart	heart	Mouse 2	Tb1125.VSG.25000	Tbb1125VSG-16	0.00475059	2	421	1	1	1 VSG by alignment, 1 VSG detected de novo	6334
C1_mouse2_heart	heart	Mouse 2	Tb1125.VSG.25000	Tbb1125VSG-16	0.00657895	2	304	1	1	1 VSG by alignment, 1 VSG detected de novo	7847
C2_mouse2_heart	heart	Mouse 2	Tb1125.VSG.25000	Tbb1125VSG-16	0.97931	568	580	1	1	1 VSG by alignment, 1 VSG detected de novo	7749
C9_mouse2_heart	heart	Mouse 2	Tb1125.VSG.25000	Tbb1125VSG-16	0.00609756	1	164	1	1	1 VSG by alignment, 1 VSG detected de novo	2727
C11_mouse2_heart	heart	Mouse 2	Tb1125.VSG.25000	Tbb1125VSG-16	0.00462963	1	216	1	4	>1 VSGs by alignment, 1 VSG detected de novo	3486
C13_mouse2_heart	heart	Mouse 2	Tb1125.VSG.25000	Tbb1125VSG-16	0.00383142	1	261	1	1	1 VSG by alignment, 1 VSG detected de novo	3809
C18_mouse2_heart	heart	Mouse 2	Tb1125.VSG.25000	Tbb1125VSG-16	0.00376648	2	531	1	1	1 VSG by alignment, 1 VSG detected de novo	5855
C21_mouse2_heart	heart	Mouse 2	Tb1125.VSG.25000	Tbb1125VSG-16	0.367268	285	776	2	12	>1 VSGs by alignment, >1 VSG detected de novo	11816
D7_mouse2_heart	heart	Mouse 2	Tb1125.VSG.25000	Tbb1125VSG-16	0.0106383	1	94	1	1	1 VSG by alignment, 1 VSG detected de novo	1204
E6_mouse2_heart	heart	Mouse 2	Tb1125.VSG.25000	Tbb1125VSG-16	0.979239	283	289	1	1	1 VSG by alignment, 1 VSG detected de novo	2562
E21_mouse2_heart	heart	Mouse 2	Tb1125.VSG.25000	Tbb1125VSG-16	0.00442478	1	226	1	1	1 VSG by alignment, 1 VSG detected de novo	2659
I2_mouse2_heart	heart	Mouse 2	Tb1125.VSG.25000	Tbb1125VSG-16	0.988984	808	817	1	1	1 VSG by alignment, 1 VSG detected de novo	8897
I3_mouse2_heart	heart	Mouse 2	Tb1125.VSG.25000	Tbb1125VSG-16	0.00724638	1	138	1	1	1 VSG by alignment, 1 VSG detected de novo	3239
I7_mouse2_heart	heart	Mouse 2	Tb1125.VSG.25000	Tbb1125VSG-16	0.0131579	1	76	1	1	1 VSG by alignment, 1 VSG detected de novo	4400
I8_mouse2_heart	heart	Mouse 2	Tb1125.VSG.25000	Tbb1125VSG-16	0.0222222	1	45	1	1	1 VSG by alignment, 1 VSG detected de novo	4611
I13_mouse2_heart	heart	Mouse 2	Tb1125.VSG.25000	Tbb1125VSG-16	0.003003	1	333	1	1	1 VSG by alignment, 1 VSG detected de novo	5226
I15_mouse2_heart	heart	Mouse 2	Tb1125.VSG.25000	Tbb1125VSG-16	0.00191205	1	523	1	1	1 VSG by alignment, 1 VSG detected de novo	8954
I16_mouse2_heart	heart	Mouse 2	Tb1125.VSG.25000	Tbb1125VSG-16	0.181818	2	11	1	2	>1 VSGs by alignment, 1 VSG detected de novo	2438
I23_mouse2_heart	heart	Mouse 2	Tb1125.VSG.25000	Tbb1125VSG-16	0.0223464	4	179	1	1	1 VSG by alignment, 1 VSG detected de novo	2153
K2_mouse2_heart	heart	Mouse 2	Tb1125.VSG.25000	Tbb1125VSG-16	0.00409836	1	244	1	1	1 VSG by alignment, 1 VSG detected de novo	8887
K3_mouse2_heart	heart	Mouse 2	Tb1125.VSG.25000	Tbb1125VSG-16	0.00617284	1	162	0	5	>1 VSGs by alignment, no VSG detected de novo	5242
K13_mouse2_heart	heart	Mouse 2	Tb1125.VSG.25000	Tbb1125VSG-16	0.00304878	1	328	1	1	1 VSG by alignment, 1 VSG detected de novo	5902
K16_mouse2_heart	heart	Mouse 2	Tb1125.VSG.25000	Tbb1125VSG-16	0.00671141	1	149	1	1	1 VSG by alignment, 1 VSG detected de novo	2358
K19_mouse2_heart	heart	Mouse 2	Tb1125.VSG.25000	Tbb1125VSG-16	0.0909091	1	11	1	3	>1 VSGs by alignment, 1 VSG detected de novo	4715
M2_mouse2_heart	heart	Mouse 2	Tb1125.VSG.25000	Tbb1125VSG-16	0.05	1	20	1	3	>1 VSGs by alignment, 1 VSG detected de novo	4283
N3_mouse2_heart	heart	Mouse 2	Tb1125.VSG.25000	Tbb1125VSG-16	0.0026738	1	374	1	1	1 VSG by alignment, 1 VSG detected de novo	6033
N7_mouse2_heart	heart	Mouse 2	Tb1125.VSG.25000	Tbb1125VSG-16	0.0769231	1	13	0	2	>1 VSGs by alignment, no VSG detected de novo	3989
O14_mouse2_heart	heart	Mouse 2	Tb1125.VSG.25000	Tbb1125VSG-16	0.946768	249	263	0	1	1 VSG by alignment, no VSG detected de novo	4035
O15_mouse2_heart	heart	Mouse 2	Tb1125.VSG.25000	Tbb1125VSG-16	0.00288184	1	347	1	1	1 VSG by alignment, 1 VSG detected de novo	5435
P3_mouse2_heart	heart	Mouse 2	Tb1125.VSG.25000	Tbb1125VSG-16	0.0135135	1	74	1	1	1 VSG by alignment, 1 VSG detected de novo	1073
P24_mouse2_heart	heart	Mouse 2	Tb1125.VSG.25000	Tbb1125VSG-16	0.00275482	1	363	1	1	1 VSG by alignment, 1 VSG detected de novo	3686
B4_mouse2_fat	gon. fat	Mouse 2	Tb1125.VSG.25000	Tbb1125VSG-16	0.00389105	1	257	1	1	1 VSG by alignment, 1 VSG detected de novo	3826
B6_mouse2_fat	gon. fat	Mouse 2	Tb1125.VSG.25000	Tbb1125VSG-16	0.918919	204	222	1	1	1 VSG by alignment, 1 VSG detected de novo	4093
B15_mouse2_fat	gon. fat	Mouse 2	Tb1125.VSG.25000	Tbb1125VSG-16	0.971246	304	313	1	1	1 VSG by alignment, 1 VSG detected de novo	5740
B16_mouse2_fat	gon. fat	Mouse 2	Tb1125.VSG.25000	Tbb1125VSG-16	0.879121	160	182	1	1	1 VSG by alignment, 1 VSG detected de novo	5845
B17_mouse2_fat	gon. fat	Mouse 2	Tb1125.VSG.25000	Tbb1125VSG-16	0.875	77	88	1	1	1 VSG by alignment, 1 VSG detected de novo	3222
B21_mouse2_fat	gon. fat	Mouse 2	Tb1125.VSG.25000	Tbb1125VSG-16	0.0434783	1	23	1	3	>1 VSGs by alignment, 1 VSG detected de novo	6292
C16_mouse2_fat	gon. fat	Mouse 2	Tb1125.VSG.25000	Tbb1125VSG-16	0.0833333	1	12	1	3	>1 VSGs by alignment, 1 VSG detected de novo	3183
C20_mouse2_fat	gon. fat	Mouse 2	Tb1125.VSG.25000	Tbb1125VSG-16	0.905325	153	169	1	1	1 VSG by alignment, 1 VSG detected de novo	5179
C21_mouse2_fat	gon. fat	Mouse 2	Tb1125.VSG.25000	Tbb1125VSG-16	0.948276	275	290	1	1	1 VSG by alignment, 1 VSG detected de novo	5005
D4_mouse2_fat	gon. fat	Mouse 2	Tb1125.VSG.25000	Tbb1125VSG-16	0.00273973	1	365	1	1	1 VSG by alignment, 1 VSG detected de novo	4421
D11_mouse2_fat	gon. fat	Mouse 2	Tb1125.VSG.25000	Tbb1125VSG-16	0.9875	395	400	1	1	1 VSG by alignment, 1 VSG detected de novo	2377
D16_mouse2_fat	gon. fat	Mouse 2	Tb1125.VSG.25000	Tbb1125VSG-16	0.935252	130	139	0	1	1 VSG by alignment, no VSG detected de novo	4064
D18_mouse2_fat	gon. fat	Mouse 2	Tb1125.VSG.25000	Tbb1125VSG-16	0.0229508	7	305	1	1	1 VSG by alignment, 1 VSG detected de novo	3485
E5_mouse2_fat	gon. fat	Mouse 2	Tb1125.VSG.25000	Tbb1125VSG-16	0.924242	122	132	0	1	1 VSG by alignment, no VSG detected de novo	3001
E6_mouse2_fat	gon. fat	Mouse 2	Tb1125.VSG.25000	Tbb1125VSG-16	0.939873	297	316	1	1	1 VSG by alignment, 1 VSG detected de novo	5187
E18_mouse2_fat	gon. fat	Mouse 2	Tb1125.VSG.25000	Tbb1125VSG-16	0.948357	202	213	1	1	1 VSG by alignment, 1 VSG detected de novo	2476
G4_mouse2_fat	gon. fat	Mouse 2	Tb1125.VSG.25000	Tbb1125VSG-16	0.878788	58	66	0	1	1 VSG by alignment, no VSG detected de novo	1342
G5_mouse2_fat	gon. fat	Mouse 2	Tb1125.VSG.25000	Tbb1125VSG-16	0.00246305	1	406	1	1	1 VSG by alignment, 1 VSG detected de novo	1664
G20_mouse2_fat	gon. fat	Mouse 2	Tb1125.VSG.25000	Tbb1125VSG-16	0.923754	315	341	1	1	1 VSG by alignment, 1 VSG detected de novo	7543
H5_mouse2_fat	gon. fat	Mouse 2	Tb1125.VSG.25000	Tbb1125VSG-16	0.941748	97	103	1	1	1 VSG by alignment, 1 VSG detected de novo	3203
H17_mouse2_fat	gon. fat	Mouse 2	Tb1125.VSG.25000	Tbb1125VSG-16	0.00387597	1	258	1	1	1 VSG by alignment, 1 VSG detected de novo	3536
I4_mouse2_fat	gon. fat	Mouse 2	Tb1125.VSG.25000	Tbb1125VSG-16	0.955307	513	537	1	1	1 VSG by alignment, 1 VSG detected de novo	5870
I5_mouse2_fat	gon. fat	Mouse 2	Tb1125.VSG.25000	Tbb1125VSG-16	0.975936	365	374	1	1	1 VSG by alignment, 1 VSG detected de novo	2936
I9_mouse2_fat	gon. fat	Mouse 2	Tb1125.VSG.25000	Tbb1125VSG-16	0.886486	164	185	1	1	1 VSG by alignment, 1 VSG detected de novo	5969
I18_mouse2_fat	gon. fat	Mouse 2	Tb1125.VSG.25000	Tbb1125VSG-16	0.00226244	1	442	1	1	1 VSG by alignment, 1 VSG detected de novo	6299
I20_mouse2_fat	gon. fat	Mouse 2	Tb1125.VSG.25000	Tbb1125VSG-16	0.932836	250	268	1	1	1 VSG by alignment, 1 VSG detected de novo	5887
I21_mouse2_fat	gon. fat	Mouse 2	Tb1125.VSG.25000	Tbb1125VSG-16	0.920188	196	213	1	1	1 VSG by alignment, 1 VSG detected de novo	3490
K10_mouse2_fat	gon. fat	Mouse 2	Tb1125.VSG.25000	Tbb1125VSG-16	0.968421	368	380	1	1	1 VSG by alignment, 1 VSG detected de novo	5800
K17_mouse2_fat	gon. fat	Mouse 2	Tb1125.VSG.25000	Tbb1125VSG-16	0.964602	327	339	1	1	1 VSG by alignment, 1 VSG detected de novo	3201
M16_mouse2_fat	gon. fat	Mouse 2	Tb1125.VSG.25000	Tbb1125VSG-16	0.967089	382	395	1	1	1 VSG by alignment, 1 VSG detected de novo	5381
N7_mouse2_fat	gon. fat	Mouse 2	Tb1125.VSG.25000	Tbb1125VSG-16	0.864286	121	140	0	1	1 VSG by alignment, no VSG detected de novo	3641
N9_mouse2_fat	gon. fat	Mouse 2	Tb1125.VSG.25000	Tbb1125VSG-16	0.909091	60	66	0	1	1 VSG by alignment, no VSG detected de novo	2098
N11_mouse2_fat	gon. fat	Mouse 2	Tb1125.VSG.25000	Tbb1125VSG-16	0.926941	203	219	1	1	1 VSG by alignment, 1 VSG detected de novo	4438
N12_mouse2_fat	gon. fat	Mouse 2	Tb1125.VSG.25000	Tbb1125VSG-16	0.914773	161	176	1	1	1 VSG by alignment, 1 VSG detected de novo	4152
N17_mouse2_fat	gon. fat	Mouse 2	Tb1125.VSG.25000	Tbb1125VSG-16	0.914692	193	211	0	1	1 VSG by alignment, no VSG detected de novo	3899
N18_mouse2_fat	gon. fat	Mouse 2	Tb1125.VSG.25000	Tbb1125VSG-16	0.0117647	1	85	1	4	>1 VSGs by alignment, 1 VSG detected de novo	3256
N19_mouse2_fat	gon. fat	Mouse 2	Tb1125.VSG.25000	Tbb1125VSG-16	0.916364	252	275	1	1	1 VSG by alignment, 1 VSG detected de novo	5477
N21_mouse2_fat	gon. fat	Mouse 2	Tb1125.VSG.25000	Tbb1125VSG-16	0.00527704	2	379	1	1	1 VSG by alignment, 1 VSG detected de novo	3888
N23_mouse2_fat	gon. fat	Mouse 2	Tb1125.VSG.25000	Tbb1125VSG-16	0.9	99	110	1	1	1 VSG by alignment, 1 VSG detected de novo	3659
N24_mouse2_fat	gon. fat	Mouse 2	Tb1125.VSG.25000	Tbb1125VSG-16	0.895833	43	48	0	1	1 VSG by alignment, no VSG detected de novo	1425
O10_mouse2_fat	gon. fat	Mouse 2	Tb1125.VSG.25000	Tbb1125VSG-16	0.906667	136	150	1	1	1 VSG by alignment, 1 VSG detected de novo	4467
O17_mouse2_fat	gon. fat	Mouse 2	Tb1125.VSG.25000	Tbb1125VSG-16	0.917073	188	205	0	1	1 VSG by alignment, no VSG detected de novo	4497
O23_mouse2_fat	gon. fat	Mouse 2	Tb1125.VSG.25000	Tbb1125VSG-16	0.00420168	1	238	1	1	1 VSG by alignment, 1 VSG detected de novo	3580
P3_mouse2_fat	gon. fat	Mouse 2	Tb1125.VSG.25000	Tbb1125VSG-16	0.946708	302	319	1	1	1 VSG by alignment, 1 VSG detected de novo	5633
P23_mouse2_fat	gon. fat	Mouse 2	Tb1125.VSG.25000	Tbb1125VSG-16	0.930693	188	202	1	1	1 VSG by alignment, 1 VSG detected de novo	4008
D2_mouse1_fat	gon. fat	Mouse 1	Tb1125.VSG.27200	Tbb1125VSG-22	0.00549451	1	182	1	1	1 VSG by alignment, 1 VSG detected de novo	3066
F7_mouse1_fat	gon. fat	Mouse 1	Tb1125.VSG.27200	Tbb1125VSG-22	0.970954	234	241	1	1	1 VSG by alignment, 1 VSG detected de novo	1630
F17_mouse1_fat	gon. fat	Mouse 1	Tb1125.VSG.27200	Tbb1125VSG-22	0.027027	1	37	1	1	1 VSG by alignment, 1 VSG detected de novo	1134
G22_mouse1_fat	gon. fat	Mouse 1	Tb1125.VSG.27200	Tbb1125VSG-22	0.945205	69	73	1	1	1 VSG by alignment, 1 VSG detected de novo	1256
H5_mouse1_fat	gon. fat	Mouse 1	Tb1125.VSG.27200	Tbb1125VSG-22	0.821429	46	56	1	1	1 VSG by alignment, 1 VSG detected de novo	1384
I7_mouse1_fat	gon. fat	Mouse 1	Tb1125.VSG.27200	Tbb1125VSG-22	0.765957	72	94	1	7	>1 VSGs by alignment, 1 VSG detected de novo	2911
I11_mouse1_fat	gon. fat	Mouse 1	Tb1125.VSG.27200	Tbb1125VSG-22	0.00253165	1	395	1	5	>1 VSGs by alignment, 1 VSG detected de novo	4507
L2_mouse1_fat	gon. fat	Mouse 1	Tb1125.VSG.27200	Tbb1125VSG-22	0.936027	278	297	1	1	1 VSG by alignment, 1 VSG detected de novo	6285
L7_mouse1_fat	gon. fat	Mouse 1	Tb1125.VSG.27200	Tbb1125VSG-22	0.00297177	2	673	1	1	1 VSG by alignment, 1 VSG detected de novo	8752
L10_mouse1_fat	gon. fat	Mouse 1	Tb1125.VSG.27200	Tbb1125VSG-22	0.00387597	1	258	1	11	>1 VSGs by alignment, 1 VSG detected de novo	4601
L16_mouse1_fat	gon. fat	Mouse 1	Tb1125.VSG.27200	Tbb1125VSG-22	0.955556	129	135	1	1	1 VSG by alignment, 1 VSG detected de novo	2196
M4_mouse1_fat	gon. fat	Mouse 1	Tb1125.VSG.27200	Tbb1125VSG-22	0.00284091	1	352	0	1	1 VSG by alignment, no VSG detected de novo	11323
M7_mouse1_fat	gon. fat	Mouse 1	Tb1125.VSG.27200	Tbb1125VSG-22	0.00404858	1	247	1	1	1 VSG by alignment, 1 VSG detected de novo	4789
M10_mouse1_fat	gon. fat	Mouse 1	Tb1125.VSG.27200	Tbb1125VSG-22	0.00274725	1	364	1	1	1 VSG by alignment, 1 VSG detected de novo	5020
M15_mouse1_fat	gon. fat	Mouse 1	Tb1125.VSG.27200	Tbb1125VSG-22	0.898305	212	236	1	1	1 VSG by alignment, 1 VSG detected de novo	4893
M18_mouse1_fat	gon. fat	Mouse 1	Tb1125.VSG.27200	Tbb1125VSG-22	0.00458716	1	218	1	1	1 VSG by alignment, 1 VSG detected de novo	4337
M20_mouse1_fat	gon. fat	Mouse 1	Tb1125.VSG.27200	Tbb1125VSG-22	0.97493	350	359	1	1	1 VSG by alignment, 1 VSG detected de novo	3627
M21_mouse1_fat	gon. fat	Mouse 1	Tb1125.VSG.27200	Tbb1125VSG-22	0.931034	108	116	1	1	1 VSG by alignment, 1 VSG detected de novo	4196
M23_mouse1_fat	gon. fat	Mouse 1	Tb1125.VSG.27200	Tbb1125VSG-22	0.0025641	1	390	1	6	>1 VSGs by alignment, 1 VSG detected de novo	7792
N5_mouse1_fat	gon. fat	Mouse 1	Tb1125.VSG.27200	Tbb1125VSG-22	0.00934579	1	107	1	1	1 VSG by alignment, 1 VSG detected de novo	5262
N6_mouse1_fat	gon. fat	Mouse 1	Tb1125.VSG.27200	Tbb1125VSG-22	0.00165563	1	604	1	1	1 VSG by alignment, 1 VSG detected de novo	5377
N7_mouse1_fat	gon. fat	Mouse 1	Tb1125.VSG.27200	Tbb1125VSG-22	0.00319489	1	313	1	1	1 VSG by alignment, 1 VSG detected de novo	5625
N8_mouse1_fat	gon. fat	Mouse 1	Tb1125.VSG.27200	Tbb1125VSG-22	0.00150376	1	665	1	1	1 VSG by alignment, 1 VSG detected de novo	2920
N10_mouse1_fat	gon. fat	Mouse 1	Tb1125.VSG.27200	Tbb1125VSG-22	0.00892857	1	112	0	7	>1 VSGs by alignment, no VSG detected de novo	4402
N13_mouse1_fat	gon. fat	Mouse 1	Tb1125.VSG.27200	Tbb1125VSG-22	0.00684932	1	146	1	7	>1 VSGs by alignment, 1 VSG detected de novo	3016
N14_mouse1_fat	gon. fat	Mouse 1	Tb1125.VSG.27200	Tbb1125VSG-22	0.00347222	1	288	1	4	>1 VSGs by alignment, 1 VSG detected de novo	5198
N15_mouse1_fat	gon. fat	Mouse 1	Tb1125.VSG.27200	Tbb1125VSG-22	0.00172712	1	579	1	1	1 VSG by alignment, 1 VSG detected de novo	7804
N16_mouse1_fat	gon. fat	Mouse 1	Tb1125.VSG.27200	Tbb1125VSG-22	0.00263852	1	379	1	1	1 VSG by alignment, 1 VSG detected de novo	5591
N20_mouse1_fat	gon. fat	Mouse 1	Tb1125.VSG.27200	Tbb1125VSG-22	0.00641026	1	156	1	1	1 VSG by alignment, 1 VSG detected de novo	7266
N21_mouse1_fat	gon. fat	Mouse 1	Tb1125.VSG.27200	Tbb1125VSG-22	0.983209	527	536	1	1	1 VSG by alignment, 1 VSG detected de novo	9580
N22_mouse1_fat	gon. fat	Mouse 1	Tb1125.VSG.27200	Tbb1125VSG-22	0.00719424	1	139	1	1	1 VSG by alignment, 1 VSG detected de novo	2531
N24_mouse1_fat	gon. fat	Mouse 1	Tb1125.VSG.27200	Tbb1125VSG-22	0.00487013	3	616	1	1	1 VSG by alignment, 1 VSG detected de novo	6217
P23_mouse1_fat	gon. fat	Mouse 1	Tb1125.VSG.27200	Tbb1125VSG-22	0.0217391	1	46	0	4	>1 VSGs by alignment, no VSG detected de novo	3398
D14_mouse2_lung	lung	Mouse 2	Tb1125.VSG.27200	Tbb1125VSG-22	0.91	91	100	1	1	1 VSG by alignment, 1 VSG detected de novo	1780
M13_mouse2_lung	lung	Mouse 2	Tb1125.VSG.27200	Tbb1125VSG-22	0.978102	134	137	1	1	1 VSG by alignment, 1 VSG detected de novo	2121
E9_mouse2_heart	heart	Mouse 2	Tb1125.VSG.27200	Tbb1125VSG-22	0.00452489	1	221	1	1	1 VSG by alignment, 1 VSG detected de novo	2711
E18_mouse2_heart	heart	Mouse 2	Tb1125.VSG.27200	Tbb1125VSG-22	0.977528	435	445	1	1	1 VSG by alignment, 1 VSG detected de novo	6689
F21_mouse2_heart	heart	Mouse 2	Tb1125.VSG.27200	Tbb1125VSG-22	0.941606	129	137	1	1	1 VSG by alignment, 1 VSG detected de novo	2614
G1_mouse2_heart	heart	Mouse 2	Tb1125.VSG.27200	Tbb1125VSG-22	0.959627	309	322	1	1	1 VSG by alignment, 1 VSG detected de novo	7213
G5_mouse2_heart	heart	Mouse 2	Tb1125.VSG.27200	Tbb1125VSG-22	0.946602	195	206	1	1	1 VSG by alignment, 1 VSG detected de novo	2769
G21_mouse2_heart	heart	Mouse 2	Tb1125.VSG.27200	Tbb1125VSG-22	0.0909091	1	11	1	2	>1 VSGs by alignment, 1 VSG detected de novo	2600
I23_mouse2_heart	heart	Mouse 2	Tb1125.VSG.27200	Tbb1125VSG-22	0.944134	169	179	1	1	1 VSG by alignment, 1 VSG detected de novo	2153
N1_mouse2_heart	heart	Mouse 2	Tb1125.VSG.27200	Tbb1125VSG-22	0.0217391	1	46	1	2	>1 VSGs by alignment, 1 VSG detected de novo	4123
N3_mouse2_heart	heart	Mouse 2	Tb1125.VSG.27200	Tbb1125VSG-22	0.989305	370	374	1	1	1 VSG by alignment, 1 VSG detected de novo	6033
O1_mouse2_heart	heart	Mouse 2	Tb1125.VSG.27200	Tbb1125VSG-22	0.959752	310	323	1	1	1 VSG by alignment, 1 VSG detected de novo	5946
O3_mouse2_heart	heart	Mouse 2	Tb1125.VSG.27200	Tbb1125VSG-22	0.0277778	1	36	1	8	>1 VSGs by alignment, 1 VSG detected de novo	6034
O7_mouse2_heart	heart	Mouse 2	Tb1125.VSG.27200	Tbb1125VSG-22	0.0384615	1	26	1	5	>1 VSGs by alignment, 1 VSG detected de novo	8300
P2_mouse2_heart	heart	Mouse 2	Tb1125.VSG.27200	Tbb1125VSG-22	0.00228833	1	437	1	1	1 VSG by alignment, 1 VSG detected de novo	7866
P3_mouse2_heart	heart	Mouse 2	Tb1125.VSG.27200	Tbb1125VSG-22	0.0135135	1	74	1	1	1 VSG by alignment, 1 VSG detected de novo	1073
P6_mouse2_heart	heart	Mouse 2	Tb1125.VSG.27200	Tbb1125VSG-22	0.962963	650	675	1	1	1 VSG by alignment, 1 VSG detected de novo	9753
P21_mouse2_heart	heart	Mouse 2	Tb1125.VSG.27200	Tbb1125VSG-22	0.00306748	1	326	1	1	1 VSG by alignment, 1 VSG detected de novo	3051
P22_mouse2_heart	heart	Mouse 2	Tb1125.VSG.27200	Tbb1125VSG-22	0.02	1	50	1	1	1 VSG by alignment, 1 VSG detected de novo	3180
O22_mouse2_fat	gon. fat	Mouse 2	Tb1125.VSG.27200	Tbb1125VSG-22	0.955307	171	179	1	1	1 VSG by alignment, 1 VSG detected de novo	3285
G10_mouse1_fat	gon. fat	Mouse 1	Tb1125.VSG.26420	Tbb1125VSG-24	0.227758	64	281	1	2	>1 VSGs by alignment, 1 VSG detected de novo	5059
M23_mouse1_fat	gon. fat	Mouse 1	Tb1125.VSG.26420	Tbb1125VSG-24	0.228205	89	390	1	6	>1 VSGs by alignment, 1 VSG detected de novo	7792
O15_mouse2_blood	blood	Mouse 2	Tb1125.VSG.26420	Tbb1125VSG-24	0.0344828	2	58	1	4	>1 VSGs by alignment, 1 VSG detected de novo	2402
P15_mouse2_blood	blood	Mouse 2	Tb1125.VSG.26420	Tbb1125VSG-24	0.047619	5	105	1	1	1 VSG by alignment, 1 VSG detected de novo	2322
B15_mouse2_heart	heart	Mouse 2	Tb1125.VSG.26420	Tbb1125VSG-24	0.298419	151	506	1	6	>1 VSGs by alignment, 1 VSG detected de novo	10460
B18_mouse2_heart	heart	Mouse 2	Tb1125.VSG.26420	Tbb1125VSG-24	0.00263852	1	379	1	1	1 VSG by alignment, 1 VSG detected de novo	9651
B21_mouse2_heart	heart	Mouse 2	Tb1125.VSG.26420	Tbb1125VSG-24	0.0264317	6	227	1	1	1 VSG by alignment, 1 VSG detected de novo	3863
C11_mouse2_heart	heart	Mouse 2	Tb1125.VSG.26420	Tbb1125VSG-24	0.231481	50	216	1	4	>1 VSGs by alignment, 1 VSG detected de novo	3486
E19_mouse2_heart	heart	Mouse 2	Tb1125.VSG.26420	Tbb1125VSG-24	0.185859	92	495	1	6	>1 VSGs by alignment, 1 VSG detected de novo	6075
H17_mouse2_heart	heart	Mouse 2	Tb1125.VSG.26420	Tbb1125VSG-24	0.079096	14	177	1	1	1 VSG by alignment, 1 VSG detected de novo	3706
J4_mouse2_heart	heart	Mouse 2	Tb1125.VSG.26420	Tbb1125VSG-24	0.18239	58	318	1	4	>1 VSGs by alignment, 1 VSG detected de novo	3397
K3_mouse2_heart	heart	Mouse 2	Tb1125.VSG.26420	Tbb1125VSG-24	0.203704	33	162	0	5	>1 VSGs by alignment, no VSG detected de novo	5242
K22_mouse2_heart	heart	Mouse 2	Tb1125.VSG.26420	Tbb1125VSG-24	0.170213	40	235	1	4	>1 VSGs by alignment, 1 VSG detected de novo	3705
M6_mouse2_heart	heart	Mouse 2	Tb1125.VSG.26420	Tbb1125VSG-24	0.122977	38	309	1	1	1 VSG by alignment, 1 VSG detected de novo	4819
B7_mouse2_fat	gon. fat	Mouse 2	Tb1125.VSG.26420	Tbb1125VSG-24	0.361607	81	224	1	5	>1 VSGs by alignment, 1 VSG detected de novo	5494
F18_mouse2_fat	gon. fat	Mouse 2	Tb1125.VSG.26420	Tbb1125VSG-24	0.145228	35	241	1	1	1 VSG by alignment, 1 VSG detected de novo	3069
J16_mouse2_fat	gon. fat	Mouse 2	Tb1125.VSG.26420	Tbb1125VSG-24	0.306962	97	316	1	3	>1 VSGs by alignment, 1 VSG detected de novo	3800
L4_mouse1_blood	blood	Mouse 1	Tb1125.VSG.26930	Tbb1125VSG-25	0.0469388	23	490	1	1	1 VSG by alignment, 1 VSG detected de novo	8087
L13_mouse1_blood	blood	Mouse 1	Tb1125.VSG.26930	Tbb1125VSG-25	0.02	2	100	1	8	>1 VSGs by alignment, 1 VSG detected de novo	9242
L14_mouse1_blood	blood	Mouse 1	Tb1125.VSG.26930	Tbb1125VSG-25	0.0588235	1	17	1	4	>1 VSGs by alignment, 1 VSG detected de novo	4835
D22_mouse1_fat	gon. fat	Mouse 1	Tb1125.VSG.26930	Tbb1125VSG-25	0.525253	52	99	1	4	>1 VSGs by alignment, 1 VSG detected de novo	1355
A6_mouse1_fat	gon. fat	Mouse 1	Tb1125.VSG.23360	Tbb1125VSG-31	0.015625	1	64	0	10	>1 VSGs by alignment, no VSG detected de novo	6111
C4_mouse1_heart	heart	Mouse 1	Tb1125.VSG.17230	Tbb1125VSG-34	0.0142857	3	210	1	9	>1 VSGs by alignment, 1 VSG detected de novo	5714
D2_mouse1_heart	heart	Mouse 1	Tb1125.VSG.17230	Tbb1125VSG-34	0.0503597	7	139	1	4	>1 VSGs by alignment, 1 VSG detected de novo	4313
D3_mouse1_heart	heart	Mouse 1	Tb1125.VSG.17230	Tbb1125VSG-34	0.00928382	7	754	1	11	>1 VSGs by alignment, 1 VSG detected de novo	11456
D4_mouse1_heart	heart	Mouse 1	Tb1125.VSG.17230	Tbb1125VSG-34	0.927757	488	526	1	1	1 VSG by alignment, 1 VSG detected de novo	7185
D5_mouse1_heart	heart	Mouse 1	Tb1125.VSG.17230	Tbb1125VSG-34	0.0100756	4	397	1	1	1 VSG by alignment, 1 VSG detected de novo	6429
D6_mouse1_heart	heart	Mouse 1	Tb1125.VSG.17230	Tbb1125VSG-34	0.0136364	6	440	1	10	>1 VSGs by alignment, 1 VSG detected de novo	10958
D7_mouse1_heart	heart	Mouse 1	Tb1125.VSG.17230	Tbb1125VSG-34	0.0200893	9	448	1	11	>1 VSGs by alignment, 1 VSG detected de novo	10152
D8_mouse1_heart	heart	Mouse 1	Tb1125.VSG.17230	Tbb1125VSG-34	0.0337838	10	296	1	9	>1 VSGs by alignment, 1 VSG detected de novo	8631
D9_mouse1_heart	heart	Mouse 1	Tb1125.VSG.17230	Tbb1125VSG-34	0.0212121	7	330	1	1	1 VSG by alignment, 1 VSG detected de novo	7109
D10_mouse1_heart	heart	Mouse 1	Tb1125.VSG.17230	Tbb1125VSG-34	0.0119048	2	168	1	1	1 VSG by alignment, 1 VSG detected de novo	2974
D11_mouse1_heart	heart	Mouse 1	Tb1125.VSG.17230	Tbb1125VSG-34	0.0075	3	400	1	1	1 VSG by alignment, 1 VSG detected de novo	7313
D12_mouse1_heart	heart	Mouse 1	Tb1125.VSG.17230	Tbb1125VSG-34	0.02	8	400	1	1	1 VSG by alignment, 1 VSG detected de novo	5490
D15_mouse1_heart	heart	Mouse 1	Tb1125.VSG.17230	Tbb1125VSG-34	0.0136986	3	219	1	1	1 VSG by alignment, 1 VSG detected de novo	1827
D16_mouse1_heart	heart	Mouse 1	Tb1125.VSG.17230	Tbb1125VSG-34	0.00431034	1	232	1	1	1 VSG by alignment, 1 VSG detected de novo	5155
D17_mouse1_heart	heart	Mouse 1	Tb1125.VSG.17230	Tbb1125VSG-34	0.0149254	8	536	1	1	1 VSG by alignment, 1 VSG detected de novo	10212
D18_mouse1_heart	heart	Mouse 1	Tb1125.VSG.17230	Tbb1125VSG-34	0.0142857	4	280	1	1	1 VSG by alignment, 1 VSG detected de novo	7256
D19_mouse1_heart	heart	Mouse 1	Tb1125.VSG.17230	Tbb1125VSG-34	0.976471	498	510	1	1	1 VSG by alignment, 1 VSG detected de novo	9874
D20_mouse1_heart	heart	Mouse 1	Tb1125.VSG.17230	Tbb1125VSG-34	0.0247934	6	242	1	1	1 VSG by alignment, 1 VSG detected de novo	4065
D21_mouse1_heart	heart	Mouse 1	Tb1125.VSG.17230	Tbb1125VSG-34	0.0103806	6	578	1	8	>1 VSGs by alignment, 1 VSG detected de novo	8546
D22_mouse1_heart	heart	Mouse 1	Tb1125.VSG.17230	Tbb1125VSG-34	0.0275229	9	327	1	1	1 VSG by alignment, 1 VSG detected de novo	3776
D23_mouse1_heart	heart	Mouse 1	Tb1125.VSG.17230	Tbb1125VSG-34	0.0662461	21	317	1	8	>1 VSGs by alignment, 1 VSG detected de novo	4830
F4_mouse1_heart	heart	Mouse 1	Tb1125.VSG.17230	Tbb1125VSG-34	0.0878049	18	205	1	1	1 VSG by alignment, 1 VSG detected de novo	2199
F23_mouse1_heart	heart	Mouse 1	Tb1125.VSG.17230	Tbb1125VSG-34	0.00166113	1	602	1	8	>1 VSGs by alignment, 1 VSG detected de novo	9355
G4_mouse1_heart	heart	Mouse 1	Tb1125.VSG.17230	Tbb1125VSG-34	0.00220264	1	454	1	1	1 VSG by alignment, 1 VSG detected de novo	3141
G6_mouse1_heart	heart	Mouse 1	Tb1125.VSG.17230	Tbb1125VSG-34	0.00296736	1	337	1	1	1 VSG by alignment, 1 VSG detected de novo	4477
G19_mouse1_heart	heart	Mouse 1	Tb1125.VSG.17230	Tbb1125VSG-34	0.00325733	1	307	1	1	1 VSG by alignment, 1 VSG detected de novo	6069
M3_mouse1_heart	heart	Mouse 1	Tb1125.VSG.17230	Tbb1125VSG-34	0.941964	211	224	1	1	1 VSG by alignment, 1 VSG detected de novo	4234
M7_mouse1_heart	heart	Mouse 1	Tb1125.VSG.17230	Tbb1125VSG-34	0.00628931	1	159	1	1	1 VSG by alignment, 1 VSG detected de novo	2847
N6_mouse1_heart	heart	Mouse 1	Tb1125.VSG.17230	Tbb1125VSG-34	0.976744	252	258	1	1	1 VSG by alignment, 1 VSG detected de novo	2646
O3_mouse1_heart	heart	Mouse 1	Tb1125.VSG.17230	Tbb1125VSG-34	0.00204918	1	488	1	1	1 VSG by alignment, 1 VSG detected de novo	7465
O4_mouse1_heart	heart	Mouse 1	Tb1125.VSG.17230	Tbb1125VSG-34	0.00619195	2	323	1	1	1 VSG by alignment, 1 VSG detected de novo	7131
O8_mouse1_heart	heart	Mouse 1	Tb1125.VSG.17230	Tbb1125VSG-34	0.00757576	1	132	1	1	1 VSG by alignment, 1 VSG detected de novo	1568
O14_mouse1_heart	heart	Mouse 1	Tb1125.VSG.17230	Tbb1125VSG-34	0.00326797	1	306	1	1	1 VSG by alignment, 1 VSG detected de novo	3771
P4_mouse1_heart	heart	Mouse 1	Tb1125.VSG.17230	Tbb1125VSG-34	0.00170648	1	586	1	5	>1 VSGs by alignment, 1 VSG detected de novo	9811
C19_mouse2_lung	lung	Mouse 2	Tb1125.VSG.17230	Tbb1125VSG-34	0.0588235	1	17	1	4	>1 VSGs by alignment, 1 VSG detected de novo	4273
C21_mouse2_lung	lung	Mouse 2	Tb1125.VSG.17230	Tbb1125VSG-34	0.956647	331	346	1	1	1 VSG by alignment, 1 VSG detected de novo	5834
I21_mouse2_lung	lung	Mouse 2	Tb1125.VSG.17230	Tbb1125VSG-34	0.0833333	1	12	1	3	>1 VSGs by alignment, 1 VSG detected de novo	2344
E9_mouse2_heart	heart	Mouse 2	Tb1125.VSG.17230	Tbb1125VSG-34	0.00452489	1	221	1	1	1 VSG by alignment, 1 VSG detected de novo	2711
E14_mouse2_heart	heart	Mouse 2	Tb1125.VSG.17230	Tbb1125VSG-34	0.925532	87	94	1	1	1 VSG by alignment, 1 VSG detected de novo	4201
E23_mouse2_heart	heart	Mouse 2	Tb1125.VSG.17230	Tbb1125VSG-34	0.00337838	1	296	1	1	1 VSG by alignment, 1 VSG detected de novo	3189
E24_mouse2_heart	heart	Mouse 2	Tb1125.VSG.17230	Tbb1125VSG-34	0.989011	360	364	1	1	1 VSG by alignment, 1 VSG detected de novo	4855
J24_mouse2_heart	heart	Mouse 2	Tb1125.VSG.17230	Tbb1125VSG-34	0.00512821	1	195	1	1	1 VSG by alignment, 1 VSG detected de novo	2583
D5_mouse2_fat	gon. fat	Mouse 2	Tb1125.VSG.17230	Tbb1125VSG-34	0.00166667	1	600	1	1	1 VSG by alignment, 1 VSG detected de novo	7806
D16_mouse2_fat	gon. fat	Mouse 2	Tb1125.VSG.17230	Tbb1125VSG-34	0.00719424	1	139	0	1	1 VSG by alignment, no VSG detected de novo	4064
D18_mouse2_fat	gon. fat	Mouse 2	Tb1125.VSG.17230	Tbb1125VSG-34	0.00327869	1	305	1	1	1 VSG by alignment, 1 VSG detected de novo	3485
D19_mouse2_fat	gon. fat	Mouse 2	Tb1125.VSG.17230	Tbb1125VSG-34	0.00543478	1	184	1	1	1 VSG by alignment, 1 VSG detected de novo	1373
D20_mouse2_fat	gon. fat	Mouse 2	Tb1125.VSG.17230	Tbb1125VSG-34	0.0107527	1	93	1	1	1 VSG by alignment, 1 VSG detected de novo	2145
M23_mouse2_lung	lung	Mouse 2	Tb1125.VSG.22860	Tbb1125VSG-38	0.00218818	1	457	1	1	1 VSG by alignment, 1 VSG detected de novo	9629
N13_mouse2_lung	lung	Mouse 2	Tb1125.VSG.22860	Tbb1125VSG-38	0.00367647	2	544	1	1	1 VSG by alignment, 1 VSG detected de novo	7353
N19_mouse2_lung	lung	Mouse 2	Tb1125.VSG.22860	Tbb1125VSG-38	0.00934579	1	107	1	1	1 VSG by alignment, 1 VSG detected de novo	3974
N21_mouse2_lung	lung	Mouse 2	Tb1125.VSG.22860	Tbb1125VSG-38	0.0137931	2	145	1	1	1 VSG by alignment, 1 VSG detected de novo	5899
N22_mouse2_lung	lung	Mouse 2	Tb1125.VSG.22860	Tbb1125VSG-38	0.0625	5	80	1	6	>1 VSGs by alignment, 1 VSG detected de novo	6737
N23_mouse2_lung	lung	Mouse 2	Tb1125.VSG.22860	Tbb1125VSG-38	0.960526	584	608	1	1	1 VSG by alignment, 1 VSG detected de novo	14959
K11_mouse2_heart	heart	Mouse 2	Tb1125.VSG.22860	Tbb1125VSG-38	0.9925	397	400	1	1	1 VSG by alignment, 1 VSG detected de novo	2923
K22_mouse2_heart	heart	Mouse 2	Tb1125.VSG.22860	Tbb1125VSG-38	0.00425532	1	235	1	4	>1 VSGs by alignment, 1 VSG detected de novo	3705
B1_mouse1_fat	gon. fat	Mouse 1	Tb1125.VSG.14480	Tbb1125VSG-39	0.00515464	1	194	1	6	>1 VSGs by alignment, 1 VSG detected de novo	5770
B2_mouse1_fat	gon. fat	Mouse 1	Tb1125.VSG.14480	Tbb1125VSG-39	0.976147	532	545	1	1	1 VSG by alignment, 1 VSG detected de novo	4969
B4_mouse1_fat	gon. fat	Mouse 1	Tb1125.VSG.14480	Tbb1125VSG-39	0.97099	569	586	1	1	1 VSG by alignment, 1 VSG detected de novo	5403
B6_mouse1_fat	gon. fat	Mouse 1	Tb1125.VSG.14480	Tbb1125VSG-39	0.0189873	3	158	1	1	1 VSG by alignment, 1 VSG detected de novo	2118
B7_mouse1_fat	gon. fat	Mouse 1	Tb1125.VSG.14480	Tbb1125VSG-39	0.0177515	3	169	1	1	1 VSG by alignment, 1 VSG detected de novo	2793
B9_mouse1_fat	gon. fat	Mouse 1	Tb1125.VSG.14480	Tbb1125VSG-39	0.0108696	1	92	2	1	1 VSG by alignment, > 1 detected de novo	4164
B10_mouse1_fat	gon. fat	Mouse 1	Tb1125.VSG.14480	Tbb1125VSG-39	0.00995025	2	201	1	1	1 VSG by alignment, 1 VSG detected de novo	3940
B11_mouse1_fat	gon. fat	Mouse 1	Tb1125.VSG.14480	Tbb1125VSG-39	0.00362319	1	276	1	1	1 VSG by alignment, 1 VSG detected de novo	3057
B12_mouse1_fat	gon. fat	Mouse 1	Tb1125.VSG.14480	Tbb1125VSG-39	0.025641	4	156	0	1	1 VSG by alignment, no VSG detected de novo	5048
B13_mouse1_fat	gon. fat	Mouse 1	Tb1125.VSG.14480	Tbb1125VSG-39	0.0217391	8	368	1	1	1 VSG by alignment, 1 VSG detected de novo	1925
B14_mouse1_fat	gon. fat	Mouse 1	Tb1125.VSG.14480	Tbb1125VSG-39	0.00632911	1	158	1	6	>1 VSGs by alignment, 1 VSG detected de novo	4564
B15_mouse1_fat	gon. fat	Mouse 1	Tb1125.VSG.14480	Tbb1125VSG-39	0.0163934	1	61	1	1	1 VSG by alignment, 1 VSG detected de novo	3791
B18_mouse1_fat	gon. fat	Mouse 1	Tb1125.VSG.14480	Tbb1125VSG-39	0.973244	291	299	1	1	1 VSG by alignment, 1 VSG detected de novo	3381
B21_mouse1_fat	gon. fat	Mouse 1	Tb1125.VSG.14480	Tbb1125VSG-39	0.0454545	1	22	1	4	>1 VSGs by alignment, 1 VSG detected de novo	1919
C4_mouse1_fat	gon. fat	Mouse 1	Tb1125.VSG.14480	Tbb1125VSG-39	0.981343	263	268	1	1	1 VSG by alignment, 1 VSG detected de novo	2356
C7_mouse1_fat	gon. fat	Mouse 1	Tb1125.VSG.14480	Tbb1125VSG-39	0.0058651	2	341	1	1	1 VSG by alignment, 1 VSG detected de novo	5525
C8_mouse1_fat	gon. fat	Mouse 1	Tb1125.VSG.14480	Tbb1125VSG-39	0.00854701	2	234	1	1	1 VSG by alignment, 1 VSG detected de novo	3952
C14_mouse1_fat	gon. fat	Mouse 1	Tb1125.VSG.14480	Tbb1125VSG-39	0.00210526	1	475	1	1	1 VSG by alignment, 1 VSG detected de novo	5130
C15_mouse1_fat	gon. fat	Mouse 1	Tb1125.VSG.14480	Tbb1125VSG-39	0.02	1	50	0	5	>1 VSGs by alignment, no VSG detected de novo	3071
C17_mouse1_fat	gon. fat	Mouse 1	Tb1125.VSG.14480	Tbb1125VSG-39	0.00869565	1	115	1	4	>1 VSGs by alignment, 1 VSG detected de novo	3086
C20_mouse1_fat	gon. fat	Mouse 1	Tb1125.VSG.14480	Tbb1125VSG-39	0.962963	364	378	1	1	1 VSG by alignment, 1 VSG detected de novo	3312
D2_mouse1_fat	gon. fat	Mouse 1	Tb1125.VSG.14480	Tbb1125VSG-39	0.00549451	1	182	1	1	1 VSG by alignment, 1 VSG detected de novo	3066
D5_mouse1_fat	gon. fat	Mouse 1	Tb1125.VSG.14480	Tbb1125VSG-39	0.975439	278	285	1	1	1 VSG by alignment, 1 VSG detected de novo	2307
D7_mouse1_fat	gon. fat	Mouse 1	Tb1125.VSG.14480	Tbb1125VSG-39	0.0263158	2	76	1	1	1 VSG by alignment, 1 VSG detected de novo	6103
D8_mouse1_fat	gon. fat	Mouse 1	Tb1125.VSG.14480	Tbb1125VSG-39	0.00983607	3	305	1	1	1 VSG by alignment, 1 VSG detected de novo	4526
D9_mouse1_fat	gon. fat	Mouse 1	Tb1125.VSG.14480	Tbb1125VSG-39	0.0462428	8	173	1	7	>1 VSGs by alignment, 1 VSG detected de novo	4745
D11_mouse1_fat	gon. fat	Mouse 1	Tb1125.VSG.14480	Tbb1125VSG-39	0.109375	7	64	1	1	1 VSG by alignment, 1 VSG detected de novo	3103
D15_mouse1_fat	gon. fat	Mouse 1	Tb1125.VSG.14480	Tbb1125VSG-39	0.00806452	1	124	0	1	1 VSG by alignment, no VSG detected de novo	3184
D16_mouse1_fat	gon. fat	Mouse 1	Tb1125.VSG.14480	Tbb1125VSG-39	0.919679	229	249	2	1	1 VSG by alignment, > 1 detected de novo	4236
D22_mouse1_fat	gon. fat	Mouse 1	Tb1125.VSG.14480	Tbb1125VSG-39	0.414141	41	99	1	4	>1 VSGs by alignment, 1 VSG detected de novo	1355
E4_mouse1_fat	gon. fat	Mouse 1	Tb1125.VSG.14480	Tbb1125VSG-39	0.01	1	100	1	1	1 VSG by alignment, 1 VSG detected de novo	1859
E7_mouse1_fat	gon. fat	Mouse 1	Tb1125.VSG.14480	Tbb1125VSG-39	0.0408163	2	49	0	5	>1 VSGs by alignment, no VSG detected de novo	1694
E8_mouse1_fat	gon. fat	Mouse 1	Tb1125.VSG.14480	Tbb1125VSG-39	0.982301	111	113	1	1	1 VSG by alignment, 1 VSG detected de novo	1128
E10_mouse1_fat	gon. fat	Mouse 1	Tb1125.VSG.14480	Tbb1125VSG-39	0.0606061	2	33	1	5	>1 VSGs by alignment, 1 VSG detected de novo	2615
E13_mouse1_fat	gon. fat	Mouse 1	Tb1125.VSG.14480	Tbb1125VSG-39	0.937028	372	397	1	1	1 VSG by alignment, 1 VSG detected de novo	6159
E15_mouse1_fat	gon. fat	Mouse 1	Tb1125.VSG.14480	Tbb1125VSG-39	0.00666667	1	150	1	1	1 VSG by alignment, 1 VSG detected de novo	4883
E16_mouse1_fat	gon. fat	Mouse 1	Tb1125.VSG.14480	Tbb1125VSG-39	0.0042735	1	234	1	1	1 VSG by alignment, 1 VSG detected de novo	2733
E24_mouse1_fat	gon. fat	Mouse 1	Tb1125.VSG.14480	Tbb1125VSG-39	0.00719424	1	139	1	1	1 VSG by alignment, 1 VSG detected de novo	3930
F8_mouse1_fat	gon. fat	Mouse 1	Tb1125.VSG.14480	Tbb1125VSG-39	0.987069	229	232	1	1	1 VSG by alignment, 1 VSG detected de novo	2319
F14_mouse1_fat	gon. fat	Mouse 1	Tb1125.VSG.14480	Tbb1125VSG-39	0.00900901	1	111	1	1	1 VSG by alignment, 1 VSG detected de novo	3404
F24_mouse1_fat	gon. fat	Mouse 1	Tb1125.VSG.14480	Tbb1125VSG-39	0.973822	186	191	1	1	1 VSG by alignment, 1 VSG detected de novo	1885
G13_mouse1_fat	gon. fat	Mouse 1	Tb1125.VSG.14480	Tbb1125VSG-39	0.0131579	1	76	1	8	>1 VSGs by alignment, 1 VSG detected de novo	3711
G16_mouse1_fat	gon. fat	Mouse 1	Tb1125.VSG.14480	Tbb1125VSG-39	0.982222	442	450	1	1	1 VSG by alignment, 1 VSG detected de novo	2994
H1_mouse1_fat	gon. fat	Mouse 1	Tb1125.VSG.14480	Tbb1125VSG-39	0.977941	133	136	1	1	1 VSG by alignment, 1 VSG detected de novo	1198
H7_mouse1_fat	gon. fat	Mouse 1	Tb1125.VSG.14480	Tbb1125VSG-39	0.125	2	16	0	4	>1 VSGs by alignment, no VSG detected de novo	2121
H13_mouse1_fat	gon. fat	Mouse 1	Tb1125.VSG.14480	Tbb1125VSG-39	0.00650759	3	461	1	1	1 VSG by alignment, 1 VSG detected de novo	7859
H14_mouse1_fat	gon. fat	Mouse 1	Tb1125.VSG.14480	Tbb1125VSG-39	0.957173	447	467	1	1	1 VSG by alignment, 1 VSG detected de novo	5267
H16_mouse1_fat	gon. fat	Mouse 1	Tb1125.VSG.14480	Tbb1125VSG-39	0.00793651	1	126	2	1	1 VSG by alignment, > 1 detected de novo	3077
H18_mouse1_fat	gon. fat	Mouse 1	Tb1125.VSG.14480	Tbb1125VSG-39	0.0333333	1	30	0	1	1 VSG by alignment, no VSG detected de novo	1342
H23_mouse1_fat	gon. fat	Mouse 1	Tb1125.VSG.14480	Tbb1125VSG-39	0.010989	1	91	1	1	1 VSG by alignment, 1 VSG detected de novo	2137
I1_mouse1_fat	gon. fat	Mouse 1	Tb1125.VSG.14480	Tbb1125VSG-39	0.00531915	1	188	1	1	1 VSG by alignment, 1 VSG detected de novo	2841
I7_mouse1_fat	gon. fat	Mouse 1	Tb1125.VSG.14480	Tbb1125VSG-39	0.0106383	1	94	1	7	>1 VSGs by alignment, 1 VSG detected de novo	2911
I12_mouse1_fat	gon. fat	Mouse 1	Tb1125.VSG.14480	Tbb1125VSG-39	0.844156	195	231	1	1	1 VSG by alignment, 1 VSG detected de novo	5005
I14_mouse1_fat	gon. fat	Mouse 1	Tb1125.VSG.14480	Tbb1125VSG-39	0.00389105	1	257	1	1	1 VSG by alignment, 1 VSG detected de novo	4819
I15_mouse1_fat	gon. fat	Mouse 1	Tb1125.VSG.14480	Tbb1125VSG-39	0.0175439	1	57	1	5	>1 VSGs by alignment, 1 VSG detected de novo	6441
I24_mouse1_fat	gon. fat	Mouse 1	Tb1125.VSG.14480	Tbb1125VSG-39	0.037037	1	27	1	2	>1 VSGs by alignment, 1 VSG detected de novo	1735
J7_mouse1_fat	gon. fat	Mouse 1	Tb1125.VSG.14480	Tbb1125VSG-39	0.0103093	2	194	1	1	1 VSG by alignment, 1 VSG detected de novo	2561
J9_mouse1_fat	gon. fat	Mouse 1	Tb1125.VSG.14480	Tbb1125VSG-39	0.00224719	1	445	1	1	1 VSG by alignment, 1 VSG detected de novo	11895
J13_mouse1_fat	gon. fat	Mouse 1	Tb1125.VSG.14480	Tbb1125VSG-39	0.966837	379	392	1	1	1 VSG by alignment, 1 VSG detected de novo	5116
J16_mouse1_fat	gon. fat	Mouse 1	Tb1125.VSG.14480	Tbb1125VSG-39	0.0181818	1	55	1	1	1 VSG by alignment, 1 VSG detected de novo	1208
K1_mouse1_fat	gon. fat	Mouse 1	Tb1125.VSG.14480	Tbb1125VSG-39	0.966967	322	333	1	1	1 VSG by alignment, 1 VSG detected de novo	5325
K13_mouse1_fat	gon. fat	Mouse 1	Tb1125.VSG.14480	Tbb1125VSG-39	0.002079	1	481	1	1	1 VSG by alignment, 1 VSG detected de novo	6804
K14_mouse1_fat	gon. fat	Mouse 1	Tb1125.VSG.14480	Tbb1125VSG-39	0.0033557	1	298	1	1	1 VSG by alignment, 1 VSG detected de novo	4485
L2_mouse1_fat	gon. fat	Mouse 1	Tb1125.VSG.14480	Tbb1125VSG-39	0.013468	4	297	1	1	1 VSG by alignment, 1 VSG detected de novo	6285
L6_mouse1_fat	gon. fat	Mouse 1	Tb1125.VSG.14480	Tbb1125VSG-39	0.0189873	3	158	1	1	1 VSG by alignment, 1 VSG detected de novo	1735
L7_mouse1_fat	gon. fat	Mouse 1	Tb1125.VSG.14480	Tbb1125VSG-39	0.934621	629	673	1	1	1 VSG by alignment, 1 VSG detected de novo	8752
L8_mouse1_fat	gon. fat	Mouse 1	Tb1125.VSG.14480	Tbb1125VSG-39	0.0155763	5	321	1	1	1 VSG by alignment, 1 VSG detected de novo	9082
L9_mouse1_fat	gon. fat	Mouse 1	Tb1125.VSG.14480	Tbb1125VSG-39	0.978082	714	730	1	1	1 VSG by alignment, 1 VSG detected de novo	7911
L10_mouse1_fat	gon. fat	Mouse 1	Tb1125.VSG.14480	Tbb1125VSG-39	0.0271318	7	258	1	11	>1 VSGs by alignment, 1 VSG detected de novo	4601
L11_mouse1_fat	gon. fat	Mouse 1	Tb1125.VSG.14480	Tbb1125VSG-39	0.00631579	3	475	1	1	1 VSG by alignment, 1 VSG detected de novo	7652
L13_mouse1_fat	gon. fat	Mouse 1	Tb1125.VSG.14480	Tbb1125VSG-39	0.0151844	7	461	1	1	1 VSG by alignment, 1 VSG detected de novo	6613
L14_mouse1_fat	gon. fat	Mouse 1	Tb1125.VSG.14480	Tbb1125VSG-39	0.028169	2	71	1	4	>1 VSGs by alignment, 1 VSG detected de novo	3551
L15_mouse1_fat	gon. fat	Mouse 1	Tb1125.VSG.14480	Tbb1125VSG-39	0.026087	3	115	1	1	1 VSG by alignment, 1 VSG detected de novo	4045
L16_mouse1_fat	gon. fat	Mouse 1	Tb1125.VSG.14480	Tbb1125VSG-39	0.037037	5	135	1	1	1 VSG by alignment, 1 VSG detected de novo	2196
L19_mouse1_fat	gon. fat	Mouse 1	Tb1125.VSG.14480	Tbb1125VSG-39	0.016	4	250	1	1	1 VSG by alignment, 1 VSG detected de novo	2048
L20_mouse1_fat	gon. fat	Mouse 1	Tb1125.VSG.14480	Tbb1125VSG-39	0.0277778	3	108	1	1	1 VSG by alignment, 1 VSG detected de novo	1756
L22_mouse1_fat	gon. fat	Mouse 1	Tb1125.VSG.14480	Tbb1125VSG-39	0.0181818	1	55	0	3	>1 VSGs by alignment, no VSG detected de novo	2470
L23_mouse1_fat	gon. fat	Mouse 1	Tb1125.VSG.14480	Tbb1125VSG-39	0.940217	173	184	1	1	1 VSG by alignment, 1 VSG detected de novo	4541
M4_mouse1_fat	gon. fat	Mouse 1	Tb1125.VSG.14480	Tbb1125VSG-39	0.00284091	1	352	0	1	1 VSG by alignment, no VSG detected de novo	11323
M6_mouse1_fat	gon. fat	Mouse 1	Tb1125.VSG.14480	Tbb1125VSG-39	0.880645	273	310	1	1	1 VSG by alignment, 1 VSG detected de novo	4903
M7_mouse1_fat	gon. fat	Mouse 1	Tb1125.VSG.14480	Tbb1125VSG-39	0.00404858	1	247	1	1	1 VSG by alignment, 1 VSG detected de novo	4789
M15_mouse1_fat	gon. fat	Mouse 1	Tb1125.VSG.14480	Tbb1125VSG-39	0.00423729	1	236	1	1	1 VSG by alignment, 1 VSG detected de novo	4893
N1_mouse1_fat	gon. fat	Mouse 1	Tb1125.VSG.14480	Tbb1125VSG-39	0.00480769	1	208	1	5	>1 VSGs by alignment, 1 VSG detected de novo	6214
N2_mouse1_fat	gon. fat	Mouse 1	Tb1125.VSG.14480	Tbb1125VSG-39	0.96124	496	516	1	1	1 VSG by alignment, 1 VSG detected de novo	4498
N3_mouse1_fat	gon. fat	Mouse 1	Tb1125.VSG.14480	Tbb1125VSG-39	0.00857143	3	350	1	8	>1 VSGs by alignment, 1 VSG detected de novo	4268
N5_mouse1_fat	gon. fat	Mouse 1	Tb1125.VSG.14480	Tbb1125VSG-39	0.0280374	3	107	1	1	1 VSG by alignment, 1 VSG detected de novo	5262
N6_mouse1_fat	gon. fat	Mouse 1	Tb1125.VSG.14480	Tbb1125VSG-39	0.00165563	1	604	1	1	1 VSG by alignment, 1 VSG detected de novo	5377
N7_mouse1_fat	gon. fat	Mouse 1	Tb1125.VSG.14480	Tbb1125VSG-39	0.0127796	4	313	1	1	1 VSG by alignment, 1 VSG detected de novo	5625
N8_mouse1_fat	gon. fat	Mouse 1	Tb1125.VSG.14480	Tbb1125VSG-39	0.00300752	2	665	1	1	1 VSG by alignment, 1 VSG detected de novo	2920
N9_mouse1_fat	gon. fat	Mouse 1	Tb1125.VSG.14480	Tbb1125VSG-39	0.125	3	24	1	7	>1 VSGs by alignment, 1 VSG detected de novo	6603
N10_mouse1_fat	gon. fat	Mouse 1	Tb1125.VSG.14480	Tbb1125VSG-39	0.0267857	3	112	0	7	>1 VSGs by alignment, no VSG detected de novo	4402
N11_mouse1_fat	gon. fat	Mouse 1	Tb1125.VSG.14480	Tbb1125VSG-39	0.97417	264	271	1	1	1 VSG by alignment, 1 VSG detected de novo	4383
N13_mouse1_fat	gon. fat	Mouse 1	Tb1125.VSG.14480	Tbb1125VSG-39	0.0136986	2	146	1	7	>1 VSGs by alignment, 1 VSG detected de novo	3016
N14_mouse1_fat	gon. fat	Mouse 1	Tb1125.VSG.14480	Tbb1125VSG-39	0.00694444	2	288	1	4	>1 VSGs by alignment, 1 VSG detected de novo	5198
N15_mouse1_fat	gon. fat	Mouse 1	Tb1125.VSG.14480	Tbb1125VSG-39	0.989637	573	579	1	1	1 VSG by alignment, 1 VSG detected de novo	7804
N16_mouse1_fat	gon. fat	Mouse 1	Tb1125.VSG.14480	Tbb1125VSG-39	0.00527704	2	379	1	1	1 VSG by alignment, 1 VSG detected de novo	5591
N17_mouse1_fat	gon. fat	Mouse 1	Tb1125.VSG.14480	Tbb1125VSG-39	0.93007	399	429	1	1	1 VSG by alignment, 1 VSG detected de novo	8465
N18_mouse1_fat	gon. fat	Mouse 1	Tb1125.VSG.14480	Tbb1125VSG-39	0.00571429	3	525	1	1	1 VSG by alignment, 1 VSG detected de novo	6551
N19_mouse1_fat	gon. fat	Mouse 1	Tb1125.VSG.14480	Tbb1125VSG-39	0.0145349	5	344	1	1	1 VSG by alignment, 1 VSG detected de novo	8041
N20_mouse1_fat	gon. fat	Mouse 1	Tb1125.VSG.14480	Tbb1125VSG-39	0.0128205	2	156	1	1	1 VSG by alignment, 1 VSG detected de novo	7266
N22_mouse1_fat	gon. fat	Mouse 1	Tb1125.VSG.14480	Tbb1125VSG-39	0.0143885	2	139	1	1	1 VSG by alignment, 1 VSG detected de novo	2531
N23_mouse1_fat	gon. fat	Mouse 1	Tb1125.VSG.14480	Tbb1125VSG-39	0.00578035	1	173	1	6	>1 VSGs by alignment, 1 VSG detected de novo	4295
N24_mouse1_fat	gon. fat	Mouse 1	Tb1125.VSG.14480	Tbb1125VSG-39	0.98539	607	616	1	1	1 VSG by alignment, 1 VSG detected de novo	6217
O2_mouse1_fat	gon. fat	Mouse 1	Tb1125.VSG.14480	Tbb1125VSG-39	0.00406504	1	246	1	1	1 VSG by alignment, 1 VSG detected de novo	2459
O7_mouse1_fat	gon. fat	Mouse 1	Tb1125.VSG.14480	Tbb1125VSG-39	0.0652174	3	46	0	5	>1 VSGs by alignment, no VSG detected de novo	2389
O8_mouse1_fat	gon. fat	Mouse 1	Tb1125.VSG.14480	Tbb1125VSG-39	0.00854701	1	117	1	1	1 VSG by alignment, 1 VSG detected de novo	1595
O9_mouse1_fat	gon. fat	Mouse 1	Tb1125.VSG.14480	Tbb1125VSG-39	0.0377358	4	106	1	1	1 VSG by alignment, 1 VSG detected de novo	2053
O10_mouse1_fat	gon. fat	Mouse 1	Tb1125.VSG.14480	Tbb1125VSG-39	0.0215054	2	93	0	1	1 VSG by alignment, no VSG detected de novo	1685
O13_mouse1_fat	gon. fat	Mouse 1	Tb1125.VSG.14480	Tbb1125VSG-39	0.972549	496	510	1	1	1 VSG by alignment, 1 VSG detected de novo	5517
O14_mouse1_fat	gon. fat	Mouse 1	Tb1125.VSG.14480	Tbb1125VSG-39	0.008	1	125	1	1	1 VSG by alignment, 1 VSG detected de novo	3814
O15_mouse1_fat	gon. fat	Mouse 1	Tb1125.VSG.14480	Tbb1125VSG-39	0.0243902	2	82	1	7	>1 VSGs by alignment, 1 VSG detected de novo	5592
O20_mouse1_fat	gon. fat	Mouse 1	Tb1125.VSG.14480	Tbb1125VSG-39	0.00465116	1	215	1	1	1 VSG by alignment, 1 VSG detected de novo	5943
B14_mouse2_heart	heart	Mouse 2	Tb1125.VSG.14480	Tbb1125VSG-39	0.00591716	1	169	1	1	1 VSG by alignment, 1 VSG detected de novo	7086
B17_mouse2_heart	heart	Mouse 2	Tb1125.VSG.14480	Tbb1125VSG-39	0.047619	1	21	1	5	>1 VSGs by alignment, 1 VSG detected de novo	5461
E2_mouse2_heart	heart	Mouse 2	Tb1125.VSG.14480	Tbb1125VSG-39	0.0026738	1	374	1	1	1 VSG by alignment, 1 VSG detected de novo	3458
E9_mouse2_heart	heart	Mouse 2	Tb1125.VSG.14480	Tbb1125VSG-39	0.00452489	1	221	1	1	1 VSG by alignment, 1 VSG detected de novo	2711
E18_mouse2_heart	heart	Mouse 2	Tb1125.VSG.14480	Tbb1125VSG-39	0.00224719	1	445	1	1	1 VSG by alignment, 1 VSG detected de novo	6689
E20_mouse2_heart	heart	Mouse 2	Tb1125.VSG.14480	Tbb1125VSG-39	0.0526316	1	19	1	2	>1 VSGs by alignment, 1 VSG detected de novo	3620
E23_mouse2_heart	heart	Mouse 2	Tb1125.VSG.14480	Tbb1125VSG-39	0.00337838	1	296	1	1	1 VSG by alignment, 1 VSG detected de novo	3189
H22_mouse2_heart	heart	Mouse 2	Tb1125.VSG.14480	Tbb1125VSG-39	0.0070922	1	141	1	4	>1 VSGs by alignment, 1 VSG detected de novo	3427
K1_mouse2_heart	heart	Mouse 2	Tb1125.VSG.14480	Tbb1125VSG-39	0.00252525	1	396	1	1	1 VSG by alignment, 1 VSG detected de novo	5658
L2_mouse2_heart	heart	Mouse 2	Tb1125.VSG.14480	Tbb1125VSG-39	0.97549	199	204	1	1	1 VSG by alignment, 1 VSG detected de novo	1386
L9_mouse2_heart	heart	Mouse 2	Tb1125.VSG.14480	Tbb1125VSG-39	0.00294985	1	339	1	1	1 VSG by alignment, 1 VSG detected de novo	5364
L15_mouse2_heart	heart	Mouse 2	Tb1125.VSG.14480	Tbb1125VSG-39	0.00877193	1	114	2	3	>1 VSGs by alignment, >1 VSG detected de novo	3522
N1_mouse2_heart	heart	Mouse 2	Tb1125.VSG.14480	Tbb1125VSG-39	0.0217391	1	46	1	2	>1 VSGs by alignment, 1 VSG detected de novo	4123
O21_mouse2_heart	heart	Mouse 2	Tb1125.VSG.14480	Tbb1125VSG-39	0.047619	1	21	1	5	>1 VSGs by alignment, 1 VSG detected de novo	4899
C5_mouse1_blood	blood	Mouse 1	Tb1125.VSG.23160	Tbb1125VSG-40	0.04	1	25	1	5	>1 VSGs by alignment, 1 VSG detected de novo	9433
C6_mouse1_blood	blood	Mouse 1	Tb1125.VSG.23160	Tbb1125VSG-40	0.0454545	1	22	1	4	>1 VSGs by alignment, 1 VSG detected de novo	9654
C16_mouse1_blood	blood	Mouse 1	Tb1125.VSG.23160	Tbb1125VSG-40	0.0434783	1	23	1	3	>1 VSGs by alignment, 1 VSG detected de novo	9833
C17_mouse1_blood	blood	Mouse 1	Tb1125.VSG.23160	Tbb1125VSG-40	0.108696	25	230	1	1	1 VSG by alignment, 1 VSG detected de novo	4771
F17_mouse1_blood	blood	Mouse 1	Tb1125.VSG.23160	Tbb1125VSG-40	0.0212766	1	47	1	6	>1 VSGs by alignment, 1 VSG detected de novo	8813
L2_mouse1_blood	blood	Mouse 1	Tb1125.VSG.23160	Tbb1125VSG-40	0.712871	288	404	1	5	>1 VSGs by alignment, 1 VSG detected de novo	6674
L3_mouse1_blood	blood	Mouse 1	Tb1125.VSG.23160	Tbb1125VSG-40	0.00591716	1	169	1	1	1 VSG by alignment, 1 VSG detected de novo	10048
L4_mouse1_blood	blood	Mouse 1	Tb1125.VSG.23160	Tbb1125VSG-40	0.00204082	1	490	1	1	1 VSG by alignment, 1 VSG detected de novo	8087
L9_mouse1_blood	blood	Mouse 1	Tb1125.VSG.23160	Tbb1125VSG-40	0.00826446	1	121	1	8	>1 VSGs by alignment, 1 VSG detected de novo	7320
L14_mouse1_blood	blood	Mouse 1	Tb1125.VSG.23160	Tbb1125VSG-40	0.0588235	1	17	1	4	>1 VSGs by alignment, 1 VSG detected de novo	4835
L16_mouse1_blood	blood	Mouse 1	Tb1125.VSG.23160	Tbb1125VSG-40	0.0322581	1	31	1	3	>1 VSGs by alignment, 1 VSG detected de novo	5928
L18_mouse1_blood	blood	Mouse 1	Tb1125.VSG.23160	Tbb1125VSG-40	0.708333	51	72	1	2	>1 VSGs by alignment, 1 VSG detected de novo	1978
L22_mouse1_blood	blood	Mouse 1	Tb1125.VSG.23160	Tbb1125VSG-40	0.0384615	1	26	0	1	1 VSG by alignment, no VSG detected de novo	3385
N2_mouse1_blood	blood	Mouse 1	Tb1125.VSG.23160	Tbb1125VSG-40	0.075	6	80	1	6	>1 VSGs by alignment, 1 VSG detected de novo	6391
N7_mouse1_blood	blood	Mouse 1	Tb1125.VSG.23160	Tbb1125VSG-40	0.0588235	1	17	1	4	>1 VSGs by alignment, 1 VSG detected de novo	4015
A3_mouse1_fat	gon. fat	Mouse 1	Tb1125.VSG.23160	Tbb1125VSG-40	0.739645	125	169	1	6	>1 VSGs by alignment, 1 VSG detected de novo	7072
C17_mouse1_fat	gon. fat	Mouse 1	Tb1125.VSG.23160	Tbb1125VSG-40	0.791304	91	115	1	4	>1 VSGs by alignment, 1 VSG detected de novo	3086
D7_mouse1_fat	gon. fat	Mouse 1	Tb1125.VSG.23160	Tbb1125VSG-40	0.0131579	1	76	1	1	1 VSG by alignment, 1 VSG detected de novo	6103
D10_mouse1_fat	gon. fat	Mouse 1	Tb1125.VSG.23160	Tbb1125VSG-40	0.766355	82	107	1	3	>1 VSGs by alignment, 1 VSG detected de novo	3985
K1_mouse1_fat	gon. fat	Mouse 1	Tb1125.VSG.23160	Tbb1125VSG-40	0.003003	1	333	1	1	1 VSG by alignment, 1 VSG detected de novo	5325
K8_mouse1_fat	gon. fat	Mouse 1	Tb1125.VSG.23160	Tbb1125VSG-40	0.640625	82	128	1	9	>1 VSGs by alignment, 1 VSG detected de novo	7534
A3_mouse1_blood	blood	Mouse 1	Tb1125.VSG.14310	Tbb1125VSG-43	0.959677	357	372	1	1	1 VSG by alignment, 1 VSG detected de novo	7970
C21_mouse1_blood	blood	Mouse 1	Tb1125.VSG.14310	Tbb1125VSG-43	0.75	12	16	0	1	1 VSG by alignment, no VSG detected de novo	2151
E23_mouse1_blood	blood	Mouse 1	Tb1125.VSG.14310	Tbb1125VSG-43	0.477273	21	44	0	8	>1 VSGs by alignment, no VSG detected de novo	6149
F2_mouse1_blood	blood	Mouse 1	Tb1125.VSG.14310	Tbb1125VSG-43	0.030303	1	33	1	6	>1 VSGs by alignment, 1 VSG detected de novo	8382
F6_mouse1_blood	blood	Mouse 1	Tb1125.VSG.14310	Tbb1125VSG-43	0.0123457	1	81	1	1	1 VSG by alignment, 1 VSG detected de novo	6112
F7_mouse1_blood	blood	Mouse 1	Tb1125.VSG.14310	Tbb1125VSG-43	0.00571429	1	175	1	1	1 VSG by alignment, 1 VSG detected de novo	9566
F11_mouse1_blood	blood	Mouse 1	Tb1125.VSG.14310	Tbb1125VSG-43	0.975309	237	243	1	1	1 VSG by alignment, 1 VSG detected de novo	4025
F12_mouse1_blood	blood	Mouse 1	Tb1125.VSG.14310	Tbb1125VSG-43	0.902222	203	225	1	1	1 VSG by alignment, 1 VSG detected de novo	6487
F14_mouse1_blood	blood	Mouse 1	Tb1125.VSG.14310	Tbb1125VSG-43	0.954545	315	330	1	1	1 VSG by alignment, 1 VSG detected de novo	6969
F15_mouse1_blood	blood	Mouse 1	Tb1125.VSG.14310	Tbb1125VSG-43	0.00510204	1	196	1	1	1 VSG by alignment, 1 VSG detected de novo	3460
F17_mouse1_blood	blood	Mouse 1	Tb1125.VSG.14310	Tbb1125VSG-43	0.574468	27	47	1	6	>1 VSGs by alignment, 1 VSG detected de novo	8813
F18_mouse1_blood	blood	Mouse 1	Tb1125.VSG.14310	Tbb1125VSG-43	0.909091	70	77	1	1	1 VSG by alignment, 1 VSG detected de novo	8215
F20_mouse1_blood	blood	Mouse 1	Tb1125.VSG.14310	Tbb1125VSG-43	0.960227	169	176	1	1	1 VSG by alignment, 1 VSG detected de novo	3905
F21_mouse1_blood	blood	Mouse 1	Tb1125.VSG.14310	Tbb1125VSG-43	0.0333333	1	30	0	2	>1 VSGs by alignment, no VSG detected de novo	4212
F24_mouse1_blood	blood	Mouse 1	Tb1125.VSG.14310	Tbb1125VSG-43	0.025641	1	39	1	6	>1 VSGs by alignment, 1 VSG detected de novo	6515
G3_mouse1_blood	blood	Mouse 1	Tb1125.VSG.14310	Tbb1125VSG-43	0.0338983	6	177	1	1	1 VSG by alignment, 1 VSG detected de novo	11890
G4_mouse1_blood	blood	Mouse 1	Tb1125.VSG.14310	Tbb1125VSG-43	0.1	4	40	1	9	>1 VSGs by alignment, 1 VSG detected de novo	10255
G5_mouse1_blood	blood	Mouse 1	Tb1125.VSG.14310	Tbb1125VSG-43	0.0114943	1	87	1	6	>1 VSGs by alignment, 1 VSG detected de novo	9568
G20_mouse1_blood	blood	Mouse 1	Tb1125.VSG.14310	Tbb1125VSG-43	0.7	21	30	0	3	>1 VSGs by alignment, no VSG detected de novo	3208
H2_mouse1_blood	blood	Mouse 1	Tb1125.VSG.14310	Tbb1125VSG-43	0.975728	402	412	1	1	1 VSG by alignment, 1 VSG detected de novo	5616
H3_mouse1_blood	blood	Mouse 1	Tb1125.VSG.14310	Tbb1125VSG-43	0.00775194	1	129	1	10	>1 VSGs by alignment, 1 VSG detected de novo	6151
H4_mouse1_blood	blood	Mouse 1	Tb1125.VSG.14310	Tbb1125VSG-43	0.030303	1	33	1	3	>1 VSGs by alignment, 1 VSG detected de novo	8548
H9_mouse1_blood	blood	Mouse 1	Tb1125.VSG.14310	Tbb1125VSG-43	0.0625	1	16	1	6	>1 VSGs by alignment, 1 VSG detected de novo	6948
H14_mouse1_blood	blood	Mouse 1	Tb1125.VSG.14310	Tbb1125VSG-43	0.133333	2	15	1	4	>1 VSGs by alignment, 1 VSG detected de novo	4478
H21_mouse1_blood	blood	Mouse 1	Tb1125.VSG.14310	Tbb1125VSG-43	0.02	1	50	1	1	1 VSG by alignment, 1 VSG detected de novo	4072
H24_mouse1_blood	blood	Mouse 1	Tb1125.VSG.14310	Tbb1125VSG-43	0.705882	24	34	0	4	>1 VSGs by alignment, no VSG detected de novo	3388
I1_mouse1_blood	blood	Mouse 1	Tb1125.VSG.14310	Tbb1125VSG-43	0.936306	147	157	1	1	1 VSG by alignment, 1 VSG detected de novo	3651
I3_mouse1_blood	blood	Mouse 1	Tb1125.VSG.14310	Tbb1125VSG-43	0.971631	274	282	1	1	1 VSG by alignment, 1 VSG detected de novo	5523
I13_mouse1_blood	blood	Mouse 1	Tb1125.VSG.14310	Tbb1125VSG-43	0.974576	460	472	1	1	1 VSG by alignment, 1 VSG detected de novo	7373
I14_mouse1_blood	blood	Mouse 1	Tb1125.VSG.14310	Tbb1125VSG-43	0.00813008	1	123	1	1	1 VSG by alignment, 1 VSG detected de novo	5722
I19_mouse1_blood	blood	Mouse 1	Tb1125.VSG.14310	Tbb1125VSG-43	0.0049505	1	202	1	1	1 VSG by alignment, 1 VSG detected de novo	3739
I24_mouse1_blood	blood	Mouse 1	Tb1125.VSG.14310	Tbb1125VSG-43	0.971831	69	71	1	1	1 VSG by alignment, 1 VSG detected de novo	1249
J2_mouse1_blood	blood	Mouse 1	Tb1125.VSG.14310	Tbb1125VSG-43	0.932624	263	282	1	1	1 VSG by alignment, 1 VSG detected de novo	7414
J4_mouse1_blood	blood	Mouse 1	Tb1125.VSG.14310	Tbb1125VSG-43	0.0135135	1	74	1	5	>1 VSGs by alignment, 1 VSG detected de novo	4639
J16_mouse1_blood	blood	Mouse 1	Tb1125.VSG.14310	Tbb1125VSG-43	0.04	1	25	0	4	>1 VSGs by alignment, no VSG detected de novo	4483
J21_mouse1_blood	blood	Mouse 1	Tb1125.VSG.14310	Tbb1125VSG-43	0.047619	1	21	0	4	>1 VSGs by alignment, no VSG detected de novo	3227
K14_mouse1_blood	blood	Mouse 1	Tb1125.VSG.14310	Tbb1125VSG-43	0.0769231	1	13	1	3	>1 VSGs by alignment, 1 VSG detected de novo	2954
L3_mouse1_blood	blood	Mouse 1	Tb1125.VSG.14310	Tbb1125VSG-43	0.00591716	1	169	1	1	1 VSG by alignment, 1 VSG detected de novo	10048
L5_mouse1_blood	blood	Mouse 1	Tb1125.VSG.14310	Tbb1125VSG-43	0.0208333	1	48	0	10	>1 VSGs by alignment, no VSG detected de novo	5622
L22_mouse1_blood	blood	Mouse 1	Tb1125.VSG.14310	Tbb1125VSG-43	0.807692	21	26	0	1	1 VSG by alignment, no VSG detected de novo	3385
M1_mouse1_blood	blood	Mouse 1	Tb1125.VSG.14310	Tbb1125VSG-43	0.847826	117	138	1	1	1 VSG by alignment, 1 VSG detected de novo	7974
M3_mouse1_blood	blood	Mouse 1	Tb1125.VSG.14310	Tbb1125VSG-43	0.00970874	1	103	1	5	>1 VSGs by alignment, 1 VSG detected de novo	2207
M4_mouse1_blood	blood	Mouse 1	Tb1125.VSG.14310	Tbb1125VSG-43	0.00169492	1	590	1	1	1 VSG by alignment, 1 VSG detected de novo	6122
M5_mouse1_blood	blood	Mouse 1	Tb1125.VSG.14310	Tbb1125VSG-43	0.931034	27	29	0	1	1 VSG by alignment, no VSG detected de novo	8745
M7_mouse1_blood	blood	Mouse 1	Tb1125.VSG.14310	Tbb1125VSG-43	0.933333	98	105	1	1	1 VSG by alignment, 1 VSG detected de novo	1565
M9_mouse1_blood	blood	Mouse 1	Tb1125.VSG.14310	Tbb1125VSG-43	0.0120482	1	83	1	1	1 VSG by alignment, 1 VSG detected de novo	5326
M12_mouse1_blood	blood	Mouse 1	Tb1125.VSG.14310	Tbb1125VSG-43	0.966867	321	332	1	1	1 VSG by alignment, 1 VSG detected de novo	5653
M14_mouse1_blood	blood	Mouse 1	Tb1125.VSG.14310	Tbb1125VSG-43	0.0909091	1	11	0	2	>1 VSGs by alignment, no VSG detected de novo	8360
M20_mouse1_blood	blood	Mouse 1	Tb1125.VSG.14310	Tbb1125VSG-43	0.0434783	1	23	1	3	>1 VSGs by alignment, 1 VSG detected de novo	9800
M21_mouse1_blood	blood	Mouse 1	Tb1125.VSG.14310	Tbb1125VSG-43	0.782609	72	92	1	9	>1 VSGs by alignment, 1 VSG detected de novo	6545
N2_mouse1_blood	blood	Mouse 1	Tb1125.VSG.14310	Tbb1125VSG-43	0.7125	57	80	1	6	>1 VSGs by alignment, 1 VSG detected de novo	6391
N12_mouse1_blood	blood	Mouse 1	Tb1125.VSG.14310	Tbb1125VSG-43	0.819149	77	94	1	1	1 VSG by alignment, 1 VSG detected de novo	5502
N14_mouse1_blood	blood	Mouse 1	Tb1125.VSG.14310	Tbb1125VSG-43	0.0151515	1	66	1	1	1 VSG by alignment, 1 VSG detected de novo	8826
N19_mouse1_blood	blood	Mouse 1	Tb1125.VSG.14310	Tbb1125VSG-43	0.888889	56	63	1	1	1 VSG by alignment, 1 VSG detected de novo	3727
N22_mouse1_blood	blood	Mouse 1	Tb1125.VSG.14310	Tbb1125VSG-43	0.00404858	1	247	1	1	1 VSG by alignment, 1 VSG detected de novo	6221
O14_mouse1_blood	blood	Mouse 1	Tb1125.VSG.14310	Tbb1125VSG-43	0.866667	26	30	1	1	1 VSG by alignment, 1 VSG detected de novo	3570
O24_mouse1_blood	blood	Mouse 1	Tb1125.VSG.14310	Tbb1125VSG-43	0.967391	89	92	1	1	1 VSG by alignment, 1 VSG detected de novo	2351
P3_mouse1_blood	blood	Mouse 1	Tb1125.VSG.14310	Tbb1125VSG-43	0.828947	63	76	2	1	1 VSG by alignment, > 1 detected de novo	7331
P9_mouse1_blood	blood	Mouse 1	Tb1125.VSG.14310	Tbb1125VSG-43	0.956938	200	209	1	1	1 VSG by alignment, 1 VSG detected de novo	3775
P23_mouse1_blood	blood	Mouse 1	Tb1125.VSG.14310	Tbb1125VSG-43	0.0909091	1	11	0	2	>1 VSGs by alignment, no VSG detected de novo	4728
B4_mouse1_fat	gon. fat	Mouse 1	Tb1125.VSG.14310	Tbb1125VSG-43	0.00170648	1	586	1	1	1 VSG by alignment, 1 VSG detected de novo	5403
B5_mouse1_fat	gon. fat	Mouse 1	Tb1125.VSG.14310	Tbb1125VSG-43	0.0022779	1	439	1	1	1 VSG by alignment, 1 VSG detected de novo	6333
B6_mouse1_fat	gon. fat	Mouse 1	Tb1125.VSG.14310	Tbb1125VSG-43	0.943038	149	158	1	1	1 VSG by alignment, 1 VSG detected de novo	2118
B9_mouse1_fat	gon. fat	Mouse 1	Tb1125.VSG.14310	Tbb1125VSG-43	0.0217391	2	92	2	1	1 VSG by alignment, > 1 detected de novo	4164
I1_mouse1_fat	gon. fat	Mouse 1	Tb1125.VSG.14310	Tbb1125VSG-43	0.893617	168	188	1	1	1 VSG by alignment, 1 VSG detected de novo	2841
J1_mouse1_fat	gon. fat	Mouse 1	Tb1125.VSG.14310	Tbb1125VSG-43	0.00546448	1	183	1	1	1 VSG by alignment, 1 VSG detected de novo	2290
J9_mouse1_fat	gon. fat	Mouse 1	Tb1125.VSG.14310	Tbb1125VSG-43	0.946067	421	445	1	1	1 VSG by alignment, 1 VSG detected de novo	11895
J10_mouse1_fat	gon. fat	Mouse 1	Tb1125.VSG.14310	Tbb1125VSG-43	0.00204082	1	490	1	1	1 VSG by alignment, 1 VSG detected de novo	8836
J23_mouse1_fat	gon. fat	Mouse 1	Tb1125.VSG.14310	Tbb1125VSG-43	0.0153846	1	65	1	4	>1 VSGs by alignment, 1 VSG detected de novo	3578
C15_mouse2_blood	blood	Mouse 2	Tb1125.VSG.14310	Tbb1125VSG-43	0.970803	133	137	1	1	1 VSG by alignment, 1 VSG detected de novo	2086
F21_mouse2_blood	blood	Mouse 2	Tb1125.VSG.14310	Tbb1125VSG-43	0.04	1	25	1	3	>1 VSGs by alignment, 1 VSG detected de novo	3748
I21_mouse2_blood	blood	Mouse 2	Tb1125.VSG.14310	Tbb1125VSG-43	0.025	1	40	1	5	>1 VSGs by alignment, 1 VSG detected de novo	6668
K21_mouse2_blood	blood	Mouse 2	Tb1125.VSG.14310	Tbb1125VSG-43	0.021978	2	91	1	10	>1 VSGs by alignment, 1 VSG detected de novo	5529
K23_mouse2_blood	blood	Mouse 2	Tb1125.VSG.14310	Tbb1125VSG-43	0.951923	198	208	1	1	1 VSG by alignment, 1 VSG detected de novo	4828
N5_mouse2_blood	blood	Mouse 2	Tb1125.VSG.14310	Tbb1125VSG-43	0.00378788	1	264	1	1	1 VSG by alignment, 1 VSG detected de novo	6924
P8_mouse2_blood	blood	Mouse 2	Tb1125.VSG.14310	Tbb1125VSG-43	0.0769231	1	13	1	1	1 VSG by alignment, 1 VSG detected de novo	2910
J3_mouse2_heart	heart	Mouse 2	Tb1125.VSG.14310	Tbb1125VSG-43	0.00416667	1	240	1	1	1 VSG by alignment, 1 VSG detected de novo	7769
J7_mouse2_heart	heart	Mouse 2	Tb1125.VSG.14310	Tbb1125VSG-43	0.00212314	1	471	1	8	>1 VSGs by alignment, 1 VSG detected de novo	7433
J24_mouse2_heart	heart	Mouse 2	Tb1125.VSG.14310	Tbb1125VSG-43	0.00512821	1	195	1	1	1 VSG by alignment, 1 VSG detected de novo	2583
J20_mouse2_fat	gon. fat	Mouse 2	Tb1125.VSG.14310	Tbb1125VSG-43	0.77551	38	49	0	4	>1 VSGs by alignment, no VSG detected de novo	4556
L4_mouse1_blood	blood	Mouse 1	Tb1125.VSG.24410	Tbb1125VSG-48	0.00204082	1	490	1	1	1 VSG by alignment, 1 VSG detected de novo	8087
L12_mouse1_blood	blood	Mouse 1	Tb1125.VSG.24410	Tbb1125VSG-48	0.0666667	1	15	1	2	>1 VSGs by alignment, 1 VSG detected de novo	8288
L15_mouse1_blood	blood	Mouse 1	Tb1125.VSG.24410	Tbb1125VSG-48	0.913043	63	69	0	1	1 VSG by alignment, no VSG detected de novo	7593
A6_mouse1_fat	gon. fat	Mouse 1	Tb1125.VSG.23420	Tbb1125VSG-54	0.03125	2	64	0	10	>1 VSGs by alignment, no VSG detected de novo	6111
A23_mouse1_fat	gon. fat	Mouse 1	Tb1125.VSG.23420	Tbb1125VSG-54	0.955128	298	312	1	1	1 VSG by alignment, 1 VSG detected de novo	4849
B1_mouse1_fat	gon. fat	Mouse 1	Tb1125.VSG.23420	Tbb1125VSG-54	0.00515464	1	194	1	6	>1 VSGs by alignment, 1 VSG detected de novo	5770
B9_mouse1_fat	gon. fat	Mouse 1	Tb1125.VSG.23420	Tbb1125VSG-54	0.0108696	1	92	2	1	1 VSG by alignment, > 1 detected de novo	4164
B11_mouse1_fat	gon. fat	Mouse 1	Tb1125.VSG.23420	Tbb1125VSG-54	0.00362319	1	276	1	1	1 VSG by alignment, 1 VSG detected de novo	3057
B14_mouse1_fat	gon. fat	Mouse 1	Tb1125.VSG.23420	Tbb1125VSG-54	0.0632911	10	158	1	6	>1 VSGs by alignment, 1 VSG detected de novo	4564
B16_mouse1_fat	gon. fat	Mouse 1	Tb1125.VSG.23420	Tbb1125VSG-54	0.0723684	11	152	1	9	>1 VSGs by alignment, 1 VSG detected de novo	4095
C8_mouse1_fat	gon. fat	Mouse 1	Tb1125.VSG.23420	Tbb1125VSG-54	0.931624	218	234	1	1	1 VSG by alignment, 1 VSG detected de novo	3952
C15_mouse1_fat	gon. fat	Mouse 1	Tb1125.VSG.23420	Tbb1125VSG-54	0.02	1	50	0	5	>1 VSGs by alignment, no VSG detected de novo	3071
E3_mouse1_fat	gon. fat	Mouse 1	Tb1125.VSG.23420	Tbb1125VSG-54	0.972803	465	478	1	1	1 VSG by alignment, 1 VSG detected de novo	4074
E4_mouse1_fat	gon. fat	Mouse 1	Tb1125.VSG.23420	Tbb1125VSG-54	0.01	1	100	1	1	1 VSG by alignment, 1 VSG detected de novo	1859
E10_mouse1_fat	gon. fat	Mouse 1	Tb1125.VSG.23420	Tbb1125VSG-54	0.030303	1	33	1	5	>1 VSGs by alignment, 1 VSG detected de novo	2615
E13_mouse1_fat	gon. fat	Mouse 1	Tb1125.VSG.23420	Tbb1125VSG-54	0.00251889	1	397	1	1	1 VSG by alignment, 1 VSG detected de novo	6159
E18_mouse1_fat	gon. fat	Mouse 1	Tb1125.VSG.23420	Tbb1125VSG-54	0.0151515	1	66	1	1	1 VSG by alignment, 1 VSG detected de novo	1055
E23_mouse1_fat	gon. fat	Mouse 1	Tb1125.VSG.23420	Tbb1125VSG-54	0.00364964	1	274	1	1	1 VSG by alignment, 1 VSG detected de novo	3091
F9_mouse1_fat	gon. fat	Mouse 1	Tb1125.VSG.23420	Tbb1125VSG-54	0.0123457	1	81	1	1	1 VSG by alignment, 1 VSG detected de novo	2224
F14_mouse1_fat	gon. fat	Mouse 1	Tb1125.VSG.23420	Tbb1125VSG-54	0.963964	107	111	1	1	1 VSG by alignment, 1 VSG detected de novo	3404
G9_mouse1_fat	gon. fat	Mouse 1	Tb1125.VSG.23420	Tbb1125VSG-54	0.957627	226	236	1	1	1 VSG by alignment, 1 VSG detected de novo	2667
H12_mouse1_fat	gon. fat	Mouse 1	Tb1125.VSG.23420	Tbb1125VSG-54	0.00187617	1	533	1	1	1 VSG by alignment, 1 VSG detected de novo	3781
I14_mouse1_fat	gon. fat	Mouse 1	Tb1125.VSG.23420	Tbb1125VSG-54	0.00389105	1	257	1	1	1 VSG by alignment, 1 VSG detected de novo	4819
J3_mouse1_fat	gon. fat	Mouse 1	Tb1125.VSG.23420	Tbb1125VSG-54	0.0188679	1	53	1	1	1 VSG by alignment, 1 VSG detected de novo	1022
K1_mouse1_fat	gon. fat	Mouse 1	Tb1125.VSG.23420	Tbb1125VSG-54	0.003003	1	333	1	1	1 VSG by alignment, 1 VSG detected de novo	5325
K13_mouse1_fat	gon. fat	Mouse 1	Tb1125.VSG.23420	Tbb1125VSG-54	0.939709	452	481	1	1	1 VSG by alignment, 1 VSG detected de novo	6804
L10_mouse1_fat	gon. fat	Mouse 1	Tb1125.VSG.23420	Tbb1125VSG-54	0.0697674	18	258	1	11	>1 VSGs by alignment, 1 VSG detected de novo	4601
L14_mouse1_fat	gon. fat	Mouse 1	Tb1125.VSG.23420	Tbb1125VSG-54	0.760563	54	71	1	4	>1 VSGs by alignment, 1 VSG detected de novo	3551
M13_mouse1_fat	gon. fat	Mouse 1	Tb1125.VSG.23420	Tbb1125VSG-54	0.0666667	1	15	1	2	>1 VSGs by alignment, 1 VSG detected de novo	1951
M24_mouse1_fat	gon. fat	Mouse 1	Tb1125.VSG.23420	Tbb1125VSG-54	0.204724	26	127	1	7	>1 VSGs by alignment, 1 VSG detected de novo	8260
N3_mouse1_fat	gon. fat	Mouse 1	Tb1125.VSG.23420	Tbb1125VSG-54	0.0742857	26	350	1	8	>1 VSGs by alignment, 1 VSG detected de novo	4268
N20_mouse1_fat	gon. fat	Mouse 1	Tb1125.VSG.23420	Tbb1125VSG-54	0.826923	129	156	1	1	1 VSG by alignment, 1 VSG detected de novo	7266
O1_mouse1_fat	gon. fat	Mouse 1	Tb1125.VSG.23420	Tbb1125VSG-54	0.991753	481	485	1	1	1 VSG by alignment, 1 VSG detected de novo	2189
O2_mouse1_fat	gon. fat	Mouse 1	Tb1125.VSG.23420	Tbb1125VSG-54	0.00406504	1	246	1	1	1 VSG by alignment, 1 VSG detected de novo	2459
O7_mouse1_fat	gon. fat	Mouse 1	Tb1125.VSG.23420	Tbb1125VSG-54	0.0217391	1	46	0	5	>1 VSGs by alignment, no VSG detected de novo	2389
O8_mouse1_fat	gon. fat	Mouse 1	Tb1125.VSG.23420	Tbb1125VSG-54	0.00854701	1	117	1	1	1 VSG by alignment, 1 VSG detected de novo	1595
O9_mouse1_fat	gon. fat	Mouse 1	Tb1125.VSG.23420	Tbb1125VSG-54	0.00943396	1	106	1	1	1 VSG by alignment, 1 VSG detected de novo	2053
E18_mouse2_blood	blood	Mouse 2	Tb1125.VSG.23420	Tbb1125VSG-54	0.9625	77	80	0	1	1 VSG by alignment, no VSG detected de novo	1001
E21_mouse2_blood	blood	Mouse 2	Tb1125.VSG.23420	Tbb1125VSG-54	0.00884956	1	113	1	9	>1 VSGs by alignment, 1 VSG detected de novo	5964
N19_mouse2_blood	blood	Mouse 2	Tb1125.VSG.23420	Tbb1125VSG-54	1	97	97	1	1	1 VSG by alignment, 1 VSG detected de novo	2012
H6_mouse2_lung	lung	Mouse 2	Tb1125.VSG.23420	Tbb1125VSG-54	0.975779	282	289	1	1	1 VSG by alignment, 1 VSG detected de novo	6525
I15_mouse2_lung	lung	Mouse 2	Tb1125.VSG.23420	Tbb1125VSG-54	0.95	95	100	1	1	1 VSG by alignment, 1 VSG detected de novo	2697
P23_mouse2_lung	lung	Mouse 2	Tb1125.VSG.23420	Tbb1125VSG-54	0.990323	307	310	1	1	1 VSG by alignment, 1 VSG detected de novo	7012
B3_mouse2_heart	heart	Mouse 2	Tb1125.VSG.23420	Tbb1125VSG-54	0.0357143	1	28	1	6	>1 VSGs by alignment, 1 VSG detected de novo	4276
B12_mouse2_heart	heart	Mouse 2	Tb1125.VSG.23420	Tbb1125VSG-54	0.0153846	1	65	1	4	>1 VSGs by alignment, 1 VSG detected de novo	5000
B15_mouse2_heart	heart	Mouse 2	Tb1125.VSG.23420	Tbb1125VSG-54	0.00197628	1	506	1	6	>1 VSGs by alignment, 1 VSG detected de novo	10460
B16_mouse2_heart	heart	Mouse 2	Tb1125.VSG.23420	Tbb1125VSG-54	0.00179856	1	556	1	5	>1 VSGs by alignment, 1 VSG detected de novo	10118
B22_mouse2_heart	heart	Mouse 2	Tb1125.VSG.23420	Tbb1125VSG-54	0.885986	373	421	1	1	1 VSG by alignment, 1 VSG detected de novo	6334
B24_mouse2_heart	heart	Mouse 2	Tb1125.VSG.23420	Tbb1125VSG-54	0.00518135	1	193	1	1	1 VSG by alignment, 1 VSG detected de novo	4912
D11_mouse2_heart	heart	Mouse 2	Tb1125.VSG.23420	Tbb1125VSG-54	0.0185185	1	54	0	1	1 VSG by alignment, no VSG detected de novo	1943
D13_mouse2_heart	heart	Mouse 2	Tb1125.VSG.23420	Tbb1125VSG-54	0.0769231	1	13	1	2	>1 VSGs by alignment, 1 VSG detected de novo	3703
D15_mouse2_heart	heart	Mouse 2	Tb1125.VSG.23420	Tbb1125VSG-54	0.960187	410	427	1	1	1 VSG by alignment, 1 VSG detected de novo	8152
E23_mouse2_heart	heart	Mouse 2	Tb1125.VSG.23420	Tbb1125VSG-54	0.925676	274	296	1	1	1 VSG by alignment, 1 VSG detected de novo	3189
F2_mouse2_heart	heart	Mouse 2	Tb1125.VSG.23420	Tbb1125VSG-54	0.984211	374	380	1	1	1 VSG by alignment, 1 VSG detected de novo	6125
F11_mouse2_heart	heart	Mouse 2	Tb1125.VSG.23420	Tbb1125VSG-54	0.0416667	7	168	1	4	>1 VSGs by alignment, 1 VSG detected de novo	3122
F15_mouse2_heart	heart	Mouse 2	Tb1125.VSG.23420	Tbb1125VSG-54	0.943396	200	212	1	1	1 VSG by alignment, 1 VSG detected de novo	5253
F18_mouse2_heart	heart	Mouse 2	Tb1125.VSG.23420	Tbb1125VSG-54	0.962567	180	187	1	1	1 VSG by alignment, 1 VSG detected de novo	2441
F21_mouse2_heart	heart	Mouse 2	Tb1125.VSG.23420	Tbb1125VSG-54	0.00729927	1	137	1	1	1 VSG by alignment, 1 VSG detected de novo	2614
H9_mouse2_heart	heart	Mouse 2	Tb1125.VSG.23420	Tbb1125VSG-54	0.0454545	1	22	0	8	>1 VSGs by alignment, no VSG detected de novo	4471
H11_mouse2_heart	heart	Mouse 2	Tb1125.VSG.23420	Tbb1125VSG-54	0.993921	327	329	1	1	1 VSG by alignment, 1 VSG detected de novo	3841
H14_mouse2_heart	heart	Mouse 2	Tb1125.VSG.23420	Tbb1125VSG-54	0.991525	117	118	1	1	1 VSG by alignment, 1 VSG detected de novo	1240
H22_mouse2_heart	heart	Mouse 2	Tb1125.VSG.23420	Tbb1125VSG-54	0.0425532	6	141	1	4	>1 VSGs by alignment, 1 VSG detected de novo	3427
I3_mouse2_heart	heart	Mouse 2	Tb1125.VSG.23420	Tbb1125VSG-54	0.00724638	1	138	1	1	1 VSG by alignment, 1 VSG detected de novo	3239
I8_mouse2_heart	heart	Mouse 2	Tb1125.VSG.23420	Tbb1125VSG-54	0.0222222	1	45	1	1	1 VSG by alignment, 1 VSG detected de novo	4611
I10_mouse2_heart	heart	Mouse 2	Tb1125.VSG.23420	Tbb1125VSG-54	0.983796	425	432	1	1	1 VSG by alignment, 1 VSG detected de novo	6316
I11_mouse2_heart	heart	Mouse 2	Tb1125.VSG.23420	Tbb1125VSG-54	0.00404858	1	247	1	1	1 VSG by alignment, 1 VSG detected de novo	5889
I13_mouse2_heart	heart	Mouse 2	Tb1125.VSG.23420	Tbb1125VSG-54	0.003003	1	333	1	1	1 VSG by alignment, 1 VSG detected de novo	5226
I15_mouse2_heart	heart	Mouse 2	Tb1125.VSG.23420	Tbb1125VSG-54	0.940727	492	523	1	1	1 VSG by alignment, 1 VSG detected de novo	8954
I23_mouse2_heart	heart	Mouse 2	Tb1125.VSG.23420	Tbb1125VSG-54	0.00558659	1	179	1	1	1 VSG by alignment, 1 VSG detected de novo	2153
J16_mouse2_heart	heart	Mouse 2	Tb1125.VSG.23420	Tbb1125VSG-54	0.940171	330	351	1	1	1 VSG by alignment, 1 VSG detected de novo	9540
J22_mouse2_heart	heart	Mouse 2	Tb1125.VSG.23420	Tbb1125VSG-54	0.00813008	1	123	1	1	1 VSG by alignment, 1 VSG detected de novo	1979
J23_mouse2_heart	heart	Mouse 2	Tb1125.VSG.23420	Tbb1125VSG-54	0.0434783	1	23	1	4	>1 VSGs by alignment, 1 VSG detected de novo	3468
K13_mouse2_heart	heart	Mouse 2	Tb1125.VSG.23420	Tbb1125VSG-54	0.00304878	1	328	1	1	1 VSG by alignment, 1 VSG detected de novo	5902
O3_mouse1_fat	gon. fat	Mouse 1	Tb1125.VSG.21690	Tbb1125VSG-55	0.387097	12	31	0	5	>1 VSGs by alignment, no VSG detected de novo	2161
C21_mouse2_heart	heart	Mouse 2	Tb1125.VSG.21690	Tbb1125VSG-55	0.00128866	1	776	2	12	>1 VSGs by alignment, >1 VSG detected de novo	11816
A21_mouse1_heart	heart	Mouse 1	Tb1125.VSG.20730	Tbb1125VSG-60	0.00421941	2	474	1	1	1 VSG by alignment, 1 VSG detected de novo	8705
A22_mouse1_heart	heart	Mouse 1	Tb1125.VSG.20730	Tbb1125VSG-60	0.00207469	1	482	1	1	1 VSG by alignment, 1 VSG detected de novo	8374
A23_mouse1_heart	heart	Mouse 1	Tb1125.VSG.20730	Tbb1125VSG-60	0.653944	257	393	1	11	>1 VSGs by alignment, 1 VSG detected de novo	8999
B22_mouse1_heart	heart	Mouse 1	Tb1125.VSG.20730	Tbb1125VSG-60	0.00143266	1	698	1	1	1 VSG by alignment, 1 VSG detected de novo	11087
C2_mouse1_heart	heart	Mouse 1	Tb1125.VSG.20730	Tbb1125VSG-60	0.0319149	3	94	1	8	>1 VSGs by alignment, 1 VSG detected de novo	4915
C4_mouse1_heart	heart	Mouse 1	Tb1125.VSG.20730	Tbb1125VSG-60	0.719048	151	210	1	9	>1 VSGs by alignment, 1 VSG detected de novo	5714
C5_mouse1_heart	heart	Mouse 1	Tb1125.VSG.20730	Tbb1125VSG-60	0.003125	1	320	1	1	1 VSG by alignment, 1 VSG detected de novo	7482
C6_mouse1_heart	heart	Mouse 1	Tb1125.VSG.20730	Tbb1125VSG-60	0.00200803	1	498	1	1	1 VSG by alignment, 1 VSG detected de novo	11451
C7_mouse1_heart	heart	Mouse 1	Tb1125.VSG.20730	Tbb1125VSG-60	0.0153257	8	522	1	1	1 VSG by alignment, 1 VSG detected de novo	6861
C8_mouse1_heart	heart	Mouse 1	Tb1125.VSG.20730	Tbb1125VSG-60	0.00443787	3	676	1	1	1 VSG by alignment, 1 VSG detected de novo	13728
C9_mouse1_heart	heart	Mouse 1	Tb1125.VSG.20730	Tbb1125VSG-60	0.545752	167	306	1	7	>1 VSGs by alignment, 1 VSG detected de novo	7053
C10_mouse1_heart	heart	Mouse 1	Tb1125.VSG.20730	Tbb1125VSG-60	0.70297	142	202	1	8	>1 VSGs by alignment, 1 VSG detected de novo	5601
C13_mouse1_heart	heart	Mouse 1	Tb1125.VSG.20730	Tbb1125VSG-60	0.00735294	2	272	1	8	>1 VSGs by alignment, 1 VSG detected de novo	5593
C17_mouse1_heart	heart	Mouse 1	Tb1125.VSG.20730	Tbb1125VSG-60	0.697279	205	294	1	4	>1 VSGs by alignment, 1 VSG detected de novo	3208
C18_mouse1_heart	heart	Mouse 1	Tb1125.VSG.20730	Tbb1125VSG-60	0.523352	381	728	1	11	>1 VSGs by alignment, 1 VSG detected de novo	12482
C19_mouse1_heart	heart	Mouse 1	Tb1125.VSG.20730	Tbb1125VSG-60	0.0019685	1	508	1	1	1 VSG by alignment, 1 VSG detected de novo	9832
C20_mouse1_heart	heart	Mouse 1	Tb1125.VSG.20730	Tbb1125VSG-60	0.0052356	1	191	1	1	1 VSG by alignment, 1 VSG detected de novo	5855
C22_mouse1_heart	heart	Mouse 1	Tb1125.VSG.20730	Tbb1125VSG-60	0.670034	199	297	1	5	>1 VSGs by alignment, 1 VSG detected de novo	3991
C24_mouse1_heart	heart	Mouse 1	Tb1125.VSG.20730	Tbb1125VSG-60	0.0508475	3	59	0	1	1 VSG by alignment, no VSG detected de novo	1157
D2_mouse1_heart	heart	Mouse 1	Tb1125.VSG.20730	Tbb1125VSG-60	0.748201	104	139	1	4	>1 VSGs by alignment, 1 VSG detected de novo	4313
D3_mouse1_heart	heart	Mouse 1	Tb1125.VSG.20730	Tbb1125VSG-60	0.655172	494	754	1	11	>1 VSGs by alignment, 1 VSG detected de novo	11456
D4_mouse1_heart	heart	Mouse 1	Tb1125.VSG.20730	Tbb1125VSG-60	0.013308	7	526	1	1	1 VSG by alignment, 1 VSG detected de novo	7185
D5_mouse1_heart	heart	Mouse 1	Tb1125.VSG.20730	Tbb1125VSG-60	0.00503778	2	397	1	1	1 VSG by alignment, 1 VSG detected de novo	6429
D6_mouse1_heart	heart	Mouse 1	Tb1125.VSG.20730	Tbb1125VSG-60	0.668182	294	440	1	10	>1 VSGs by alignment, 1 VSG detected de novo	10958
D7_mouse1_heart	heart	Mouse 1	Tb1125.VSG.20730	Tbb1125VSG-60	0.71875	322	448	1	11	>1 VSGs by alignment, 1 VSG detected de novo	10152
D8_mouse1_heart	heart	Mouse 1	Tb1125.VSG.20730	Tbb1125VSG-60	0.625	185	296	1	9	>1 VSGs by alignment, 1 VSG detected de novo	8631
D9_mouse1_heart	heart	Mouse 1	Tb1125.VSG.20730	Tbb1125VSG-60	0.0181818	6	330	1	1	1 VSG by alignment, 1 VSG detected de novo	7109
D10_mouse1_heart	heart	Mouse 1	Tb1125.VSG.20730	Tbb1125VSG-60	0.0119048	2	168	1	1	1 VSG by alignment, 1 VSG detected de novo	2974
D11_mouse1_heart	heart	Mouse 1	Tb1125.VSG.20730	Tbb1125VSG-60	0.0025	1	400	1	1	1 VSG by alignment, 1 VSG detected de novo	7313
D12_mouse1_heart	heart	Mouse 1	Tb1125.VSG.20730	Tbb1125VSG-60	0.0125	5	400	1	1	1 VSG by alignment, 1 VSG detected de novo	5490
D15_mouse1_heart	heart	Mouse 1	Tb1125.VSG.20730	Tbb1125VSG-60	0.00456621	1	219	1	1	1 VSG by alignment, 1 VSG detected de novo	1827
D16_mouse1_heart	heart	Mouse 1	Tb1125.VSG.20730	Tbb1125VSG-60	0.00431034	1	232	1	1	1 VSG by alignment, 1 VSG detected de novo	5155
D17_mouse1_heart	heart	Mouse 1	Tb1125.VSG.20730	Tbb1125VSG-60	0.00932836	5	536	1	1	1 VSG by alignment, 1 VSG detected de novo	10212
D18_mouse1_heart	heart	Mouse 1	Tb1125.VSG.20730	Tbb1125VSG-60	0.0107143	3	280	1	1	1 VSG by alignment, 1 VSG detected de novo	7256
D19_mouse1_heart	heart	Mouse 1	Tb1125.VSG.20730	Tbb1125VSG-60	0.00784314	4	510	1	1	1 VSG by alignment, 1 VSG detected de novo	9874
D20_mouse1_heart	heart	Mouse 1	Tb1125.VSG.20730	Tbb1125VSG-60	0.0165289	4	242	1	1	1 VSG by alignment, 1 VSG detected de novo	4065
D21_mouse1_heart	heart	Mouse 1	Tb1125.VSG.20730	Tbb1125VSG-60	0.67474	390	578	1	8	>1 VSGs by alignment, 1 VSG detected de novo	8546
D22_mouse1_heart	heart	Mouse 1	Tb1125.VSG.20730	Tbb1125VSG-60	0.0244648	8	327	1	1	1 VSG by alignment, 1 VSG detected de novo	3776
D23_mouse1_heart	heart	Mouse 1	Tb1125.VSG.20730	Tbb1125VSG-60	0.539432	171	317	1	8	>1 VSGs by alignment, 1 VSG detected de novo	4830
E23_mouse1_heart	heart	Mouse 1	Tb1125.VSG.20730	Tbb1125VSG-60	0.00167785	1	596	1	1	1 VSG by alignment, 1 VSG detected de novo	11778
E24_mouse1_heart	heart	Mouse 1	Tb1125.VSG.20730	Tbb1125VSG-60	0.903846	188	208	1	1	1 VSG by alignment, 1 VSG detected de novo	3643
F3_mouse1_heart	heart	Mouse 1	Tb1125.VSG.20730	Tbb1125VSG-60	0.0215054	8	372	1	1	1 VSG by alignment, 1 VSG detected de novo	4346
F4_mouse1_heart	heart	Mouse 1	Tb1125.VSG.20730	Tbb1125VSG-60	0.868293	178	205	1	1	1 VSG by alignment, 1 VSG detected de novo	2199
F16_mouse1_heart	heart	Mouse 1	Tb1125.VSG.20730	Tbb1125VSG-60	0.0119048	1	84	1	1	1 VSG by alignment, 1 VSG detected de novo	1354
F17_mouse1_heart	heart	Mouse 1	Tb1125.VSG.20730	Tbb1125VSG-60	0.010101	1	99	1	1	1 VSG by alignment, 1 VSG detected de novo	2138
F18_mouse1_heart	heart	Mouse 1	Tb1125.VSG.20730	Tbb1125VSG-60	0.713592	147	206	1	6	>1 VSGs by alignment, 1 VSG detected de novo	5110
F20_mouse1_heart	heart	Mouse 1	Tb1125.VSG.20730	Tbb1125VSG-60	0.00183486	1	545	1	1	1 VSG by alignment, 1 VSG detected de novo	9764
F21_mouse1_heart	heart	Mouse 1	Tb1125.VSG.20730	Tbb1125VSG-60	0.00176367	1	567	1	1	1 VSG by alignment, 1 VSG detected de novo	9741
F23_mouse1_heart	heart	Mouse 1	Tb1125.VSG.20730	Tbb1125VSG-60	0.551495	332	602	1	8	>1 VSGs by alignment, 1 VSG detected de novo	9355
F24_mouse1_heart	heart	Mouse 1	Tb1125.VSG.20730	Tbb1125VSG-60	0.909524	191	210	1	1	1 VSG by alignment, 1 VSG detected de novo	2188
G3_mouse1_heart	heart	Mouse 1	Tb1125.VSG.20730	Tbb1125VSG-60	0.0169492	3	177	1	1	1 VSG by alignment, 1 VSG detected de novo	1453
G4_mouse1_heart	heart	Mouse 1	Tb1125.VSG.20730	Tbb1125VSG-60	0.00660793	3	454	1	1	1 VSG by alignment, 1 VSG detected de novo	3141
G5_mouse1_heart	heart	Mouse 1	Tb1125.VSG.20730	Tbb1125VSG-60	0.72973	108	148	1	7	>1 VSGs by alignment, 1 VSG detected de novo	6163
G7_mouse1_heart	heart	Mouse 1	Tb1125.VSG.20730	Tbb1125VSG-60	0.578641	298	515	1	7	>1 VSGs by alignment, 1 VSG detected de novo	8068
G8_mouse1_heart	heart	Mouse 1	Tb1125.VSG.20730	Tbb1125VSG-60	0.646497	203	314	1	6	>1 VSGs by alignment, 1 VSG detected de novo	6445
G9_mouse1_heart	heart	Mouse 1	Tb1125.VSG.20730	Tbb1125VSG-60	0.0131579	6	456	1	1	1 VSG by alignment, 1 VSG detected de novo	6729
G10_mouse1_heart	heart	Mouse 1	Tb1125.VSG.20730	Tbb1125VSG-60	0.683426	367	537	1	11	>1 VSGs by alignment, 1 VSG detected de novo	10477
G11_mouse1_heart	heart	Mouse 1	Tb1125.VSG.20730	Tbb1125VSG-60	0.00229358	1	436	1	1	1 VSG by alignment, 1 VSG detected de novo	7891
G13_mouse1_heart	heart	Mouse 1	Tb1125.VSG.20730	Tbb1125VSG-60	0.0101523	2	197	1	1	1 VSG by alignment, 1 VSG detected de novo	2809
G15_mouse1_heart	heart	Mouse 1	Tb1125.VSG.20730	Tbb1125VSG-60	0.00740741	1	135	1	1	1 VSG by alignment, 1 VSG detected de novo	2443
G17_mouse1_heart	heart	Mouse 1	Tb1125.VSG.20730	Tbb1125VSG-60	0.00568182	2	352	1	1	1 VSG by alignment, 1 VSG detected de novo	6209
G18_mouse1_heart	heart	Mouse 1	Tb1125.VSG.20730	Tbb1125VSG-60	0.724551	121	167	1	6	>1 VSGs by alignment, 1 VSG detected de novo	5107
G19_mouse1_heart	heart	Mouse 1	Tb1125.VSG.20730	Tbb1125VSG-60	0.00651466	2	307	1	1	1 VSG by alignment, 1 VSG detected de novo	6069
G20_mouse1_heart	heart	Mouse 1	Tb1125.VSG.20730	Tbb1125VSG-60	0.0111111	1	90	1	1	1 VSG by alignment, 1 VSG detected de novo	3270
G21_mouse1_heart	heart	Mouse 1	Tb1125.VSG.20730	Tbb1125VSG-60	0.841121	90	107	1	1	1 VSG by alignment, 1 VSG detected de novo	2639
G23_mouse1_heart	heart	Mouse 1	Tb1125.VSG.20730	Tbb1125VSG-60	0.0416667	5	120	1	1	1 VSG by alignment, 1 VSG detected de novo	1875
G24_mouse1_heart	heart	Mouse 1	Tb1125.VSG.20730	Tbb1125VSG-60	0.0243902	2	82	1	1	1 VSG by alignment, 1 VSG detected de novo	3777
H3_mouse1_heart	heart	Mouse 1	Tb1125.VSG.20730	Tbb1125VSG-60	0.00557103	2	359	1	1	1 VSG by alignment, 1 VSG detected de novo	6657
H4_mouse1_heart	heart	Mouse 1	Tb1125.VSG.20730	Tbb1125VSG-60	0.00645161	1	155	1	1	1 VSG by alignment, 1 VSG detected de novo	4038
H5_mouse1_heart	heart	Mouse 1	Tb1125.VSG.20730	Tbb1125VSG-60	0.854305	129	151	1	1	1 VSG by alignment, 1 VSG detected de novo	3366
H8_mouse1_heart	heart	Mouse 1	Tb1125.VSG.20730	Tbb1125VSG-60	0.00993377	3	302	1	14	>1 VSGs by alignment, 1 VSG detected de novo	10657
H9_mouse1_heart	heart	Mouse 1	Tb1125.VSG.20730	Tbb1125VSG-60	0.721689	376	521	1	6	>1 VSGs by alignment, 1 VSG detected de novo	8165
H11_mouse1_heart	heart	Mouse 1	Tb1125.VSG.20730	Tbb1125VSG-60	0.813869	223	274	1	1	1 VSG by alignment, 1 VSG detected de novo	5000
H12_mouse1_heart	heart	Mouse 1	Tb1125.VSG.20730	Tbb1125VSG-60	0.859504	104	121	1	1	1 VSG by alignment, 1 VSG detected de novo	3013
H17_mouse1_heart	heart	Mouse 1	Tb1125.VSG.20730	Tbb1125VSG-60	0.0204082	3	147	1	1	1 VSG by alignment, 1 VSG detected de novo	2795
H18_mouse1_heart	heart	Mouse 1	Tb1125.VSG.20730	Tbb1125VSG-60	0.0131579	2	152	1	1	1 VSG by alignment, 1 VSG detected de novo	3351
H22_mouse1_heart	heart	Mouse 1	Tb1125.VSG.20730	Tbb1125VSG-60	0.00854701	1	117	1	1	1 VSG by alignment, 1 VSG detected de novo	1694
I21_mouse1_heart	heart	Mouse 1	Tb1125.VSG.20730	Tbb1125VSG-60	0.916667	66	72	1	1	1 VSG by alignment, 1 VSG detected de novo	1264
J7_mouse1_heart	heart	Mouse 1	Tb1125.VSG.20730	Tbb1125VSG-60	0.929293	184	198	1	1	1 VSG by alignment, 1 VSG detected de novo	2810
J13_mouse1_heart	heart	Mouse 1	Tb1125.VSG.20730	Tbb1125VSG-60	0.786885	48	61	1	3	>1 VSGs by alignment, 1 VSG detected de novo	2415
K5_mouse1_heart	heart	Mouse 1	Tb1125.VSG.20730	Tbb1125VSG-60	0.973214	218	224	1	1	1 VSG by alignment, 1 VSG detected de novo	1942
K6_mouse1_heart	heart	Mouse 1	Tb1125.VSG.20730	Tbb1125VSG-60	0.00436681	1	229	1	1	1 VSG by alignment, 1 VSG detected de novo	4074
K7_mouse1_heart	heart	Mouse 1	Tb1125.VSG.20730	Tbb1125VSG-60	0.00189036	1	529	1	1	1 VSG by alignment, 1 VSG detected de novo	10982
K8_mouse1_heart	heart	Mouse 1	Tb1125.VSG.20730	Tbb1125VSG-60	0.00373832	2	535	1	1	1 VSG by alignment, 1 VSG detected de novo	9966
K13_mouse1_heart	heart	Mouse 1	Tb1125.VSG.20730	Tbb1125VSG-60	0.768775	389	506	1	8	>1 VSGs by alignment, 1 VSG detected de novo	8248
K23_mouse1_heart	heart	Mouse 1	Tb1125.VSG.20730	Tbb1125VSG-60	0.202381	17	84	1	3	>1 VSGs by alignment, 1 VSG detected de novo	1704
K24_mouse1_heart	heart	Mouse 1	Tb1125.VSG.20730	Tbb1125VSG-60	0.0140845	1	71	1	1	1 VSG by alignment, 1 VSG detected de novo	1916
L6_mouse1_heart	heart	Mouse 1	Tb1125.VSG.20730	Tbb1125VSG-60	0.0128205	5	390	1	1	1 VSG by alignment, 1 VSG detected de novo	9850
L7_mouse1_heart	heart	Mouse 1	Tb1125.VSG.20730	Tbb1125VSG-60	0.693798	358	516	1	6	>1 VSGs by alignment, 1 VSG detected de novo	7730
L8_mouse1_heart	heart	Mouse 1	Tb1125.VSG.20730	Tbb1125VSG-60	0.00255754	1	391	1	1	1 VSG by alignment, 1 VSG detected de novo	10772
L11_mouse1_heart	heart	Mouse 1	Tb1125.VSG.20730	Tbb1125VSG-60	0.00311526	1	321	1	1	1 VSG by alignment, 1 VSG detected de novo	4314
L13_mouse1_heart	heart	Mouse 1	Tb1125.VSG.20730	Tbb1125VSG-60	0.571429	100	175	1	5	>1 VSGs by alignment, 1 VSG detected de novo	5466
L14_mouse1_heart	heart	Mouse 1	Tb1125.VSG.20730	Tbb1125VSG-60	1	40	40	1	1	1 VSG by alignment, 1 VSG detected de novo	1181
L15_mouse1_heart	heart	Mouse 1	Tb1125.VSG.20730	Tbb1125VSG-60	0.903553	178	197	1	1	1 VSG by alignment, 1 VSG detected de novo	2496
M3_mouse1_heart	heart	Mouse 1	Tb1125.VSG.20730	Tbb1125VSG-60	0.00892857	2	224	1	1	1 VSG by alignment, 1 VSG detected de novo	4234
M6_mouse1_heart	heart	Mouse 1	Tb1125.VSG.20730	Tbb1125VSG-60	0.0294118	2	68	1	1	1 VSG by alignment, 1 VSG detected de novo	1105
M7_mouse1_heart	heart	Mouse 1	Tb1125.VSG.20730	Tbb1125VSG-60	0.00628931	1	159	1	1	1 VSG by alignment, 1 VSG detected de novo	2847
M9_mouse1_heart	heart	Mouse 1	Tb1125.VSG.20730	Tbb1125VSG-60	0.918919	476	518	1	1	1 VSG by alignment, 1 VSG detected de novo	6365
M10_mouse1_heart	heart	Mouse 1	Tb1125.VSG.20730	Tbb1125VSG-60	0.00704225	1	142	1	1	1 VSG by alignment, 1 VSG detected de novo	1947
O2_mouse1_heart	heart	Mouse 1	Tb1125.VSG.20730	Tbb1125VSG-60	0.886633	524	591	1	1	1 VSG by alignment, 1 VSG detected de novo	10278
O4_mouse1_heart	heart	Mouse 1	Tb1125.VSG.20730	Tbb1125VSG-60	0.817337	264	323	1	1	1 VSG by alignment, 1 VSG detected de novo	7131
O6_mouse1_heart	heart	Mouse 1	Tb1125.VSG.20730	Tbb1125VSG-60	0.00546448	1	183	1	1	1 VSG by alignment, 1 VSG detected de novo	5913
O7_mouse1_heart	heart	Mouse 1	Tb1125.VSG.20730	Tbb1125VSG-60	0.857664	470	548	1	1	1 VSG by alignment, 1 VSG detected de novo	8034
O8_mouse1_heart	heart	Mouse 1	Tb1125.VSG.20730	Tbb1125VSG-60	0.0454545	6	132	1	1	1 VSG by alignment, 1 VSG detected de novo	1568
O9_mouse1_heart	heart	Mouse 1	Tb1125.VSG.20730	Tbb1125VSG-60	0.734082	196	267	1	8	>1 VSGs by alignment, 1 VSG detected de novo	5742
O13_mouse1_heart	heart	Mouse 1	Tb1125.VSG.20730	Tbb1125VSG-60	0.818584	185	226	1	1	1 VSG by alignment, 1 VSG detected de novo	5529
O14_mouse1_heart	heart	Mouse 1	Tb1125.VSG.20730	Tbb1125VSG-60	0.00326797	1	306	1	1	1 VSG by alignment, 1 VSG detected de novo	3771
O16_mouse1_heart	heart	Mouse 1	Tb1125.VSG.20730	Tbb1125VSG-60	0.926471	252	272	1	1	1 VSG by alignment, 1 VSG detected de novo	4012
O17_mouse1_heart	heart	Mouse 1	Tb1125.VSG.20730	Tbb1125VSG-60	0.0218978	3	137	1	1	1 VSG by alignment, 1 VSG detected de novo	2185
O18_mouse1_heart	heart	Mouse 1	Tb1125.VSG.20730	Tbb1125VSG-60	0.0116279	1	86	1	4	>1 VSGs by alignment, 1 VSG detected de novo	1809
P4_mouse1_heart	heart	Mouse 1	Tb1125.VSG.20730	Tbb1125VSG-60	0.00170648	1	586	1	5	>1 VSGs by alignment, 1 VSG detected de novo	9811
P5_mouse1_heart	heart	Mouse 1	Tb1125.VSG.20730	Tbb1125VSG-60	0.878193	447	509	1	1	1 VSG by alignment, 1 VSG detected de novo	10782
P8_mouse1_heart	heart	Mouse 1	Tb1125.VSG.20730	Tbb1125VSG-60	0.00657895	2	304	1	1	1 VSG by alignment, 1 VSG detected de novo	3944
P9_mouse1_heart	heart	Mouse 1	Tb1125.VSG.20730	Tbb1125VSG-60	0.958333	230	240	1	1	1 VSG by alignment, 1 VSG detected de novo	3170
P10_mouse1_heart	heart	Mouse 1	Tb1125.VSG.20730	Tbb1125VSG-60	0.0277778	3	108	1	1	1 VSG by alignment, 1 VSG detected de novo	2792
P13_mouse1_heart	heart	Mouse 1	Tb1125.VSG.20730	Tbb1125VSG-60	0.709251	161	227	1	4	>1 VSGs by alignment, 1 VSG detected de novo	5186
P14_mouse1_heart	heart	Mouse 1	Tb1125.VSG.20730	Tbb1125VSG-60	0.944444	85	90	1	1	1 VSG by alignment, 1 VSG detected de novo	1557
P16_mouse1_heart	heart	Mouse 1	Tb1125.VSG.20730	Tbb1125VSG-60	0.00543478	1	184	1	1	1 VSG by alignment, 1 VSG detected de novo	2097
P17_mouse1_heart	heart	Mouse 1	Tb1125.VSG.20730	Tbb1125VSG-60	0.790323	147	186	1	3	>1 VSGs by alignment, 1 VSG detected de novo	3572
P18_mouse1_heart	heart	Mouse 1	Tb1125.VSG.20730	Tbb1125VSG-60	0.909091	150	165	1	1	1 VSG by alignment, 1 VSG detected de novo	3665
P19_mouse1_heart	heart	Mouse 1	Tb1125.VSG.20730	Tbb1125VSG-60	0.946429	212	224	1	1	1 VSG by alignment, 1 VSG detected de novo	1950
A6_mouse1_fat	gon. fat	Mouse 1	Tb1125.VSG.20730	Tbb1125VSG-60	0.015625	1	64	0	10	>1 VSGs by alignment, no VSG detected de novo	6111
B6_mouse1_fat	gon. fat	Mouse 1	Tb1125.VSG.20730	Tbb1125VSG-60	0.00632911	1	158	1	1	1 VSG by alignment, 1 VSG detected de novo	2118
B9_mouse1_fat	gon. fat	Mouse 1	Tb1125.VSG.20730	Tbb1125VSG-60	0.826087	76	92	2	1	1 VSG by alignment, > 1 detected de novo	4164
B12_mouse1_fat	gon. fat	Mouse 1	Tb1125.VSG.20730	Tbb1125VSG-60	0.871795	136	156	0	1	1 VSG by alignment, no VSG detected de novo	5048
B13_mouse1_fat	gon. fat	Mouse 1	Tb1125.VSG.20730	Tbb1125VSG-60	0.00543478	2	368	1	1	1 VSG by alignment, 1 VSG detected de novo	1925
C1_mouse1_fat	gon. fat	Mouse 1	Tb1125.VSG.20730	Tbb1125VSG-60	0.00166945	1	599	1	1	1 VSG by alignment, 1 VSG detected de novo	5495
C4_mouse1_fat	gon. fat	Mouse 1	Tb1125.VSG.20730	Tbb1125VSG-60	0.00373134	1	268	1	1	1 VSG by alignment, 1 VSG detected de novo	2356
C6_mouse1_fat	gon. fat	Mouse 1	Tb1125.VSG.20730	Tbb1125VSG-60	0.98374	484	492	1	1	1 VSG by alignment, 1 VSG detected de novo	4453
C7_mouse1_fat	gon. fat	Mouse 1	Tb1125.VSG.20730	Tbb1125VSG-60	0.00293255	1	341	1	1	1 VSG by alignment, 1 VSG detected de novo	5525
C8_mouse1_fat	gon. fat	Mouse 1	Tb1125.VSG.20730	Tbb1125VSG-60	0.0042735	1	234	1	1	1 VSG by alignment, 1 VSG detected de novo	3952
C12_mouse1_fat	gon. fat	Mouse 1	Tb1125.VSG.20730	Tbb1125VSG-60	0.00689655	2	290	1	1	1 VSG by alignment, 1 VSG detected de novo	4097
C13_mouse1_fat	gon. fat	Mouse 1	Tb1125.VSG.20730	Tbb1125VSG-60	0.0196078	1	51	1	6	>1 VSGs by alignment, 1 VSG detected de novo	4594
C15_mouse1_fat	gon. fat	Mouse 1	Tb1125.VSG.20730	Tbb1125VSG-60	0.02	1	50	0	5	>1 VSGs by alignment, no VSG detected de novo	3071
C20_mouse1_fat	gon. fat	Mouse 1	Tb1125.VSG.20730	Tbb1125VSG-60	0.0026455	1	378	1	1	1 VSG by alignment, 1 VSG detected de novo	3312
C22_mouse1_fat	gon. fat	Mouse 1	Tb1125.VSG.20730	Tbb1125VSG-60	0.00381679	1	262	1	1	1 VSG by alignment, 1 VSG detected de novo	2900
D6_mouse1_fat	gon. fat	Mouse 1	Tb1125.VSG.20730	Tbb1125VSG-60	0.00238663	1	419	1	1	1 VSG by alignment, 1 VSG detected de novo	6021
D10_mouse1_fat	gon. fat	Mouse 1	Tb1125.VSG.20730	Tbb1125VSG-60	0.00934579	1	107	1	3	>1 VSGs by alignment, 1 VSG detected de novo	3985
D11_mouse1_fat	gon. fat	Mouse 1	Tb1125.VSG.20730	Tbb1125VSG-60	0.84375	54	64	1	1	1 VSG by alignment, 1 VSG detected de novo	3103
D23_mouse1_fat	gon. fat	Mouse 1	Tb1125.VSG.20730	Tbb1125VSG-60	0.0454545	1	22	0	2	>1 VSGs by alignment, no VSG detected de novo	1049
E14_mouse1_fat	gon. fat	Mouse 1	Tb1125.VSG.20730	Tbb1125VSG-60	0.486486	18	37	0	5	>1 VSGs by alignment, no VSG detected de novo	4432
G10_mouse1_fat	gon. fat	Mouse 1	Tb1125.VSG.20730	Tbb1125VSG-60	0.00355872	1	281	1	2	>1 VSGs by alignment, 1 VSG detected de novo	5059
G12_mouse1_fat	gon. fat	Mouse 1	Tb1125.VSG.20730	Tbb1125VSG-60	0.796053	121	152	1	5	>1 VSGs by alignment, 1 VSG detected de novo	6050
H2_mouse1_fat	gon. fat	Mouse 1	Tb1125.VSG.20730	Tbb1125VSG-60	0.959016	117	122	0	1	1 VSG by alignment, no VSG detected de novo	1674
H3_mouse1_fat	gon. fat	Mouse 1	Tb1125.VSG.20730	Tbb1125VSG-60	0.00471698	1	212	1	1	1 VSG by alignment, 1 VSG detected de novo	1470
H7_mouse1_fat	gon. fat	Mouse 1	Tb1125.VSG.20730	Tbb1125VSG-60	0.0625	1	16	0	4	>1 VSGs by alignment, no VSG detected de novo	2121
H9_mouse1_fat	gon. fat	Mouse 1	Tb1125.VSG.20730	Tbb1125VSG-60	0.00961538	2	208	1	1	1 VSG by alignment, 1 VSG detected de novo	4844
H11_mouse1_fat	gon. fat	Mouse 1	Tb1125.VSG.20730	Tbb1125VSG-60	0.005	2	400	1	1	1 VSG by alignment, 1 VSG detected de novo	4069
H12_mouse1_fat	gon. fat	Mouse 1	Tb1125.VSG.20730	Tbb1125VSG-60	0.00375235	2	533	1	1	1 VSG by alignment, 1 VSG detected de novo	3781
H13_mouse1_fat	gon. fat	Mouse 1	Tb1125.VSG.20730	Tbb1125VSG-60	0.893709	412	461	1	1	1 VSG by alignment, 1 VSG detected de novo	7859
H15_mouse1_fat	gon. fat	Mouse 1	Tb1125.VSG.20730	Tbb1125VSG-60	0.00325733	1	307	1	1	1 VSG by alignment, 1 VSG detected de novo	6220
H16_mouse1_fat	gon. fat	Mouse 1	Tb1125.VSG.20730	Tbb1125VSG-60	0.015873	2	126	2	1	1 VSG by alignment, > 1 detected de novo	3077
H21_mouse1_fat	gon. fat	Mouse 1	Tb1125.VSG.20730	Tbb1125VSG-60	0.00952381	1	105	1	5	>1 VSGs by alignment, 1 VSG detected de novo	4479
I5_mouse1_fat	gon. fat	Mouse 1	Tb1125.VSG.20730	Tbb1125VSG-60	0.981818	162	165	1	1	1 VSG by alignment, 1 VSG detected de novo	1860
J5_mouse1_fat	gon. fat	Mouse 1	Tb1125.VSG.20730	Tbb1125VSG-60	0.056338	4	71	0	1	1 VSG by alignment, no VSG detected de novo	1424
J7_mouse1_fat	gon. fat	Mouse 1	Tb1125.VSG.20730	Tbb1125VSG-60	0.00515464	1	194	1	1	1 VSG by alignment, 1 VSG detected de novo	2561
J8_mouse1_fat	gon. fat	Mouse 1	Tb1125.VSG.20730	Tbb1125VSG-60	0.922636	322	349	1	1	1 VSG by alignment, 1 VSG detected de novo	9566
J10_mouse1_fat	gon. fat	Mouse 1	Tb1125.VSG.20730	Tbb1125VSG-60	0.95102	466	490	1	1	1 VSG by alignment, 1 VSG detected de novo	8836
J15_mouse1_fat	gon. fat	Mouse 1	Tb1125.VSG.20730	Tbb1125VSG-60	0.0172414	2	116	1	4	>1 VSGs by alignment, 1 VSG detected de novo	3846
J16_mouse1_fat	gon. fat	Mouse 1	Tb1125.VSG.20730	Tbb1125VSG-60	0.890909	49	55	1	1	1 VSG by alignment, 1 VSG detected de novo	1208
J21_mouse1_fat	gon. fat	Mouse 1	Tb1125.VSG.20730	Tbb1125VSG-60	0.0120482	2	166	1	1	1 VSG by alignment, 1 VSG detected de novo	3478
J23_mouse1_fat	gon. fat	Mouse 1	Tb1125.VSG.20730	Tbb1125VSG-60	0.0461538	3	65	1	4	>1 VSGs by alignment, 1 VSG detected de novo	3578
K1_mouse1_fat	gon. fat	Mouse 1	Tb1125.VSG.20730	Tbb1125VSG-60	0.003003	1	333	1	1	1 VSG by alignment, 1 VSG detected de novo	5325
K6_mouse1_fat	gon. fat	Mouse 1	Tb1125.VSG.20730	Tbb1125VSG-60	0.94898	372	392	1	1	1 VSG by alignment, 1 VSG detected de novo	6351
K7_mouse1_fat	gon. fat	Mouse 1	Tb1125.VSG.20730	Tbb1125VSG-60	0.00143062	1	699	1	1	1 VSG by alignment, 1 VSG detected de novo	6030
K8_mouse1_fat	gon. fat	Mouse 1	Tb1125.VSG.20730	Tbb1125VSG-60	0.015625	2	128	1	9	>1 VSGs by alignment, 1 VSG detected de novo	7534
K10_mouse1_fat	gon. fat	Mouse 1	Tb1125.VSG.20730	Tbb1125VSG-60	0.0163934	1	61	1	8	>1 VSGs by alignment, 1 VSG detected de novo	4727
K11_mouse1_fat	gon. fat	Mouse 1	Tb1125.VSG.20730	Tbb1125VSG-60	0.916981	243	265	1	1	1 VSG by alignment, 1 VSG detected de novo	3871
K13_mouse1_fat	gon. fat	Mouse 1	Tb1125.VSG.20730	Tbb1125VSG-60	0.004158	2	481	1	1	1 VSG by alignment, 1 VSG detected de novo	6804
K14_mouse1_fat	gon. fat	Mouse 1	Tb1125.VSG.20730	Tbb1125VSG-60	0.00671141	2	298	1	1	1 VSG by alignment, 1 VSG detected de novo	4485
K16_mouse1_fat	gon. fat	Mouse 1	Tb1125.VSG.20730	Tbb1125VSG-60	0.00564972	1	177	1	1	1 VSG by alignment, 1 VSG detected de novo	1097
K17_mouse1_fat	gon. fat	Mouse 1	Tb1125.VSG.20730	Tbb1125VSG-60	0.0263158	1	38	1	1	1 VSG by alignment, 1 VSG detected de novo	1328
K21_mouse1_fat	gon. fat	Mouse 1	Tb1125.VSG.20730	Tbb1125VSG-60	0.878788	58	66	0	1	1 VSG by alignment, no VSG detected de novo	1737
K24_mouse1_fat	gon. fat	Mouse 1	Tb1125.VSG.20730	Tbb1125VSG-60	0.878378	260	296	1	1	1 VSG by alignment, 1 VSG detected de novo	6001
L6_mouse1_fat	gon. fat	Mouse 1	Tb1125.VSG.20730	Tbb1125VSG-60	0.892405	141	158	1	1	1 VSG by alignment, 1 VSG detected de novo	1735
L7_mouse1_fat	gon. fat	Mouse 1	Tb1125.VSG.20730	Tbb1125VSG-60	0.00148588	1	673	1	1	1 VSG by alignment, 1 VSG detected de novo	8752
L8_mouse1_fat	gon. fat	Mouse 1	Tb1125.VSG.20730	Tbb1125VSG-60	0.915888	294	321	1	1	1 VSG by alignment, 1 VSG detected de novo	9082
L9_mouse1_fat	gon. fat	Mouse 1	Tb1125.VSG.20730	Tbb1125VSG-60	0.00136986	1	730	1	1	1 VSG by alignment, 1 VSG detected de novo	7911
L10_mouse1_fat	gon. fat	Mouse 1	Tb1125.VSG.20730	Tbb1125VSG-60	0.00387597	1	258	1	11	>1 VSGs by alignment, 1 VSG detected de novo	4601
L11_mouse1_fat	gon. fat	Mouse 1	Tb1125.VSG.20730	Tbb1125VSG-60	0.00210526	1	475	1	1	1 VSG by alignment, 1 VSG detected de novo	7652
L13_mouse1_fat	gon. fat	Mouse 1	Tb1125.VSG.20730	Tbb1125VSG-60	0.952278	439	461	1	1	1 VSG by alignment, 1 VSG detected de novo	6613
L14_mouse1_fat	gon. fat	Mouse 1	Tb1125.VSG.20730	Tbb1125VSG-60	0.0140845	1	71	1	4	>1 VSGs by alignment, 1 VSG detected de novo	3551
L19_mouse1_fat	gon. fat	Mouse 1	Tb1125.VSG.20730	Tbb1125VSG-60	0.94	235	250	1	1	1 VSG by alignment, 1 VSG detected de novo	2048
L20_mouse1_fat	gon. fat	Mouse 1	Tb1125.VSG.20730	Tbb1125VSG-60	0.935185	101	108	1	1	1 VSG by alignment, 1 VSG detected de novo	1756
M1_mouse1_fat	gon. fat	Mouse 1	Tb1125.VSG.20730	Tbb1125VSG-60	0.0666667	11	165	1	1	1 VSG by alignment, 1 VSG detected de novo	5524
M3_mouse1_fat	gon. fat	Mouse 1	Tb1125.VSG.20730	Tbb1125VSG-60	0.927481	243	262	1	1	1 VSG by alignment, 1 VSG detected de novo	7952
M6_mouse1_fat	gon. fat	Mouse 1	Tb1125.VSG.20730	Tbb1125VSG-60	0.00645161	2	310	1	1	1 VSG by alignment, 1 VSG detected de novo	4903
M7_mouse1_fat	gon. fat	Mouse 1	Tb1125.VSG.20730	Tbb1125VSG-60	0.00404858	1	247	1	1	1 VSG by alignment, 1 VSG detected de novo	4789
M13_mouse1_fat	gon. fat	Mouse 1	Tb1125.VSG.20730	Tbb1125VSG-60	0.0666667	1	15	1	2	>1 VSGs by alignment, 1 VSG detected de novo	1951
M18_mouse1_fat	gon. fat	Mouse 1	Tb1125.VSG.20730	Tbb1125VSG-60	0.931193	203	218	1	1	1 VSG by alignment, 1 VSG detected de novo	4337
M21_mouse1_fat	gon. fat	Mouse 1	Tb1125.VSG.20730	Tbb1125VSG-60	0.00862069	1	116	1	1	1 VSG by alignment, 1 VSG detected de novo	4196
N8_mouse1_fat	gon. fat	Mouse 1	Tb1125.VSG.20730	Tbb1125VSG-60	0.00150376	1	665	1	1	1 VSG by alignment, 1 VSG detected de novo	2920
O7_mouse1_fat	gon. fat	Mouse 1	Tb1125.VSG.20730	Tbb1125VSG-60	0.0217391	1	46	0	5	>1 VSGs by alignment, no VSG detected de novo	2389
O14_mouse1_fat	gon. fat	Mouse 1	Tb1125.VSG.20730	Tbb1125VSG-60	0.984	123	125	1	1	1 VSG by alignment, 1 VSG detected de novo	3814
O24_mouse1_fat	gon. fat	Mouse 1	Tb1125.VSG.20730	Tbb1125VSG-60	0.95122	39	41	0	1	1 VSG by alignment, no VSG detected de novo	1083
P23_mouse1_fat	gon. fat	Mouse 1	Tb1125.VSG.20730	Tbb1125VSG-60	0.76087	35	46	0	4	>1 VSGs by alignment, no VSG detected de novo	3398
O23_mouse2_blood	blood	Mouse 2	Tb1125.VSG.20730	Tbb1125VSG-60	0.991071	111	112	1	1	1 VSG by alignment, 1 VSG detected de novo	1545
D17_mouse2_lung	lung	Mouse 2	Tb1125.VSG.20730	Tbb1125VSG-60	0.922078	71	77	1	1	1 VSG by alignment, 1 VSG detected de novo	5341
G22_mouse2_lung	lung	Mouse 2	Tb1125.VSG.20730	Tbb1125VSG-60	0.96732	148	153	1	1	1 VSG by alignment, 1 VSG detected de novo	3656
I17_mouse2_lung	lung	Mouse 2	Tb1125.VSG.20730	Tbb1125VSG-60	0.948718	185	195	1	1	1 VSG by alignment, 1 VSG detected de novo	3334
N21_mouse2_lung	lung	Mouse 2	Tb1125.VSG.20730	Tbb1125VSG-60	0.855172	124	145	1	1	1 VSG by alignment, 1 VSG detected de novo	5899
C2_mouse2_heart	heart	Mouse 2	Tb1125.VSG.20730	Tbb1125VSG-60	0.00172414	1	580	1	1	1 VSG by alignment, 1 VSG detected de novo	7749
C9_mouse2_heart	heart	Mouse 2	Tb1125.VSG.20730	Tbb1125VSG-60	0.00609756	1	164	1	1	1 VSG by alignment, 1 VSG detected de novo	2727
C19_mouse2_heart	heart	Mouse 2	Tb1125.VSG.20730	Tbb1125VSG-60	0.00355872	1	281	1	1	1 VSG by alignment, 1 VSG detected de novo	4986
C20_mouse2_heart	heart	Mouse 2	Tb1125.VSG.20730	Tbb1125VSG-60	0.912214	239	262	1	1	1 VSG by alignment, 1 VSG detected de novo	7918
E2_mouse2_heart	heart	Mouse 2	Tb1125.VSG.20730	Tbb1125VSG-60	0.965241	361	374	1	1	1 VSG by alignment, 1 VSG detected de novo	3458
E5_mouse2_heart	heart	Mouse 2	Tb1125.VSG.20730	Tbb1125VSG-60	0.0013089	1	764	1	1	1 VSG by alignment, 1 VSG detected de novo	4921
E17_mouse2_heart	heart	Mouse 2	Tb1125.VSG.20730	Tbb1125VSG-60	0.969349	253	261	1	1	1 VSG by alignment, 1 VSG detected de novo	5542
E21_mouse2_heart	heart	Mouse 2	Tb1125.VSG.20730	Tbb1125VSG-60	0.00442478	1	226	1	1	1 VSG by alignment, 1 VSG detected de novo	2659
E23_mouse2_heart	heart	Mouse 2	Tb1125.VSG.20730	Tbb1125VSG-60	0.00337838	1	296	1	1	1 VSG by alignment, 1 VSG detected de novo	3189
F1_mouse2_heart	heart	Mouse 2	Tb1125.VSG.20730	Tbb1125VSG-60	0.00735294	1	136	1	1	1 VSG by alignment, 1 VSG detected de novo	2814
F24_mouse2_heart	heart	Mouse 2	Tb1125.VSG.20730	Tbb1125VSG-60	0.939252	201	214	1	1	1 VSG by alignment, 1 VSG detected de novo	4336
G1_mouse2_heart	heart	Mouse 2	Tb1125.VSG.20730	Tbb1125VSG-60	0.00310559	1	322	1	1	1 VSG by alignment, 1 VSG detected de novo	7213
G3_mouse2_heart	heart	Mouse 2	Tb1125.VSG.20730	Tbb1125VSG-60	0.00480769	1	208	1	1	1 VSG by alignment, 1 VSG detected de novo	6766
G13_mouse2_heart	heart	Mouse 2	Tb1125.VSG.20730	Tbb1125VSG-60	0.0769231	1	13	1	2	>1 VSGs by alignment, 1 VSG detected de novo	4297
G19_mouse2_heart	heart	Mouse 2	Tb1125.VSG.20730	Tbb1125VSG-60	0.941176	272	289	1	1	1 VSG by alignment, 1 VSG detected de novo	4045
G21_mouse2_heart	heart	Mouse 2	Tb1125.VSG.20730	Tbb1125VSG-60	0.0909091	1	11	1	2	>1 VSGs by alignment, 1 VSG detected de novo	2600
J16_mouse2_heart	heart	Mouse 2	Tb1125.VSG.20730	Tbb1125VSG-60	0.002849	1	351	1	1	1 VSG by alignment, 1 VSG detected de novo	9540
K5_mouse2_heart	heart	Mouse 2	Tb1125.VSG.20730	Tbb1125VSG-60	0.92	138	150	1	1	1 VSG by alignment, 1 VSG detected de novo	5639
K16_mouse2_heart	heart	Mouse 2	Tb1125.VSG.20730	Tbb1125VSG-60	0.959732	143	149	1	1	1 VSG by alignment, 1 VSG detected de novo	2358
K19_mouse2_heart	heart	Mouse 2	Tb1125.VSG.20730	Tbb1125VSG-60	0.0909091	1	11	1	3	>1 VSGs by alignment, 1 VSG detected de novo	4715
A6_mouse2_fat	gon. fat	Mouse 2	Tb1125.VSG.20730	Tbb1125VSG-60	0.0102041	1	98	1	1	1 VSG by alignment, 1 VSG detected de novo	4056
B20_mouse2_fat	gon. fat	Mouse 2	Tb1125.VSG.20730	Tbb1125VSG-60	0.924528	196	212	1	1	1 VSG by alignment, 1 VSG detected de novo	5915
C17_mouse2_fat	gon. fat	Mouse 2	Tb1125.VSG.20730	Tbb1125VSG-60	0.0018797	1	532	1	1	1 VSG by alignment, 1 VSG detected de novo	5278
D4_mouse2_fat	gon. fat	Mouse 2	Tb1125.VSG.20730	Tbb1125VSG-60	0.00547945	2	365	1	1	1 VSG by alignment, 1 VSG detected de novo	4421
D5_mouse2_fat	gon. fat	Mouse 2	Tb1125.VSG.20730	Tbb1125VSG-60	0.00166667	1	600	1	1	1 VSG by alignment, 1 VSG detected de novo	7806
D18_mouse2_fat	gon. fat	Mouse 2	Tb1125.VSG.20730	Tbb1125VSG-60	0.0163934	5	305	1	1	1 VSG by alignment, 1 VSG detected de novo	3485
D20_mouse2_fat	gon. fat	Mouse 2	Tb1125.VSG.20730	Tbb1125VSG-60	0.0107527	1	93	1	1	1 VSG by alignment, 1 VSG detected de novo	2145
D21_mouse2_fat	gon. fat	Mouse 2	Tb1125.VSG.20730	Tbb1125VSG-60	0.00826446	1	121	3	1	1 VSG by alignment, > 1 detected de novo	5742
G4_mouse2_fat	gon. fat	Mouse 2	Tb1125.VSG.20730	Tbb1125VSG-60	0.0151515	1	66	0	1	1 VSG by alignment, no VSG detected de novo	1342
G5_mouse2_fat	gon. fat	Mouse 2	Tb1125.VSG.20730	Tbb1125VSG-60	0.00246305	1	406	1	1	1 VSG by alignment, 1 VSG detected de novo	1664
G18_mouse2_fat	gon. fat	Mouse 2	Tb1125.VSG.20730	Tbb1125VSG-60	0.0031348	1	319	1	1	1 VSG by alignment, 1 VSG detected de novo	4178
K8_mouse2_fat	gon. fat	Mouse 2	Tb1125.VSG.20730	Tbb1125VSG-60	0.00316456	1	316	1	1	1 VSG by alignment, 1 VSG detected de novo	3600
K17_mouse2_fat	gon. fat	Mouse 2	Tb1125.VSG.20730	Tbb1125VSG-60	0.00294985	1	339	1	1	1 VSG by alignment, 1 VSG detected de novo	3201
K18_mouse2_fat	gon. fat	Mouse 2	Tb1125.VSG.20730	Tbb1125VSG-60	0.0277778	1	36	0	1	1 VSG by alignment, no VSG detected de novo	1779
L17_mouse2_fat	gon. fat	Mouse 2	Tb1125.VSG.20730	Tbb1125VSG-60	0.0035461	1	282	1	1	1 VSG by alignment, 1 VSG detected de novo	3712
O5_mouse2_fat	gon. fat	Mouse 2	Tb1125.VSG.20730	Tbb1125VSG-60	0.00196464	1	509	1	1	1 VSG by alignment, 1 VSG detected de novo	5200
O6_mouse2_fat	gon. fat	Mouse 2	Tb1125.VSG.20730	Tbb1125VSG-60	0.00564972	1	177	1	1	1 VSG by alignment, 1 VSG detected de novo	4219
O8_mouse2_fat	gon. fat	Mouse 2	Tb1125.VSG.20730	Tbb1125VSG-60	0.00480769	1	208	1	1	1 VSG by alignment, 1 VSG detected de novo	5192
O9_mouse2_fat	gon. fat	Mouse 2	Tb1125.VSG.20730	Tbb1125VSG-60	0.00666667	1	150	1	1	1 VSG by alignment, 1 VSG detected de novo	5807
O18_mouse2_fat	gon. fat	Mouse 2	Tb1125.VSG.20730	Tbb1125VSG-60	0.00302115	1	331	1	1	1 VSG by alignment, 1 VSG detected de novo	3776
P4_mouse2_fat	gon. fat	Mouse 2	Tb1125.VSG.20730	Tbb1125VSG-60	0.00322581	1	310	1	1	1 VSG by alignment, 1 VSG detected de novo	4816
B1_mouse1_fat	gon. fat	Mouse 1	Tb1125.9.16390	Tbb1125VSG-62	0.664948	129	194	1	6	>1 VSGs by alignment, 1 VSG detected de novo	5770
D23_mouse1_fat	gon. fat	Mouse 1	Tb1125.9.16390	Tbb1125VSG-62	0.590909	13	22	0	2	>1 VSGs by alignment, no VSG detected de novo	1049
F18_mouse1_fat	gon. fat	Mouse 1	Tb1125.9.16390	Tbb1125VSG-62	0.626506	52	83	1	6	>1 VSGs by alignment, 1 VSG detected de novo	2182
I6_mouse1_fat	gon. fat	Mouse 1	Tb1125.9.16390	Tbb1125VSG-62	0.757576	100	132	1	5	>1 VSGs by alignment, 1 VSG detected de novo	2857
I12_mouse1_fat	gon. fat	Mouse 1	Tb1125.9.16390	Tbb1125VSG-62	0.004329	1	231	1	1	1 VSG by alignment, 1 VSG detected de novo	5005
I24_mouse1_fat	gon. fat	Mouse 1	Tb1125.9.16390	Tbb1125VSG-62	0.703704	19	27	1	2	>1 VSGs by alignment, 1 VSG detected de novo	1735
J15_mouse1_fat	gon. fat	Mouse 1	Tb1125.9.16390	Tbb1125VSG-62	0.689655	80	116	1	4	>1 VSGs by alignment, 1 VSG detected de novo	3846
J23_mouse1_fat	gon. fat	Mouse 1	Tb1125.9.16390	Tbb1125VSG-62	0.753846	49	65	1	4	>1 VSGs by alignment, 1 VSG detected de novo	3578
N1_mouse1_fat	gon. fat	Mouse 1	Tb1125.9.16390	Tbb1125VSG-62	0.673077	140	208	1	5	>1 VSGs by alignment, 1 VSG detected de novo	6214
N13_mouse1_fat	gon. fat	Mouse 1	Tb1125.9.16390	Tbb1125VSG-62	0.69863	102	146	1	7	>1 VSGs by alignment, 1 VSG detected de novo	3016
O7_mouse1_fat	gon. fat	Mouse 1	Tb1125.9.16390	Tbb1125VSG-62	0.0217391	1	46	0	5	>1 VSGs by alignment, no VSG detected de novo	2389
O21_mouse1_fat	gon. fat	Mouse 1	Tb1125.9.16390	Tbb1125VSG-62	0.788889	71	90	1	2	>1 VSGs by alignment, 1 VSG detected de novo	1117
B9_mouse1_fat	gon. fat	Mouse 1	Tb1125.VSG.14680	Tbb1125VSG-63	0.108696	10	92	2	1	1 VSG by alignment, > 1 detected de novo	4164
B16_mouse2_heart	heart	Mouse 2	Tb1125.VSG.14680	Tbb1125VSG-63	0.00179856	1	556	1	5	>1 VSGs by alignment, 1 VSG detected de novo	10118
B22_mouse2_heart	heart	Mouse 2	Tb1125.VSG.14680	Tbb1125VSG-63	0.0023753	1	421	1	1	1 VSG by alignment, 1 VSG detected de novo	6334
C8_mouse1_heart	heart	Mouse 1	Tb1125.VSG.21890	Tbb1125VSG-65	0.00147929	1	676	1	1	1 VSG by alignment, 1 VSG detected de novo	13728
D8_mouse1_heart	heart	Mouse 1	Tb1125.VSG.21890	Tbb1125VSG-65	0.00337838	1	296	1	9	>1 VSGs by alignment, 1 VSG detected de novo	8631
G8_mouse1_heart	heart	Mouse 1	Tb1125.VSG.21890	Tbb1125VSG-65	0.00318471	1	314	1	6	>1 VSGs by alignment, 1 VSG detected de novo	6445
L6_mouse1_heart	heart	Mouse 1	Tb1125.VSG.21890	Tbb1125VSG-65	0.0025641	1	390	1	1	1 VSG by alignment, 1 VSG detected de novo	9850
L7_mouse1_heart	heart	Mouse 1	Tb1125.VSG.21890	Tbb1125VSG-65	0.00193798	1	516	1	6	>1 VSGs by alignment, 1 VSG detected de novo	7730
L8_mouse1_heart	heart	Mouse 1	Tb1125.VSG.21890	Tbb1125VSG-65	0.959079	375	391	1	1	1 VSG by alignment, 1 VSG detected de novo	10772
L9_mouse1_heart	heart	Mouse 1	Tb1125.VSG.21890	Tbb1125VSG-65	0.00219298	1	456	1	1	1 VSG by alignment, 1 VSG detected de novo	9635
L11_mouse1_heart	heart	Mouse 1	Tb1125.VSG.21890	Tbb1125VSG-65	0.0124611	4	321	1	1	1 VSG by alignment, 1 VSG detected de novo	4314
L13_mouse1_heart	heart	Mouse 1	Tb1125.VSG.21890	Tbb1125VSG-65	0.0114286	2	175	1	5	>1 VSGs by alignment, 1 VSG detected de novo	5466
L15_mouse1_heart	heart	Mouse 1	Tb1125.VSG.21890	Tbb1125VSG-65	0.00507614	1	197	1	1	1 VSG by alignment, 1 VSG detected de novo	2496
O8_mouse1_heart	heart	Mouse 1	Tb1125.VSG.21890	Tbb1125VSG-65	0.00757576	1	132	1	1	1 VSG by alignment, 1 VSG detected de novo	1568
P8_mouse1_heart	heart	Mouse 1	Tb1125.VSG.21890	Tbb1125VSG-65	0.00657895	2	304	1	1	1 VSG by alignment, 1 VSG detected de novo	3944
B8_mouse2_fat	gon. fat	Mouse 2	Tb1125.VSG.21890	Tbb1125VSG-65	0.679245	36	53	1	6	>1 VSGs by alignment, 1 VSG detected de novo	5245
L18_mouse2_fat	gon. fat	Mouse 2	Tb1125.VSG.21890	Tbb1125VSG-65	0.00373134	1	268	1	1	1 VSG by alignment, 1 VSG detected de novo	5574
L20_mouse2_fat	gon. fat	Mouse 2	Tb1125.VSG.21890	Tbb1125VSG-65	0.00678733	3	442	1	1	1 VSG by alignment, 1 VSG detected de novo	5008
F7_mouse1_blood	blood	Mouse 1	Tb1125.VSG.17070	Tbb1125VSG-71	0.925714	162	175	1	1	1 VSG by alignment, 1 VSG detected de novo	9566
F15_mouse1_blood	blood	Mouse 1	Tb1125.VSG.17070	Tbb1125VSG-71	0.00510204	1	196	1	1	1 VSG by alignment, 1 VSG detected de novo	3460
G7_mouse1_blood	blood	Mouse 1	Tb1125.VSG.17070	Tbb1125VSG-71	0.0714286	1	14	1	3	>1 VSGs by alignment, 1 VSG detected de novo	8154
H4_mouse1_blood	blood	Mouse 1	Tb1125.VSG.17070	Tbb1125VSG-71	0.030303	1	33	1	3	>1 VSGs by alignment, 1 VSG detected de novo	8548
H6_mouse1_blood	blood	Mouse 1	Tb1125.VSG.17070	Tbb1125VSG-71	0.883117	136	154	1	1	1 VSG by alignment, 1 VSG detected de novo	7716
H12_mouse1_blood	blood	Mouse 1	Tb1125.VSG.17070	Tbb1125VSG-71	0.030303	1	33	1	5	>1 VSGs by alignment, 1 VSG detected de novo	8776
A3_mouse1_fat	gon. fat	Mouse 1	Tb1125.VSG.17070	Tbb1125VSG-71	0.00591716	1	169	1	6	>1 VSGs by alignment, 1 VSG detected de novo	7072
A4_mouse1_fat	gon. fat	Mouse 1	Tb1125.VSG.17070	Tbb1125VSG-71	0.947368	432	456	1	1	1 VSG by alignment, 1 VSG detected de novo	9995
A6_mouse1_fat	gon. fat	Mouse 1	Tb1125.VSG.17070	Tbb1125VSG-71	0.03125	2	64	0	10	>1 VSGs by alignment, no VSG detected de novo	6111
A12_mouse1_fat	gon. fat	Mouse 1	Tb1125.VSG.17070	Tbb1125VSG-71	0.918367	45	49	1	1	1 VSG by alignment, 1 VSG detected de novo	1182
A17_mouse1_fat	gon. fat	Mouse 1	Tb1125.VSG.17070	Tbb1125VSG-71	0.94403	253	268	1	1	1 VSG by alignment, 1 VSG detected de novo	5723
A22_mouse1_fat	gon. fat	Mouse 1	Tb1125.VSG.17070	Tbb1125VSG-71	0.988439	171	173	1	1	1 VSG by alignment, 1 VSG detected de novo	2307
A23_mouse1_fat	gon. fat	Mouse 1	Tb1125.VSG.17070	Tbb1125VSG-71	0.00320513	1	312	1	1	1 VSG by alignment, 1 VSG detected de novo	4849
B2_mouse1_fat	gon. fat	Mouse 1	Tb1125.VSG.17070	Tbb1125VSG-71	0.00183486	1	545	1	1	1 VSG by alignment, 1 VSG detected de novo	4969
B5_mouse1_fat	gon. fat	Mouse 1	Tb1125.VSG.17070	Tbb1125VSG-71	0.968109	425	439	1	1	1 VSG by alignment, 1 VSG detected de novo	6333
B14_mouse1_fat	gon. fat	Mouse 1	Tb1125.VSG.17070	Tbb1125VSG-71	0.00632911	1	158	1	6	>1 VSGs by alignment, 1 VSG detected de novo	4564
C7_mouse1_fat	gon. fat	Mouse 1	Tb1125.VSG.17070	Tbb1125VSG-71	0.00293255	1	341	1	1	1 VSG by alignment, 1 VSG detected de novo	5525
C15_mouse1_fat	gon. fat	Mouse 1	Tb1125.VSG.17070	Tbb1125VSG-71	0.64	32	50	0	5	>1 VSGs by alignment, no VSG detected de novo	3071
D1_mouse1_fat	gon. fat	Mouse 1	Tb1125.VSG.17070	Tbb1125VSG-71	0.905512	115	127	0	1	1 VSG by alignment, no VSG detected de novo	2699
D2_mouse1_fat	gon. fat	Mouse 1	Tb1125.VSG.17070	Tbb1125VSG-71	0.978022	178	182	1	1	1 VSG by alignment, 1 VSG detected de novo	3066
D7_mouse1_fat	gon. fat	Mouse 1	Tb1125.VSG.17070	Tbb1125VSG-71	0.0131579	1	76	1	1	1 VSG by alignment, 1 VSG detected de novo	6103
D8_mouse1_fat	gon. fat	Mouse 1	Tb1125.VSG.17070	Tbb1125VSG-71	0.963934	294	305	1	1	1 VSG by alignment, 1 VSG detected de novo	4526
D9_mouse1_fat	gon. fat	Mouse 1	Tb1125.VSG.17070	Tbb1125VSG-71	0.00578035	1	173	1	7	>1 VSGs by alignment, 1 VSG detected de novo	4745
D10_mouse1_fat	gon. fat	Mouse 1	Tb1125.VSG.17070	Tbb1125VSG-71	0.00934579	1	107	1	3	>1 VSGs by alignment, 1 VSG detected de novo	3985
D14_mouse1_fat	gon. fat	Mouse 1	Tb1125.VSG.17070	Tbb1125VSG-71	0.903134	317	351	1	1	1 VSG by alignment, 1 VSG detected de novo	5794
D15_mouse1_fat	gon. fat	Mouse 1	Tb1125.VSG.17070	Tbb1125VSG-71	0.00806452	1	124	0	1	1 VSG by alignment, no VSG detected de novo	3184
D16_mouse1_fat	gon. fat	Mouse 1	Tb1125.VSG.17070	Tbb1125VSG-71	0.00401606	1	249	2	1	1 VSG by alignment, > 1 detected de novo	4236
E3_mouse1_fat	gon. fat	Mouse 1	Tb1125.VSG.17070	Tbb1125VSG-71	0.00209205	1	478	1	1	1 VSG by alignment, 1 VSG detected de novo	4074
E4_mouse1_fat	gon. fat	Mouse 1	Tb1125.VSG.17070	Tbb1125VSG-71	0.95	95	100	1	1	1 VSG by alignment, 1 VSG detected de novo	1859
E7_mouse1_fat	gon. fat	Mouse 1	Tb1125.VSG.17070	Tbb1125VSG-71	0.0204082	1	49	0	5	>1 VSGs by alignment, no VSG detected de novo	1694
E15_mouse1_fat	gon. fat	Mouse 1	Tb1125.VSG.17070	Tbb1125VSG-71	0.806667	121	150	1	1	1 VSG by alignment, 1 VSG detected de novo	4883
E16_mouse1_fat	gon. fat	Mouse 1	Tb1125.VSG.17070	Tbb1125VSG-71	0.0128205	3	234	1	1	1 VSG by alignment, 1 VSG detected de novo	2733
E23_mouse1_fat	gon. fat	Mouse 1	Tb1125.VSG.17070	Tbb1125VSG-71	0.989051	271	274	1	1	1 VSG by alignment, 1 VSG detected de novo	3091
E24_mouse1_fat	gon. fat	Mouse 1	Tb1125.VSG.17070	Tbb1125VSG-71	0.94964	132	139	1	1	1 VSG by alignment, 1 VSG detected de novo	3930
F10_mouse1_fat	gon. fat	Mouse 1	Tb1125.VSG.17070	Tbb1125VSG-71	0.965087	387	401	2	1	1 VSG by alignment, > 1 detected de novo	4539
F11_mouse1_fat	gon. fat	Mouse 1	Tb1125.VSG.17070	Tbb1125VSG-71	0.00146413	1	683	1	1	1 VSG by alignment, 1 VSG detected de novo	5558
F12_mouse1_fat	gon. fat	Mouse 1	Tb1125.VSG.17070	Tbb1125VSG-71	0.00303951	1	329	1	1	1 VSG by alignment, 1 VSG detected de novo	4610
F18_mouse1_fat	gon. fat	Mouse 1	Tb1125.VSG.17070	Tbb1125VSG-71	0.0120482	1	83	1	6	>1 VSGs by alignment, 1 VSG detected de novo	2182
H1_mouse1_fat	gon. fat	Mouse 1	Tb1125.VSG.17070	Tbb1125VSG-71	0.0147059	2	136	1	1	1 VSG by alignment, 1 VSG detected de novo	1198
H2_mouse1_fat	gon. fat	Mouse 1	Tb1125.VSG.17070	Tbb1125VSG-71	0.00819672	1	122	0	1	1 VSG by alignment, no VSG detected de novo	1674
H3_mouse1_fat	gon. fat	Mouse 1	Tb1125.VSG.17070	Tbb1125VSG-71	0.00471698	1	212	1	1	1 VSG by alignment, 1 VSG detected de novo	1470
H5_mouse1_fat	gon. fat	Mouse 1	Tb1125.VSG.17070	Tbb1125VSG-71	0.0178571	1	56	1	1	1 VSG by alignment, 1 VSG detected de novo	1384
H7_mouse1_fat	gon. fat	Mouse 1	Tb1125.VSG.17070	Tbb1125VSG-71	0.1875	3	16	0	4	>1 VSGs by alignment, no VSG detected de novo	2121
H9_mouse1_fat	gon. fat	Mouse 1	Tb1125.VSG.17070	Tbb1125VSG-71	0.0144231	3	208	1	1	1 VSG by alignment, 1 VSG detected de novo	4844
H11_mouse1_fat	gon. fat	Mouse 1	Tb1125.VSG.17070	Tbb1125VSG-71	0.9875	395	400	1	1	1 VSG by alignment, 1 VSG detected de novo	4069
H12_mouse1_fat	gon. fat	Mouse 1	Tb1125.VSG.17070	Tbb1125VSG-71	0.979362	522	533	1	1	1 VSG by alignment, 1 VSG detected de novo	3781
H13_mouse1_fat	gon. fat	Mouse 1	Tb1125.VSG.17070	Tbb1125VSG-71	0.0021692	1	461	1	1	1 VSG by alignment, 1 VSG detected de novo	7859
H15_mouse1_fat	gon. fat	Mouse 1	Tb1125.VSG.17070	Tbb1125VSG-71	0.941368	289	307	1	1	1 VSG by alignment, 1 VSG detected de novo	6220
H16_mouse1_fat	gon. fat	Mouse 1	Tb1125.VSG.17070	Tbb1125VSG-71	0.00793651	1	126	2	1	1 VSG by alignment, > 1 detected de novo	3077
H18_mouse1_fat	gon. fat	Mouse 1	Tb1125.VSG.17070	Tbb1125VSG-71	0.0333333	1	30	0	1	1 VSG by alignment, no VSG detected de novo	1342
H20_mouse1_fat	gon. fat	Mouse 1	Tb1125.VSG.17070	Tbb1125VSG-71	0.0526316	1	19	0	2	>1 VSGs by alignment, no VSG detected de novo	1576
I7_mouse1_fat	gon. fat	Mouse 1	Tb1125.VSG.17070	Tbb1125VSG-71	0.0106383	1	94	1	7	>1 VSGs by alignment, 1 VSG detected de novo	2911
I14_mouse1_fat	gon. fat	Mouse 1	Tb1125.VSG.17070	Tbb1125VSG-71	0.910506	234	257	1	1	1 VSG by alignment, 1 VSG detected de novo	4819
J3_mouse1_fat	gon. fat	Mouse 1	Tb1125.VSG.17070	Tbb1125VSG-71	0.981132	52	53	1	1	1 VSG by alignment, 1 VSG detected de novo	1022
J11_mouse1_fat	gon. fat	Mouse 1	Tb1125.VSG.17070	Tbb1125VSG-71	0.940678	222	236	1	1	1 VSG by alignment, 1 VSG detected de novo	5823
J21_mouse1_fat	gon. fat	Mouse 1	Tb1125.VSG.17070	Tbb1125VSG-71	0.981928	163	166	1	1	1 VSG by alignment, 1 VSG detected de novo	3478
K16_mouse1_fat	gon. fat	Mouse 1	Tb1125.VSG.17070	Tbb1125VSG-71	0.00564972	1	177	1	1	1 VSG by alignment, 1 VSG detected de novo	1097
L6_mouse1_fat	gon. fat	Mouse 1	Tb1125.VSG.17070	Tbb1125VSG-71	0.00632911	1	158	1	1	1 VSG by alignment, 1 VSG detected de novo	1735
L7_mouse1_fat	gon. fat	Mouse 1	Tb1125.VSG.17070	Tbb1125VSG-71	0.00445765	3	673	1	1	1 VSG by alignment, 1 VSG detected de novo	8752
L8_mouse1_fat	gon. fat	Mouse 1	Tb1125.VSG.17070	Tbb1125VSG-71	0.00623053	2	321	1	1	1 VSG by alignment, 1 VSG detected de novo	9082
L9_mouse1_fat	gon. fat	Mouse 1	Tb1125.VSG.17070	Tbb1125VSG-71	0.00136986	1	730	1	1	1 VSG by alignment, 1 VSG detected de novo	7911
L11_mouse1_fat	gon. fat	Mouse 1	Tb1125.VSG.17070	Tbb1125VSG-71	0.936842	445	475	1	1	1 VSG by alignment, 1 VSG detected de novo	7652
L14_mouse1_fat	gon. fat	Mouse 1	Tb1125.VSG.17070	Tbb1125VSG-71	0.0140845	1	71	1	4	>1 VSGs by alignment, 1 VSG detected de novo	3551
L16_mouse1_fat	gon. fat	Mouse 1	Tb1125.VSG.17070	Tbb1125VSG-71	0.00740741	1	135	1	1	1 VSG by alignment, 1 VSG detected de novo	2196
M5_mouse1_fat	gon. fat	Mouse 1	Tb1125.VSG.17070	Tbb1125VSG-71	0.969762	449	463	1	1	1 VSG by alignment, 1 VSG detected de novo	5680
M7_mouse1_fat	gon. fat	Mouse 1	Tb1125.VSG.17070	Tbb1125VSG-71	0.931174	230	247	1	1	1 VSG by alignment, 1 VSG detected de novo	4789
M10_mouse1_fat	gon. fat	Mouse 1	Tb1125.VSG.17070	Tbb1125VSG-71	0.00274725	1	364	1	1	1 VSG by alignment, 1 VSG detected de novo	5020
M14_mouse1_fat	gon. fat	Mouse 1	Tb1125.VSG.17070	Tbb1125VSG-71	0.923077	120	130	1	1	1 VSG by alignment, 1 VSG detected de novo	2908
M15_mouse1_fat	gon. fat	Mouse 1	Tb1125.VSG.17070	Tbb1125VSG-71	0.00423729	1	236	1	1	1 VSG by alignment, 1 VSG detected de novo	4893
M18_mouse1_fat	gon. fat	Mouse 1	Tb1125.VSG.17070	Tbb1125VSG-71	0.00458716	1	218	1	1	1 VSG by alignment, 1 VSG detected de novo	4337
M19_mouse1_fat	gon. fat	Mouse 1	Tb1125.VSG.17070	Tbb1125VSG-71	0.00325733	1	307	1	1	1 VSG by alignment, 1 VSG detected de novo	5353
M23_mouse1_fat	gon. fat	Mouse 1	Tb1125.VSG.17070	Tbb1125VSG-71	0.0025641	1	390	1	6	>1 VSGs by alignment, 1 VSG detected de novo	7792
N10_mouse1_fat	gon. fat	Mouse 1	Tb1125.VSG.17070	Tbb1125VSG-71	0.0178571	2	112	0	7	>1 VSGs by alignment, no VSG detected de novo	4402
N13_mouse1_fat	gon. fat	Mouse 1	Tb1125.VSG.17070	Tbb1125VSG-71	0.00684932	1	146	1	7	>1 VSGs by alignment, 1 VSG detected de novo	3016
N16_mouse1_fat	gon. fat	Mouse 1	Tb1125.VSG.17070	Tbb1125VSG-71	0.955145	362	379	1	1	1 VSG by alignment, 1 VSG detected de novo	5591
N19_mouse1_fat	gon. fat	Mouse 1	Tb1125.VSG.17070	Tbb1125VSG-71	0.00290698	1	344	1	1	1 VSG by alignment, 1 VSG detected de novo	8041
N24_mouse1_fat	gon. fat	Mouse 1	Tb1125.VSG.17070	Tbb1125VSG-71	0.00162338	1	616	1	1	1 VSG by alignment, 1 VSG detected de novo	6217
O1_mouse1_fat	gon. fat	Mouse 1	Tb1125.VSG.17070	Tbb1125VSG-71	0.00206186	1	485	1	1	1 VSG by alignment, 1 VSG detected de novo	2189
O2_mouse1_fat	gon. fat	Mouse 1	Tb1125.VSG.17070	Tbb1125VSG-71	0.00406504	1	246	1	1	1 VSG by alignment, 1 VSG detected de novo	2459
O3_mouse1_fat	gon. fat	Mouse 1	Tb1125.VSG.17070	Tbb1125VSG-71	0.0967742	3	31	0	5	>1 VSGs by alignment, no VSG detected de novo	2161
O7_mouse1_fat	gon. fat	Mouse 1	Tb1125.VSG.17070	Tbb1125VSG-71	0.0652174	3	46	0	5	>1 VSGs by alignment, no VSG detected de novo	2389
O8_mouse1_fat	gon. fat	Mouse 1	Tb1125.VSG.17070	Tbb1125VSG-71	0.931624	109	117	1	1	1 VSG by alignment, 1 VSG detected de novo	1595
O9_mouse1_fat	gon. fat	Mouse 1	Tb1125.VSG.17070	Tbb1125VSG-71	0.90566	96	106	1	1	1 VSG by alignment, 1 VSG detected de novo	2053
O10_mouse1_fat	gon. fat	Mouse 1	Tb1125.VSG.17070	Tbb1125VSG-71	0.0107527	1	93	0	1	1 VSG by alignment, no VSG detected de novo	1685
O16_mouse1_fat	gon. fat	Mouse 1	Tb1125.VSG.17070	Tbb1125VSG-71	0.902736	297	329	1	1	1 VSG by alignment, 1 VSG detected de novo	6947
O17_mouse1_fat	gon. fat	Mouse 1	Tb1125.VSG.17070	Tbb1125VSG-71	0.938667	352	375	1	1	1 VSG by alignment, 1 VSG detected de novo	7319
O20_mouse1_fat	gon. fat	Mouse 1	Tb1125.VSG.17070	Tbb1125VSG-71	0.00465116	1	215	1	1	1 VSG by alignment, 1 VSG detected de novo	5943
O21_mouse1_fat	gon. fat	Mouse 1	Tb1125.VSG.17070	Tbb1125VSG-71	0.0111111	1	90	1	2	>1 VSGs by alignment, 1 VSG detected de novo	1117
A17_mouse2_blood	blood	Mouse 2	Tb1125.VSG.17070	Tbb1125VSG-71	0.980488	402	410	1	1	1 VSG by alignment, 1 VSG detected de novo	4961
A20_mouse2_blood	blood	Mouse 2	Tb1125.VSG.17070	Tbb1125VSG-71	0.00477327	2	419	1	1	1 VSG by alignment, 1 VSG detected de novo	7072
A21_mouse2_blood	blood	Mouse 2	Tb1125.VSG.17070	Tbb1125VSG-71	0.002331	1	429	1	1	1 VSG by alignment, 1 VSG detected de novo	6538
G21_mouse2_blood	blood	Mouse 2	Tb1125.VSG.17070	Tbb1125VSG-71	0.222222	4	18	1	3	>1 VSGs by alignment, 1 VSG detected de novo	7693
G22_mouse2_blood	blood	Mouse 2	Tb1125.VSG.17070	Tbb1125VSG-71	0.00420168	1	238	1	1	1 VSG by alignment, 1 VSG detected de novo	6211
G23_mouse2_blood	blood	Mouse 2	Tb1125.VSG.17070	Tbb1125VSG-71	0.93578	204	218	1	1	1 VSG by alignment, 1 VSG detected de novo	8994
H6_mouse2_blood	blood	Mouse 2	Tb1125.VSG.17070	Tbb1125VSG-71	0.012987	2	154	1	1	1 VSG by alignment, 1 VSG detected de novo	8642
H18_mouse2_blood	blood	Mouse 2	Tb1125.VSG.17070	Tbb1125VSG-71	0.0310078	4	129	1	1	1 VSG by alignment, 1 VSG detected de novo	5890
H19_mouse2_blood	blood	Mouse 2	Tb1125.VSG.17070	Tbb1125VSG-71	0.0232558	4	172	1	1	1 VSG by alignment, 1 VSG detected de novo	3758
H20_mouse2_blood	blood	Mouse 2	Tb1125.VSG.17070	Tbb1125VSG-71	0.461538	6	13	1	3	>1 VSGs by alignment, 1 VSG detected de novo	1479
H21_mouse2_blood	blood	Mouse 2	Tb1125.VSG.17070	Tbb1125VSG-71	0.96603	455	471	1	1	1 VSG by alignment, 1 VSG detected de novo	5247
H22_mouse2_blood	blood	Mouse 2	Tb1125.VSG.17070	Tbb1125VSG-71	0.0833333	2	24	1	3	>1 VSGs by alignment, 1 VSG detected de novo	3829
I21_mouse2_blood	blood	Mouse 2	Tb1125.VSG.17070	Tbb1125VSG-71	0.025	1	40	1	5	>1 VSGs by alignment, 1 VSG detected de novo	6668
I23_mouse2_blood	blood	Mouse 2	Tb1125.VSG.17070	Tbb1125VSG-71	0.0434783	1	23	1	3	>1 VSGs by alignment, 1 VSG detected de novo	5426
J18_mouse2_blood	blood	Mouse 2	Tb1125.VSG.17070	Tbb1125VSG-71	0.974359	76	78	1	1	1 VSG by alignment, 1 VSG detected de novo	1849
K9_mouse2_blood	blood	Mouse 2	Tb1125.VSG.17070	Tbb1125VSG-71	0.0909091	1	11	1	3	>1 VSGs by alignment, 1 VSG detected de novo	4029
K21_mouse2_blood	blood	Mouse 2	Tb1125.VSG.17070	Tbb1125VSG-71	0.032967	3	91	1	10	>1 VSGs by alignment, 1 VSG detected de novo	5529
K23_mouse2_blood	blood	Mouse 2	Tb1125.VSG.17070	Tbb1125VSG-71	0.00480769	1	208	1	1	1 VSG by alignment, 1 VSG detected de novo	4828
K24_mouse2_blood	blood	Mouse 2	Tb1125.VSG.17070	Tbb1125VSG-71	0.9801	394	402	1	1	1 VSG by alignment, 1 VSG detected de novo	5702
M17_mouse2_blood	blood	Mouse 2	Tb1125.VSG.17070	Tbb1125VSG-71	0.947368	36	38	0	1	1 VSG by alignment, no VSG detected de novo	1289
O10_mouse2_blood	blood	Mouse 2	Tb1125.VSG.17070	Tbb1125VSG-71	0.9	27	30	0	1	1 VSG by alignment, no VSG detected de novo	1128
P9_mouse2_blood	blood	Mouse 2	Tb1125.VSG.17070	Tbb1125VSG-71	0.977778	176	180	1	1	1 VSG by alignment, 1 VSG detected de novo	1884
C20_mouse2_lung	lung	Mouse 2	Tb1125.VSG.17070	Tbb1125VSG-71	0.973585	258	265	1	1	1 VSG by alignment, 1 VSG detected de novo	2937
C22_mouse2_lung	lung	Mouse 2	Tb1125.VSG.17070	Tbb1125VSG-71	0.00320513	1	312	1	1	1 VSG by alignment, 1 VSG detected de novo	5270
P21_mouse2_lung	lung	Mouse 2	Tb1125.VSG.17070	Tbb1125VSG-71	0.989418	187	189	1	1	1 VSG by alignment, 1 VSG detected de novo	2514
A1_mouse2_heart	heart	Mouse 2	Tb1125.VSG.17070	Tbb1125VSG-71	0.00543478	1	184	0	1	1 VSG by alignment, no VSG detected de novo	4320
A19_mouse2_heart	heart	Mouse 2	Tb1125.VSG.17070	Tbb1125VSG-71	0.0465116	2	43	1	3	>1 VSGs by alignment, 1 VSG detected de novo	4018
A21_mouse2_heart	heart	Mouse 2	Tb1125.VSG.17070	Tbb1125VSG-71	0.981595	320	326	1	1	1 VSG by alignment, 1 VSG detected de novo	6138
B12_mouse2_heart	heart	Mouse 2	Tb1125.VSG.17070	Tbb1125VSG-71	0.0153846	1	65	1	4	>1 VSGs by alignment, 1 VSG detected de novo	5000
F21_mouse2_heart	heart	Mouse 2	Tb1125.VSG.17070	Tbb1125VSG-71	0.00729927	1	137	1	1	1 VSG by alignment, 1 VSG detected de novo	2614
H13_mouse2_heart	heart	Mouse 2	Tb1125.VSG.17070	Tbb1125VSG-71	0.00719424	1	139	1	2	>1 VSGs by alignment, 1 VSG detected de novo	2682
H14_mouse2_heart	heart	Mouse 2	Tb1125.VSG.17070	Tbb1125VSG-71	0.00847458	1	118	1	1	1 VSG by alignment, 1 VSG detected de novo	1240
J2_mouse2_heart	heart	Mouse 2	Tb1125.VSG.17070	Tbb1125VSG-71	0.882979	83	94	1	1	1 VSG by alignment, 1 VSG detected de novo	2969
M10_mouse2_heart	heart	Mouse 2	Tb1125.VSG.17070	Tbb1125VSG-71	0.97992	244	249	1	1	1 VSG by alignment, 1 VSG detected de novo	4333
N1_mouse2_heart	heart	Mouse 2	Tb1125.VSG.17070	Tbb1125VSG-71	0.0217391	1	46	1	2	>1 VSGs by alignment, 1 VSG detected de novo	4123
O3_mouse2_heart	heart	Mouse 2	Tb1125.VSG.17070	Tbb1125VSG-71	0.0277778	1	36	1	8	>1 VSGs by alignment, 1 VSG detected de novo	6034
A21_mouse2_fat	gon. fat	Mouse 2	Tb1125.VSG.17070	Tbb1125VSG-71	0.968504	123	127	1	1	1 VSG by alignment, 1 VSG detected de novo	3228
D2_mouse2_fat	gon. fat	Mouse 2	Tb1125.VSG.17070	Tbb1125VSG-71	0.991736	360	363	1	1	1 VSG by alignment, 1 VSG detected de novo	2984
D20_mouse2_fat	gon. fat	Mouse 2	Tb1125.VSG.17070	Tbb1125VSG-71	0.0107527	1	93	1	1	1 VSG by alignment, 1 VSG detected de novo	2145
F9_mouse2_fat	gon. fat	Mouse 2	Tb1125.VSG.17070	Tbb1125VSG-71	0.932836	125	134	1	1	1 VSG by alignment, 1 VSG detected de novo	2842
I19_mouse2_fat	gon. fat	Mouse 2	Tb1125.VSG.17070	Tbb1125VSG-71	0.742268	72	97	0	7	>1 VSGs by alignment, no VSG detected de novo	3371
K18_mouse2_fat	gon. fat	Mouse 2	Tb1125.VSG.17070	Tbb1125VSG-71	0.861111	31	36	0	1	1 VSG by alignment, no VSG detected de novo	1779
K23_mouse2_fat	gon. fat	Mouse 2	Tb1125.VSG.17070	Tbb1125VSG-71	0.867647	118	136	1	1	1 VSG by alignment, 1 VSG detected de novo	3007
M22_mouse2_fat	gon. fat	Mouse 2	Tb1125.VSG.17070	Tbb1125VSG-71	0.00613497	1	163	1	1	1 VSG by alignment, 1 VSG detected de novo	2153
O9_mouse2_fat	gon. fat	Mouse 2	Tb1125.VSG.17070	Tbb1125VSG-71	0.946667	142	150	1	1	1 VSG by alignment, 1 VSG detected de novo	5807
M3_mouse1_blood	blood	Mouse 1	Tb1125.VSG.25180	Tbb1125VSG-72	0.0194175	2	103	1	5	>1 VSGs by alignment, 1 VSG detected de novo	2207
A23_mouse1_heart	heart	Mouse 1	Tb1125.VSG.25180	Tbb1125VSG-72	0.251908	99	393	1	11	>1 VSGs by alignment, 1 VSG detected de novo	8999
C4_mouse1_heart	heart	Mouse 1	Tb1125.VSG.25180	Tbb1125VSG-72	0.157143	33	210	1	9	>1 VSGs by alignment, 1 VSG detected de novo	5714
C9_mouse1_heart	heart	Mouse 1	Tb1125.VSG.25180	Tbb1125VSG-72	0.359477	110	306	1	7	>1 VSGs by alignment, 1 VSG detected de novo	7053
C10_mouse1_heart	heart	Mouse 1	Tb1125.VSG.25180	Tbb1125VSG-72	0.183168	37	202	1	8	>1 VSGs by alignment, 1 VSG detected de novo	5601
C15_mouse1_heart	heart	Mouse 1	Tb1125.VSG.25180	Tbb1125VSG-72	0.00547945	2	365	1	1	1 VSG by alignment, 1 VSG detected de novo	3102
C17_mouse1_heart	heart	Mouse 1	Tb1125.VSG.25180	Tbb1125VSG-72	0.255102	75	294	1	4	>1 VSGs by alignment, 1 VSG detected de novo	3208
C18_mouse1_heart	heart	Mouse 1	Tb1125.VSG.25180	Tbb1125VSG-72	0.416209	303	728	1	11	>1 VSGs by alignment, 1 VSG detected de novo	12482
C22_mouse1_heart	heart	Mouse 1	Tb1125.VSG.25180	Tbb1125VSG-72	0.272727	81	297	1	5	>1 VSGs by alignment, 1 VSG detected de novo	3991
D2_mouse1_heart	heart	Mouse 1	Tb1125.VSG.25180	Tbb1125VSG-72	0.165468	23	139	1	4	>1 VSGs by alignment, 1 VSG detected de novo	4313
D3_mouse1_heart	heart	Mouse 1	Tb1125.VSG.25180	Tbb1125VSG-72	0.293103	221	754	1	11	>1 VSGs by alignment, 1 VSG detected de novo	11456
D4_mouse1_heart	heart	Mouse 1	Tb1125.VSG.25180	Tbb1125VSG-72	0.00190114	1	526	1	1	1 VSG by alignment, 1 VSG detected de novo	7185
D6_mouse1_heart	heart	Mouse 1	Tb1125.VSG.25180	Tbb1125VSG-72	0.229545	101	440	1	10	>1 VSGs by alignment, 1 VSG detected de novo	10958
D7_mouse1_heart	heart	Mouse 1	Tb1125.VSG.25180	Tbb1125VSG-72	0.169643	76	448	1	11	>1 VSGs by alignment, 1 VSG detected de novo	10152
D8_mouse1_heart	heart	Mouse 1	Tb1125.VSG.25180	Tbb1125VSG-72	0.239865	71	296	1	9	>1 VSGs by alignment, 1 VSG detected de novo	8631
D9_mouse1_heart	heart	Mouse 1	Tb1125.VSG.25180	Tbb1125VSG-72	0.0030303	1	330	1	1	1 VSG by alignment, 1 VSG detected de novo	7109
D10_mouse1_heart	heart	Mouse 1	Tb1125.VSG.25180	Tbb1125VSG-72	0.00595238	1	168	1	1	1 VSG by alignment, 1 VSG detected de novo	2974
D17_mouse1_heart	heart	Mouse 1	Tb1125.VSG.25180	Tbb1125VSG-72	0.00186567	1	536	1	1	1 VSG by alignment, 1 VSG detected de novo	10212
D18_mouse1_heart	heart	Mouse 1	Tb1125.VSG.25180	Tbb1125VSG-72	0.00357143	1	280	1	1	1 VSG by alignment, 1 VSG detected de novo	7256
D19_mouse1_heart	heart	Mouse 1	Tb1125.VSG.25180	Tbb1125VSG-72	0.00196078	1	510	1	1	1 VSG by alignment, 1 VSG detected de novo	9874
D21_mouse1_heart	heart	Mouse 1	Tb1125.VSG.25180	Tbb1125VSG-72	0.280277	162	578	1	8	>1 VSGs by alignment, 1 VSG detected de novo	8546
D22_mouse1_heart	heart	Mouse 1	Tb1125.VSG.25180	Tbb1125VSG-72	0.0030581	1	327	1	1	1 VSG by alignment, 1 VSG detected de novo	3776
D23_mouse1_heart	heart	Mouse 1	Tb1125.VSG.25180	Tbb1125VSG-72	0.26183	83	317	1	8	>1 VSGs by alignment, 1 VSG detected de novo	4830
E24_mouse1_heart	heart	Mouse 1	Tb1125.VSG.25180	Tbb1125VSG-72	0.0625	13	208	1	1	1 VSG by alignment, 1 VSG detected de novo	3643
F4_mouse1_heart	heart	Mouse 1	Tb1125.VSG.25180	Tbb1125VSG-72	0.0146341	3	205	1	1	1 VSG by alignment, 1 VSG detected de novo	2199
F18_mouse1_heart	heart	Mouse 1	Tb1125.VSG.25180	Tbb1125VSG-72	0.218447	45	206	1	6	>1 VSGs by alignment, 1 VSG detected de novo	5110
F23_mouse1_heart	heart	Mouse 1	Tb1125.VSG.25180	Tbb1125VSG-72	0.398671	240	602	1	8	>1 VSGs by alignment, 1 VSG detected de novo	9355
F24_mouse1_heart	heart	Mouse 1	Tb1125.VSG.25180	Tbb1125VSG-72	0.0380952	8	210	1	1	1 VSG by alignment, 1 VSG detected de novo	2188
G5_mouse1_heart	heart	Mouse 1	Tb1125.VSG.25180	Tbb1125VSG-72	0.135135	20	148	1	7	>1 VSGs by alignment, 1 VSG detected de novo	6163
G7_mouse1_heart	heart	Mouse 1	Tb1125.VSG.25180	Tbb1125VSG-72	0.380583	196	515	1	7	>1 VSGs by alignment, 1 VSG detected de novo	8068
G8_mouse1_heart	heart	Mouse 1	Tb1125.VSG.25180	Tbb1125VSG-72	0.286624	90	314	1	6	>1 VSGs by alignment, 1 VSG detected de novo	6445
G9_mouse1_heart	heart	Mouse 1	Tb1125.VSG.25180	Tbb1125VSG-72	0.00219298	1	456	1	1	1 VSG by alignment, 1 VSG detected de novo	6729
G10_mouse1_heart	heart	Mouse 1	Tb1125.VSG.25180	Tbb1125VSG-72	0.264432	142	537	1	11	>1 VSGs by alignment, 1 VSG detected de novo	10477
G13_mouse1_heart	heart	Mouse 1	Tb1125.VSG.25180	Tbb1125VSG-72	0.0101523	2	197	1	1	1 VSG by alignment, 1 VSG detected de novo	2809
G17_mouse1_heart	heart	Mouse 1	Tb1125.VSG.25180	Tbb1125VSG-72	0.00284091	1	352	1	1	1 VSG by alignment, 1 VSG detected de novo	6209
G18_mouse1_heart	heart	Mouse 1	Tb1125.VSG.25180	Tbb1125VSG-72	0.185629	31	167	1	6	>1 VSGs by alignment, 1 VSG detected de novo	5107
G21_mouse1_heart	heart	Mouse 1	Tb1125.VSG.25180	Tbb1125VSG-72	0.0654206	7	107	1	1	1 VSG by alignment, 1 VSG detected de novo	2639
G23_mouse1_heart	heart	Mouse 1	Tb1125.VSG.25180	Tbb1125VSG-72	0.00833333	1	120	1	1	1 VSG by alignment, 1 VSG detected de novo	1875
G24_mouse1_heart	heart	Mouse 1	Tb1125.VSG.25180	Tbb1125VSG-72	0.0121951	1	82	1	1	1 VSG by alignment, 1 VSG detected de novo	3777
H5_mouse1_heart	heart	Mouse 1	Tb1125.VSG.25180	Tbb1125VSG-72	0.112583	17	151	1	1	1 VSG by alignment, 1 VSG detected de novo	3366
H9_mouse1_heart	heart	Mouse 1	Tb1125.VSG.25180	Tbb1125VSG-72	0.236084	123	521	1	6	>1 VSGs by alignment, 1 VSG detected de novo	8165
H11_mouse1_heart	heart	Mouse 1	Tb1125.VSG.25180	Tbb1125VSG-72	0.156934	43	274	1	1	1 VSG by alignment, 1 VSG detected de novo	5000
H12_mouse1_heart	heart	Mouse 1	Tb1125.VSG.25180	Tbb1125VSG-72	0.0578512	7	121	1	1	1 VSG by alignment, 1 VSG detected de novo	3013
I21_mouse1_heart	heart	Mouse 1	Tb1125.VSG.25180	Tbb1125VSG-72	0.0416667	3	72	1	1	1 VSG by alignment, 1 VSG detected de novo	1264
J7_mouse1_heart	heart	Mouse 1	Tb1125.VSG.25180	Tbb1125VSG-72	0.040404	8	198	1	1	1 VSG by alignment, 1 VSG detected de novo	2810
J13_mouse1_heart	heart	Mouse 1	Tb1125.VSG.25180	Tbb1125VSG-72	0.0327869	2	61	1	3	>1 VSGs by alignment, 1 VSG detected de novo	2415
J22_mouse1_heart	heart	Mouse 1	Tb1125.VSG.25180	Tbb1125VSG-72	0.00884956	1	113	1	1	1 VSG by alignment, 1 VSG detected de novo	2346
K7_mouse1_heart	heart	Mouse 1	Tb1125.VSG.25180	Tbb1125VSG-72	0.00189036	1	529	1	1	1 VSG by alignment, 1 VSG detected de novo	10982
K13_mouse1_heart	heart	Mouse 1	Tb1125.VSG.25180	Tbb1125VSG-72	0.164032	83	506	1	8	>1 VSGs by alignment, 1 VSG detected de novo	8248
K23_mouse1_heart	heart	Mouse 1	Tb1125.VSG.25180	Tbb1125VSG-72	0.52381	44	84	1	3	>1 VSGs by alignment, 1 VSG detected de novo	1704
L7_mouse1_heart	heart	Mouse 1	Tb1125.VSG.25180	Tbb1125VSG-72	0.273256	141	516	1	6	>1 VSGs by alignment, 1 VSG detected de novo	7730
L8_mouse1_heart	heart	Mouse 1	Tb1125.VSG.25180	Tbb1125VSG-72	0.00255754	1	391	1	1	1 VSG by alignment, 1 VSG detected de novo	10772
L13_mouse1_heart	heart	Mouse 1	Tb1125.VSG.25180	Tbb1125VSG-72	0.36	63	175	1	5	>1 VSGs by alignment, 1 VSG detected de novo	5466
L15_mouse1_heart	heart	Mouse 1	Tb1125.VSG.25180	Tbb1125VSG-72	0.0507614	10	197	1	1	1 VSG by alignment, 1 VSG detected de novo	2496
M9_mouse1_heart	heart	Mouse 1	Tb1125.VSG.25180	Tbb1125VSG-72	0.0521236	27	518	1	1	1 VSG by alignment, 1 VSG detected de novo	6365
O2_mouse1_heart	heart	Mouse 1	Tb1125.VSG.25180	Tbb1125VSG-72	0.0642978	38	591	1	1	1 VSG by alignment, 1 VSG detected de novo	10278
O4_mouse1_heart	heart	Mouse 1	Tb1125.VSG.25180	Tbb1125VSG-72	0.139319	45	323	1	1	1 VSG by alignment, 1 VSG detected de novo	7131
O7_mouse1_heart	heart	Mouse 1	Tb1125.VSG.25180	Tbb1125VSG-72	0.0784672	43	548	1	1	1 VSG by alignment, 1 VSG detected de novo	8034
O9_mouse1_heart	heart	Mouse 1	Tb1125.VSG.25180	Tbb1125VSG-72	0.172285	46	267	1	8	>1 VSGs by alignment, 1 VSG detected de novo	5742
O13_mouse1_heart	heart	Mouse 1	Tb1125.VSG.25180	Tbb1125VSG-72	0.106195	24	226	1	1	1 VSG by alignment, 1 VSG detected de novo	5529
O16_mouse1_heart	heart	Mouse 1	Tb1125.VSG.25180	Tbb1125VSG-72	0.0625	17	272	1	1	1 VSG by alignment, 1 VSG detected de novo	4012
P5_mouse1_heart	heart	Mouse 1	Tb1125.VSG.25180	Tbb1125VSG-72	0.0609037	31	509	1	1	1 VSG by alignment, 1 VSG detected de novo	10782
P9_mouse1_heart	heart	Mouse 1	Tb1125.VSG.25180	Tbb1125VSG-72	0.0208333	5	240	1	1	1 VSG by alignment, 1 VSG detected de novo	3170
P13_mouse1_heart	heart	Mouse 1	Tb1125.VSG.25180	Tbb1125VSG-72	0.251101	57	227	1	4	>1 VSGs by alignment, 1 VSG detected de novo	5186
P14_mouse1_heart	heart	Mouse 1	Tb1125.VSG.25180	Tbb1125VSG-72	0.0333333	3	90	1	1	1 VSG by alignment, 1 VSG detected de novo	1557
P17_mouse1_heart	heart	Mouse 1	Tb1125.VSG.25180	Tbb1125VSG-72	0.188172	35	186	1	3	>1 VSGs by alignment, 1 VSG detected de novo	3572
P18_mouse1_heart	heart	Mouse 1	Tb1125.VSG.25180	Tbb1125VSG-72	0.0363636	6	165	1	1	1 VSG by alignment, 1 VSG detected de novo	3665
P19_mouse1_heart	heart	Mouse 1	Tb1125.VSG.25180	Tbb1125VSG-72	0.03125	7	224	1	1	1 VSG by alignment, 1 VSG detected de novo	1950
B4_mouse1_fat	gon. fat	Mouse 1	Tb1125.VSG.25180	Tbb1125VSG-72	0.00170648	1	586	1	1	1 VSG by alignment, 1 VSG detected de novo	5403
B9_mouse1_fat	gon. fat	Mouse 1	Tb1125.VSG.25180	Tbb1125VSG-72	0.0217391	2	92	2	1	1 VSG by alignment, > 1 detected de novo	4164
B15_mouse1_fat	gon. fat	Mouse 1	Tb1125.VSG.25180	Tbb1125VSG-72	0.852459	52	61	1	1	1 VSG by alignment, 1 VSG detected de novo	3791
B17_mouse1_fat	gon. fat	Mouse 1	Tb1125.VSG.25180	Tbb1125VSG-72	0.940141	267	284	1	1	1 VSG by alignment, 1 VSG detected de novo	4966
C6_mouse1_fat	gon. fat	Mouse 1	Tb1125.VSG.25180	Tbb1125VSG-72	0.00203252	1	492	1	1	1 VSG by alignment, 1 VSG detected de novo	4453
C7_mouse1_fat	gon. fat	Mouse 1	Tb1125.VSG.25180	Tbb1125VSG-72	0.958944	327	341	1	1	1 VSG by alignment, 1 VSG detected de novo	5525
C8_mouse1_fat	gon. fat	Mouse 1	Tb1125.VSG.25180	Tbb1125VSG-72	0.00854701	2	234	1	1	1 VSG by alignment, 1 VSG detected de novo	3952
C10_mouse1_fat	gon. fat	Mouse 1	Tb1125.VSG.25180	Tbb1125VSG-72	0.00257732	1	388	1	1	1 VSG by alignment, 1 VSG detected de novo	3421
C15_mouse1_fat	gon. fat	Mouse 1	Tb1125.VSG.25180	Tbb1125VSG-72	0.02	1	50	0	5	>1 VSGs by alignment, no VSG detected de novo	3071
H20_mouse1_fat	gon. fat	Mouse 1	Tb1125.VSG.25180	Tbb1125VSG-72	0.684211	13	19	0	2	>1 VSGs by alignment, no VSG detected de novo	1576
H23_mouse1_fat	gon. fat	Mouse 1	Tb1125.VSG.25180	Tbb1125VSG-72	0.967033	88	91	1	1	1 VSG by alignment, 1 VSG detected de novo	2137
I1_mouse1_fat	gon. fat	Mouse 1	Tb1125.VSG.25180	Tbb1125VSG-72	0.00531915	1	188	1	1	1 VSG by alignment, 1 VSG detected de novo	2841
J1_mouse1_fat	gon. fat	Mouse 1	Tb1125.VSG.25180	Tbb1125VSG-72	0.978142	179	183	1	1	1 VSG by alignment, 1 VSG detected de novo	2290
N5_mouse1_fat	gon. fat	Mouse 1	Tb1125.VSG.25180	Tbb1125VSG-72	0.841121	90	107	1	1	1 VSG by alignment, 1 VSG detected de novo	5262
N7_mouse1_fat	gon. fat	Mouse 1	Tb1125.VSG.25180	Tbb1125VSG-72	0.942492	295	313	1	1	1 VSG by alignment, 1 VSG detected de novo	5625
N16_mouse1_fat	gon. fat	Mouse 1	Tb1125.VSG.25180	Tbb1125VSG-72	0.00263852	1	379	1	1	1 VSG by alignment, 1 VSG detected de novo	5591
O3_mouse1_fat	gon. fat	Mouse 1	Tb1125.VSG.25180	Tbb1125VSG-72	0.225806	7	31	0	5	>1 VSGs by alignment, no VSG detected de novo	2161
O10_mouse1_fat	gon. fat	Mouse 1	Tb1125.VSG.25180	Tbb1125VSG-72	0.913978	85	93	0	1	1 VSG by alignment, no VSG detected de novo	1685
O24_mouse2_blood	blood	Mouse 2	Tb1125.VSG.25180	Tbb1125VSG-72	0.974522	153	157	1	1	1 VSG by alignment, 1 VSG detected de novo	2547
A24_mouse2_lung	lung	Mouse 2	Tb1125.VSG.25180	Tbb1125VSG-72	1	38	38	1	1	1 VSG by alignment, 1 VSG detected de novo	1120
C16_mouse2_lung	lung	Mouse 2	Tb1125.VSG.25180	Tbb1125VSG-72	0.979228	330	337	1	1	1 VSG by alignment, 1 VSG detected de novo	8464
C19_mouse2_lung	lung	Mouse 2	Tb1125.VSG.25180	Tbb1125VSG-72	0.0588235	1	17	1	4	>1 VSGs by alignment, 1 VSG detected de novo	4273
D20_mouse2_lung	lung	Mouse 2	Tb1125.VSG.25180	Tbb1125VSG-72	0.947368	36	38	1	1	1 VSG by alignment, 1 VSG detected de novo	3126
F12_mouse2_lung	lung	Mouse 2	Tb1125.VSG.25180	Tbb1125VSG-72	1	143	143	1	1	1 VSG by alignment, 1 VSG detected de novo	2393
G10_mouse2_lung	lung	Mouse 2	Tb1125.VSG.25180	Tbb1125VSG-72	0.97561	120	123	1	1	1 VSG by alignment, 1 VSG detected de novo	2546
H1_mouse2_lung	lung	Mouse 2	Tb1125.VSG.25180	Tbb1125VSG-72	0.965347	390	404	1	1	1 VSG by alignment, 1 VSG detected de novo	8332
H12_mouse2_lung	lung	Mouse 2	Tb1125.VSG.25180	Tbb1125VSG-72	0.00283286	1	353	1	1	1 VSG by alignment, 1 VSG detected de novo	4590
H15_mouse2_lung	lung	Mouse 2	Tb1125.VSG.25180	Tbb1125VSG-72	0.00854701	1	117	1	6	>1 VSGs by alignment, 1 VSG detected de novo	3529
H19_mouse2_lung	lung	Mouse 2	Tb1125.VSG.25180	Tbb1125VSG-72	0.0909091	1	11	0	2	>1 VSGs by alignment, no VSG detected de novo	1574
I22_mouse2_lung	lung	Mouse 2	Tb1125.VSG.25180	Tbb1125VSG-72	0.955102	234	245	1	1	1 VSG by alignment, 1 VSG detected de novo	5387
I23_mouse2_lung	lung	Mouse 2	Tb1125.VSG.25180	Tbb1125VSG-72	0.0294118	1	34	1	8	>1 VSGs by alignment, 1 VSG detected de novo	8124
J19_mouse2_lung	lung	Mouse 2	Tb1125.VSG.25180	Tbb1125VSG-72	0.937238	224	239	1	1	1 VSG by alignment, 1 VSG detected de novo	5991
J20_mouse2_lung	lung	Mouse 2	Tb1125.VSG.25180	Tbb1125VSG-72	0.978723	184	188	1	1	1 VSG by alignment, 1 VSG detected de novo	7897
J23_mouse2_lung	lung	Mouse 2	Tb1125.VSG.25180	Tbb1125VSG-72	0.0021097	1	474	1	1	1 VSG by alignment, 1 VSG detected de novo	5767
M17_mouse2_lung	lung	Mouse 2	Tb1125.VSG.25180	Tbb1125VSG-72	0.103448	3	29	1	7	>1 VSGs by alignment, 1 VSG detected de novo	5375
M18_mouse2_lung	lung	Mouse 2	Tb1125.VSG.25180	Tbb1125VSG-72	0.888235	151	170	1	1	1 VSG by alignment, 1 VSG detected de novo	6949
M19_mouse2_lung	lung	Mouse 2	Tb1125.VSG.25180	Tbb1125VSG-72	0.0625	1	16	1	2	>1 VSGs by alignment, 1 VSG detected de novo	1908
M23_mouse2_lung	lung	Mouse 2	Tb1125.VSG.25180	Tbb1125VSG-72	0.980306	448	457	1	1	1 VSG by alignment, 1 VSG detected de novo	9629
N23_mouse2_lung	lung	Mouse 2	Tb1125.VSG.25180	Tbb1125VSG-72	0.00164474	1	608	1	1	1 VSG by alignment, 1 VSG detected de novo	14959
O13_mouse2_lung	lung	Mouse 2	Tb1125.VSG.25180	Tbb1125VSG-72	0.047619	1	21	1	3	>1 VSGs by alignment, 1 VSG detected de novo	3940
O21_mouse2_lung	lung	Mouse 2	Tb1125.VSG.25180	Tbb1125VSG-72	0.0909091	2	22	1	5	>1 VSGs by alignment, 1 VSG detected de novo	6413
O22_mouse2_lung	lung	Mouse 2	Tb1125.VSG.25180	Tbb1125VSG-72	0.0285714	1	35	1	7	>1 VSGs by alignment, 1 VSG detected de novo	12565
O23_mouse2_lung	lung	Mouse 2	Tb1125.VSG.25180	Tbb1125VSG-72	0.931718	423	454	1	1	1 VSG by alignment, 1 VSG detected de novo	10451
O24_mouse2_lung	lung	Mouse 2	Tb1125.VSG.25180	Tbb1125VSG-72	0.0175439	1	57	1	6	>1 VSGs by alignment, 1 VSG detected de novo	10420
P23_mouse2_lung	lung	Mouse 2	Tb1125.VSG.25180	Tbb1125VSG-72	0.00322581	1	310	1	1	1 VSG by alignment, 1 VSG detected de novo	7012
C1_mouse2_heart	heart	Mouse 2	Tb1125.VSG.25180	Tbb1125VSG-72	0.957237	291	304	1	1	1 VSG by alignment, 1 VSG detected de novo	7847
C9_mouse2_heart	heart	Mouse 2	Tb1125.VSG.25180	Tbb1125VSG-72	0.00609756	1	164	1	1	1 VSG by alignment, 1 VSG detected de novo	2727
C21_mouse2_heart	heart	Mouse 2	Tb1125.VSG.25180	Tbb1125VSG-72	0.00128866	1	776	2	12	>1 VSGs by alignment, >1 VSG detected de novo	11816
D8_mouse2_heart	heart	Mouse 2	Tb1125.VSG.25180	Tbb1125VSG-72	0.989247	276	279	1	1	1 VSG by alignment, 1 VSG detected de novo	3795
D9_mouse2_heart	heart	Mouse 2	Tb1125.VSG.25180	Tbb1125VSG-72	0.96875	124	128	1	1	1 VSG by alignment, 1 VSG detected de novo	2204
D21_mouse2_heart	heart	Mouse 2	Tb1125.VSG.25180	Tbb1125VSG-72	0.111111	2	18	1	7	>1 VSGs by alignment, 1 VSG detected de novo	4166
D17_mouse2_fat	gon. fat	Mouse 2	Tb1125.VSG.25180	Tbb1125VSG-72	0.00289017	1	346	1	1	1 VSG by alignment, 1 VSG detected de novo	3876
G4_mouse2_fat	gon. fat	Mouse 2	Tb1125.VSG.25180	Tbb1125VSG-72	0.0151515	1	66	0	1	1 VSG by alignment, no VSG detected de novo	1342
G8_mouse2_fat	gon. fat	Mouse 2	Tb1125.VSG.25180	Tbb1125VSG-72	0.960366	315	328	1	1	1 VSG by alignment, 1 VSG detected de novo	4797
O6_mouse2_fat	gon. fat	Mouse 2	Tb1125.VSG.25180	Tbb1125VSG-72	0.954802	169	177	1	1	1 VSG by alignment, 1 VSG detected de novo	4219
O21_mouse2_fat	gon. fat	Mouse 2	Tb1125.VSG.25180	Tbb1125VSG-72	0.878788	174	198	1	1	1 VSG by alignment, 1 VSG detected de novo	5239
H3_mouse1_blood	blood	Mouse 1	Tb1125.11.19510	Tbb1125VSG-75	0.0310078	4	129	1	10	>1 VSGs by alignment, 1 VSG detected de novo	6151
E9_mouse2_heart	heart	Mouse 2	Tb1125.VSG.23170	Tbb1125VSG-80	0.923077	204	221	1	1	1 VSG by alignment, 1 VSG detected de novo	2711
E14_mouse2_heart	heart	Mouse 2	Tb1125.VSG.23170	Tbb1125VSG-80	0.0106383	1	94	1	1	1 VSG by alignment, 1 VSG detected de novo	4201
E20_mouse2_heart	heart	Mouse 2	Tb1125.VSG.23170	Tbb1125VSG-80	0.0526316	1	19	1	2	>1 VSGs by alignment, 1 VSG detected de novo	3620
D3_mouse1_blood	blood	Mouse 1	Tb1125.Tb10.v4.0189	Tbb1125VSG-101	0.0576132	14	243	1	4	>1 VSGs by alignment, 1 VSG detected de novo	4097
D7_mouse1_fat	gon. fat	Mouse 1	Tb1125.VSG.10360	Tbb1125VSG-105	0.842105	64	76	1	1	1 VSG by alignment, 1 VSG detected de novo	6103
E18_mouse1_fat	gon. fat	Mouse 1	Tb1125.VSG.10360	Tbb1125VSG-105	0.969697	64	66	1	1	1 VSG by alignment, 1 VSG detected de novo	1055
N22_mouse2_lung	lung	Mouse 2	Tb1125.VSG.10360	Tbb1125VSG-105	0.775	62	80	1	6	>1 VSGs by alignment, 1 VSG detected de novo	6737
H15_mouse2_lung	lung	Mouse 2	Tb1125.VSG.2700	Tbb1125VSG-106	0.247863	29	117	1	6	>1 VSGs by alignment, 1 VSG detected de novo	3529
G21_mouse1_fat	gon. fat	Mouse 1	Tb1125.VSG.7340	Tbb1125VSG-119	0.574713	50	87	1	9	>1 VSGs by alignment, 1 VSG detected de novo	1354
D22_mouse1_heart	heart	Mouse 1	Tb1125.VSG.14690	Tbb1125VSG-123	0.0030581	1	327	1	1	1 VSG by alignment, 1 VSG detected de novo	3776
E16_mouse1_heart	heart	Mouse 1	Tb1125.VSG.14690	Tbb1125VSG-123	0.010101	1	99	1	1	1 VSG by alignment, 1 VSG detected de novo	1167
E18_mouse1_heart	heart	Mouse 1	Tb1125.VSG.14690	Tbb1125VSG-123	0.00625	1	160	1	1	1 VSG by alignment, 1 VSG detected de novo	3391
E22_mouse1_heart	heart	Mouse 1	Tb1125.VSG.14690	Tbb1125VSG-123	0.970588	231	238	1	1	1 VSG by alignment, 1 VSG detected de novo	6271
O5_mouse1_heart	heart	Mouse 1	Tb1125.VSG.14690	Tbb1125VSG-123	0.00195312	1	512	1	1	1 VSG by alignment, 1 VSG detected de novo	8105
O6_mouse1_heart	heart	Mouse 1	Tb1125.VSG.14690	Tbb1125VSG-123	0.945355	173	183	1	1	1 VSG by alignment, 1 VSG detected de novo	5913
D15_mouse2_lung	lung	Mouse 2	Tb1125.VSG.14690	Tbb1125VSG-123	0.512195	21	41	1	6	>1 VSGs by alignment, 1 VSG detected de novo	7265
I19_mouse2_lung	lung	Mouse 2	Tb1125.VSG.14690	Tbb1125VSG-123	0.0444444	18	405	1	7	>1 VSGs by alignment, 1 VSG detected de novo	6283
N17_mouse2_lung	lung	Mouse 2	Tb1125.VSG.14690	Tbb1125VSG-123	0.8	44	55	1	3	>1 VSGs by alignment, 1 VSG detected de novo	9722
I2_mouse2_heart	heart	Mouse 2	Tb1125.VSG.14690	Tbb1125VSG-123	0.00122399	1	817	1	1	1 VSG by alignment, 1 VSG detected de novo	8897
I7_mouse2_heart	heart	Mouse 2	Tb1125.VSG.14690	Tbb1125VSG-123	0.907895	69	76	1	1	1 VSG by alignment, 1 VSG detected de novo	4400
K2_mouse2_heart	heart	Mouse 2	Tb1125.VSG.14690	Tbb1125VSG-123	0.942623	230	244	1	1	1 VSG by alignment, 1 VSG detected de novo	8887
K21_mouse2_heart	heart	Mouse 2	Tb1125.VSG.14690	Tbb1125VSG-123	0.943396	250	265	1	1	1 VSG by alignment, 1 VSG detected de novo	6617
M3_mouse2_heart	heart	Mouse 2	Tb1125.VSG.14690	Tbb1125VSG-123	0.0528926	32	605	1	6	>1 VSGs by alignment, 1 VSG detected de novo	5056
N2_mouse2_heart	heart	Mouse 2	Tb1125.VSG.14690	Tbb1125VSG-123	0.87619	92	105	1	1	1 VSG by alignment, 1 VSG detected de novo	4879
P22_mouse2_heart	heart	Mouse 2	Tb1125.VSG.14690	Tbb1125VSG-123	0.84	42	50	1	1	1 VSG by alignment, 1 VSG detected de novo	3180
A6_mouse2_fat	gon. fat	Mouse 2	Tb1125.VSG.14690	Tbb1125VSG-123	0.857143	84	98	1	1	1 VSG by alignment, 1 VSG detected de novo	4056
B10_mouse2_fat	gon. fat	Mouse 2	Tb1125.VSG.14690	Tbb1125VSG-123	0.9	189	210	1	1	1 VSG by alignment, 1 VSG detected de novo	8098
C19_mouse2_fat	gon. fat	Mouse 2	Tb1125.VSG.14690	Tbb1125VSG-123	0.798077	83	104	1	7	>1 VSGs by alignment, 1 VSG detected de novo	4401
D21_mouse2_fat	gon. fat	Mouse 2	Tb1125.VSG.14690	Tbb1125VSG-123	0.867769	105	121	3	1	1 VSG by alignment, > 1 detected de novo	5742
E7_mouse2_fat	gon. fat	Mouse 2	Tb1125.VSG.14690	Tbb1125VSG-123	0.0416667	1	24	1	4	>1 VSGs by alignment, 1 VSG detected de novo	5185
J8_mouse2_fat	gon. fat	Mouse 2	Tb1125.VSG.14690	Tbb1125VSG-123	0.847826	78	92	1	1	1 VSG by alignment, 1 VSG detected de novo	4353
J17_mouse2_fat	gon. fat	Mouse 2	Tb1125.VSG.14690	Tbb1125VSG-123	0.954545	147	154	1	1	1 VSG by alignment, 1 VSG detected de novo	2070
P21_mouse2_fat	gon. fat	Mouse 2	Tb1125.VSG.14690	Tbb1125VSG-123	0.902655	102	113	1	1	1 VSG by alignment, 1 VSG detected de novo	3823
J18_mouse2_lung	lung	Mouse 2	Tb1125.VSG.17440	Tbb1125VSG-125	0.217391	5	23	1	5	>1 VSGs by alignment, 1 VSG detected de novo	3463
O20_mouse2_lung	lung	Mouse 2	Tb1125.VSG.17440	Tbb1125VSG-125	0.27	54	200	1	14	>1 VSGs by alignment, 1 VSG detected de novo	10774
J19_mouse2_heart	heart	Mouse 2	Tb1125.VSG.17440	Tbb1125VSG-125	0.328571	23	70	0	6	>1 VSGs by alignment, no VSG detected de novo	4134
B2_mouse1_blood	blood	Mouse 1	Tb1125.VSG.4460	Tbb1125VSG-129	0.833333	65	78	0	1	1 VSG by alignment, no VSG detected de novo	6694
B4_mouse1_blood	blood	Mouse 1	Tb1125.VSG.4460	Tbb1125VSG-129	0.00358423	1	279	1	1	1 VSG by alignment, 1 VSG detected de novo	5402
B5_mouse1_blood	blood	Mouse 1	Tb1125.VSG.4460	Tbb1125VSG-129	0.00268097	1	373	1	1	1 VSG by alignment, 1 VSG detected de novo	5414
C13_mouse1_blood	blood	Mouse 1	Tb1125.VSG.4460	Tbb1125VSG-129	0.0172414	1	58	1	5	>1 VSGs by alignment, 1 VSG detected de novo	8126
C24_mouse1_blood	blood	Mouse 1	Tb1125.VSG.4460	Tbb1125VSG-129	0.901408	64	71	0	1	1 VSG by alignment, no VSG detected de novo	5847
D2_mouse1_blood	blood	Mouse 1	Tb1125.VSG.4460	Tbb1125VSG-129	0.010101	2	198	1	1	1 VSG by alignment, 1 VSG detected de novo	2569
D4_mouse1_blood	blood	Mouse 1	Tb1125.VSG.4460	Tbb1125VSG-129	0.891608	255	286	1	1	1 VSG by alignment, 1 VSG detected de novo	7290
D7_mouse1_blood	blood	Mouse 1	Tb1125.VSG.4460	Tbb1125VSG-129	0.025641	1	39	0	5	>1 VSGs by alignment, no VSG detected de novo	5362
D13_mouse1_blood	blood	Mouse 1	Tb1125.VSG.4460	Tbb1125VSG-129	0.0833333	1	12	1	2	>1 VSGs by alignment, 1 VSG detected de novo	7963
D16_mouse1_blood	blood	Mouse 1	Tb1125.VSG.4460	Tbb1125VSG-129	0.00444444	1	225	1	1	1 VSG by alignment, 1 VSG detected de novo	3785
F9_mouse1_blood	blood	Mouse 1	Tb1125.VSG.4460	Tbb1125VSG-129	0.904762	95	105	0	1	1 VSG by alignment, no VSG detected de novo	2187
G4_mouse1_blood	blood	Mouse 1	Tb1125.VSG.4460	Tbb1125VSG-129	0.05	2	40	1	9	>1 VSGs by alignment, 1 VSG detected de novo	10255
G7_mouse1_blood	blood	Mouse 1	Tb1125.VSG.4460	Tbb1125VSG-129	0.357143	5	14	1	3	>1 VSGs by alignment, 1 VSG detected de novo	8154
G13_mouse1_blood	blood	Mouse 1	Tb1125.VSG.4460	Tbb1125VSG-129	0.996226	528	530	1	1	1 VSG by alignment, 1 VSG detected de novo	5972
G16_mouse1_blood	blood	Mouse 1	Tb1125.VSG.4460	Tbb1125VSG-129	0.0175439	1	57	1	1	1 VSG by alignment, 1 VSG detected de novo	5907
G19_mouse1_blood	blood	Mouse 1	Tb1125.VSG.4460	Tbb1125VSG-129	0.00478469	1	209	1	1	1 VSG by alignment, 1 VSG detected de novo	4920
H21_mouse1_blood	blood	Mouse 1	Tb1125.VSG.4460	Tbb1125VSG-129	0.84	42	50	1	1	1 VSG by alignment, 1 VSG detected de novo	4072
I3_mouse1_blood	blood	Mouse 1	Tb1125.VSG.4460	Tbb1125VSG-129	0.0035461	1	282	1	1	1 VSG by alignment, 1 VSG detected de novo	5523
I7_mouse1_blood	blood	Mouse 1	Tb1125.VSG.4460	Tbb1125VSG-129	0.0833333	1	12	1	2	>1 VSGs by alignment, 1 VSG detected de novo	3860
I14_mouse1_blood	blood	Mouse 1	Tb1125.VSG.4460	Tbb1125VSG-129	0.845528	104	123	1	1	1 VSG by alignment, 1 VSG detected de novo	5722
I23_mouse1_blood	blood	Mouse 1	Tb1125.VSG.4460	Tbb1125VSG-129	0.875	42	48	0	1	1 VSG by alignment, no VSG detected de novo	4560
J16_mouse1_blood	blood	Mouse 1	Tb1125.VSG.4460	Tbb1125VSG-129	0.64	16	25	0	4	>1 VSGs by alignment, no VSG detected de novo	4483
L10_mouse1_blood	blood	Mouse 1	Tb1125.VSG.4460	Tbb1125VSG-129	0.0103093	1	97	1	5	>1 VSGs by alignment, 1 VSG detected de novo	6888
L23_mouse1_blood	blood	Mouse 1	Tb1125.VSG.4460	Tbb1125VSG-129	0.929577	66	71	1	1	1 VSG by alignment, 1 VSG detected de novo	2519
O3_mouse1_blood	blood	Mouse 1	Tb1125.VSG.4460	Tbb1125VSG-129	0.0181818	1	55	0	1	1 VSG by alignment, no VSG detected de novo	3202
O20_mouse1_blood	blood	Mouse 1	Tb1125.VSG.4460	Tbb1125VSG-129	1	259	259	1	1	1 VSG by alignment, 1 VSG detected de novo	3070
P6_mouse1_blood	blood	Mouse 1	Tb1125.VSG.4460	Tbb1125VSG-129	0.985915	70	71	0	1	1 VSG by alignment, no VSG detected de novo	2861
C22_mouse1_fat	gon. fat	Mouse 1	Tb1125.VSG.4460	Tbb1125VSG-129	0.942748	247	262	1	1	1 VSG by alignment, 1 VSG detected de novo	2900
F19_mouse1_fat	gon. fat	Mouse 1	Tb1125.VSG.4460	Tbb1125VSG-129	0.00420168	1	238	1	1	1 VSG by alignment, 1 VSG detected de novo	1781
G11_mouse1_fat	gon. fat	Mouse 1	Tb1125.VSG.4460	Tbb1125VSG-129	1	248	248	1	1	1 VSG by alignment, 1 VSG detected de novo	3930
G15_mouse1_fat	gon. fat	Mouse 1	Tb1125.VSG.4460	Tbb1125VSG-129	0.0666667	1	15	1	3	>1 VSGs by alignment, 1 VSG detected de novo	2497
H13_mouse1_fat	gon. fat	Mouse 1	Tb1125.VSG.4460	Tbb1125VSG-129	0.0021692	1	461	1	1	1 VSG by alignment, 1 VSG detected de novo	7859
I1_mouse1_fat	gon. fat	Mouse 1	Tb1125.VSG.4460	Tbb1125VSG-129	0.0106383	2	188	1	1	1 VSG by alignment, 1 VSG detected de novo	2841
I4_mouse1_fat	gon. fat	Mouse 1	Tb1125.VSG.4460	Tbb1125VSG-129	0.959459	213	222	1	1	1 VSG by alignment, 1 VSG detected de novo	1957
I5_mouse1_fat	gon. fat	Mouse 1	Tb1125.VSG.4460	Tbb1125VSG-129	0.00606061	1	165	1	1	1 VSG by alignment, 1 VSG detected de novo	1860
I6_mouse1_fat	gon. fat	Mouse 1	Tb1125.VSG.4460	Tbb1125VSG-129	0.00757576	1	132	1	5	>1 VSGs by alignment, 1 VSG detected de novo	2857
I7_mouse1_fat	gon. fat	Mouse 1	Tb1125.VSG.4460	Tbb1125VSG-129	0.0319149	3	94	1	7	>1 VSGs by alignment, 1 VSG detected de novo	2911
I10_mouse1_fat	gon. fat	Mouse 1	Tb1125.VSG.4460	Tbb1125VSG-129	0.00133869	1	747	1	1	1 VSG by alignment, 1 VSG detected de novo	9351
I12_mouse1_fat	gon. fat	Mouse 1	Tb1125.VSG.4460	Tbb1125VSG-129	0.017316	4	231	1	1	1 VSG by alignment, 1 VSG detected de novo	5005
I13_mouse1_fat	gon. fat	Mouse 1	Tb1125.VSG.4460	Tbb1125VSG-129	0.946319	617	652	1	1	1 VSG by alignment, 1 VSG detected de novo	6549
I14_mouse1_fat	gon. fat	Mouse 1	Tb1125.VSG.4460	Tbb1125VSG-129	0.0077821	2	257	1	1	1 VSG by alignment, 1 VSG detected de novo	4819
I15_mouse1_fat	gon. fat	Mouse 1	Tb1125.VSG.4460	Tbb1125VSG-129	0.0175439	1	57	1	5	>1 VSGs by alignment, 1 VSG detected de novo	6441
I24_mouse1_fat	gon. fat	Mouse 1	Tb1125.VSG.4460	Tbb1125VSG-129	0.037037	1	27	1	2	>1 VSGs by alignment, 1 VSG detected de novo	1735
K14_mouse1_fat	gon. fat	Mouse 1	Tb1125.VSG.4460	Tbb1125VSG-129	0.963087	287	298	1	1	1 VSG by alignment, 1 VSG detected de novo	4485
K24_mouse1_fat	gon. fat	Mouse 1	Tb1125.VSG.4460	Tbb1125VSG-129	0.00337838	1	296	1	1	1 VSG by alignment, 1 VSG detected de novo	6001
N3_mouse1_fat	gon. fat	Mouse 1	Tb1125.VSG.4460	Tbb1125VSG-129	0.00571429	2	350	1	8	>1 VSGs by alignment, 1 VSG detected de novo	4268
N13_mouse1_fat	gon. fat	Mouse 1	Tb1125.VSG.4460	Tbb1125VSG-129	0.0136986	2	146	1	7	>1 VSGs by alignment, 1 VSG detected de novo	3016
N16_mouse1_fat	gon. fat	Mouse 1	Tb1125.VSG.4460	Tbb1125VSG-129	0.00263852	1	379	1	1	1 VSG by alignment, 1 VSG detected de novo	5591
N19_mouse1_fat	gon. fat	Mouse 1	Tb1125.VSG.4460	Tbb1125VSG-129	0.930233	320	344	1	1	1 VSG by alignment, 1 VSG detected de novo	8041
O13_mouse1_fat	gon. fat	Mouse 1	Tb1125.VSG.4460	Tbb1125VSG-129	0.00196078	1	510	1	1	1 VSG by alignment, 1 VSG detected de novo	5517
G21_mouse2_blood	blood	Mouse 2	Tb1125.VSG.4460	Tbb1125VSG-129	0.0555556	1	18	1	3	>1 VSGs by alignment, 1 VSG detected de novo	7693
H6_mouse2_blood	blood	Mouse 2	Tb1125.VSG.4460	Tbb1125VSG-129	0.902597	139	154	1	1	1 VSG by alignment, 1 VSG detected de novo	8642
I6_mouse2_blood	blood	Mouse 2	Tb1125.VSG.4460	Tbb1125VSG-129	0.0384615	1	26	1	3	>1 VSGs by alignment, 1 VSG detected de novo	4958
I17_mouse2_blood	blood	Mouse 2	Tb1125.VSG.4460	Tbb1125VSG-129	0.941606	129	137	1	1	1 VSG by alignment, 1 VSG detected de novo	6543
I18_mouse2_blood	blood	Mouse 2	Tb1125.VSG.4460	Tbb1125VSG-129	0.00420168	1	238	1	1	1 VSG by alignment, 1 VSG detected de novo	4457
I21_mouse2_blood	blood	Mouse 2	Tb1125.VSG.4460	Tbb1125VSG-129	0.025	1	40	1	5	>1 VSGs by alignment, 1 VSG detected de novo	6668
I23_mouse2_blood	blood	Mouse 2	Tb1125.VSG.4460	Tbb1125VSG-129	0.0434783	1	23	1	3	>1 VSGs by alignment, 1 VSG detected de novo	5426
N5_mouse2_blood	blood	Mouse 2	Tb1125.VSG.4460	Tbb1125VSG-129	0.954545	252	264	1	1	1 VSG by alignment, 1 VSG detected de novo	6924
N11_mouse2_blood	blood	Mouse 2	Tb1125.VSG.4460	Tbb1125VSG-129	0.0181818	1	55	0	1	1 VSG by alignment, no VSG detected de novo	1259
P5_mouse2_blood	blood	Mouse 2	Tb1125.VSG.4460	Tbb1125VSG-129	0.961268	273	284	1	1	1 VSG by alignment, 1 VSG detected de novo	9997
P18_mouse2_blood	blood	Mouse 2	Tb1125.VSG.4460	Tbb1125VSG-129	0.0190476	2	105	0	1	1 VSG by alignment, no VSG detected de novo	1951
P24_mouse2_blood	blood	Mouse 2	Tb1125.VSG.4460	Tbb1125VSG-129	0.027027	1	37	1	2	>1 VSGs by alignment, 1 VSG detected de novo	3668
J13_mouse2_lung	lung	Mouse 2	Tb1125.VSG.4460	Tbb1125VSG-129	0.617284	50	81	0	6	>1 VSGs by alignment, no VSG detected de novo	10875
G13_mouse2_heart	heart	Mouse 2	Tb1125.VSG.4460	Tbb1125VSG-129	0.0769231	1	13	1	2	>1 VSGs by alignment, 1 VSG detected de novo	4297
K22_mouse2_heart	heart	Mouse 2	Tb1125.VSG.4460	Tbb1125VSG-129	0.00425532	1	235	1	4	>1 VSGs by alignment, 1 VSG detected de novo	3705
J4_mouse2_fat	gon. fat	Mouse 2	Tb1125.VSG.4460	Tbb1125VSG-129	0.956522	220	230	1	1	1 VSG by alignment, 1 VSG detected de novo	4137
J6_mouse2_fat	gon. fat	Mouse 2	Tb1125.VSG.4460	Tbb1125VSG-129	0.00877193	1	114	0	1	1 VSG by alignment, no VSG detected de novo	1496
O13_mouse1_fat	gon. fat	Mouse 1	Tb1125.VSG.5340	Tbb1125VSG-136	0.00196078	1	510	1	1	1 VSG by alignment, 1 VSG detected de novo	5517
O20_mouse1_fat	gon. fat	Mouse 1	Tb1125.VSG.5340	Tbb1125VSG-136	0.827907	178	215	1	1	1 VSG by alignment, 1 VSG detected de novo	5943
B15_mouse1_blood	blood	Mouse 1	Tb1125.9.1280	Tbb1125VSG-137.2	0.00616016	3	487	1	1	1 VSG by alignment, 1 VSG detected de novo	6911
C12_mouse1_blood	blood	Mouse 1	Tb1125.9.1280	Tbb1125VSG-137.2	0.0833333	4	48	0	7	>1 VSGs by alignment, no VSG detected de novo	7552
D1_mouse1_blood	blood	Mouse 1	Tb1125.9.1280	Tbb1125VSG-137.2	0.0128205	1	78	1	1	1 VSG by alignment, 1 VSG detected de novo	4759
D4_mouse1_blood	blood	Mouse 1	Tb1125.9.1280	Tbb1125VSG-137.2	0.0034965	1	286	1	1	1 VSG by alignment, 1 VSG detected de novo	7290
F5_mouse1_blood	blood	Mouse 1	Tb1125.9.1280	Tbb1125VSG-137.2	0.0704225	5	71	1	4	>1 VSGs by alignment, 1 VSG detected de novo	7608
F20_mouse1_blood	blood	Mouse 1	Tb1125.9.1280	Tbb1125VSG-137.2	0.0170455	3	176	1	1	1 VSG by alignment, 1 VSG detected de novo	3905
G12_mouse1_blood	blood	Mouse 1	Tb1125.9.1280	Tbb1125VSG-137.2	0.00763359	1	131	1	1	1 VSG by alignment, 1 VSG detected de novo	8057
G22_mouse1_blood	blood	Mouse 1	Tb1125.9.1280	Tbb1125VSG-137.2	0.0769231	1	13	0	4	>1 VSGs by alignment, no VSG detected de novo	2242
I2_mouse1_blood	blood	Mouse 1	Tb1125.9.1280	Tbb1125VSG-137.2	0.0769231	3	39	1	8	>1 VSGs by alignment, 1 VSG detected de novo	10320
I7_mouse1_blood	blood	Mouse 1	Tb1125.9.1280	Tbb1125VSG-137.2	0.25	3	12	1	2	>1 VSGs by alignment, 1 VSG detected de novo	3860
I14_mouse1_blood	blood	Mouse 1	Tb1125.9.1280	Tbb1125VSG-137.2	0.0162602	2	123	1	1	1 VSG by alignment, 1 VSG detected de novo	5722
J6_mouse1_blood	blood	Mouse 1	Tb1125.9.1280	Tbb1125VSG-137.2	0.0833333	1	12	0	4	>1 VSGs by alignment, no VSG detected de novo	2660
K1_mouse1_blood	blood	Mouse 1	Tb1125.9.1280	Tbb1125VSG-137.2	0.0555556	1	18	1	4	>1 VSGs by alignment, 1 VSG detected de novo	4868
K17_mouse1_blood	blood	Mouse 1	Tb1125.9.1280	Tbb1125VSG-137.2	0.0224719	2	89	1	8	>1 VSGs by alignment, 1 VSG detected de novo	6105
L13_mouse1_blood	blood	Mouse 1	Tb1125.9.1280	Tbb1125VSG-137.2	0.03	3	100	1	8	>1 VSGs by alignment, 1 VSG detected de novo	9242
L18_mouse1_blood	blood	Mouse 1	Tb1125.9.1280	Tbb1125VSG-137.2	0.0138889	1	72	1	2	>1 VSGs by alignment, 1 VSG detected de novo	1978
M4_mouse1_blood	blood	Mouse 1	Tb1125.9.1280	Tbb1125VSG-137.2	0.00169492	1	590	1	1	1 VSG by alignment, 1 VSG detected de novo	6122
N2_mouse1_blood	blood	Mouse 1	Tb1125.9.1280	Tbb1125VSG-137.2	0.025	2	80	1	6	>1 VSGs by alignment, 1 VSG detected de novo	6391
N17_mouse1_blood	blood	Mouse 1	Tb1125.9.1280	Tbb1125VSG-137.2	0.0769231	1	13	1	1	1 VSG by alignment, 1 VSG detected de novo	4680
N24_mouse1_blood	blood	Mouse 1	Tb1125.9.1280	Tbb1125VSG-137.2	0.214286	3	14	1	5	>1 VSGs by alignment, 1 VSG detected de novo	8610
O2_mouse1_blood	blood	Mouse 1	Tb1125.9.1280	Tbb1125VSG-137.2	0.00342466	1	292	1	1	1 VSG by alignment, 1 VSG detected de novo	2833
O8_mouse1_blood	blood	Mouse 1	Tb1125.9.1280	Tbb1125VSG-137.2	0.00917431	1	109	1	11	>1 VSGs by alignment, 1 VSG detected de novo	12599
O23_mouse1_blood	blood	Mouse 1	Tb1125.9.1280	Tbb1125VSG-137.2	0.0138889	1	72	1	9	>1 VSGs by alignment, 1 VSG detected de novo	11874
A23_mouse1_heart	heart	Mouse 1	Tb1125.9.1280	Tbb1125VSG-137.2	0.0127226	5	393	1	11	>1 VSGs by alignment, 1 VSG detected de novo	8999
C8_mouse1_heart	heart	Mouse 1	Tb1125.9.1280	Tbb1125VSG-137.2	0.00147929	1	676	1	1	1 VSG by alignment, 1 VSG detected de novo	13728
C9_mouse1_heart	heart	Mouse 1	Tb1125.9.1280	Tbb1125VSG-137.2	0.00980392	3	306	1	7	>1 VSGs by alignment, 1 VSG detected de novo	7053
C13_mouse1_heart	heart	Mouse 1	Tb1125.9.1280	Tbb1125VSG-137.2	0.0110294	3	272	1	8	>1 VSGs by alignment, 1 VSG detected de novo	5593
C20_mouse1_heart	heart	Mouse 1	Tb1125.9.1280	Tbb1125VSG-137.2	0.0157068	3	191	1	1	1 VSG by alignment, 1 VSG detected de novo	5855
D3_mouse1_heart	heart	Mouse 1	Tb1125.9.1280	Tbb1125VSG-137.2	0.00265252	2	754	1	11	>1 VSGs by alignment, 1 VSG detected de novo	11456
D4_mouse1_heart	heart	Mouse 1	Tb1125.9.1280	Tbb1125VSG-137.2	0.00760456	4	526	1	1	1 VSG by alignment, 1 VSG detected de novo	7185
D6_mouse1_heart	heart	Mouse 1	Tb1125.9.1280	Tbb1125VSG-137.2	0.0181818	8	440	1	10	>1 VSGs by alignment, 1 VSG detected de novo	10958
D9_mouse1_heart	heart	Mouse 1	Tb1125.9.1280	Tbb1125VSG-137.2	0.00606061	2	330	1	1	1 VSG by alignment, 1 VSG detected de novo	7109
D16_mouse1_heart	heart	Mouse 1	Tb1125.9.1280	Tbb1125VSG-137.2	0.0172414	4	232	1	1	1 VSG by alignment, 1 VSG detected de novo	5155
D17_mouse1_heart	heart	Mouse 1	Tb1125.9.1280	Tbb1125VSG-137.2	0.00186567	1	536	1	1	1 VSG by alignment, 1 VSG detected de novo	10212
E18_mouse1_heart	heart	Mouse 1	Tb1125.9.1280	Tbb1125VSG-137.2	0.00625	1	160	1	1	1 VSG by alignment, 1 VSG detected de novo	3391
F16_mouse1_heart	heart	Mouse 1	Tb1125.9.1280	Tbb1125VSG-137.2	0.0119048	1	84	1	1	1 VSG by alignment, 1 VSG detected de novo	1354
F17_mouse1_heart	heart	Mouse 1	Tb1125.9.1280	Tbb1125VSG-137.2	0.010101	1	99	1	1	1 VSG by alignment, 1 VSG detected de novo	2138
F23_mouse1_heart	heart	Mouse 1	Tb1125.9.1280	Tbb1125VSG-137.2	0.00332226	2	602	1	8	>1 VSGs by alignment, 1 VSG detected de novo	9355
F24_mouse1_heart	heart	Mouse 1	Tb1125.9.1280	Tbb1125VSG-137.2	0.00952381	2	210	1	1	1 VSG by alignment, 1 VSG detected de novo	2188
G6_mouse1_heart	heart	Mouse 1	Tb1125.9.1280	Tbb1125VSG-137.2	0.00296736	1	337	1	1	1 VSG by alignment, 1 VSG detected de novo	4477
G7_mouse1_heart	heart	Mouse 1	Tb1125.9.1280	Tbb1125VSG-137.2	0.0135922	7	515	1	7	>1 VSGs by alignment, 1 VSG detected de novo	8068
G10_mouse1_heart	heart	Mouse 1	Tb1125.9.1280	Tbb1125VSG-137.2	0.0018622	1	537	1	11	>1 VSGs by alignment, 1 VSG detected de novo	10477
G23_mouse1_heart	heart	Mouse 1	Tb1125.9.1280	Tbb1125VSG-137.2	0.00833333	1	120	1	1	1 VSG by alignment, 1 VSG detected de novo	1875
H7_mouse1_heart	heart	Mouse 1	Tb1125.9.1280	Tbb1125VSG-137.2	0.00595238	1	168	1	1	1 VSG by alignment, 1 VSG detected de novo	3872
J13_mouse1_heart	heart	Mouse 1	Tb1125.9.1280	Tbb1125VSG-137.2	0.0163934	1	61	1	3	>1 VSGs by alignment, 1 VSG detected de novo	2415
J21_mouse1_heart	heart	Mouse 1	Tb1125.9.1280	Tbb1125VSG-137.2	0.00699301	1	143	1	1	1 VSG by alignment, 1 VSG detected de novo	2254
K10_mouse1_heart	heart	Mouse 1	Tb1125.9.1280	Tbb1125VSG-137.2	0.0327869	8	244	1	1	1 VSG by alignment, 1 VSG detected de novo	6197
K13_mouse1_heart	heart	Mouse 1	Tb1125.9.1280	Tbb1125VSG-137.2	0.00197628	1	506	1	8	>1 VSGs by alignment, 1 VSG detected de novo	8248
M3_mouse1_heart	heart	Mouse 1	Tb1125.9.1280	Tbb1125VSG-137.2	0.00892857	2	224	1	1	1 VSG by alignment, 1 VSG detected de novo	4234
O9_mouse1_heart	heart	Mouse 1	Tb1125.9.1280	Tbb1125VSG-137.2	0.00374532	1	267	1	8	>1 VSGs by alignment, 1 VSG detected de novo	5742
O13_mouse1_heart	heart	Mouse 1	Tb1125.9.1280	Tbb1125VSG-137.2	0.00442478	1	226	1	1	1 VSG by alignment, 1 VSG detected de novo	5529
P16_mouse1_heart	heart	Mouse 1	Tb1125.9.1280	Tbb1125VSG-137.2	0.00543478	1	184	1	1	1 VSG by alignment, 1 VSG detected de novo	2097
B19_mouse1_fat	gon. fat	Mouse 1	Tb1125.9.1280	Tbb1125VSG-137.2	0.00632911	1	158	1	1	1 VSG by alignment, 1 VSG detected de novo	1780
B22_mouse1_fat	gon. fat	Mouse 1	Tb1125.9.1280	Tbb1125VSG-137.2	0.00943396	1	106	1	1	1 VSG by alignment, 1 VSG detected de novo	6116
B23_mouse1_fat	gon. fat	Mouse 1	Tb1125.9.1280	Tbb1125VSG-137.2	0.030303	2	66	1	10	>1 VSGs by alignment, 1 VSG detected de novo	5149
C13_mouse1_fat	gon. fat	Mouse 1	Tb1125.9.1280	Tbb1125VSG-137.2	0.0784314	4	51	1	6	>1 VSGs by alignment, 1 VSG detected de novo	4594
C14_mouse1_fat	gon. fat	Mouse 1	Tb1125.9.1280	Tbb1125VSG-137.2	0.00210526	1	475	1	1	1 VSG by alignment, 1 VSG detected de novo	5130
C21_mouse1_fat	gon. fat	Mouse 1	Tb1125.9.1280	Tbb1125VSG-137.2	0.00729927	1	137	1	1	1 VSG by alignment, 1 VSG detected de novo	2403
D1_mouse1_fat	gon. fat	Mouse 1	Tb1125.9.1280	Tbb1125VSG-137.2	0.0314961	4	127	0	1	1 VSG by alignment, no VSG detected de novo	2699
D11_mouse1_fat	gon. fat	Mouse 1	Tb1125.9.1280	Tbb1125VSG-137.2	0.015625	1	64	1	1	1 VSG by alignment, 1 VSG detected de novo	3103
D12_mouse1_fat	gon. fat	Mouse 1	Tb1125.9.1280	Tbb1125VSG-137.2	0.00285714	1	350	1	5	>1 VSGs by alignment, 1 VSG detected de novo	6179
D14_mouse1_fat	gon. fat	Mouse 1	Tb1125.9.1280	Tbb1125VSG-137.2	0.00854701	3	351	1	1	1 VSG by alignment, 1 VSG detected de novo	5794
E7_mouse1_fat	gon. fat	Mouse 1	Tb1125.9.1280	Tbb1125VSG-137.2	0.0408163	2	49	0	5	>1 VSGs by alignment, no VSG detected de novo	1694
E14_mouse1_fat	gon. fat	Mouse 1	Tb1125.9.1280	Tbb1125VSG-137.2	0.027027	1	37	0	5	>1 VSGs by alignment, no VSG detected de novo	4432
E15_mouse1_fat	gon. fat	Mouse 1	Tb1125.9.1280	Tbb1125VSG-137.2	0.0133333	2	150	1	1	1 VSG by alignment, 1 VSG detected de novo	4883
F11_mouse1_fat	gon. fat	Mouse 1	Tb1125.9.1280	Tbb1125VSG-137.2	0.00585652	4	683	1	1	1 VSG by alignment, 1 VSG detected de novo	5558
F17_mouse1_fat	gon. fat	Mouse 1	Tb1125.9.1280	Tbb1125VSG-137.2	0.027027	1	37	1	1	1 VSG by alignment, 1 VSG detected de novo	1134
F18_mouse1_fat	gon. fat	Mouse 1	Tb1125.9.1280	Tbb1125VSG-137.2	0.0120482	1	83	1	6	>1 VSGs by alignment, 1 VSG detected de novo	2182
F21_mouse1_fat	gon. fat	Mouse 1	Tb1125.9.1280	Tbb1125VSG-137.2	0.0243902	1	41	0	1	1 VSG by alignment, no VSG detected de novo	1194
G13_mouse1_fat	gon. fat	Mouse 1	Tb1125.9.1280	Tbb1125VSG-137.2	0.0394737	3	76	1	8	>1 VSGs by alignment, 1 VSG detected de novo	3711
H5_mouse1_fat	gon. fat	Mouse 1	Tb1125.9.1280	Tbb1125VSG-137.2	0.0178571	1	56	1	1	1 VSG by alignment, 1 VSG detected de novo	1384
H9_mouse1_fat	gon. fat	Mouse 1	Tb1125.9.1280	Tbb1125VSG-137.2	0.00480769	1	208	1	1	1 VSG by alignment, 1 VSG detected de novo	4844
H14_mouse1_fat	gon. fat	Mouse 1	Tb1125.9.1280	Tbb1125VSG-137.2	0.00214133	1	467	1	1	1 VSG by alignment, 1 VSG detected de novo	5267
H18_mouse1_fat	gon. fat	Mouse 1	Tb1125.9.1280	Tbb1125VSG-137.2	0.0333333	1	30	0	1	1 VSG by alignment, no VSG detected de novo	1342
I1_mouse1_fat	gon. fat	Mouse 1	Tb1125.9.1280	Tbb1125VSG-137.2	0.0212766	4	188	1	1	1 VSG by alignment, 1 VSG detected de novo	2841
I12_mouse1_fat	gon. fat	Mouse 1	Tb1125.9.1280	Tbb1125VSG-137.2	0.00865801	2	231	1	1	1 VSG by alignment, 1 VSG detected de novo	5005
J9_mouse1_fat	gon. fat	Mouse 1	Tb1125.9.1280	Tbb1125VSG-137.2	0.00449438	2	445	1	1	1 VSG by alignment, 1 VSG detected de novo	11895
K7_mouse1_fat	gon. fat	Mouse 1	Tb1125.9.1280	Tbb1125VSG-137.2	0.0171674	12	699	1	1	1 VSG by alignment, 1 VSG detected de novo	6030
K13_mouse1_fat	gon. fat	Mouse 1	Tb1125.9.1280	Tbb1125VSG-137.2	0.004158	2	481	1	1	1 VSG by alignment, 1 VSG detected de novo	6804
L8_mouse1_fat	gon. fat	Mouse 1	Tb1125.9.1280	Tbb1125VSG-137.2	0.00623053	2	321	1	1	1 VSG by alignment, 1 VSG detected de novo	9082
L14_mouse1_fat	gon. fat	Mouse 1	Tb1125.9.1280	Tbb1125VSG-137.2	0.0140845	1	71	1	4	>1 VSGs by alignment, 1 VSG detected de novo	3551
M23_mouse1_fat	gon. fat	Mouse 1	Tb1125.9.1280	Tbb1125VSG-137.2	0.0025641	1	390	1	6	>1 VSGs by alignment, 1 VSG detected de novo	7792
M24_mouse1_fat	gon. fat	Mouse 1	Tb1125.9.1280	Tbb1125VSG-137.2	0.00787402	1	127	1	7	>1 VSGs by alignment, 1 VSG detected de novo	8260
N5_mouse1_fat	gon. fat	Mouse 1	Tb1125.9.1280	Tbb1125VSG-137.2	0.00934579	1	107	1	1	1 VSG by alignment, 1 VSG detected de novo	5262
N11_mouse1_fat	gon. fat	Mouse 1	Tb1125.9.1280	Tbb1125VSG-137.2	0.00369004	1	271	1	1	1 VSG by alignment, 1 VSG detected de novo	4383
N14_mouse1_fat	gon. fat	Mouse 1	Tb1125.9.1280	Tbb1125VSG-137.2	0.00347222	1	288	1	4	>1 VSGs by alignment, 1 VSG detected de novo	5198
N15_mouse1_fat	gon. fat	Mouse 1	Tb1125.9.1280	Tbb1125VSG-137.2	0.00345423	2	579	1	1	1 VSG by alignment, 1 VSG detected de novo	7804
N23_mouse1_fat	gon. fat	Mouse 1	Tb1125.9.1280	Tbb1125VSG-137.2	0.0346821	6	173	1	6	>1 VSGs by alignment, 1 VSG detected de novo	4295
O1_mouse1_fat	gon. fat	Mouse 1	Tb1125.9.1280	Tbb1125VSG-137.2	0.00206186	1	485	1	1	1 VSG by alignment, 1 VSG detected de novo	2189
O3_mouse1_fat	gon. fat	Mouse 1	Tb1125.9.1280	Tbb1125VSG-137.2	0.0322581	1	31	0	5	>1 VSGs by alignment, no VSG detected de novo	2161
O10_mouse1_fat	gon. fat	Mouse 1	Tb1125.9.1280	Tbb1125VSG-137.2	0.0107527	1	93	0	1	1 VSG by alignment, no VSG detected de novo	1685
[truncated: 7,135 more rows]
