# Supplementary material for: Tissue spaces are reservoirs of antigenic diversity for Trypanosoma brucei
Source: Nature. 2024 Oct 30;636(8042):430–7. doi: 10.1038/s41586-024-08151-z (PMC11634766; doi:10.1038/s41586-024-08151-z)
Supplement: Supplementary file 4 — The results from de novo assembly of VSGs in each cell. The Trinity name for each ORF and the top VSG blast hit for each assembled VSG ORF is reported, including the proportion of VSG expression accounted for by that VSG. For each cell, a dominant VSG is identified if it represented more than 80% of the VSG expressed in the cell and ‘NA’ denotes that there is not a dominant VSG in that cell. VSG assembly was attempted in all cells without any previous quality control filtering. Here, all VSG assemblies are reported without further filtering and the sequences can be found at https://github.com/mugnierlab/Beaver2022. [file 41586_2024_8151_MOESM4_ESM.xlsx]

## Sheet: Sheet 1
cell	source	mouse	VSG	Percent_expression	RPKM	total_rpkm	hit_VSG	pct_id_vs_query	pct_id_vs_match	match_VSG_length	assembled_VSG_length	cluster	number_of_vsgs_assembled_in_cell	dominant_vsg
A10_Lung_R2	lung	Mouse 1	TRINITY_DN2_c0_g1_i1_1_76_997_A10_Lung_R2_cell_CGATTGGT+GTGTAACC	100	1.10865e+06	1.10865e+06	gnl|BL_ORD_ID|2630 Tbb1125VSG-60 : Complete : 1434nt : MC : contig Illumina-12	100	64.2259	1434	921	Cluster 25	1	Cluster 25
A14_Lung_R2	lung	Mouse 1	TRINITY_DN1_c0_g1_i1_1_150_1206_A14_Lung_R2_cell_CCACGATA+GTGTAACC	100	964320	964320	gnl|BL_ORD_ID|2616 Tbb1125VSG-43.1 : Complete : 1497nt : Duplicate : contig Illumina-5219	99.8106	70.4075	1497	1056	Cluster 31	1	Cluster 31
A15_Lung_R2	lung	Mouse 1	TRINITY_DN1_c0_g1_i4_1_0_1166_RC_A15_Lung_R2_cell_GGCTACAA+GTGTAACC	100	871839	871839	gnl|BL_ORD_ID|2630 Tbb1125VSG-60 : Complete : 1434nt : MC : contig Illumina-12	99.0566	80.5439	1434	1166	Cluster 59	1	Cluster 59
A17_Lung_R2	lung	Mouse 1	TRINITY_DN1_c0_g1_i1_1_0_1301_RC_A17_Lung_R2_cell_CTCATGTC+GTGTAACC	100	780031	780031	gnl|BL_ORD_ID|2907 Tbb1125VSG-350 : Complete : 1461nt : contig PacBio-2245	100	89.0486	1461	1301	Cluster 39	1	Cluster 39
A19_Lung_R2	lung	Mouse 1	TRINITY_DN1_c0_g1_i5_1_94_1537_RC_A19_Lung_R2_cell_TCGAACGA+GTGTAACC	100	702247	702247	gnl|BL_ORD_ID|2630 Tbb1125VSG-60 : Complete : 1434nt : MC : contig Illumina-12	94.8025	95.3975	1434	1443	Cluster 59	1	Cluster 59
A20_Lung_R2	lung	Mouse 1	TRINITY_DN2_c0_g1_i2_1_49_1138_A20_Lung_R2_cell_TGGTAGCA+GTGTAACC	100	934579	934579	gnl|BL_ORD_ID|2630 Tbb1125VSG-60 : Complete : 1434nt : MC : contig Illumina-12	100	75.9414	1434	1089	Cluster 25	1	Cluster 25
A21_Lung_R2	lung	Mouse 1	TRINITY_DN1_c0_g1_i2_1_0_1228_RC_A21_Lung_R2_cell_CACTAACG+GTGTAACC	100	834028	834028	gnl|BL_ORD_ID|2630 Tbb1125VSG-60 : Complete : 1434nt : MC : contig Illumina-12	96.6612	82.7755	1434	1228	Cluster 162	1	Cluster 162
A22_Lung_R2	lung	Mouse 1	TRINITY_DN0_c0_g1_i1_1_2_1295_RC_A22_Lung_R2_cell_TCCAGACT+GTGTAACC	100	784929	784929	gnl|BL_ORD_ID|4096 Tbb1125VSG-2564 : N-terminus partial : 1512nt : contig PacBio-102	96.0557	82.1429	1512	1293	Cluster 81	1	Cluster 81
A23_Lung_R2	lung	Mouse 1	TRINITY_DN0_c0_g1_i1_1_2_1192_RC_A23_Lung_R2_cell_TAGCGCTT+GTGTAACC	100	853971	853971	gnl|BL_ORD_ID|2630 Tbb1125VSG-60 : Complete : 1434nt : MC : contig Illumina-12	97.395	80.8229	1434	1190	Cluster 59	1	Cluster 59
A24_Lung_R2	lung	Mouse 1	TRINITY_DN0_c0_g1_i1_1_2_434_RC_A24_Lung_R2_cell_TACCGATG+GTGTAACC	100	2.42131e+06	2.42131e+06	gnl|BL_ORD_ID|2616 Tbb1125VSG-43.1 : Complete : 1497nt : Duplicate : contig Illumina-5219	100	28.8577	1497	432	Cluster 121	1	Cluster 121
B11_Lung_R2	lung	Mouse 1	TRINITY_DN1_c0_g1_i5_1_138_1581_RC_B11_Lung_R2_cell_TCGGTGAA+GTAGAAGG	100	702247	702247	gnl|BL_ORD_ID|2630 Tbb1125VSG-60 : Complete : 1434nt : MC : contig Illumina-12	94.8025	95.3975	1434	1443	Cluster 59	1	Cluster 59
B19_Lung_R2	lung	Mouse 1	TRINITY_DN8_c0_g1_i4_1_427_1537_RC_B19_Lung_R2_cell_TCGAACGA+GTAGAAGG	100	916590	916590	gnl|BL_ORD_ID|2630 Tbb1125VSG-60 : Complete : 1434nt : MC : contig Illumina-12	99.9099	77.3361	1434	1110	Cluster 25	1	Cluster 25
B23_Lung_R2	lung	Mouse 1	TRINITY_DN2_c0_g1_i1_1_2_1177_RC_B23_Lung_R2_cell_TAGCGCTT+GTAGAAGG	100	865052	865052	gnl|BL_ORD_ID|2630 Tbb1125VSG-60 : Complete : 1434nt : MC : contig Illumina-12	98.2979	80.5439	1434	1175	Cluster 59	1	Cluster 59
C10_Lung_R2	lung	Mouse 1	TRINITY_DN0_c0_g1_i3_1_49_1492_C10_Lung_R2_cell_CGATTGGT+GCATGACA	100	702247	702247	gnl|BL_ORD_ID|2630 Tbb1125VSG-60 : Complete : 1434nt : MC : contig Illumina-12	94.6639	95.258	1434	1443	Cluster 59	1	Cluster 59
C13_Lung_R2	lung	Mouse 1	TRINITY_DN0_c0_g1_i1_1_92_1490_RC_C13_Lung_R2_cell_TTGCAGGA+GCATGACA	100	725163	725163	gnl|BL_ORD_ID|5086 Tbb1125VSG-4351 : N-terminus partial : 1449nt : contig PacBio-2190	85.0501	82.0566	1449	1398	Cluster 112	1	Cluster 112
C14_Lung_R2	lung	Mouse 1	TRINITY_DN0_c0_g1_i4_1_49_1543_C14_Lung_R2_cell_CCACGATA+GCATGACA	100	813670	813670	gnl|BL_ORD_ID|2630 Tbb1125VSG-60 : Complete : 1434nt : MC : contig Illumina-12	78.5141	81.7992	1434	1494	Cluster 69	1	Cluster 69
C17_Lung_R2	lung	Mouse 1	TRINITY_DN0_c0_g1_i1_1_130_1597_RC_C17_Lung_R2_cell_CTCATGTC+GCATGACA	100	690608	690608	gnl|BL_ORD_ID|4096 Tbb1125VSG-2564 : N-terminus partial : 1512nt : contig PacBio-102	88.2754	85.6481	1512	1467	Cluster 80	1	Cluster 80
C23_Lung_R2	lung	Mouse 1	TRINITY_DN1_c0_g1_i1_1_2_689_RC_C23_Lung_R2_cell_TAGCGCTT+GCATGACA	100	1.49701e+06	1.49701e+06	gnl|BL_ORD_ID|2630 Tbb1125VSG-60 : Complete : 1434nt : MC : contig Illumina-12	98.69	47.2803	1434	687	Cluster 59	1	Cluster 59
C6_Lung_R2	lung	Mouse 1	TRINITY_DN0_c0_g1_i1_1_39_1482_C6_Lung_R2_cell_TCGGACTT+GCATGACA	100	702247	702247	gnl|BL_ORD_ID|2630 Tbb1125VSG-60 : Complete : 1434nt : MC : contig Illumina-12	94.8025	95.3975	1434	1443	Cluster 59	1	Cluster 59
D11_Lung_R2	lung	Mouse 1	TRINITY_DN0_c0_g1_i1_1_57_1446_D11_Lung_R2_cell_TCGGTGAA+GGTACAGT	100	729927	729927	gnl|BL_ORD_ID|2909 Tbb1125VSG-353 : Complete : 1461nt : contig Illumina-7825	100	95.0719	1461	1389	Cluster 32	1	Cluster 32
D12_Lung_R2	lung	Mouse 1	TRINITY_DN0_c0_g1_i4_1_86_1529_RC_D12_Lung_R2_cell_TGTAGGTC+GGTACAGT	100	702247	702247	gnl|BL_ORD_ID|2630 Tbb1125VSG-60 : Complete : 1434nt : MC : contig Illumina-12	94.8025	95.3975	1434	1443	Cluster 59	1	Cluster 59
D23_Lung_R2	lung	Mouse 1	TRINITY_DN0_c0_g1_i1_1_111_1521_D23_Lung_R2_cell_TAGCGCTT+GGTACAGT	100	718907	718907	gnl|BL_ORD_ID|3223 Tbb1125VSG-1128 : N-terminus partial : 1425nt : contig PacBio-195	93.2624	92.2807	1425	1410	Cluster 15	1	Cluster 15
D8_Lung_R2	lung	Mouse 1	TRINITY_DN2_c0_g1_i4_1_46_1489_D8_Lung_R2_cell_GGATACGT+GGTACAGT	100	702247	702247	gnl|BL_ORD_ID|2630 Tbb1125VSG-60 : Complete : 1434nt : MC : contig Illumina-12	94.8025	95.3975	1434	1443	Cluster 59	1	Cluster 59
E10_Lung_R2	lung	Mouse 1	TRINITY_DN1_c0_g1_i4_1_86_1529_RC_E10_Lung_R2_cell_CGATTGGT+GGCATAAG	100	702247	702247	gnl|BL_ORD_ID|2630 Tbb1125VSG-60 : Complete : 1434nt : MC : contig Illumina-12	94.8025	95.3975	1434	1443	Cluster 59	1	Cluster 59
E12_Lung_R2	lung	Mouse 1	TRINITY_DN0_c0_g1_i5_1_331_1774_E12_Lung_R2_cell_TGTAGGTC+GGCATAAG	100	702247	702247	gnl|BL_ORD_ID|2630 Tbb1125VSG-60 : Complete : 1434nt : MC : contig Illumina-12	94.8025	95.3975	1434	1443	Cluster 59	1	Cluster 59
E14_Lung_R2	lung	Mouse 1	TRINITY_DN3_c0_g1_i1_1_94_1537_RC_E14_Lung_R2_cell_CCACGATA+GGCATAAG	100	702247	702247	gnl|BL_ORD_ID|2630 Tbb1125VSG-60 : Complete : 1434nt : MC : contig Illumina-12	94.8025	95.3975	1434	1443	Cluster 59	1	Cluster 59
E15_Lung_R2	lung	Mouse 1	TRINITY_DN3_c0_g1_i4_1_77_1520_E15_Lung_R2_cell_GGCTACAA+GGCATAAG	100	702247	702247	gnl|BL_ORD_ID|2630 Tbb1125VSG-60 : Complete : 1434nt : MC : contig Illumina-12	94.8025	95.3975	1434	1443	Cluster 59	1	Cluster 59
E16_Lung_R2	lung	Mouse 1	TRINITY_DN5_c0_g1_i4_1_75_1467_E16_Lung_R2_cell_TTGCACTC+GGCATAAG	100	728332	728332	gnl|BL_ORD_ID|2625 Tbb1125VSG-54 : Complete : 1392nt : MC : contig Illumina-351	100	100	1392	1392	Cluster 94	1	Cluster 94
E17_Lung_R2	lung	Mouse 1	TRINITY_DN5_c0_g1_i1_1_118_1561_RC_E17_Lung_R2_cell_CTCATGTC+GGCATAAG	100	702247	702247	gnl|BL_ORD_ID|2630 Tbb1125VSG-60 : Complete : 1434nt : MC : contig Illumina-12	94.8025	95.3975	1434	1443	Cluster 59	1	Cluster 59
E18_Lung_R2	lung	Mouse 1	TRINITY_DN2_c0_g1_i2_1_83_1550_RC_E18_Lung_R2_cell_GAACACTG+GGCATAAG	100	690608	690608	gnl|BL_ORD_ID|2607 Tbb1125VSG-34 : Complete : 1575nt : MC : contig Illumina-822	100	93.1429	1575	1467	Cluster 27	1	Cluster 27
E19_Lung_R2	lung	Mouse 1	TRINITY_DN2_c0_g1_i3_1_133_1576_RC_E19_Lung_R2_cell_TCGAACGA+GGCATAAG	100	702247	702247	gnl|BL_ORD_ID|2630 Tbb1125VSG-60 : Complete : 1434nt : MC : contig Illumina-12	94.8025	95.3975	1434	1443	Cluster 59	1	Cluster 59
E1_Lung_R2	lung	Mouse 1	TRINITY_DN0_c0_g1_i1_1_0_1184_RC_E1_Lung_R2_cell_TAAGGCGA+GGCATAAG	89.7985	2.95782e+06	3.29384e+06	gnl|BL_ORD_ID|2630 Tbb1125VSG-60 : Complete : 1434nt : MC : contig Illumina-12	97.8885	80.8229	1434	1184	Cluster 59	2	Cluster 59
E1_Lung_R2	lung	Mouse 1	TRINITY_DN0_c0_g1_i4_1_0_984_RC_E1_Lung_R2_cell_TAAGGCGA+GGCATAAG	10.2015	336021	3.29384e+06	gnl|BL_ORD_ID|2630 Tbb1125VSG-60 : Complete : 1434nt : MC : contig Illumina-12	95.6301	65.6206	1434	984	Cluster 211	2	Cluster 59
E20_Lung_R2	lung	Mouse 1	TRINITY_DN0_c0_g1_i1_1_112_1555_RC_E20_Lung_R2_cell_TGGTAGCA+GGCATAAG	100	702247	702247	gnl|BL_ORD_ID|2630 Tbb1125VSG-60 : Complete : 1434nt : MC : contig Illumina-12	94.8025	95.3975	1434	1443	Cluster 59	1	Cluster 59
E21_Lung_R2	lung	Mouse 1	TRINITY_DN0_c0_g1_i2_1_96_1539_RC_E21_Lung_R2_cell_CACTAACG+GGCATAAG	100	702247	702247	gnl|BL_ORD_ID|2630 Tbb1125VSG-60 : Complete : 1434nt : MC : contig Illumina-12	94.8025	95.3975	1434	1443	Cluster 59	1	Cluster 59
E23_Lung_R2	lung	Mouse 1	TRINITY_DN6_c0_g1_i2_1_67_1561_RC_E23_Lung_R2_cell_TAGCGCTT+GGCATAAG	100	677966	677966	gnl|BL_ORD_ID|3115 Tbb1125VSG-1026 : Complete but extended but atypical GPI site : 1521nt : contig Illumina-7008	98.929	97.1729	1521	1494	Cluster 2	1	Cluster 2
E24_Lung_R2	lung	Mouse 1	TRINITY_DN0_c0_g1_i4_1_89_1532_RC_E24_Lung_R2_cell_TACCGATG+GGCATAAG	100	702247	702247	gnl|BL_ORD_ID|2630 Tbb1125VSG-60 : Complete : 1434nt : MC : contig Illumina-12	94.8025	95.3975	1434	1443	Cluster 59	1	Cluster 59
E3_Lung_R2	lung	Mouse 1	TRINITY_DN1_c0_g1_i4_1_69_1391_E3_Lung_R2_cell_TGGTCAAC+GGCATAAG	100	767460	767460	gnl|BL_ORD_ID|2676 Tbb1125VSG-123 : Complete : 1602nt : contig Illumina-984	99.6974	82.2722	1602	1322	Cluster 10	1	Cluster 10
E4_Lung_R2	lung	Mouse 1	TRINITY_DN0_c0_g1_i3_1_49_1294_E4_Lung_R2_cell_TGACCAAG+GGCATAAG	100	815661	815661	gnl|BL_ORD_ID|2630 Tbb1125VSG-60 : Complete : 1434nt : MC : contig Illumina-12	97.3494	84.5188	1434	1245	Cluster 59	1	Cluster 59
F10_Lung_R2	lung	Mouse 1	TRINITY_DN4_c0_g1_i2_1_65_1559_RC_F10_Lung_R2_cell_CGATTGGT+GGACAATG	100	677966	677966	gnl|BL_ORD_ID|3115 Tbb1125VSG-1026 : Complete but extended but atypical GPI site : 1521nt : contig Illumina-7008	98.929	97.1729	1521	1494	Cluster 2	1	Cluster 2
F11_Lung_R2	lung	Mouse 1	TRINITY_DN0_c0_g1_i1_1_7_1450_RC_F11_Lung_R2_cell_TCGGTGAA+GGACAATG	100	702247	702247	gnl|BL_ORD_ID|2630 Tbb1125VSG-60 : Complete : 1434nt : MC : contig Illumina-12	94.8025	95.3975	1434	1443	Cluster 59	1	Cluster 59
F12_Lung_R2	lung	Mouse 1	TRINITY_DN3_c0_g1_i4_1_106_1600_RC_F12_Lung_R2_cell_TGTAGGTC+GGACAATG	100	677966	677966	gnl|BL_ORD_ID|3115 Tbb1125VSG-1026 : Complete but extended but atypical GPI site : 1521nt : contig Illumina-7008	98.929	97.1729	1521	1494	Cluster 2	1	Cluster 2
F14_Lung_R2	lung	Mouse 1	TRINITY_DN9_c0_g1_i4_1_85_1579_RC_F14_Lung_R2_cell_CCACGATA+GGACAATG	100	677966	677966	gnl|BL_ORD_ID|3115 Tbb1125VSG-1026 : Complete but extended but atypical GPI site : 1521nt : contig Illumina-7008	98.929	97.1729	1521	1494	Cluster 2	1	Cluster 2
F15_Lung_R2	lung	Mouse 1	TRINITY_DN1_c0_g1_i5_1_116_1559_RC_F15_Lung_R2_cell_GGCTACAA+GGACAATG	100	702247	702247	gnl|BL_ORD_ID|2630 Tbb1125VSG-60 : Complete : 1434nt : MC : contig Illumina-12	94.8025	95.3975	1434	1443	Cluster 59	1	Cluster 59
F16_Lung_R2	lung	Mouse 1	TRINITY_DN1_c0_g1_i3_1_54_1656_F16_Lung_R2_cell_TTGCACTC+GGACAATG	100	631712	631712	gnl|BL_ORD_ID|2676 Tbb1125VSG-123 : Complete : 1602nt : contig Illumina-984	99.7503	99.7503	1602	1602	Cluster 10	1	Cluster 10
F17_Lung_R2	lung	Mouse 1	TRINITY_DN2_c0_g1_i2_1_86_1547_RC_F17_Lung_R2_cell_CTCATGTC+GGACAATG	100	693481	693481	gnl|BL_ORD_ID|2907 Tbb1125VSG-350 : Complete : 1461nt : contig PacBio-2245	98.9049	98.9049	1461	1461	Cluster 39	1	Cluster 39
F18_Lung_R2	lung	Mouse 1	TRINITY_DN0_c0_g1_i4_1_61_1504_RC_F18_Lung_R2_cell_GAACACTG+GGACAATG	100	702247	702247	gnl|BL_ORD_ID|2630 Tbb1125VSG-60 : Complete : 1434nt : MC : contig Illumina-12	94.8025	95.3975	1434	1443	Cluster 59	1	Cluster 59
F19_Lung_R2	lung	Mouse 1	TRINITY_DN0_c0_g1_i1_1_157_1600_RC_F19_Lung_R2_cell_TCGAACGA+GGACAATG	100	702247	702247	gnl|BL_ORD_ID|2630 Tbb1125VSG-60 : Complete : 1434nt : MC : contig Illumina-12	94.8025	95.3975	1434	1443	Cluster 59	1	Cluster 59
F20_Lung_R2	lung	Mouse 1	TRINITY_DN2_c0_g1_i18_1_134_1577_RC_F20_Lung_R2_cell_TGGTAGCA+GGACAATG	100	702247	702247	gnl|BL_ORD_ID|2630 Tbb1125VSG-60 : Complete : 1434nt : MC : contig Illumina-12	94.8025	95.3975	1434	1443	Cluster 59	1	Cluster 59
F21_Lung_R2	lung	Mouse 1	TRINITY_DN24_c0_g1_i2_1_89_1583_RC_F21_Lung_R2_cell_CACTAACG+GGACAATG	100	677966	677966	gnl|BL_ORD_ID|3115 Tbb1125VSG-1026 : Complete but extended but atypical GPI site : 1521nt : contig Illumina-7008	98.929	97.1729	1521	1494	Cluster 2	1	Cluster 2
F23_Lung_R2	lung	Mouse 1	TRINITY_DN0_c0_g1_i5_1_54_1497_F23_Lung_R2_cell_TAGCGCTT+GGACAATG	100	702247	702247	gnl|BL_ORD_ID|2630 Tbb1125VSG-60 : Complete : 1434nt : MC : contig Illumina-12	94.8025	95.3975	1434	1443	Cluster 59	1	Cluster 59
F24_Lung_R2	lung	Mouse 1	TRINITY_DN2_c0_g1_i2_1_94_1537_RC_F24_Lung_R2_cell_TACCGATG+GGACAATG	100	702247	702247	gnl|BL_ORD_ID|2630 Tbb1125VSG-60 : Complete : 1434nt : MC : contig Illumina-12	94.7332	95.3278	1434	1443	Cluster 59	1	Cluster 59
F4_Lung_R2	lung	Mouse 1	TRINITY_DN0_c0_g1_i7_1_54_1497_F4_Lung_R2_cell_TGACCAAG+GGACAATG	100	702247	702247	gnl|BL_ORD_ID|2630 Tbb1125VSG-60 : Complete : 1434nt : MC : contig Illumina-12	94.9411	95.537	1434	1443	Cluster 59	1	Cluster 59
G10_Lung_R2	lung	Mouse 1	TRINITY_DN13_c0_g1_i4_1_126_1569_RC_G10_Lung_R2_cell_CGATTGGT+GATAGGAG	100	702247	702247	gnl|BL_ORD_ID|2630 Tbb1125VSG-60 : Complete : 1434nt : MC : contig Illumina-12	94.8025	95.3975	1434	1443	Cluster 59	1	Cluster 59
G11_Lung_R2	lung	Mouse 1	TRINITY_DN7_c0_g1_i5_1_51_1494_G11_Lung_R2_cell_TCGGTGAA+GATAGGAG	100	702247	702247	gnl|BL_ORD_ID|2630 Tbb1125VSG-60 : Complete : 1434nt : MC : contig Illumina-12	94.8025	95.3975	1434	1443	Cluster 59	1	Cluster 59
G12_Lung_R2	lung	Mouse 1	TRINITY_DN10_c0_g1_i2_1_73_1570_RC_G12_Lung_R2_cell_TGTAGGTC+GATAGGAG	100	676590	676590	gnl|BL_ORD_ID|2616 Tbb1125VSG-43.1 : Complete : 1497nt : Duplicate : contig Illumina-5219	100	100	1497	1497	Cluster 31	1	Cluster 31
G13_Lung_R2	lung	Mouse 1	TRINITY_DN3_c0_g1_i1_1_0_1259_RC_G13_Lung_R2_cell_TTGCAGGA+GATAGGAG	100	806452	806452	gnl|BL_ORD_ID|2630 Tbb1125VSG-60 : Complete : 1434nt : MC : contig Illumina-12	97.4583	85.5649	1434	1259	Cluster 59	1	Cluster 59
G14_Lung_R2	lung	Mouse 1	TRINITY_DN0_c0_g1_i1_1_86_1421_RC_G14_Lung_R2_cell_CCACGATA+GATAGGAG	9.06172	517182	5.70733e+06	gnl|BL_ORD_ID|2630 Tbb1125VSG-60 : Complete : 1434nt : MC : contig Illumina-12	88.6142	82.4965	1434	1335	Cluster 141	2	Cluster 59
G14_Lung_R2	lung	Mouse 1	TRINITY_DN0_c0_g1_i2_1_86_1529_RC_G14_Lung_R2_cell_CCACGATA+GATAGGAG	90.9383	5.19015e+06	5.70733e+06	gnl|BL_ORD_ID|2630 Tbb1125VSG-60 : Complete : 1434nt : MC : contig Illumina-12	94.8025	95.3975	1434	1443	Cluster 59	2	Cluster 59
G16_Lung_R2	lung	Mouse 1	TRINITY_DN0_c0_g1_i4_1_53_1496_G16_Lung_R2_cell_TTGCACTC+GATAGGAG	100	702247	702247	gnl|BL_ORD_ID|2630 Tbb1125VSG-60 : Complete : 1434nt : MC : contig Illumina-12	94.8025	95.3975	1434	1443	Cluster 59	1	Cluster 59
G19_Lung_R2	lung	Mouse 1	TRINITY_DN9_c0_g1_i1_1_103_1069_RC_G19_Lung_R2_cell_TCGAACGA+GATAGGAG	100	1.05597e+06	1.05597e+06	gnl|BL_ORD_ID|2630 Tbb1125VSG-60 : Complete : 1434nt : MC : contig Illumina-12	92.236	62.1339	1434	966	Cluster 59	1	Cluster 59
G20_Lung_R2	lung	Mouse 1	TRINITY_DN0_c0_g1_i5_1_69_1512_G20_Lung_R2_cell_TGGTAGCA+GATAGGAG	100	702247	702247	gnl|BL_ORD_ID|2630 Tbb1125VSG-60 : Complete : 1434nt : MC : contig Illumina-12	94.8025	95.3975	1434	1443	Cluster 59	1	Cluster 59
G21_Lung_R2	lung	Mouse 1	TRINITY_DN16_c0_g1_i6_1_103_1546_RC_G21_Lung_R2_cell_CACTAACG+GATAGGAG	100	702247	702247	gnl|BL_ORD_ID|2630 Tbb1125VSG-60 : Complete : 1434nt : MC : contig Illumina-12	94.8025	95.3975	1434	1443	Cluster 59	1	Cluster 59
G22_Lung_R2	lung	Mouse 1	TRINITY_DN0_c0_g1_i3_1_111_1554_RC_G22_Lung_R2_cell_TCCAGACT+GATAGGAG	100	702247	702247	gnl|BL_ORD_ID|2630 Tbb1125VSG-60 : Complete : 1434nt : MC : contig Illumina-12	94.8025	95.3975	1434	1443	Cluster 59	1	Cluster 59
G23_Lung_R2	lung	Mouse 1	TRINITY_DN1_c0_g1_i3_1_10_1411_G23_Lung_R2_cell_TAGCGCTT+GATAGGAG	100	723589	723589	gnl|BL_ORD_ID|2676 Tbb1125VSG-123 : Complete : 1602nt : contig Illumina-984	99.7145	87.2035	1602	1401	Cluster 10	1	Cluster 10
G3_Lung_R2	lung	Mouse 1	TRINITY_DN2_c0_g1_i2_1_46_1051_RC_G3_Lung_R2_cell_TGGTCAAC+GATAGGAG	100	1.0142e+06	1.0142e+06	gnl|BL_ORD_ID|2630 Tbb1125VSG-60 : Complete : 1434nt : MC : contig Illumina-12	88.5572	62.0642	1434	1005	Cluster 59	1	Cluster 59
H11_Lung_R2	lung	Mouse 1	TRINITY_DN15_c0_g1_i2_1_51_1494_H11_Lung_R2_cell_TCGGTGAA+GACTACGA	100	702247	702247	gnl|BL_ORD_ID|2630 Tbb1125VSG-60 : Complete : 1434nt : MC : contig Illumina-12	94.8025	95.3975	1434	1443	Cluster 59	1	Cluster 59
H14_Lung_R2	lung	Mouse 1	TRINITY_DN7_c0_g1_i5_1_130_1573_RC_H14_Lung_R2_cell_CCACGATA+GACTACGA	100	702247	702247	gnl|BL_ORD_ID|2630 Tbb1125VSG-60 : Complete : 1434nt : MC : contig Illumina-12	94.8025	95.3975	1434	1443	Cluster 59	1	Cluster 59
H16_Lung_R2	lung	Mouse 1	TRINITY_DN2_c0_g1_i3_1_0_1177_RC_H16_Lung_R2_cell_TTGCACTC+GACTACGA	100	863558	863558	gnl|BL_ORD_ID|2630 Tbb1125VSG-60 : Complete : 1434nt : MC : contig Illumina-12	98.4707	80.8229	1434	1177	Cluster 59	1	Cluster 59
H17_Lung_R2	lung	Mouse 1	TRINITY_DN2_c0_g1_i2_1_1_1306_RC_H17_Lung_R2_cell_CTCATGTC+GACTACGA	100	777605	777605	gnl|BL_ORD_ID|2630 Tbb1125VSG-60 : Complete : 1434nt : MC : contig Illumina-12	95.1724	86.6109	1434	1305	Cluster 59	1	Cluster 59
H19_Lung_R2	lung	Mouse 1	TRINITY_DN0_c0_g1_i1_1_91_1534_H19_Lung_R2_cell_TCGAACGA+GACTACGA	100	702247	702247	gnl|BL_ORD_ID|2630 Tbb1125VSG-60 : Complete : 1434nt : MC : contig Illumina-12	94.8025	95.3975	1434	1443	Cluster 59	1	Cluster 59
H21_Lung_R2	lung	Mouse 1	TRINITY_DN1_c0_g1_i4_1_53_1496_H21_Lung_R2_cell_CACTAACG+GACTACGA	100	702247	702247	gnl|BL_ORD_ID|2630 Tbb1125VSG-60 : Complete : 1434nt : MC : contig Illumina-12	94.8025	95.3975	1434	1443	Cluster 59	1	Cluster 59
H22_Lung_R2	lung	Mouse 1	TRINITY_DN3_c0_g1_i1_1_91_1633_RC_H22_Lung_R2_cell_TCCAGACT+GACTACGA	100	656599	656599	gnl|BL_ORD_ID|2772 Tbb1125VSG-211 : Complete : 1527nt : contig PacBio-410	99.0272	100	1527	1542	Cluster 12	1	Cluster 12
H23_Lung_R2	lung	Mouse 1	TRINITY_DN4_c0_g1_i5_1_94_1537_RC_H23_Lung_R2_cell_TAGCGCTT+GACTACGA	100	702247	702247	gnl|BL_ORD_ID|2630 Tbb1125VSG-60 : Complete : 1434nt : MC : contig Illumina-12	94.8025	95.3975	1434	1443	Cluster 59	1	Cluster 59
H24_Lung_R2	lung	Mouse 1	TRINITY_DN0_c0_g1_i3_1_871_2314_H24_Lung_R2_cell_TACCGATG+GACTACGA	100	702247	702247	gnl|BL_ORD_ID|2630 Tbb1125VSG-60 : Complete : 1434nt : MC : contig Illumina-12	94.8025	95.3975	1434	1443	Cluster 59	1	Cluster 59
H9_Lung_R2	lung	Mouse 1	TRINITY_DN0_c0_g1_i1_1_103_1564_RC_H9_Lung_R2_cell_CAGAATCG+GACTACGA	100	693481	693481	gnl|BL_ORD_ID|2907 Tbb1125VSG-350 : Complete : 1461nt : contig PacBio-2245	98.9049	98.9049	1461	1461	Cluster 39	1	Cluster 39
I10_Lung_R2	lung	Mouse 1	TRINITY_DN3_c0_g1_i1_1_78_1521_I10_Lung_R2_cell_CGATTGGT+ATGGCGTT	100	702247	702247	gnl|BL_ORD_ID|2630 Tbb1125VSG-60 : Complete : 1434nt : MC : contig Illumina-12	94.8025	95.3975	1434	1443	Cluster 59	1	Cluster 59
I11_Lung_R2	lung	Mouse 1	TRINITY_DN0_c0_g1_i2_1_83_1580_RC_I11_Lung_R2_cell_TCGGTGAA+ATGGCGTT	100	676590	676590	gnl|BL_ORD_ID|2616 Tbb1125VSG-43.1 : Complete : 1497nt : Duplicate : contig Illumina-5219	100	100	1497	1497	Cluster 31	1	Cluster 31
I14_Lung_R2	lung	Mouse 1	TRINITY_DN5_c0_g1_i4_1_128_1571_RC_I14_Lung_R2_cell_CCACGATA+ATGGCGTT	100	702247	702247	gnl|BL_ORD_ID|2630 Tbb1125VSG-60 : Complete : 1434nt : MC : contig Illumina-12	94.8025	95.3975	1434	1443	Cluster 59	1	Cluster 59
I15_Lung_R2	lung	Mouse 1	TRINITY_DN2_c0_g1_i2_1_1_1257_RC_I15_Lung_R2_cell_GGCTACAA+ATGGCGTT	100	808407	808407	gnl|BL_ORD_ID|2616 Tbb1125VSG-43.1 : Complete : 1497nt : Duplicate : contig Illumina-5219	100	83.9011	1497	1256	Cluster 31	1	Cluster 31
I17_Lung_R2	lung	Mouse 1	TRINITY_DN1_c0_g1_i9_1_10_1453_RC_I17_Lung_R2_cell_CTCATGTC+ATGGCGTT	100	702247	702247	gnl|BL_ORD_ID|2630 Tbb1125VSG-60 : Complete : 1434nt : MC : contig Illumina-12	95.0104	95.6067	1434	1443	Cluster 59	1	Cluster 59
I18_Lung_R2	lung	Mouse 1	TRINITY_DN4_c0_g1_i4_1_80_1523_RC_I18_Lung_R2_cell_GAACACTG+ATGGCGTT	100	702247	702247	gnl|BL_ORD_ID|2630 Tbb1125VSG-60 : Complete : 1434nt : MC : contig Illumina-12	94.8025	95.3975	1434	1443	Cluster 59	1	Cluster 59
I19_Lung_R2	lung	Mouse 1	TRINITY_DN2_c0_g1_i2_1_159_1602_RC_I19_Lung_R2_cell_TCGAACGA+ATGGCGTT	100	702247	702247	gnl|BL_ORD_ID|2630 Tbb1125VSG-60 : Complete : 1434nt : MC : contig Illumina-12	94.8025	95.3975	1434	1443	Cluster 59	1	Cluster 59
I20_Lung_R2	lung	Mouse 1	TRINITY_DN1_c0_g1_i1_1_128_1571_RC_I20_Lung_R2_cell_TGGTAGCA+ATGGCGTT	100	702247	702247	gnl|BL_ORD_ID|2630 Tbb1125VSG-60 : Complete : 1434nt : MC : contig Illumina-12	94.8025	95.3975	1434	1443	Cluster 59	1	Cluster 59
I4_Lung_R2	lung	Mouse 1	TRINITY_DN1_c0_g1_i4_1_54_1497_I4_Lung_R2_cell_TGACCAAG+ATGGCGTT	100	702247	702247	gnl|BL_ORD_ID|2630 Tbb1125VSG-60 : Complete : 1434nt : MC : contig Illumina-12	94.8025	95.3975	1434	1443	Cluster 59	1	Cluster 59
I6_Lung_R2	lung	Mouse 1	TRINITY_DN2_c0_g1_i4_1_64_1507_I6_Lung_R2_cell_TCGGACTT+ATGGCGTT	100	702247	702247	gnl|BL_ORD_ID|2630 Tbb1125VSG-60 : Complete : 1434nt : MC : contig Illumina-12	94.8025	95.3975	1434	1443	Cluster 59	1	Cluster 59
I8_Lung_R2	lung	Mouse 1	TRINITY_DN1_c0_g1_i6_1_50_1493_I8_Lung_R2_cell_GGATACGT+ATGGCGTT	100	702247	702247	gnl|BL_ORD_ID|2630 Tbb1125VSG-60 : Complete : 1434nt : MC : contig Illumina-12	94.8025	95.3975	1434	1443	Cluster 59	1	Cluster 59
I9_Lung_R2	lung	Mouse 1	TRINITY_DN4_c0_g1_i3_1_86_1529_RC_I9_Lung_R2_cell_CAGAATCG+ATGGCGTT	100	702247	702247	gnl|BL_ORD_ID|2630 Tbb1125VSG-60 : Complete : 1434nt : MC : contig Illumina-12	94.8025	95.3975	1434	1443	Cluster 59	1	Cluster 59
J11_Lung_R2	lung	Mouse 1	TRINITY_DN6_c0_g1_i1_1_52_1495_J11_Lung_R2_cell_TCGGTGAA+ACTGAGAG	100	702247	702247	gnl|BL_ORD_ID|2630 Tbb1125VSG-60 : Complete : 1434nt : MC : contig Illumina-12	94.8025	95.3975	1434	1443	Cluster 59	1	Cluster 59
J12_Lung_R2	lung	Mouse 1	TRINITY_DN0_c0_g1_i1_1_49_1492_J12_Lung_R2_cell_TGTAGGTC+ACTGAGAG	100	702247	702247	gnl|BL_ORD_ID|2630 Tbb1125VSG-60 : Complete : 1434nt : MC : contig Illumina-12	94.8025	95.3975	1434	1443	Cluster 59	1	Cluster 59
J13_Lung_R2	lung	Mouse 1	TRINITY_DN4_c0_g1_i1_1_53_1496_J13_Lung_R2_cell_TTGCAGGA+ACTGAGAG	100	702247	702247	gnl|BL_ORD_ID|2630 Tbb1125VSG-60 : Complete : 1434nt : MC : contig Illumina-12	94.8025	95.3975	1434	1443	Cluster 59	1	Cluster 59
J15_Lung_R2	lung	Mouse 1	TRINITY_DN2_c0_g1_i13_1_80_1523_RC_J15_Lung_R2_cell_GGCTACAA+ACTGAGAG	100	702247	702247	gnl|BL_ORD_ID|2630 Tbb1125VSG-60 : Complete : 1434nt : MC : contig Illumina-12	94.8025	95.3975	1434	1443	Cluster 59	1	Cluster 59
J19_Lung_R2	lung	Mouse 1	TRINITY_DN0_c0_g1_i2_1_139_1582_J19_Lung_R2_cell_TCGAACGA+ACTGAGAG	100	702247	702247	gnl|BL_ORD_ID|2630 Tbb1125VSG-60 : Complete : 1434nt : MC : contig Illumina-12	94.8025	95.3975	1434	1443	Cluster 59	1	Cluster 59
J3_Lung_R2	lung	Mouse 1	TRINITY_DN1_c0_g1_i2_1_46_1489_J3_Lung_R2_cell_TGGTCAAC+ACTGAGAG	100	702247	702247	gnl|BL_ORD_ID|2630 Tbb1125VSG-60 : Complete : 1434nt : MC : contig Illumina-12	95.0104	95.6067	1434	1443	Cluster 59	1	Cluster 59
J5_Lung_R2	lung	Mouse 1	TRINITY_DN0_c0_g1_i2_1_77_1520_RC_J5_Lung_R2_cell_TCGTGGTA+ACTGAGAG	100	702247	702247	gnl|BL_ORD_ID|2630 Tbb1125VSG-60 : Complete : 1434nt : MC : contig Illumina-12	94.8025	95.3975	1434	1443	Cluster 59	1	Cluster 59
J6_Lung_R2	lung	Mouse 1	TRINITY_DN0_c0_g1_i1_1_80_1523_RC_J6_Lung_R2_cell_TCGGACTT+ACTGAGAG	100	702247	702247	gnl|BL_ORD_ID|2630 Tbb1125VSG-60 : Complete : 1434nt : MC : contig Illumina-12	94.8025	95.3975	1434	1443	Cluster 59	1	Cluster 59
J8_Lung_R2	lung	Mouse 1	TRINITY_DN19_c0_g1_i1_1_80_1046_RC_J8_Lung_R2_cell_GGATACGT+ACTGAGAG	0.829908	5643.26	679986	gnl|BL_ORD_ID|2630 Tbb1125VSG-60 : Complete : 1434nt : MC : contig Illumina-12	92.236	62.1339	1434	966	Cluster 59	2	Cluster 2
J8_Lung_R2	lung	Mouse 1	TRINITY_DN4_c0_g1_i4_1_86_1580_RC_J8_Lung_R2_cell_GGATACGT+ACTGAGAG	99.1701	674343	679986	gnl|BL_ORD_ID|3115 Tbb1125VSG-1026 : Complete but extended but atypical GPI site : 1521nt : contig Illumina-7008	98.929	97.1729	1521	1494	Cluster 2	2	Cluster 2
J9_Lung_R2	lung	Mouse 1	TRINITY_DN2_c0_g1_i2_1_113_1556_RC_J9_Lung_R2_cell_CAGAATCG+ACTGAGAG	100	702247	702247	gnl|BL_ORD_ID|2630 Tbb1125VSG-60 : Complete : 1434nt : MC : contig Illumina-12	94.8025	95.3975	1434	1443	Cluster 59	1	Cluster 59
K10_Lung_R2	lung	Mouse 1	TRINITY_DN0_c0_g1_i1_1_53_1496_K10_Lung_R2_cell_CGATTGGT+ACGAGTCT	100	702247	702247	gnl|BL_ORD_ID|2630 Tbb1125VSG-60 : Complete : 1434nt : MC : contig Illumina-12	94.8025	95.3975	1434	1443	Cluster 59	1	Cluster 59
K13_Lung_R2	lung	Mouse 1	TRINITY_DN13_c0_g1_i2_1_292_1810_K13_Lung_R2_cell_TTGCAGGA+ACGAGTCT	100	667111	667111	gnl|BL_ORD_ID|2909 Tbb1125VSG-353 : Complete : 1461nt : contig Illumina-7825	96.2451	100	1461	1518	Cluster 32	1	Cluster 32
K14_Lung_R2	lung	Mouse 1	TRINITY_DN4_c0_g1_i2_1_88_1582_RC_K14_Lung_R2_cell_CCACGATA+ACGAGTCT	100	677966	677966	gnl|BL_ORD_ID|3115 Tbb1125VSG-1026 : Complete but extended but atypical GPI site : 1521nt : contig Illumina-7008	98.929	97.1729	1521	1494	Cluster 2	1	Cluster 2
K17_Lung_R2	lung	Mouse 1	TRINITY_DN1_c0_g1_i4_1_0_1183_RC_K17_Lung_R2_cell_CTCATGTC+ACGAGTCT	100	859106	859106	gnl|BL_ORD_ID|2630 Tbb1125VSG-60 : Complete : 1434nt : MC : contig Illumina-12	97.9713	80.8229	1434	1183	Cluster 59	1	Cluster 59
K18_Lung_R2	lung	Mouse 1	TRINITY_DN0_c0_g1_i5_1_154_1597_RC_K18_Lung_R2_cell_GAACACTG+ACGAGTCT	100	702247	702247	gnl|BL_ORD_ID|2630 Tbb1125VSG-60 : Complete : 1434nt : MC : contig Illumina-12	94.7332	95.3278	1434	1443	Cluster 59	1	Cluster 59
K19_Lung_R2	lung	Mouse 1	TRINITY_DN0_c0_g1_i1_1_54_1497_K19_Lung_R2_cell_TCGAACGA+ACGAGTCT	100	702247	702247	gnl|BL_ORD_ID|2630 Tbb1125VSG-60 : Complete : 1434nt : MC : contig Illumina-12	94.8025	95.3975	1434	1443	Cluster 59	1	Cluster 59
K1_Lung_R2	lung	Mouse 1	TRINITY_DN77_c0_g1_i1_1_209_1310_K1_Lung_R2_cell_TAAGGCGA+ACGAGTCT	100	924214	924214	gnl|BL_ORD_ID|6 Tb427VSG-8 : GB Accession AY935574 : 1401nt : Complete : contig90003.	100	78.5867	1401	1101	Cluster 88	1	Cluster 88
K20_Lung_R2	lung	Mouse 1	TRINITY_DN2_c0_g1_i2_1_113_1556_RC_K20_Lung_R2_cell_TGGTAGCA+ACGAGTCT	100	702247	702247	gnl|BL_ORD_ID|2630 Tbb1125VSG-60 : Complete : 1434nt : MC : contig Illumina-12	94.8025	95.3975	1434	1443	Cluster 59	1	Cluster 59
K21_Lung_R2	lung	Mouse 1	TRINITY_DN12_c0_g1_i2_1_66_1560_RC_K21_Lung_R2_cell_CACTAACG+ACGAGTCT	100	677966	677966	gnl|BL_ORD_ID|3115 Tbb1125VSG-1026 : Complete but extended but atypical GPI site : 1521nt : contig Illumina-7008	98.929	97.1729	1521	1494	Cluster 2	1	Cluster 2
K22_Lung_R2	lung	Mouse 1	TRINITY_DN0_c0_g1_i5_1_73_1039_K22_Lung_R2_cell_TCCAGACT+ACGAGTCT	100	1.05597e+06	1.05597e+06	gnl|BL_ORD_ID|2630 Tbb1125VSG-60 : Complete : 1434nt : MC : contig Illumina-12	92.236	62.1339	1434	966	Cluster 59	1	Cluster 59
K23_Lung_R2	lung	Mouse 1	TRINITY_DN2_c0_g1_i5_1_54_1497_K23_Lung_R2_cell_TAGCGCTT+ACGAGTCT	100	702247	702247	gnl|BL_ORD_ID|2630 Tbb1125VSG-60 : Complete : 1434nt : MC : contig Illumina-12	94.8025	95.3975	1434	1443	Cluster 59	1	Cluster 59
K24_Lung_R2	lung	Mouse 1	TRINITY_DN1_c0_g1_i5_1_129_1572_RC_K24_Lung_R2_cell_TACCGATG+ACGAGTCT	100	702247	702247	gnl|BL_ORD_ID|2630 Tbb1125VSG-60 : Complete : 1434nt : MC : contig Illumina-12	94.8025	95.3975	1434	1443	Cluster 59	1	Cluster 59
K2_Lung_R2	lung	Mouse 1	TRINITY_DN0_c0_g1_i1_1_53_1496_K2_Lung_R2_cell_CGTACTAG+ACGAGTCT	100	702247	702247	gnl|BL_ORD_ID|2630 Tbb1125VSG-60 : Complete : 1434nt : MC : contig Illumina-12	94.8025	95.3975	1434	1443	Cluster 59	1	Cluster 59
K3_Lung_R2	lung	Mouse 1	TRINITY_DN2_c0_g1_i1_1_74_1568_RC_K3_Lung_R2_cell_TGGTCAAC+ACGAGTCT	100	677966	677966	gnl|BL_ORD_ID|3115 Tbb1125VSG-1026 : Complete but extended but atypical GPI site : 1521nt : contig Illumina-7008	98.929	97.1729	1521	1494	Cluster 2	1	Cluster 2
K4_Lung_R2	lung	Mouse 1	TRINITY_DN0_c0_g1_i1_1_54_1497_K4_Lung_R2_cell_TGACCAAG+ACGAGTCT	100	702247	702247	gnl|BL_ORD_ID|2630 Tbb1125VSG-60 : Complete : 1434nt : MC : contig Illumina-12	94.8025	95.3975	1434	1443	Cluster 59	1	Cluster 59
K5_Lung_R2	lung	Mouse 1	TRINITY_DN0_c0_g1_i2_1_94_1537_RC_K5_Lung_R2_cell_TCGTGGTA+ACGAGTCT	100	702247	702247	gnl|BL_ORD_ID|2630 Tbb1125VSG-60 : Complete : 1434nt : MC : contig Illumina-12	94.8025	95.3975	1434	1443	Cluster 59	1	Cluster 59
K6_Lung_R2	lung	Mouse 1	TRINITY_DN3_c0_g1_i1_1_176_1619_RC_K6_Lung_R2_cell_TCGGACTT+ACGAGTCT	100	702247	702247	gnl|BL_ORD_ID|2630 Tbb1125VSG-60 : Complete : 1434nt : MC : contig Illumina-12	94.8025	95.3975	1434	1443	Cluster 59	1	Cluster 59
K7_Lung_R2	lung	Mouse 1	TRINITY_DN0_c0_g1_i2_1_94_1537_RC_K7_Lung_R2_cell_ACGTGTAC+ACGAGTCT	100	702247	702247	gnl|BL_ORD_ID|2630 Tbb1125VSG-60 : Complete : 1434nt : MC : contig Illumina-12	94.8025	95.3975	1434	1443	Cluster 59	1	Cluster 59
K8_Lung_R2	lung	Mouse 1	TRINITY_DN1_c0_g1_i4_1_94_1537_RC_K8_Lung_R2_cell_GGATACGT+ACGAGTCT	100	702247	702247	gnl|BL_ORD_ID|2630 Tbb1125VSG-60 : Complete : 1434nt : MC : contig Illumina-12	94.8025	95.3975	1434	1443	Cluster 59	1	Cluster 59
K9_Lung_R2	lung	Mouse 1	TRINITY_DN0_c0_g1_i1_1_113_1556_RC_K9_Lung_R2_cell_CAGAATCG+ACGAGTCT	100	702247	702247	gnl|BL_ORD_ID|2630 Tbb1125VSG-60 : Complete : 1434nt : MC : contig Illumina-12	94.8025	95.3975	1434	1443	Cluster 59	1	Cluster 59
L10_Lung_R2	lung	Mouse 1	TRINITY_DN5_c0_g1_i1_1_50_1493_L10_Lung_R2_cell_CGATTGGT+AGAGACTC	100	702247	702247	gnl|BL_ORD_ID|2630 Tbb1125VSG-60 : Complete : 1434nt : MC : contig Illumina-12	94.8025	95.3975	1434	1443	Cluster 59	1	Cluster 59
L11_Lung_R2	lung	Mouse 1	TRINITY_DN1_c0_g1_i2_1_126_1569_RC_L11_Lung_R2_cell_TCGGTGAA+AGAGACTC	100	702247	702247	gnl|BL_ORD_ID|2630 Tbb1125VSG-60 : Complete : 1434nt : MC : contig Illumina-12	94.8025	95.3975	1434	1443	Cluster 59	1	Cluster 59
L12_Lung_R2	lung	Mouse 1	TRINITY_DN5_c0_g1_i3_1_2_1182_RC_L12_Lung_R2_cell_TGTAGGTC+AGAGACTC	100	861326	861326	gnl|BL_ORD_ID|2630 Tbb1125VSG-60 : Complete : 1434nt : MC : contig Illumina-12	98.2203	80.8229	1434	1180	Cluster 59	1	Cluster 59
L13_Lung_R2	lung	Mouse 1	TRINITY_DN0_c0_g1_i1_1_113_1556_RC_L13_Lung_R2_cell_TTGCAGGA+AGAGACTC	100	702247	702247	gnl|BL_ORD_ID|2630 Tbb1125VSG-60 : Complete : 1434nt : MC : contig Illumina-12	94.8025	95.3975	1434	1443	Cluster 59	1	Cluster 59
L14_Lung_R2	lung	Mouse 1	TRINITY_DN3_c0_g1_i2_1_108_1551_L14_Lung_R2_cell_CCACGATA+AGAGACTC	100	702247	702247	gnl|BL_ORD_ID|2630 Tbb1125VSG-60 : Complete : 1434nt : MC : contig Illumina-12	94.8025	95.3975	1434	1443	Cluster 59	1	Cluster 59
L15_Lung_R2	lung	Mouse 1	TRINITY_DN0_c0_g1_i2_1_144_1122_RC_L15_Lung_R2_cell_GGCTACAA+AGAGACTC	19.3933	457582	2.35949e+06	gnl|BL_ORD_ID|2630 Tbb1125VSG-60 : Complete : 1434nt : MC : contig Illumina-12	87.5256	59.6932	1434	978	Cluster 213	2	Cluster 59
L15_Lung_R2	lung	Mouse 1	TRINITY_DN0_c0_g1_i1_1_144_1587_RC_L15_Lung_R2_cell_GGCTACAA+AGAGACTC	80.6067	1.9019e+06	2.35949e+06	gnl|BL_ORD_ID|2630 Tbb1125VSG-60 : Complete : 1434nt : MC : contig Illumina-12	94.8025	95.3975	1434	1443	Cluster 59	2	Cluster 59
L17_Lung_R2	lung	Mouse 1	TRINITY_DN0_c0_g1_i2_1_92_1634_RC_L17_Lung_R2_cell_CTCATGTC+AGAGACTC	100	656599	656599	gnl|BL_ORD_ID|2772 Tbb1125VSG-211 : Complete : 1527nt : contig PacBio-410	99.0272	100	1527	1542	Cluster 12	1	Cluster 12
L20_Lung_R2	lung	Mouse 1	TRINITY_DN1_c0_g1_i4_1_86_1529_RC_L20_Lung_R2_cell_TGGTAGCA+AGAGACTC	100	702247	702247	gnl|BL_ORD_ID|2630 Tbb1125VSG-60 : Complete : 1434nt : MC : contig Illumina-12	94.8025	95.3975	1434	1443	Cluster 59	1	Cluster 59
L21_Lung_R2	lung	Mouse 1	TRINITY_DN0_c0_g1_i1_1_53_1246_L21_Lung_R2_cell_CACTAACG+AGAGACTC	100	851789	851789	gnl|BL_ORD_ID|2630 Tbb1125VSG-60 : Complete : 1434nt : MC : contig Illumina-12	98.575	82.0084	1434	1193	Cluster 59	1	Cluster 59
L2_Lung_R2	lung	Mouse 1	TRINITY_DN1_c0_g1_i4_1_134_1577_RC_L2_Lung_R2_cell_CGTACTAG+AGAGACTC	100	702247	702247	gnl|BL_ORD_ID|2630 Tbb1125VSG-60 : Complete : 1434nt : MC : contig Illumina-12	94.8025	95.3975	1434	1443	Cluster 59	1	Cluster 59
L3_Lung_R2	lung	Mouse 1	TRINITY_DN0_c0_g1_i3_1_54_1656_L3_Lung_R2_cell_TGGTCAAC+AGAGACTC	100	631712	631712	gnl|BL_ORD_ID|2676 Tbb1125VSG-123 : Complete : 1602nt : contig Illumina-984	99.7503	99.7503	1602	1602	Cluster 10	1	Cluster 10
L5_Lung_R2	lung	Mouse 1	TRINITY_DN1_c0_g1_i4_1_137_1580_RC_L5_Lung_R2_cell_TCGTGGTA+AGAGACTC	100	702247	702247	gnl|BL_ORD_ID|2630 Tbb1125VSG-60 : Complete : 1434nt : MC : contig Illumina-12	94.8025	95.3975	1434	1443	Cluster 59	1	Cluster 59
L6_Lung_R2	lung	Mouse 1	TRINITY_DN0_c0_g1_i3_1_53_1496_L6_Lung_R2_cell_TCGGACTT+AGAGACTC	100	702247	702247	gnl|BL_ORD_ID|2630 Tbb1125VSG-60 : Complete : 1434nt : MC : contig Illumina-12	94.8025	95.3975	1434	1443	Cluster 59	1	Cluster 59
L7_Lung_R2	lung	Mouse 1	TRINITY_DN2_c0_g1_i4_1_94_1537_RC_L7_Lung_R2_cell_ACGTGTAC+AGAGACTC	100	702247	702247	gnl|BL_ORD_ID|2630 Tbb1125VSG-60 : Complete : 1434nt : MC : contig Illumina-12	94.8025	95.3975	1434	1443	Cluster 59	1	Cluster 59
L8_Lung_R2	lung	Mouse 1	TRINITY_DN0_c0_g1_i3_1_94_1537_RC_L8_Lung_R2_cell_GGATACGT+AGAGACTC	100	702247	702247	gnl|BL_ORD_ID|2630 Tbb1125VSG-60 : Complete : 1434nt : MC : contig Illumina-12	94.8025	95.3975	1434	1443	Cluster 59	1	Cluster 59
L9_Lung_R2	lung	Mouse 1	TRINITY_DN30_c0_g1_i5_1_63_1605_L9_Lung_R2_cell_CAGAATCG+AGAGACTC	100	656599	656599	gnl|BL_ORD_ID|2772 Tbb1125VSG-211 : Complete : 1527nt : contig PacBio-410	99.0272	100	1527	1542	Cluster 12	1	Cluster 12
M10_Lung_R2	lung	Mouse 1	TRINITY_DN1_c0_g1_i2_1_119_1562_RC_M10_Lung_R2_cell_CGATTGGT+AACTTGCC	100	702247	702247	gnl|BL_ORD_ID|2630 Tbb1125VSG-60 : Complete : 1434nt : MC : contig Illumina-12	94.8025	95.3975	1434	1443	Cluster 59	1	Cluster 59
M13_Lung_R2	lung	Mouse 1	TRINITY_DN4_c0_g1_i1_1_98_1064_M13_Lung_R2_cell_TTGCAGGA+AACTTGCC	100	1.05597e+06	1.05597e+06	gnl|BL_ORD_ID|2630 Tbb1125VSG-60 : Complete : 1434nt : MC : contig Illumina-12	92.236	62.1339	1434	966	Cluster 59	1	Cluster 59
M14_Lung_R2	lung	Mouse 1	TRINITY_DN2_c0_g1_i1_1_10_1276_RC_M14_Lung_R2_cell_CCACGATA+AACTTGCC	100	801925	801925	gnl|BL_ORD_ID|2630 Tbb1125VSG-60 : Complete : 1434nt : MC : contig Illumina-12	96.9984	85.6346	1434	1266	Cluster 59	1	Cluster 59
M15_Lung_R2	lung	Mouse 1	TRINITY_DN2_c0_g1_i1_1_159_1602_RC_M15_Lung_R2_cell_GGCTACAA+AACTTGCC	100	702247	702247	gnl|BL_ORD_ID|2630 Tbb1125VSG-60 : Complete : 1434nt : MC : contig Illumina-12	94.8025	95.3975	1434	1443	Cluster 59	1	Cluster 59
M17_Lung_R2	lung	Mouse 1	TRINITY_DN0_c0_g1_i1_1_66_1509_M17_Lung_R2_cell_CTCATGTC+AACTTGCC	100	702247	702247	gnl|BL_ORD_ID|2630 Tbb1125VSG-60 : Complete : 1434nt : MC : contig Illumina-12	94.8025	95.3975	1434	1443	Cluster 59	1	Cluster 59
M5_Lung_R2	lung	Mouse 1	TRINITY_DN0_c0_g1_i1_1_94_1537_RC_M5_Lung_R2_cell_TCGTGGTA+AACTTGCC	100	702247	702247	gnl|BL_ORD_ID|2630 Tbb1125VSG-60 : Complete : 1434nt : MC : contig Illumina-12	94.8025	95.3975	1434	1443	Cluster 59	1	Cluster 59
M6_Lung_R2	lung	Mouse 1	TRINITY_DN21_c0_g1_i3_1_79_1702_RC_M6_Lung_R2_cell_TCGGACTT+AACTTGCC	100	623441	623441	gnl|BL_ORD_ID|2760 Tbb1125VSG-199 : Complete : 1545nt : contig PacBio-577	95.1941	100	1545	1623	Cluster 11	1	Cluster 11
M7_Lung_R2	lung	Mouse 1	TRINITY_DN4_c0_g1_i2_1_113_1556_RC_M7_Lung_R2_cell_ACGTGTAC+AACTTGCC	100	702247	702247	gnl|BL_ORD_ID|2630 Tbb1125VSG-60 : Complete : 1434nt : MC : contig Illumina-12	94.8025	95.3975	1434	1443	Cluster 59	1	Cluster 59
M9_Lung_R2	lung	Mouse 1	TRINITY_DN4_c0_g1_i1_1_103_1546_RC_M9_Lung_R2_cell_CAGAATCG+AACTTGCC	100	702247	702247	gnl|BL_ORD_ID|2630 Tbb1125VSG-60 : Complete : 1434nt : MC : contig Illumina-12	94.8025	95.3975	1434	1443	Cluster 59	1	Cluster 59
N12_Lung_R2	lung	Mouse 1	TRINITY_DN1_c0_g1_i1_1_1_1078_RC_N12_Lung_R2_cell_TGTAGGTC+AACGGCAT	100	945179	945179	gnl|BL_ORD_ID|2630 Tbb1125VSG-60 : Complete : 1434nt : MC : contig Illumina-12	99.9071	75.0349	1434	1077	Cluster 25	1	Cluster 25
N14_Lung_R2	lung	Mouse 1	TRINITY_DN0_c0_g1_i2_1_95_1670_RC_N14_Lung_R2_cell_CCACGATA+AACGGCAT	100	642673	642673	gnl|BL_ORD_ID|2607 Tbb1125VSG-34 : Complete : 1575nt : MC : contig Illumina-822	100	100	1575	1575	Cluster 27	1	Cluster 27
N17_Lung_R2	lung	Mouse 1	TRINITY_DN2_c0_g1_i1_1_122_1565_RC_N17_Lung_R2_cell_CTCATGTC+AACGGCAT	100	702247	702247	gnl|BL_ORD_ID|2630 Tbb1125VSG-60 : Complete : 1434nt : MC : contig Illumina-12	94.6639	95.258	1434	1443	Cluster 59	1	Cluster 59
N2_Lung_R2	lung	Mouse 1	TRINITY_DN1_c0_g1_i1_1_71_1565_RC_N2_Lung_R2_cell_CGTACTAG+AACGGCAT	100	677966	677966	gnl|BL_ORD_ID|3115 Tbb1125VSG-1026 : Complete but extended but atypical GPI site : 1521nt : contig Illumina-7008	98.929	97.1729	1521	1494	Cluster 2	1	Cluster 2
N3_Lung_R2	lung	Mouse 1	TRINITY_DN0_c0_g1_i2_1_92_1493_N3_Lung_R2_cell_TGGTCAAC+AACGGCAT	100	723589	723589	gnl|BL_ORD_ID|2630 Tbb1125VSG-60 : Complete : 1434nt : MC : contig Illumina-12	94.5753	92.3989	1434	1401	Cluster 59	1	Cluster 59
N5_Lung_R2	lung	Mouse 1	TRINITY_DN28_c0_g1_i2_1_49_1492_N5_Lung_R2_cell_TCGTGGTA+AACGGCAT	100	610078	610078	gnl|BL_ORD_ID|2630 Tbb1125VSG-60 : Complete : 1434nt : MC : contig Illumina-12	94.8025	95.3975	1434	1443	Cluster 59	1	Cluster 59
N6_Lung_R2	lung	Mouse 1	TRINITY_DN9_c0_g1_i2_1_49_1492_N6_Lung_R2_cell_TCGGACTT+AACGGCAT	100	702247	702247	gnl|BL_ORD_ID|2630 Tbb1125VSG-60 : Complete : 1434nt : MC : contig Illumina-12	94.8025	95.3975	1434	1443	Cluster 59	1	Cluster 59
N7_Lung_R2	lung	Mouse 1	TRINITY_DN4_c0_g1_i1_1_113_1556_RC_N7_Lung_R2_cell_ACGTGTAC+AACGGCAT	100	702247	702247	gnl|BL_ORD_ID|2630 Tbb1125VSG-60 : Complete : 1434nt : MC : contig Illumina-12	94.8025	95.3975	1434	1443	Cluster 59	1	Cluster 59
N8_Lung_R2	lung	Mouse 1	TRINITY_DN25_c0_g1_i2_1_1_1632_RC_N8_Lung_R2_cell_GGATACGT+AACGGCAT	100	621118	621118	gnl|BL_ORD_ID|2772 Tbb1125VSG-211 : Complete : 1527nt : contig PacBio-410	93.4396	99.8035	1527	1631	Cluster 12	1	Cluster 12
O13_Lung_R2	lung	Mouse 1	TRINITY_DN0_c0_g1_i5_1_39_1482_O13_Lung_R2_cell_TTGCAGGA+AACAGCGA	100	702247	702247	gnl|BL_ORD_ID|2630 Tbb1125VSG-60 : Complete : 1434nt : MC : contig Illumina-12	94.6639	95.258	1434	1443	Cluster 59	1	Cluster 59
O14_Lung_R2	lung	Mouse 1	TRINITY_DN5_c0_g1_i1_1_49_1483_O14_Lung_R2_cell_CCACGATA+AACAGCGA	100	706714	706714	gnl|BL_ORD_ID|2630 Tbb1125VSG-60 : Complete : 1434nt : MC : contig Illumina-12	100	100	1434	1434	Cluster 25	1	Cluster 25
O8_Lung_R2	lung	Mouse 1	TRINITY_DN0_c0_g1_i1_1_0_1245_RC_O8_Lung_R2_cell_GGATACGT+AACAGCGA	100	815661	815661	gnl|BL_ORD_ID|2630 Tbb1125VSG-60 : Complete : 1434nt : MC : contig Illumina-12	94.4578	82.0084	1434	1245	Cluster 161	1	Cluster 161
P6_Lung_R2	lung	Mouse 1	TRINITY_DN0_c0_g1_i5_1_172_1612_RC_P6_Lung_R2_cell_TCGGACTT+AAGACCGT	100	703730	703730	gnl|BL_ORD_ID|2630 Tbb1125VSG-60 : Complete : 1434nt : MC : contig Illumina-12	94.7917	95.1883	1434	1440	Cluster 59	1	Cluster 59
A21_mouse1_blood	blood	Mouse 1	TRINITY_DN0_c0_g1_i4_1_55_1458_mouse1_blood_single_cell_A21_plate1_exp2_CACTAACG+CTCCTTAC	100	722543	722543	gnl|BL_ORD_ID|2909 Tbb1125VSG-353 : Complete : 1461nt : contig Illumina-7825	100	96.0301	1461	1403	Cluster 32	1	Cluster 32
A2_mouse1_blood	blood	Mouse 1	TRINITY_DN76_c0_g1_i6_1_88_1489_RC_mouse1_blood_single_cell_A2_plate1_exp2_CGTACTAG+CTCCTTAC	100	723589	723589	gnl|BL_ORD_ID|6 Tb427VSG-8 : GB Accession AY935574 : 1401nt : Complete : contig90003.	100	100	1401	1401	Cluster 88	1	Cluster 88
A3_mouse1_blood	blood	Mouse 1	TRINITY_DN0_c0_g1_i6_1_160_1657_RC_mouse1_blood_single_cell_A3_plate1_exp2_TGGTCAAC+CTCCTTAC	100	676590	676590	gnl|BL_ORD_ID|2616 Tbb1125VSG-43.1 : Complete : 1497nt : Duplicate : contig Illumina-5219	100	100	1497	1497	Cluster 31	1	Cluster 31
A4_mouse1_blood	blood	Mouse 1	TRINITY_DN24_c0_g1_i4_1_117_1518_mouse1_blood_single_cell_A4_plate1_exp2_TGACCAAG+CTCCTTAC	100	723589	723589	gnl|BL_ORD_ID|6 Tb427VSG-8 : GB Accession AY935574 : 1401nt : Complete : contig90003.	100	100	1401	1401	Cluster 88	1	Cluster 88
A5_mouse1_blood	blood	Mouse 1	TRINITY_DN9_c0_g1_i1_1_2_1240_RC_mouse1_blood_single_cell_A5_plate1_exp2_TCGTGGTA+CTCCTTAC	100	820344	820344	gnl|BL_ORD_ID|2951 Tbb1125VSG-393 : Complete : 1425nt : contig Illumina-7844	100	86.8772	1425	1238	Cluster 98	1	Cluster 98
A6_mouse1_blood	blood	Mouse 1	TRINITY_DN24_c0_g1_i24_1_0_1272_RC_mouse1_blood_single_cell_A6_plate1_exp2_TCGGACTT+CTCCTTAC	100	798085	798085	gnl|BL_ORD_ID|6 Tb427VSG-8 : GB Accession AY935574 : 1401nt : Complete : contig90003.	98.1132	89.0792	1401	1272	Cluster 146	1	Cluster 146
B10_mouse1_blood	blood	Mouse 1	TRINITY_DN7_c0_g1_i8_1_80_1613_RC_mouse1_blood_single_cell_B10_plate1_exp2_CGATTGGT+ACTCTAGG	100	660502	660502	gnl|BL_ORD_ID|3223 Tbb1125VSG-1128 : N-terminus partial : 1425nt : contig PacBio-195	85.8447	92.3509	1425	1533	Cluster 15	1	Cluster 15
B12_mouse1_blood	blood	Mouse 1	TRINITY_DN13_c0_g1_i20_1_95_1277_RC_mouse1_blood_single_cell_B12_plate1_exp2_TGTAGGTC+ACTCTAGG	100	859845	859845	gnl|BL_ORD_ID|3223 Tbb1125VSG-1128 : N-terminus partial : 1425nt : contig PacBio-195	99.7462	82.7368	1425	1182	Cluster 15	1	Cluster 15
B14_mouse1_blood	blood	Mouse 1	TRINITY_DN46_c0_g1_i1_1_86_1619_RC_mouse1_blood_single_cell_B14_plate1_exp2_CCACGATA+ACTCTAGG	100	660502	660502	gnl|BL_ORD_ID|3223 Tbb1125VSG-1128 : N-terminus partial : 1425nt : contig PacBio-195	85.8447	92.3509	1425	1533	Cluster 15	1	Cluster 15
B15_mouse1_blood	blood	Mouse 1	TRINITY_DN15_c0_g1_i1_1_136_1684_mouse1_blood_single_cell_B15_plate1_exp2_GGCTACAA+ACTCTAGG	100	654022	654022	gnl|BL_ORD_ID|3191 Tbb1125VSG-1097 : N-terminus partial : 1455nt : contig PacBio-109	93.7339	99.7251	1455	1548	Cluster 37	1	Cluster 37
B18_mouse1_blood	blood	Mouse 1	TRINITY_DN15_c0_g1_i4_1_30_1563_RC_mouse1_blood_single_cell_B18_plate1_exp2_GAACACTG+ACTCTAGG	100	660502	660502	gnl|BL_ORD_ID|3223 Tbb1125VSG-1128 : N-terminus partial : 1425nt : contig PacBio-195	85.8447	92.3509	1425	1533	Cluster 15	1	Cluster 15
B20_mouse1_blood	blood	Mouse 1	TRINITY_DN0_c0_g1_i8_1_249_1650_mouse1_blood_single_cell_B20_plate1_exp2_TGGTAGCA+ACTCTAGG	100	723589	723589	gnl|BL_ORD_ID|6 Tb427VSG-8 : GB Accession AY935574 : 1401nt : Complete : contig90003.	100	100	1401	1401	Cluster 88	1	Cluster 88
B21_mouse1_blood	blood	Mouse 1	TRINITY_DN1_c0_g1_i3_1_2_937_RC_mouse1_blood_single_cell_B21_plate1_exp2_CACTAACG+ACTCTAGG	100	1.0917e+06	1.0917e+06	gnl|BL_ORD_ID|6 Tb427VSG-8 : GB Accession AY935574 : 1401nt : Complete : contig90003.	100	66.738	1401	935	Cluster 88	1	Cluster 88
B4_mouse1_blood	blood	Mouse 1	TRINITY_DN0_c0_g1_i5_1_128_1676_RC_mouse1_blood_single_cell_B4_plate1_exp2_TGACCAAG+ACTCTAGG	100	654022	654022	gnl|BL_ORD_ID|4826 Tbb1125VSG-4098 : Complete but atypical GPI site : 1551nt : contig PacBio-2378	87.4031	87.234	1551	1548	Cluster 38	1	Cluster 38
B5_mouse1_blood	blood	Mouse 1	TRINITY_DN11_c0_g1_i2_1_93_1572_mouse1_blood_single_cell_B5_plate1_exp2_TCGTGGTA+ACTCTAGG	100	684931	684931	gnl|BL_ORD_ID|2853 Tbb1125VSG-296 : Complete : 1479nt : contig PacBio-208	99.5267	99.5267	1479	1479	Cluster 75	1	Cluster 75
C10_mouse1_blood	blood	Mouse 1	TRINITY_DN1_c0_g1_i1_1_101_1400_RC_mouse1_blood_single_cell_C10_plate1_exp2_CGATTGGT+CGACCTAT	100	781250	781250	gnl|BL_ORD_ID|1743 Tb427VSG-2285 : GB Accession KC611559 : 843nt : C-terminus partial extended : contig2857.	53.9646	83.1554	843	1299	Cluster 119	1	Cluster 119
C13_mouse1_blood	blood	Mouse 1	TRINITY_DN75_c0_g1_i2_1_127_1138_RC_mouse1_blood_single_cell_C13_plate1_exp2_TTGCAGGA+CGACCTAT	100	1.00806e+06	1.00806e+06	gnl|BL_ORD_ID|3223 Tbb1125VSG-1128 : N-terminus partial : 1425nt : contig PacBio-195	78.5361	55.7193	1425	1011	Cluster 15	1	Cluster 15
C15_mouse1_blood	blood	Mouse 1	TRINITY_DN49_c0_g1_i6_1_85_1618_RC_mouse1_blood_single_cell_C15_plate1_exp2_GGCTACAA+CGACCTAT	100	660502	660502	gnl|BL_ORD_ID|3223 Tbb1125VSG-1128 : N-terminus partial : 1425nt : contig PacBio-195	85.8447	92.3509	1425	1533	Cluster 15	1	Cluster 15
C16_mouse1_blood	blood	Mouse 1	TRINITY_DN64_c0_g1_i1_1_141_1440_mouse1_blood_single_cell_C16_plate1_exp2_TTGCACTC+CGACCTAT	100	781250	781250	gnl|BL_ORD_ID|1743 Tb427VSG-2285 : GB Accession KC611559 : 843nt : C-terminus partial extended : contig2857.	53.9646	83.1554	843	1299	Cluster 119	1	Cluster 119
C17_mouse1_blood	blood	Mouse 1	TRINITY_DN0_c0_g1_i1_1_37_1504_RC_mouse1_blood_single_cell_C17_plate1_exp2_CTCATGTC+CGACCTAT	100	690608	690608	gnl|BL_ORD_ID|2882 Tbb1125VSG-319 : Complete : 1470nt : contig PacBio-406	98.7048	98.5034	1470	1467	Cluster 46	1	Cluster 46
C18_mouse1_blood	blood	Mouse 1	TRINITY_DN47_c0_g1_i1_1_116_1562_mouse1_blood_single_cell_C18_plate1_exp2_GAACACTG+CGACCTAT	100	700771	700771	gnl|BL_ORD_ID|6 Tb427VSG-8 : GB Accession AY935574 : 1401nt : Complete : contig90003.	96.7497	99.8572	1401	1446	Cluster 88	1	Cluster 88
C19_mouse1_blood	blood	Mouse 1	TRINITY_DN25_c0_g1_i1_1_80_1631_RC_mouse1_blood_single_cell_C19_plate1_exp2_TCGAACGA+CGACCTAT	100	652741	652741	gnl|BL_ORD_ID|3781 Tbb1125VSG-1654 : Complete : 1551nt : contig PacBio-2451	100	100	1551	1551	Cluster 3	1	Cluster 3
C1_mouse1_blood	blood	Mouse 1	TRINITY_DN0_c0_g1_i5_1_70_1852_mouse1_blood_single_cell_C1_plate1_exp2_TAAGGCGA+CGACCTAT	100	626174	626174	gnl|BL_ORD_ID|3781 Tbb1125VSG-1654 : Complete : 1551nt : contig PacBio-2451	87.037	100	1551	1782	Cluster 3	1	Cluster 3
C23_mouse1_blood	blood	Mouse 1	TRINITY_DN38_c0_g1_i5_1_134_1535_RC_mouse1_blood_single_cell_C23_plate1_exp2_TAGCGCTT+CGACCTAT	100	452682	452682	gnl|BL_ORD_ID|6 Tb427VSG-8 : GB Accession AY935574 : 1401nt : Complete : contig90003.	100	100	1401	1401	Cluster 88	1	Cluster 88
C2_mouse1_blood	blood	Mouse 1	TRINITY_DN32_c0_g1_i5_1_117_1518_mouse1_blood_single_cell_C2_plate1_exp2_CGTACTAG+CGACCTAT	100	723589	723589	gnl|BL_ORD_ID|6 Tb427VSG-8 : GB Accession AY935574 : 1401nt : Complete : contig90003.	99.9286	99.9286	1401	1401	Cluster 88	1	Cluster 88
C4_mouse1_blood	blood	Mouse 1	TRINITY_DN33_c0_g1_i4_1_86_1619_RC_mouse1_blood_single_cell_C4_plate1_exp2_TGACCAAG+CGACCTAT	100	660502	660502	gnl|BL_ORD_ID|3223 Tbb1125VSG-1128 : N-terminus partial : 1425nt : contig PacBio-195	85.7143	92.2105	1425	1533	Cluster 15	1	Cluster 15
C5_mouse1_blood	blood	Mouse 1	TRINITY_DN16_c0_g1_i7_1_129_1530_RC_mouse1_blood_single_cell_C5_plate1_exp2_TCGTGGTA+CGACCTAT	100	460351	460351	gnl|BL_ORD_ID|6 Tb427VSG-8 : GB Accession AY935574 : 1401nt : Complete : contig90003.	99.9286	99.9286	1401	1401	Cluster 88	1	Cluster 88
C6_mouse1_blood	blood	Mouse 1	TRINITY_DN56_c0_g1_i5_1_121_1522_mouse1_blood_single_cell_C6_plate1_exp2_TCGGACTT+CGACCTAT	100	723589	723589	gnl|BL_ORD_ID|6 Tb427VSG-8 : GB Accession AY935574 : 1401nt : Complete : contig90003.	100	100	1401	1401	Cluster 88	1	Cluster 88
C9_mouse1_blood	blood	Mouse 1	TRINITY_DN31_c0_g1_i9_1_1_1181_RC_mouse1_blood_single_cell_C9_plate1_exp2_CAGAATCG+CGACCTAT	100	861326	861326	gnl|BL_ORD_ID|3223 Tbb1125VSG-1128 : N-terminus partial : 1425nt : contig PacBio-195	99.1525	82.1053	1425	1180	Cluster 15	1	Cluster 15
D10_mouse1_blood	blood	Mouse 1	TRINITY_DN18_c0_g1_i5_1_86_1619_RC_mouse1_blood_single_cell_D10_plate1_exp2_CGATTGGT+GAATGTGC	100	660502	660502	gnl|BL_ORD_ID|3223 Tbb1125VSG-1128 : N-terminus partial : 1425nt : contig PacBio-195	85.8447	92.3509	1425	1533	Cluster 15	1	Cluster 15
D11_mouse1_blood	blood	Mouse 1	TRINITY_DN0_c0_g1_i1_1_110_1511_RC_mouse1_blood_single_cell_D11_plate1_exp2_TCGGTGAA+GAATGTGC	100	723589	723589	gnl|BL_ORD_ID|6 Tb427VSG-8 : GB Accession AY935574 : 1401nt : Complete : contig90003.	100	100	1401	1401	Cluster 88	1	Cluster 88
D12_mouse1_blood	blood	Mouse 1	TRINITY_DN19_c0_g1_i5_1_148_1615_RC_mouse1_blood_single_cell_D12_plate1_exp2_TGTAGGTC+GAATGTGC	100	690608	690608	gnl|BL_ORD_ID|2882 Tbb1125VSG-319 : Complete : 1470nt : contig PacBio-406	99.1138	98.9116	1470	1467	Cluster 46	1	Cluster 46
D13_mouse1_blood	blood	Mouse 1	TRINITY_DN36_c0_g1_i4_1_118_1564_mouse1_blood_single_cell_D13_plate1_exp2_TTGCAGGA+GAATGTGC	100	700771	700771	gnl|BL_ORD_ID|6 Tb427VSG-8 : GB Accession AY935574 : 1401nt : Complete : contig90003.	96.7497	99.8572	1401	1446	Cluster 88	1	Cluster 88
D14_mouse1_blood	blood	Mouse 1	TRINITY_DN64_c0_g1_i5_1_180_1254_mouse1_blood_single_cell_D14_plate1_exp2_CCACGATA+GAATGTGC	100	947867	947867	gnl|BL_ORD_ID|1743 Tb427VSG-2285 : GB Accession KC611559 : 843nt : C-terminus partial extended : contig2857.	65.27	83.1554	843	1074	Cluster 119	1	Cluster 119
D15_mouse1_blood	blood	Mouse 1	TRINITY_DN31_c0_g1_i2_1_112_1585_mouse1_blood_single_cell_D15_plate1_exp2_GGCTACAA+GAATGTGC	87.1856	601003	689337	gnl|BL_ORD_ID|3223 Tbb1125VSG-1128 : N-terminus partial : 1425nt : contig PacBio-195	89.3415	92.3509	1425	1473	Cluster 15	2	Cluster 15
D15_mouse1_blood	blood	Mouse 1	TRINITY_DN101_c0_g1_i1_1_60_1546_mouse1_blood_single_cell_D15_plate1_exp2_GGCTACAA+GAATGTGC	12.8144	88334.6	689337	gnl|BL_ORD_ID|3191 Tbb1125VSG-1097 : N-terminus partial : 1455nt : contig PacBio-109	97.6447	99.7251	1455	1486	Cluster 37	2	Cluster 15
D16_mouse1_blood	blood	Mouse 1	TRINITY_DN0_c0_g1_i4_1_142_1651_mouse1_blood_single_cell_D16_plate1_exp2_TTGCACTC+GAATGTGC	100	671141	671141	gnl|BL_ORD_ID|5041 Tbb1125VSG-4310 : Complete : 1509nt : contig PacBio-2361	99.7349	99.7349	1509	1509	Cluster 60	1	Cluster 60
D17_mouse1_blood	blood	Mouse 1	TRINITY_DN36_c0_g1_i1_1_107_1198_mouse1_blood_single_cell_D17_plate1_exp2_CTCATGTC+GAATGTGC	100	932836	932836	gnl|BL_ORD_ID|6 Tb427VSG-8 : GB Accession AY935574 : 1401nt : Complete : contig90003.	99.9083	77.8016	1401	1091	Cluster 88	1	Cluster 88
D18_mouse1_blood	blood	Mouse 1	TRINITY_DN7_c0_g1_i1_1_97_1624_RC_mouse1_blood_single_cell_D18_plate1_exp2_GAACACTG+GAATGTGC	100	663130	663130	gnl|BL_ORD_ID|4882 Tbb1125VSG-4154 : C-terminus partial : 1521nt : contig PacBio-2391	91.3556	91.716	1521	1527	Cluster 48	1	Cluster 48
D19_mouse1_blood	blood	Mouse 1	TRINITY_DN22_c0_g1_i5_1_0_1160_RC_mouse1_blood_single_cell_D19_plate1_exp2_TCGAACGA+GAATGTGC	100	876424	876424	gnl|BL_ORD_ID|3223 Tbb1125VSG-1128 : N-terminus partial : 1425nt : contig PacBio-195	97.6724	79.5088	1425	1160	Cluster 15	1	Cluster 15
D1_mouse1_blood	blood	Mouse 1	TRINITY_DN27_c0_g1_i1_1_1_951_RC_mouse1_blood_single_cell_D1_plate1_exp2_TAAGGCGA+GAATGTGC	100	1.07411e+06	1.07411e+06	gnl|BL_ORD_ID|3223 Tbb1125VSG-1128 : N-terminus partial : 1425nt : contig PacBio-195	100	66.6667	1425	950	Cluster 15	1	Cluster 15
D20_mouse1_blood	blood	Mouse 1	TRINITY_DN0_c0_g1_i1_1_107_1452_mouse1_blood_single_cell_D20_plate1_exp2_TGGTAGCA+GAATGTGC	100	754148	754148	gnl|BL_ORD_ID|6 Tb427VSG-8 : GB Accession AY935574 : 1401nt : Complete : contig90003.	100	96.0029	1401	1345	Cluster 88	1	Cluster 88
D22_mouse1_blood	blood	Mouse 1	TRINITY_DN0_c0_g1_i5_1_88_1194_mouse1_blood_single_cell_D22_plate1_exp2_TCCAGACT+GAATGTGC	100	919963	919963	gnl|BL_ORD_ID|3223 Tbb1125VSG-1128 : N-terminus partial : 1425nt : contig PacBio-195	100	77.614	1425	1106	Cluster 15	1	Cluster 15
D23_mouse1_blood	blood	Mouse 1	TRINITY_DN20_c0_g1_i1_1_2_1086_RC_mouse1_blood_single_cell_D23_plate1_exp2_TAGCGCTT+GAATGTGC	100	938967	938967	gnl|BL_ORD_ID|6 Tb427VSG-8 : GB Accession AY935574 : 1401nt : Complete : contig90003.	100	77.3733	1401	1084	Cluster 88	1	Cluster 88
D2_mouse1_blood	blood	Mouse 1	TRINITY_DN6_c0_g1_i2_1_156_1638_RC_mouse1_blood_single_cell_D2_plate1_exp2_CGTACTAG+GAATGTGC	100	683527	683527	gnl|BL_ORD_ID|2846 Tbb1125VSG-289 : Complete : 1482nt : contig Illumina-5563	99.9325	99.9325	1482	1482	Cluster 73	1	Cluster 73
D3_mouse1_blood	blood	Mouse 1	TRINITY_DN0_c0_g1_i1_1_64_1663_RC_mouse1_blood_single_cell_D3_plate1_exp2_TGGTCAAC+GAATGTGC	100	632911	632911	gnl|BL_ORD_ID|3073 Tbb1125VSG-528 : Complete but extended : 1566nt : contig PacBio-2363	85.8036	87.6117	1566	1599	Cluster 17	1	Cluster 17
D4_mouse1_blood	blood	Mouse 1	TRINITY_DN22_c0_g1_i4_1_100_1696_RC_mouse1_blood_single_cell_D4_plate1_exp2_TGACCAAG+GAATGTGC	100	634115	634115	gnl|BL_ORD_ID|2682 Tbb1125VSG-129 : Complete : 1596nt : contig PacBio-249	100	100	1596	1596	Cluster 18	1	Cluster 18
D5_mouse1_blood	blood	Mouse 1	TRINITY_DN61_c0_g1_i5_1_118_1597_RC_mouse1_blood_single_cell_D5_plate1_exp2_TCGTGGTA+GAATGTGC	5.6655	39886.4	704023	gnl|BL_ORD_ID|2853 Tbb1125VSG-296 : Complete : 1479nt : contig PacBio-208	99.5267	99.5267	1479	1479	Cluster 75	3	Cluster 60
D5_mouse1_blood	blood	Mouse 1	TRINITY_DN19_c0_g1_i3_1_80_1589_RC_mouse1_blood_single_cell_D5_plate1_exp2_TCGTGGTA+GAATGTGC	94.0647	662237	704023	gnl|BL_ORD_ID|5041 Tbb1125VSG-4310 : Complete : 1509nt : contig PacBio-2361	99.6687	99.6687	1509	1509	Cluster 60	3	Cluster 60
D5_mouse1_blood	blood	Mouse 1	TRINITY_DN61_c0_g1_i3_1_118_1366_RC_mouse1_blood_single_cell_D5_plate1_exp2_TCGTGGTA+GAATGTGC	0.269825	1899.63	704023	gnl|BL_ORD_ID|2853 Tbb1125VSG-296 : Complete : 1479nt : contig PacBio-208	90.3846	76.2677	1479	1248	Cluster 158	3	Cluster 60
D6_mouse1_blood	blood	Mouse 1	TRINITY_DN43_c0_g1_i1_1_2_1585_RC_mouse1_blood_single_cell_D6_plate1_exp2_TCGGACTT+GAATGTGC	8.43308	39090.6	463539	gnl|BL_ORD_ID|3223 Tbb1125VSG-1128 : N-terminus partial : 1425nt : contig PacBio-195	83.1965	92.4211	1425	1583	Cluster 24	2	Cluster 15
D6_mouse1_blood	blood	Mouse 1	TRINITY_DN43_c0_g1_i3_1_80_1613_RC_mouse1_blood_single_cell_D6_plate1_exp2_TCGGACTT+GAATGTGC	91.5669	424448	463539	gnl|BL_ORD_ID|3223 Tbb1125VSG-1128 : N-terminus partial : 1425nt : contig PacBio-195	85.91	92.4211	1425	1533	Cluster 15	2	Cluster 15
D8_mouse1_blood	blood	Mouse 1	TRINITY_DN47_c0_g1_i7_1_92_1538_RC_mouse1_blood_single_cell_D8_plate1_exp2_GGATACGT+GAATGTGC	100	700771	700771	gnl|BL_ORD_ID|6 Tb427VSG-8 : GB Accession AY935574 : 1401nt : Complete : contig90003.	96.7497	99.8572	1401	1446	Cluster 88	1	Cluster 88
E12_mouse1_blood	blood	Mouse 1	TRINITY_DN43_c0_g1_i4_1_112_1645_mouse1_blood_single_cell_E12_plate1_exp2_TGTAGGTC+TTGAGCTG	100	660502	660502	gnl|BL_ORD_ID|3223 Tbb1125VSG-1128 : N-terminus partial : 1425nt : contig PacBio-195	85.8447	92.3509	1425	1533	Cluster 15	1	Cluster 15
E13_mouse1_blood	blood	Mouse 1	TRINITY_DN7_c0_g1_i19_1_165_1578_mouse1_blood_single_cell_E13_plate1_exp2_TTGCAGGA+TTGAGCTG	13.9845	1.15207e+06	8.23824e+06	gnl|BL_ORD_ID|6 Tb427VSG-8 : GB Accession AY935574 : 1401nt : Complete : contig90003.	53.9986	54.4611	1401	1413	Cluster 107	2	Cluster 88
E13_mouse1_blood	blood	Mouse 1	TRINITY_DN7_c0_g1_i9_1_165_1611_mouse1_blood_single_cell_E13_plate1_exp2_TTGCAGGA+TTGAGCTG	86.0155	7.08617e+06	8.23824e+06	gnl|BL_ORD_ID|6 Tb427VSG-8 : GB Accession AY935574 : 1401nt : Complete : contig90003.	96.8188	99.9286	1401	1446	Cluster 88	2	Cluster 88
E14_mouse1_blood	blood	Mouse 1	TRINITY_DN16_c0_g1_i6_1_63_1596_mouse1_blood_single_cell_E14_plate1_exp2_CCACGATA+TTGAGCTG	100	660502	660502	gnl|BL_ORD_ID|3223 Tbb1125VSG-1128 : N-terminus partial : 1425nt : contig PacBio-195	85.8447	92.3509	1425	1533	Cluster 15	1	Cluster 15
E15_mouse1_blood	blood	Mouse 1	TRINITY_DN17_c0_g1_i1_1_107_1508_RC_mouse1_blood_single_cell_E15_plate1_exp2_GGCTACAA+TTGAGCTG	94.146	5.98299e+06	6.35501e+06	gnl|BL_ORD_ID|6 Tb427VSG-8 : GB Accession AY935574 : 1401nt : Complete : contig90003.	100	100	1401	1401	Cluster 88	2	Cluster 88
E15_mouse1_blood	blood	Mouse 1	TRINITY_DN17_c0_g1_i2_1_73_1447_RC_mouse1_blood_single_cell_E15_plate1_exp2_GGCTACAA+TTGAGCTG	5.85402	372024	6.35501e+06	gnl|BL_ORD_ID|6 Tb427VSG-8 : GB Accession AY935574 : 1401nt : Complete : contig90003.	95.1965	93.3619	1401	1374	Cluster 128	2	Cluster 88
E17_mouse1_blood	blood	Mouse 1	TRINITY_DN73_c0_g1_i4_1_90_1491_RC_mouse1_blood_single_cell_E17_plate1_exp2_CTCATGTC+TTGAGCTG	100	723589	723589	gnl|BL_ORD_ID|6 Tb427VSG-8 : GB Accession AY935574 : 1401nt : Complete : contig90003.	100	100	1401	1401	Cluster 88	1	Cluster 88
E18_mouse1_blood	blood	Mouse 1	TRINITY_DN0_c0_g1_i1_1_84_1383_RC_mouse1_blood_single_cell_E18_plate1_exp2_GAACACTG+TTGAGCTG	100	781250	781250	gnl|BL_ORD_ID|1743 Tb427VSG-2285 : GB Accession KC611559 : 843nt : C-terminus partial extended : contig2857.	53.9646	83.1554	843	1299	Cluster 119	1	Cluster 119
E19_mouse1_blood	blood	Mouse 1	TRINITY_DN11_c0_g1_i2_1_80_1631_RC_mouse1_blood_single_cell_E19_plate1_exp2_TCGAACGA+TTGAGCTG	100	652741	652741	gnl|BL_ORD_ID|2734 Tbb1125VSG-174 : Complete : 1551nt : contig PacBio-249	96.3894	96.3894	1551	1551	Cluster 34	1	Cluster 34
E20_mouse1_blood	blood	Mouse 1	TRINITY_DN14_c0_g1_i1_1_71_1270_mouse1_blood_single_cell_E20_plate1_exp2_TGGTAGCA+TTGAGCTG	100	847458	847458	gnl|BL_ORD_ID|3223 Tbb1125VSG-1128 : N-terminus partial : 1425nt : contig PacBio-195	100	84.1404	1425	1199	Cluster 15	1	Cluster 15
E21_mouse1_blood	blood	Mouse 1	TRINITY_DN27_c0_g1_i2_1_2_1255_RC_mouse1_blood_single_cell_E21_plate1_exp2_CACTAACG+TTGAGCTG	100	810373	810373	gnl|BL_ORD_ID|6 Tb427VSG-8 : GB Accession AY935574 : 1401nt : Complete : contig90003.	99.6808	89.1506	1401	1253	Cluster 146	1	Cluster 146
E22_mouse1_blood	blood	Mouse 1	TRINITY_DN0_c0_g1_i1_1_86_1619_RC_mouse1_blood_single_cell_E22_plate1_exp2_TCCAGACT+TTGAGCTG	100	660502	660502	gnl|BL_ORD_ID|3223 Tbb1125VSG-1128 : N-terminus partial : 1425nt : contig PacBio-195	85.7795	92.2807	1425	1533	Cluster 15	1	Cluster 15
E24_mouse1_blood	blood	Mouse 1	TRINITY_DN35_c0_g1_i1_1_48_1035_mouse1_blood_single_cell_E24_plate1_exp2_TACCGATG+TTGAGCTG	100	1.03306e+06	1.03306e+06	gnl|BL_ORD_ID|1743 Tb427VSG-2285 : GB Accession KC611559 : 843nt : C-terminus partial extended : contig2857.	70.922	83.0368	843	987	Cluster 119	1	Cluster 119
E2_mouse1_blood	blood	Mouse 1	TRINITY_DN32_c0_g1_i39_1_21_1596_RC_mouse1_blood_single_cell_E2_plate1_exp2_CGTACTAG+TTGAGCTG	100	258694	258694	gnl|BL_ORD_ID|3223 Tbb1125VSG-1128 : N-terminus partial : 1425nt : contig PacBio-195	83.6825	92.4912	1425	1575	Cluster 15	1	Cluster 15
E3_mouse1_blood	blood	Mouse 1	TRINITY_DN13_c0_g1_i21_1_80_1214_RC_mouse1_blood_single_cell_E3_plate1_exp2_TGGTCAAC+TTGAGCTG	100	896861	896861	gnl|BL_ORD_ID|3223 Tbb1125VSG-1128 : N-terminus partial : 1425nt : contig PacBio-195	80.776	64.2807	1425	1134	Cluster 15	1	Cluster 15
E4_mouse1_blood	blood	Mouse 1	TRINITY_DN39_c0_g1_i3_1_61_1676_mouse1_blood_single_cell_E4_plate1_exp2_TGACCAAG+TTGAGCTG	100	626566	626566	gnl|BL_ORD_ID|3223 Tbb1125VSG-1128 : N-terminus partial : 1425nt : contig PacBio-195	81.4861	92.3509	1425	1615	Cluster 15	1	Cluster 15
E5_mouse1_blood	blood	Mouse 1	TRINITY_DN32_c0_g1_i5_1_111_1644_mouse1_blood_single_cell_E5_plate1_exp2_TCGTGGTA+TTGAGCTG	100	660502	660502	gnl|BL_ORD_ID|3223 Tbb1125VSG-1128 : N-terminus partial : 1425nt : contig PacBio-195	85.8447	92.3509	1425	1533	Cluster 15	1	Cluster 15
E7_mouse1_blood	blood	Mouse 1	TRINITY_DN24_c0_g1_i5_1_70_1516_RC_mouse1_blood_single_cell_E7_plate1_exp2_ACGTGTAC+TTGAGCTG	100	700771	700771	gnl|BL_ORD_ID|6 Tb427VSG-8 : GB Accession AY935574 : 1401nt : Complete : contig90003.	96.7497	99.8572	1401	1446	Cluster 88	1	Cluster 88
E8_mouse1_blood	blood	Mouse 1	TRINITY_DN2_c0_g1_i2_1_79_1546_RC_mouse1_blood_single_cell_E8_plate1_exp2_GGATACGT+TTGAGCTG	100	690608	690608	gnl|BL_ORD_ID|2882 Tbb1125VSG-319 : Complete : 1470nt : contig PacBio-406	99.4547	99.2517	1470	1467	Cluster 46	1	Cluster 46
F10_mouse1_blood	blood	Mouse 1	TRINITY_DN57_c0_g1_i1_1_81_1614_RC_mouse1_blood_single_cell_F10_plate1_exp2_CGATTGGT+TCGCTTGA	100	660502	660502	gnl|BL_ORD_ID|3223 Tbb1125VSG-1128 : N-terminus partial : 1425nt : contig PacBio-195	85.7795	92.2807	1425	1533	Cluster 15	1	Cluster 15
F11_mouse1_blood	blood	Mouse 1	TRINITY_DN1_c0_g1_i1_1_83_1580_RC_mouse1_blood_single_cell_F11_plate1_exp2_TCGGTGAA+TCGCTTGA	100	676590	676590	gnl|BL_ORD_ID|2616 Tbb1125VSG-43.1 : Complete : 1497nt : Duplicate : contig Illumina-5219	100	100	1497	1497	Cluster 31	1	Cluster 31
F12_mouse1_blood	blood	Mouse 1	TRINITY_DN86_c0_g1_i5_1_154_1651_mouse1_blood_single_cell_F12_plate1_exp2_TGTAGGTC+TCGCTTGA	100	676590	676590	gnl|BL_ORD_ID|2616 Tbb1125VSG-43.1 : Complete : 1497nt : Duplicate : contig Illumina-5219	100	100	1497	1497	Cluster 31	1	Cluster 31
F13_mouse1_blood	blood	Mouse 1	TRINITY_DN17_c0_g1_i14_1_96_1446_RC_mouse1_blood_single_cell_F13_plate1_exp2_TTGCAGGA+TCGCTTGA	100	751315	751315	gnl|BL_ORD_ID|3223 Tbb1125VSG-1128 : N-terminus partial : 1425nt : contig PacBio-195	84.0741	79.6491	1425	1350	Cluster 15	1	Cluster 15
F14_mouse1_blood	blood	Mouse 1	TRINITY_DN8_c0_g1_i1_1_154_1651_mouse1_blood_single_cell_F14_plate1_exp2_CCACGATA+TCGCTTGA	100	676590	676590	gnl|BL_ORD_ID|2616 Tbb1125VSG-43.1 : Complete : 1497nt : Duplicate : contig Illumina-5219	100	100	1497	1497	Cluster 31	1	Cluster 31
F15_mouse1_blood	blood	Mouse 1	TRINITY_DN12_c0_g1_i1_1_79_1546_RC_mouse1_blood_single_cell_F15_plate1_exp2_GGCTACAA+TCGCTTGA	100	690608	690608	gnl|BL_ORD_ID|2882 Tbb1125VSG-319 : Complete : 1470nt : contig PacBio-406	98.9775	98.7755	1470	1467	Cluster 46	1	Cluster 46
F17_mouse1_blood	blood	Mouse 1	TRINITY_DN76_c0_g1_i4_1_0_1062_mouse1_blood_single_cell_F17_plate1_exp2_CTCATGTC+TCGCTTGA	100	216204	216204	gnl|BL_ORD_ID|2616 Tbb1125VSG-43.1 : Complete : 1497nt : Duplicate : contig Illumina-5219	97.8343	69.4055	1497	1062	Cluster 31	1	Cluster 31
F18_mouse1_blood	blood	Mouse 1	TRINITY_DN86_c0_g1_i6_1_154_1651_mouse1_blood_single_cell_F18_plate1_exp2_GAACACTG+TCGCTTGA	100	676590	676590	gnl|BL_ORD_ID|2616 Tbb1125VSG-43.1 : Complete : 1497nt : Duplicate : contig Illumina-5219	100	100	1497	1497	Cluster 31	1	Cluster 31
F19_mouse1_blood	blood	Mouse 1	TRINITY_DN43_c0_g1_i1_1_107_1414_mouse1_blood_single_cell_F19_plate1_exp2_TCGAACGA+TCGCTTGA	100	776397	776397	gnl|BL_ORD_ID|6 Tb427VSG-8 : GB Accession AY935574 : 1401nt : Complete : contig90003.	100	93.2905	1401	1307	Cluster 88	1	Cluster 88
F20_mouse1_blood	blood	Mouse 1	TRINITY_DN0_c0_g1_i4_1_125_1622_RC_mouse1_blood_single_cell_F20_plate1_exp2_TGGTAGCA+TCGCTTGA	100	676590	676590	gnl|BL_ORD_ID|2616 Tbb1125VSG-43.1 : Complete : 1497nt : Duplicate : contig Illumina-5219	100	100	1497	1497	Cluster 31	1	Cluster 31
F23_mouse1_blood	blood	Mouse 1	TRINITY_DN22_c0_g1_i4_1_121_1337_mouse1_blood_single_cell_F23_plate1_exp2_TAGCGCTT+TCGCTTGA	14.4421	426394	2.95243e+06	gnl|BL_ORD_ID|6 Tb427VSG-8 : GB Accession AY935574 : 1401nt : Complete : contig90003.	91.7763	79.6574	1401	1216	Cluster 172	2	Cluster 88
F23_mouse1_blood	blood	Mouse 1	TRINITY_DN22_c0_g1_i5_1_121_1522_mouse1_blood_single_cell_F23_plate1_exp2_TAGCGCTT+TCGCTTGA	85.5579	2.52603e+06	2.95243e+06	gnl|BL_ORD_ID|6 Tb427VSG-8 : GB Accession AY935574 : 1401nt : Complete : contig90003.	100	100	1401	1401	Cluster 88	2	Cluster 88
F24_mouse1_blood	blood	Mouse 1	TRINITY_DN49_c0_g1_i5_1_175_1567_RC_mouse1_blood_single_cell_F24_plate1_exp2_TACCGATG+TCGCTTGA	100	728332	728332	gnl|BL_ORD_ID|4726 Tbb1125VSG-3197 : N-terminus partial : 1401nt : contig PacBio-216	92.6724	92.0771	1401	1392	Cluster 70	1	Cluster 70
F2_mouse1_blood	blood	Mouse 1	TRINITY_DN80_c0_g1_i1_1_92_1193_RC_mouse1_blood_single_cell_F2_plate1_exp2_CGTACTAG+TCGCTTGA	100	409337	409337	gnl|BL_ORD_ID|6 Tb427VSG-8 : GB Accession AY935574 : 1401nt : Complete : contig90003.	100	78.5867	1401	1101	Cluster 88	1	Cluster 88
F3_mouse1_blood	blood	Mouse 1	TRINITY_DN0_c0_g1_i2_1_120_1521_mouse1_blood_single_cell_F3_plate1_exp2_TGGTCAAC+TCGCTTGA	90.4058	652671	721935	gnl|BL_ORD_ID|6 Tb427VSG-8 : GB Accession AY935574 : 1401nt : Complete : contig90003.	100	100	1401	1401	Cluster 88	2	Cluster 88
F3_mouse1_blood	blood	Mouse 1	TRINITY_DN26_c0_g1_i36_1_82_1516_mouse1_blood_single_cell_F3_plate1_exp2_TGGTCAAC+TCGCTTGA	9.59422	69264	721935	gnl|BL_ORD_ID|4919 Tbb1125VSG-4193 : N-terminus partial : 1434nt : contig PacBio-2985	100	100	1434	1434	Cluster 58	2	Cluster 88
F4_mouse1_blood	blood	Mouse 1	TRINITY_DN0_c0_g1_i3_1_1079_2534_mouse1_blood_single_cell_F4_plate1_exp2_TGACCAAG+TCGCTTGA	100	696379	696379	gnl|BL_ORD_ID|5261 Tbb1125VSG-4823 : N-terminus partial : 1356nt : contig PacBio-2245	92.5773	99.3363	1356	1455	Cluster 84	1	Cluster 84
F5_mouse1_blood	blood	Mouse 1	TRINITY_DN58_c0_g1_i1_1_80_1499_mouse1_blood_single_cell_F5_plate1_exp2_TCGTGGTA+TCGCTTGA	6.27902	42547.9	677620	gnl|BL_ORD_ID|4919 Tbb1125VSG-4193 : N-terminus partial : 1434nt : contig PacBio-2985	100	98.954	1434	1419	Cluster 58	2	Cluster 88
F5_mouse1_blood	blood	Mouse 1	TRINITY_DN2_c0_g1_i2_1_110_1511_RC_mouse1_blood_single_cell_F5_plate1_exp2_TCGTGGTA+TCGCTTGA	93.721	635072	677620	gnl|BL_ORD_ID|6 Tb427VSG-8 : GB Accession AY935574 : 1401nt : Complete : contig90003.	100	100	1401	1401	Cluster 88	2	Cluster 88
F6_mouse1_blood	blood	Mouse 1	TRINITY_DN43_c0_g1_i4_1_108_1641_RC_mouse1_blood_single_cell_F6_plate1_exp2_TCGGACTT+TCGCTTGA	100	660502	660502	gnl|BL_ORD_ID|3223 Tbb1125VSG-1128 : N-terminus partial : 1425nt : contig PacBio-195	85.8447	92.3509	1425	1533	Cluster 15	1	Cluster 15
F7_mouse1_blood	blood	Mouse 1	TRINITY_DN22_c0_g1_i4_1_77_1658_RC_mouse1_blood_single_cell_F7_plate1_exp2_ACGTGTAC+TCGCTTGA	100	512509	512509	gnl|BL_ORD_ID|2639 Tbb1125VSG-71 : Complete : 1527nt : MC : contig Illumina-5072	96.5844	100	1527	1581	Cluster 6	1	Cluster 6
F8_mouse1_blood	blood	Mouse 1	TRINITY_DN9_c0_g1_i8_1_76_1672_RC_mouse1_blood_single_cell_F8_plate1_exp2_GGATACGT+TCGCTTGA	100	634115	634115	gnl|BL_ORD_ID|2682 Tbb1125VSG-129 : Complete : 1596nt : contig PacBio-249	100	100	1596	1596	Cluster 18	1	Cluster 18
G10_mouse1_blood	blood	Mouse 1	TRINITY_DN45_c0_g1_i3_1_143_1442_RC_mouse1_blood_single_cell_G10_plate1_exp2_CGATTGGT+TGCTGCTA	100	781250	781250	gnl|BL_ORD_ID|1743 Tb427VSG-2285 : GB Accession KC611559 : 843nt : C-terminus partial extended : contig2857.	53.9646	83.1554	843	1299	Cluster 119	1	Cluster 119
G11_mouse1_blood	blood	Mouse 1	TRINITY_DN0_c0_g1_i4_1_102_1635_mouse1_blood_single_cell_G11_plate1_exp2_TCGGTGAA+TGCTGCTA	100	660502	660502	gnl|BL_ORD_ID|3223 Tbb1125VSG-1128 : N-terminus partial : 1425nt : contig PacBio-195	85.8447	92.3509	1425	1533	Cluster 15	1	Cluster 15
G12_mouse1_blood	blood	Mouse 1	TRINITY_DN0_c0_g1_i2_1_80_1613_RC_mouse1_blood_single_cell_G12_plate1_exp2_TGTAGGTC+TGCTGCTA	100	443874	443874	gnl|BL_ORD_ID|3223 Tbb1125VSG-1128 : N-terminus partial : 1425nt : contig PacBio-195	85.8447	92.3509	1425	1533	Cluster 15	1	Cluster 15
G13_mouse1_blood	blood	Mouse 1	TRINITY_DN3_c0_g1_i1_1_90_1686_RC_mouse1_blood_single_cell_G13_plate1_exp2_TTGCAGGA+TGCTGCTA	100	634115	634115	gnl|BL_ORD_ID|2682 Tbb1125VSG-129 : Complete : 1596nt : contig PacBio-249	99.812	99.812	1596	1596	Cluster 18	1	Cluster 18
G14_mouse1_blood	blood	Mouse 1	TRINITY_DN32_c0_g1_i2_1_214_1169_mouse1_blood_single_cell_G14_plate1_exp2_CCACGATA+TGCTGCTA	100	1.06838e+06	1.06838e+06	gnl|BL_ORD_ID|6 Tb427VSG-8 : GB Accession AY935574 : 1401nt : Complete : contig90003.	99.5812	67.8801	1401	955	Cluster 159	1	Cluster 159
G16_mouse1_blood	blood	Mouse 1	TRINITY_DN29_c0_g1_i5_1_143_1676_RC_mouse1_blood_single_cell_G16_plate1_exp2_TTGCACTC+TGCTGCTA	100	660502	660502	gnl|BL_ORD_ID|3223 Tbb1125VSG-1128 : N-terminus partial : 1425nt : contig PacBio-195	85.7795	92.2807	1425	1533	Cluster 15	1	Cluster 15
G17_mouse1_blood	blood	Mouse 1	TRINITY_DN0_c0_g1_i4_1_62_1568_mouse1_blood_single_cell_G17_plate1_exp2_CTCATGTC+TGCTGCTA	100	672495	672495	gnl|BL_ORD_ID|2594 Tbb1125VSG-21 : Complete : 1452nt : MC : contig Illumina-660	96.1487	99.7245	1452	1506	Cluster 61	1	Cluster 61
G19_mouse1_blood	blood	Mouse 1	TRINITY_DN5_c0_g1_i2_1_104_1637_mouse1_blood_single_cell_G19_plate1_exp2_TCGAACGA+TGCTGCTA	100	660502	660502	gnl|BL_ORD_ID|3223 Tbb1125VSG-1128 : N-terminus partial : 1425nt : contig PacBio-195	85.8447	92.3509	1425	1533	Cluster 15	1	Cluster 15
G24_mouse1_blood	blood	Mouse 1	TRINITY_DN18_c0_g1_i1_1_65_975_mouse1_blood_single_cell_G24_plate1_exp2_TACCGATG+TGCTGCTA	100	1.12233e+06	1.12233e+06	gnl|BL_ORD_ID|3712 Tbb1125VSG-1588 : N-terminus partial : 804nt : contig PacBio-24	71.7582	81.2189	804	910	Cluster 119	1	Cluster 119
G3_mouse1_blood	blood	Mouse 1	TRINITY_DN53_c0_g1_i4_1_141_1491_RC_mouse1_blood_single_cell_G3_plate1_exp2_TGGTCAAC+TGCTGCTA	100	751315	751315	gnl|BL_ORD_ID|3223 Tbb1125VSG-1128 : N-terminus partial : 1425nt : contig PacBio-195	83.9259	79.5088	1425	1350	Cluster 15	1	Cluster 15
G4_mouse1_blood	blood	Mouse 1	TRINITY_DN14_c0_g1_i4_1_121_1555_mouse1_blood_single_cell_G4_plate1_exp2_TGACCAAG+TGCTGCTA	100	706714	706714	gnl|BL_ORD_ID|6 Tb427VSG-8 : GB Accession AY935574 : 1401nt : Complete : contig90003.	97.5593	99.8572	1401	1434	Cluster 88	1	Cluster 88
G5_mouse1_blood	blood	Mouse 1	TRINITY_DN31_c0_g1_i1_1_101_1634_RC_mouse1_blood_single_cell_G5_plate1_exp2_TCGTGGTA+TGCTGCTA	100	660502	660502	gnl|BL_ORD_ID|3223 Tbb1125VSG-1128 : N-terminus partial : 1425nt : contig PacBio-195	85.8447	92.3509	1425	1533	Cluster 15	1	Cluster 15
G6_mouse1_blood	blood	Mouse 1	TRINITY_DN11_c0_g1_i1_1_292_1677_mouse1_blood_single_cell_G6_plate1_exp2_TCGGACTT+TGCTGCTA	100	732064	732064	gnl|BL_ORD_ID|3223 Tbb1125VSG-1128 : N-terminus partial : 1425nt : contig PacBio-195	81.8051	79.5088	1425	1385	Cluster 15	1	Cluster 15
G7_mouse1_blood	blood	Mouse 1	TRINITY_DN54_c0_g1_i2_1_86_1487_RC_mouse1_blood_single_cell_G7_plate1_exp2_ACGTGTAC+TGCTGCTA	99.3136	8.4267e+06	8.48494e+06	gnl|BL_ORD_ID|6 Tb427VSG-8 : GB Accession AY935574 : 1401nt : Complete : contig90003.	100	100	1401	1401	Cluster 88	2	Cluster 88
G7_mouse1_blood	blood	Mouse 1	TRINITY_DN54_c0_g1_i3_1_86_1466_RC_mouse1_blood_single_cell_G7_plate1_exp2_ACGTGTAC+TGCTGCTA	0.686446	58244.5	8.48494e+06	gnl|BL_ORD_ID|6 Tb427VSG-8 : GB Accession AY935574 : 1401nt : Complete : contig90003.	100	98.5011	1401	1380	Cluster 125	2	Cluster 88
H12_mouse1_blood	blood	Mouse 1	TRINITY_DN37_c0_g1_i6_1_94_1393_RC_mouse1_blood_single_cell_H12_plate1_exp2_TGTAGGTC+CGTTCACA	100	781250	781250	gnl|BL_ORD_ID|1743 Tb427VSG-2285 : GB Accession KC611559 : 843nt : C-terminus partial extended : contig2857.	53.9646	83.1554	843	1299	Cluster 119	1	Cluster 119
H14_mouse1_blood	blood	Mouse 1	TRINITY_DN37_c0_g1_i8_1_164_1565_RC_mouse1_blood_single_cell_H14_plate1_exp2_CCACGATA+CGTTCACA	100	723589	723589	gnl|BL_ORD_ID|6 Tb427VSG-8 : GB Accession AY935574 : 1401nt : Complete : contig90003.	100	100	1401	1401	Cluster 88	1	Cluster 88
H15_mouse1_blood	blood	Mouse 1	TRINITY_DN14_c0_g1_i2_1_41_1592_mouse1_blood_single_cell_H15_plate1_exp2_GGCTACAA+CGTTCACA	100	652741	652741	gnl|BL_ORD_ID|3781 Tbb1125VSG-1654 : Complete : 1551nt : contig PacBio-2451	100	100	1551	1551	Cluster 3	1	Cluster 3
H17_mouse1_blood	blood	Mouse 1	TRINITY_DN13_c0_g1_i1_1_61_1462_RC_mouse1_blood_single_cell_H17_plate1_exp2_CTCATGTC+CGTTCACA	100	723589	723589	gnl|BL_ORD_ID|6 Tb427VSG-8 : GB Accession AY935574 : 1401nt : Complete : contig90003.	99.9286	99.9286	1401	1401	Cluster 88	1	Cluster 88
H18_mouse1_blood	blood	Mouse 1	TRINITY_DN22_c0_g1_i1_1_119_1520_mouse1_blood_single_cell_H18_plate1_exp2_GAACACTG+CGTTCACA	100	723589	723589	gnl|BL_ORD_ID|6 Tb427VSG-8 : GB Accession AY935574 : 1401nt : Complete : contig90003.	99.2862	99.2862	1401	1401	Cluster 88	1	Cluster 88
H1_mouse1_blood	blood	Mouse 1	TRINITY_DN7_c0_g1_i3_1_83_1631_RC_mouse1_blood_single_cell_H1_plate1_exp2_TAAGGCGA+CGTTCACA	100	654022	654022	gnl|BL_ORD_ID|4826 Tbb1125VSG-4098 : Complete but atypical GPI site : 1551nt : contig PacBio-2378	87.5969	87.4275	1551	1548	Cluster 38	1	Cluster 38
H20_mouse1_blood	blood	Mouse 1	TRINITY_DN44_c0_g1_i3_1_126_1527_mouse1_blood_single_cell_H20_plate1_exp2_TGGTAGCA+CGTTCACA	100	723589	723589	gnl|BL_ORD_ID|6 Tb427VSG-8 : GB Accession AY935574 : 1401nt : Complete : contig90003.	100	100	1401	1401	Cluster 88	1	Cluster 88
H21_mouse1_blood	blood	Mouse 1	TRINITY_DN33_c0_g1_i5_1_378_1653_mouse1_blood_single_cell_H21_plate1_exp2_CACTAACG+CGTTCACA	100	796178	796178	gnl|BL_ORD_ID|2682 Tbb1125VSG-129 : Complete : 1596nt : contig PacBio-249	99.9216	79.8246	1596	1275	Cluster 18	1	Cluster 18
H23_mouse1_blood	blood	Mouse 1	TRINITY_DN1_c0_g1_i1_1_91_1492_RC_mouse1_blood_single_cell_H23_plate1_exp2_TAGCGCTT+CGTTCACA	100	723589	723589	gnl|BL_ORD_ID|6 Tb427VSG-8 : GB Accession AY935574 : 1401nt : Complete : contig90003.	100	100	1401	1401	Cluster 88	1	Cluster 88
H2_mouse1_blood	blood	Mouse 1	TRINITY_DN0_c0_g1_i4_1_154_1651_RC_mouse1_blood_single_cell_H2_plate1_exp2_CGTACTAG+CGTTCACA	100	676590	676590	gnl|BL_ORD_ID|2616 Tbb1125VSG-43.1 : Complete : 1497nt : Duplicate : contig Illumina-5219	100	100	1497	1497	Cluster 31	1	Cluster 31
H3_mouse1_blood	blood	Mouse 1	TRINITY_DN48_c0_g1_i4_1_103_1570_mouse1_blood_single_cell_H3_plate1_exp2_TGGTCAAC+CGTTCACA	100	690608	690608	gnl|BL_ORD_ID|2882 Tbb1125VSG-319 : Complete : 1470nt : contig PacBio-406	99.0457	98.8435	1470	1467	Cluster 46	1	Cluster 46
H4_mouse1_blood	blood	Mouse 1	TRINITY_DN0_c0_g1_i2_1_110_1511_RC_mouse1_blood_single_cell_H4_plate1_exp2_TGACCAAG+CGTTCACA	100	723589	723589	gnl|BL_ORD_ID|6 Tb427VSG-8 : GB Accession AY935574 : 1401nt : Complete : contig90003.	100	100	1401	1401	Cluster 88	1	Cluster 88
H6_mouse1_blood	blood	Mouse 1	TRINITY_DN36_c0_g1_i4_1_91_1672_RC_mouse1_blood_single_cell_H6_plate1_exp2_TCGGACTT+CGTTCACA	100	640205	640205	gnl|BL_ORD_ID|2639 Tbb1125VSG-71 : Complete : 1527nt : MC : contig Illumina-5072	96.5844	100	1527	1581	Cluster 6	1	Cluster 6
H8_mouse1_blood	blood	Mouse 1	TRINITY_DN50_c0_g1_i1_1_40_1531_mouse1_blood_single_cell_H8_plate1_exp2_GGATACGT+CGTTCACA	100	679348	679348	gnl|BL_ORD_ID|4726 Tbb1125VSG-3197 : N-terminus partial : 1401nt : contig PacBio-216	87.0557	92.6481	1401	1491	Cluster 70	1	Cluster 70
H9_mouse1_blood	blood	Mouse 1	TRINITY_DN12_c0_g1_i6_1_117_1396_mouse1_blood_single_cell_H9_plate1_exp2_CAGAATCG+CGTTCACA	100	793651	793651	gnl|BL_ORD_ID|6 Tb427VSG-8 : GB Accession AY935574 : 1401nt : Complete : contig90003.	99.0618	90.4354	1401	1279	Cluster 88	1	Cluster 88
I10_mouse1_blood	blood	Mouse 1	TRINITY_DN0_c0_g1_i1_1_74_1373_RC_mouse1_blood_single_cell_I10_plate1_exp2_CGATTGGT+CGTCTGTT	100	781250	781250	gnl|BL_ORD_ID|1743 Tb427VSG-2285 : GB Accession KC611559 : 843nt : C-terminus partial extended : contig2857.	53.9646	83.1554	843	1299	Cluster 119	1	Cluster 119
I13_mouse1_blood	blood	Mouse 1	TRINITY_DN0_c0_g1_i1_1_381_1878_mouse1_blood_single_cell_I13_plate1_exp2_TTGCAGGA+CGTCTGTT	100	676590	676590	gnl|BL_ORD_ID|2616 Tbb1125VSG-43.1 : Complete : 1497nt : Duplicate : contig Illumina-5219	100	100	1497	1497	Cluster 31	1	Cluster 31
I14_mouse1_blood	blood	Mouse 1	TRINITY_DN0_c0_g1_i4_1_1_864_RC_mouse1_blood_single_cell_I14_plate1_exp2_CCACGATA+CGTCTGTT	100	1.18483e+06	1.18483e+06	gnl|BL_ORD_ID|2682 Tbb1125VSG-129 : Complete : 1596nt : contig PacBio-249	100	54.0727	1596	863	Cluster 18	1	Cluster 18
I15_mouse1_blood	blood	Mouse 1	TRINITY_DN0_c0_g1_i3_1_84_1383_RC_mouse1_blood_single_cell_I15_plate1_exp2_GGCTACAA+CGTCTGTT	100	781250	781250	gnl|BL_ORD_ID|1743 Tb427VSG-2285 : GB Accession KC611559 : 843nt : C-terminus partial extended : contig2857.	53.9646	83.1554	843	1299	Cluster 119	1	Cluster 119
I16_mouse1_blood	blood	Mouse 1	TRINITY_DN6_c0_g1_i3_1_55_1516_mouse1_blood_single_cell_I16_plate1_exp2_TTGCACTC+CGTCTGTT	100	693481	693481	gnl|BL_ORD_ID|2909 Tbb1125VSG-353 : Complete : 1461nt : contig Illumina-7825	100	100	1461	1461	Cluster 32	1	Cluster 32
I17_mouse1_blood	blood	Mouse 1	TRINITY_DN14_c0_g1_i3_1_72_1371_RC_mouse1_blood_single_cell_I17_plate1_exp2_CTCATGTC+CGTCTGTT	100	781250	781250	gnl|BL_ORD_ID|1743 Tb427VSG-2285 : GB Accession KC611559 : 843nt : C-terminus partial extended : contig2857.	53.9646	83.1554	843	1299	Cluster 119	1	Cluster 119
I18_mouse1_blood	blood	Mouse 1	TRINITY_DN18_c0_g1_i1_1_117_1191_mouse1_blood_single_cell_I18_plate1_exp2_GAACACTG+CGTCTGTT	100	947867	947867	gnl|BL_ORD_ID|6 Tb427VSG-8 : GB Accession AY935574 : 1401nt : Complete : contig90003.	99.8138	76.5168	1401	1074	Cluster 88	1	Cluster 88
I19_mouse1_blood	blood	Mouse 1	TRINITY_DN7_c0_g1_i1_1_105_1614_RC_mouse1_blood_single_cell_I19_plate1_exp2_TCGAACGA+CGTCTGTT	100	671141	671141	gnl|BL_ORD_ID|5041 Tbb1125VSG-4310 : Complete : 1509nt : contig PacBio-2361	99.8675	99.8675	1509	1509	Cluster 60	1	Cluster 60
I1_mouse1_blood	blood	Mouse 1	TRINITY_DN8_c0_g1_i1_1_100_1597_RC_mouse1_blood_single_cell_I1_plate1_exp2_TAAGGCGA+CGTCTGTT	100	676590	676590	gnl|BL_ORD_ID|2616 Tbb1125VSG-43.1 : Complete : 1497nt : Duplicate : contig Illumina-5219	100	100	1497	1497	Cluster 31	1	Cluster 31
I21_mouse1_blood	blood	Mouse 1	TRINITY_DN28_c0_g1_i4_1_117_1422_mouse1_blood_single_cell_I21_plate1_exp2_CACTAACG+CGTCTGTT	100	777605	777605	gnl|BL_ORD_ID|6 Tb427VSG-8 : GB Accession AY935574 : 1401nt : Complete : contig90003.	95.6322	89.0792	1401	1305	Cluster 146	1	Cluster 146
I24_mouse1_blood	blood	Mouse 1	TRINITY_DN0_c0_g1_i1_1_156_1460_mouse1_blood_single_cell_I24_plate1_exp2_TACCGATG+CGTCTGTT	100	778210	778210	gnl|BL_ORD_ID|2616 Tbb1125VSG-43.1 : Complete : 1497nt : Duplicate : contig Illumina-5219	100	87.1075	1497	1304	Cluster 31	1	Cluster 31
I2_mouse1_blood	blood	Mouse 1	TRINITY_DN92_c0_g1_i3_1_75_1500_mouse1_blood_single_cell_I2_plate1_exp2_CGTACTAG+CGTCTGTT	100	711237	711237	gnl|BL_ORD_ID|2951 Tbb1125VSG-393 : Complete : 1425nt : contig Illumina-7844	99.7193	99.7193	1425	1425	Cluster 98	1	Cluster 98
I3_mouse1_blood	blood	Mouse 1	TRINITY_DN0_c0_g1_i4_1_233_1730_mouse1_blood_single_cell_I3_plate1_exp2_TGGTCAAC+CGTCTGTT	100	676590	676590	gnl|BL_ORD_ID|2616 Tbb1125VSG-43.1 : Complete : 1497nt : Duplicate : contig Illumina-5219	100	100	1497	1497	Cluster 31	1	Cluster 31
I7_mouse1_blood	blood	Mouse 1	TRINITY_DN1_c0_g1_i5_1_126_1527_mouse1_blood_single_cell_I7_plate1_exp2_ACGTGTAC+CGTCTGTT	100	723589	723589	gnl|BL_ORD_ID|6 Tb427VSG-8 : GB Accession AY935574 : 1401nt : Complete : contig90003.	100	100	1401	1401	Cluster 88	1	Cluster 88
I8_mouse1_blood	blood	Mouse 1	TRINITY_DN0_c0_g1_i1_1_1_1297_RC_mouse1_blood_single_cell_I8_plate1_exp2_GGATACGT+CGTCTGTT	100	783085	783085	gnl|BL_ORD_ID|6 Tb427VSG-8 : GB Accession AY935574 : 1401nt : Complete : contig90003.	100	92.5054	1401	1296	Cluster 88	1	Cluster 88
J13_mouse1_blood	blood	Mouse 1	TRINITY_DN40_c0_g1_i2_1_117_1518_mouse1_blood_single_cell_J13_plate1_exp2_TTGCAGGA+TCAGCTAC	100	723589	723589	gnl|BL_ORD_ID|6 Tb427VSG-8 : GB Accession AY935574 : 1401nt : Complete : contig90003.	99.9286	99.9286	1401	1401	Cluster 88	1	Cluster 88
J15_mouse1_blood	blood	Mouse 1	TRINITY_DN30_c0_g1_i5_1_1_950_RC_mouse1_blood_single_cell_J15_plate1_exp2_GGCTACAA+TCAGCTAC	100	1.07527e+06	1.07527e+06	gnl|BL_ORD_ID|3223 Tbb1125VSG-1128 : N-terminus partial : 1425nt : contig PacBio-195	100	66.5965	1425	949	Cluster 15	1	Cluster 15
J17_mouse1_blood	blood	Mouse 1	TRINITY_DN21_c0_g1_i6_1_118_1519_mouse1_blood_single_cell_J17_plate1_exp2_CTCATGTC+TCAGCTAC	100	723589	723589	gnl|BL_ORD_ID|6 Tb427VSG-8 : GB Accession AY935574 : 1401nt : Complete : contig90003.	99.2148	99.2148	1401	1401	Cluster 88	1	Cluster 88
J19_mouse1_blood	blood	Mouse 1	TRINITY_DN40_c0_g1_i5_1_119_1520_mouse1_blood_single_cell_J19_plate1_exp2_TCGAACGA+TCAGCTAC	100	723589	723589	gnl|BL_ORD_ID|6 Tb427VSG-8 : GB Accession AY935574 : 1401nt : Complete : contig90003.	100	100	1401	1401	Cluster 88	1	Cluster 88
J1_mouse1_blood	blood	Mouse 1	TRINITY_DN6_c0_g1_i1_1_84_1383_RC_mouse1_blood_single_cell_J1_plate1_exp2_TAAGGCGA+TCAGCTAC	100	781250	781250	gnl|BL_ORD_ID|1743 Tb427VSG-2285 : GB Accession KC611559 : 843nt : C-terminus partial extended : contig2857.	53.9646	83.1554	843	1299	Cluster 119	1	Cluster 119
J23_mouse1_blood	blood	Mouse 1	TRINITY_DN3_c0_g1_i5_1_76_1459_mouse1_blood_single_cell_J23_plate1_exp2_TAGCGCTT+TCAGCTAC	100	733138	733138	gnl|BL_ORD_ID|2977 Tbb1125VSG-430 : Complete : 1383nt : contig PacBio-2363	100	100	1383	1383	Cluster 123	1	Cluster 123
J24_mouse1_blood	blood	Mouse 1	TRINITY_DN8_c0_g1_i6_1_2_1298_RC_mouse1_blood_single_cell_J24_plate1_exp2_TACCGATG+TCAGCTAC	100	783085	783085	gnl|BL_ORD_ID|6 Tb427VSG-8 : GB Accession AY935574 : 1401nt : Complete : contig90003.	96.3735	89.1506	1401	1296	Cluster 146	1	Cluster 146
J2_mouse1_blood	blood	Mouse 1	TRINITY_DN18_c0_g1_i1_1_153_1671_mouse1_blood_single_cell_J2_plate1_exp2_CGTACTAG+TCAGCTAC	100	667111	667111	gnl|BL_ORD_ID|2616 Tbb1125VSG-43.1 : Complete : 1497nt : Duplicate : contig Illumina-5219	98.4848	99.8664	1497	1518	Cluster 31	1	Cluster 31
J3_mouse1_blood	blood	Mouse 1	TRINITY_DN59_c0_g1_i1_1_119_1520_RC_mouse1_blood_single_cell_J3_plate1_exp2_TGGTCAAC+TCAGCTAC	100	723589	723589	gnl|BL_ORD_ID|6 Tb427VSG-8 : GB Accession AY935574 : 1401nt : Complete : contig90003.	100	100	1401	1401	Cluster 88	1	Cluster 88
J4_mouse1_blood	blood	Mouse 1	TRINITY_DN27_c0_g1_i4_1_80_1613_RC_mouse1_blood_single_cell_J4_plate1_exp2_TGACCAAG+TCAGCTAC	100	660502	660502	gnl|BL_ORD_ID|3223 Tbb1125VSG-1128 : N-terminus partial : 1425nt : contig PacBio-195	85.8447	92.3509	1425	1533	Cluster 15	1	Cluster 15
J5_mouse1_blood	blood	Mouse 1	TRINITY_DN6_c0_g1_i3_1_117_1352_mouse1_blood_single_cell_J5_plate1_exp2_TCGTGGTA+TCAGCTAC	100	822368	822368	gnl|BL_ORD_ID|6 Tb427VSG-8 : GB Accession AY935574 : 1401nt : Complete : contig90003.	100	88.1513	1401	1235	Cluster 88	1	Cluster 88
J8_mouse1_blood	blood	Mouse 1	TRINITY_DN8_c0_g1_i1_1_472_954_mouse1_blood_single_cell_J8_plate1_exp2_GGATACGT+TCAGCTAC	100	2.25734e+06	2.25734e+06	gnl|BL_ORD_ID|6 Tb427VSG-8 : GB Accession AY935574 : 1401nt : Complete : contig90003.	93.361	32.1199	1401	482	Cluster 146	1	Cluster 146
K10_mouse1_blood	blood	Mouse 1	TRINITY_DN39_c0_g1_i5_1_117_1518_mouse1_blood_single_cell_K10_plate1_exp2_CGATTGGT+TGTGATCG	100	723589	723589	gnl|BL_ORD_ID|6 Tb427VSG-8 : GB Accession AY935574 : 1401nt : Complete : contig90003.	100	100	1401	1401	Cluster 88	1	Cluster 88
K11_mouse1_blood	blood	Mouse 1	TRINITY_DN23_c0_g1_i2_1_113_1514_mouse1_blood_single_cell_K11_plate1_exp2_TCGGTGAA+TGTGATCG	100	723589	723589	gnl|BL_ORD_ID|6 Tb427VSG-8 : GB Accession AY935574 : 1401nt : Complete : contig90003.	100	100	1401	1401	Cluster 88	1	Cluster 88
K12_mouse1_blood	blood	Mouse 1	TRINITY_DN8_c0_g1_i3_1_110_1511_RC_mouse1_blood_single_cell_K12_plate1_exp2_TGTAGGTC+TGTGATCG	100	723589	723589	gnl|BL_ORD_ID|6 Tb427VSG-8 : GB Accession AY935574 : 1401nt : Complete : contig90003.	100	100	1401	1401	Cluster 88	1	Cluster 88
K13_mouse1_blood	blood	Mouse 1	TRINITY_DN38_c0_g1_i6_1_145_1588_mouse1_blood_single_cell_K13_plate1_exp2_TTGCAGGA+TGTGATCG	100	702247	702247	gnl|BL_ORD_ID|6 Tb427VSG-8 : GB Accession AY935574 : 1401nt : Complete : contig90003.	96.9508	99.8572	1401	1443	Cluster 88	1	Cluster 88
K14_mouse1_blood	blood	Mouse 1	TRINITY_DN12_c0_g1_i1_1_59_1463_mouse1_blood_single_cell_K14_plate1_exp2_CCACGATA+TGTGATCG	100	722022	722022	gnl|BL_ORD_ID|795 Tb427VSG-1255 : GB Accession KC612759 : 1347nt : N-terminus partial : contig4373.	75.7835	78.9903	1347	1404	Cluster 109	1	Cluster 109
K16_mouse1_blood	blood	Mouse 1	TRINITY_DN20_c0_g1_i2_1_67_1513_RC_mouse1_blood_single_cell_K16_plate1_exp2_TTGCACTC+TGTGATCG	100	700771	700771	gnl|BL_ORD_ID|6 Tb427VSG-8 : GB Accession AY935574 : 1401nt : Complete : contig90003.	96.7497	99.8572	1401	1446	Cluster 88	1	Cluster 88
K17_mouse1_blood	blood	Mouse 1	TRINITY_DN42_c0_g1_i6_1_109_1642_RC_mouse1_blood_single_cell_K17_plate1_exp2_CTCATGTC+TGTGATCG	100	660502	660502	gnl|BL_ORD_ID|3223 Tbb1125VSG-1128 : N-terminus partial : 1425nt : contig PacBio-195	85.9752	92.4912	1425	1533	Cluster 15	1	Cluster 15
K18_mouse1_blood	blood	Mouse 1	TRINITY_DN10_c0_g1_i2_1_82_1381_mouse1_blood_single_cell_K18_plate1_exp2_GAACACTG+TGTGATCG	100	781250	781250	gnl|BL_ORD_ID|1743 Tb427VSG-2285 : GB Accession KC611559 : 843nt : C-terminus partial extended : contig2857.	53.9646	83.1554	843	1299	Cluster 119	1	Cluster 119
K1_mouse1_blood	blood	Mouse 1	TRINITY_DN14_c0_g1_i6_1_98_1397_RC_mouse1_blood_single_cell_K1_plate1_exp2_TAAGGCGA+TGTGATCG	100	781250	781250	gnl|BL_ORD_ID|1743 Tb427VSG-2285 : GB Accession KC611559 : 843nt : C-terminus partial extended : contig2857.	53.9646	83.1554	843	1299	Cluster 119	1	Cluster 119
K22_mouse1_blood	blood	Mouse 1	TRINITY_DN5_c0_g1_i5_1_135_1626_mouse1_blood_single_cell_K22_plate1_exp2_TCCAGACT+TGTGATCG	100	679348	679348	gnl|BL_ORD_ID|2845 Tbb1125VSG-288 : Complete but atypical GPI site : 1482nt : contig PacBio-102	98.5245	99.1228	1482	1491	Cluster 71	1	Cluster 71
K24_mouse1_blood	blood	Mouse 1	TRINITY_DN9_c0_g1_i2_1_80_1664_RC_mouse1_blood_single_cell_K24_plate1_exp2_TACCGATG+TGTGATCG	84.922	2.6467e+06	3.11663e+06	gnl|BL_ORD_ID|2686 Tbb1125VSG-132.1 : Complete : 1587nt : Duplicate : contig PacBio-150	96.2121	96.0302	1587	1584	Cluster 22	2	Cluster 22
K24_mouse1_blood	blood	Mouse 1	TRINITY_DN9_c0_g1_i1_1_1_1405_RC_mouse1_blood_single_cell_K24_plate1_exp2_TACCGATG+TGTGATCG	15.078	469925	3.11663e+06	gnl|BL_ORD_ID|2686 Tbb1125VSG-132.1 : Complete : 1587nt : Duplicate : contig PacBio-150	93.8034	82.9868	1587	1404	Cluster 110	2	Cluster 22
K2_mouse1_blood	blood	Mouse 1	TRINITY_DN13_c0_g1_i1_1_164_1565_RC_mouse1_blood_single_cell_K2_plate1_exp2_CGTACTAG+TGTGATCG	100	723589	723589	gnl|BL_ORD_ID|6 Tb427VSG-8 : GB Accession AY935574 : 1401nt : Complete : contig90003.	100	100	1401	1401	Cluster 88	1	Cluster 88
K3_mouse1_blood	blood	Mouse 1	TRINITY_DN106_c0_g1_i1_1_86_1418_mouse1_blood_single_cell_K3_plate1_exp2_TGGTCAAC+TGTGATCG	100	761615	761615	gnl|BL_ORD_ID|5298 Tbb1125VSG-4859 : Complete : 1332nt : contig PacBio-24	99.9249	99.9249	1332	1332	Cluster 143	1	Cluster 143
K6_mouse1_blood	blood	Mouse 1	TRINITY_DN55_c0_g1_i2_1_116_1517_mouse1_blood_single_cell_K6_plate1_exp2_TCGGACTT+TGTGATCG	100	723589	723589	gnl|BL_ORD_ID|6 Tb427VSG-8 : GB Accession AY935574 : 1401nt : Complete : contig90003.	99.2862	99.2862	1401	1401	Cluster 88	1	Cluster 88
K7_mouse1_blood	blood	Mouse 1	TRINITY_DN76_c0_g1_i1_1_106_1084_RC_mouse1_blood_single_cell_K7_plate1_exp2_ACGTGTAC+TGTGATCG	100	415699	415699	gnl|BL_ORD_ID|6 Tb427VSG-8 : GB Accession AY935574 : 1401nt : Complete : contig90003.	100	69.8073	1401	978	Cluster 88	1	Cluster 88
L10_mouse1_blood	blood	Mouse 1	TRINITY_DN9_c0_g1_i14_1_65_1679_mouse1_blood_single_cell_L10_plate1_exp2_CGATTGGT+GCATCGAT	100	626959	626959	gnl|BL_ORD_ID|3223 Tbb1125VSG-1128 : N-terminus partial : 1425nt : contig PacBio-195	81.6605	92.4912	1425	1614	Cluster 15	1	Cluster 15
L11_mouse1_blood	blood	Mouse 1	TRINITY_DN46_c0_g1_i1_1_1_777_RC_mouse1_blood_single_cell_L11_plate1_exp2_TCGGTGAA+GCATCGAT	100	1.321e+06	1.321e+06	gnl|BL_ORD_ID|2977 Tbb1125VSG-430 : Complete : 1383nt : contig PacBio-2363	99.6134	55.893	1383	776	Cluster 123	1	Cluster 123
L12_mouse1_blood	blood	Mouse 1	TRINITY_DN67_c0_g1_i4_1_85_1384_mouse1_blood_single_cell_L12_plate1_exp2_TGTAGGTC+GCATCGAT	100	282008	282008	gnl|BL_ORD_ID|1743 Tb427VSG-2285 : GB Accession KC611559 : 843nt : C-terminus partial extended : contig2857.	53.9646	83.1554	843	1299	Cluster 119	1	Cluster 119
L13_mouse1_blood	blood	Mouse 1	TRINITY_DN77_c0_g1_i1_1_10_1016_mouse1_blood_single_cell_L13_plate1_exp2_TTGCAGGA+GCATCGAT	16.7168	117237	701310	gnl|BL_ORD_ID|3580 Tbb1125VSG-1459 : N-terminus partial : 1023nt : contig PacBio-150	89.7614	88.2698	1023	1006	Cluster 205	2	Cluster 15
L13_mouse1_blood	blood	Mouse 1	TRINITY_DN43_c0_g1_i5_1_61_1594_mouse1_blood_single_cell_L13_plate1_exp2_TTGCAGGA+GCATCGAT	83.2832	584074	701310	gnl|BL_ORD_ID|3223 Tbb1125VSG-1128 : N-terminus partial : 1425nt : contig PacBio-195	85.8447	92.3509	1425	1533	Cluster 15	2	Cluster 15
L14_mouse1_blood	blood	Mouse 1	TRINITY_DN24_c0_g1_i7_1_217_1318_mouse1_blood_single_cell_L14_plate1_exp2_CCACGATA+GCATCGAT	100	924214	924214	gnl|BL_ORD_ID|6 Tb427VSG-8 : GB Accession AY935574 : 1401nt : Complete : contig90003.	99.8183	78.444	1401	1101	Cluster 88	1	Cluster 88
L16_mouse1_blood	blood	Mouse 1	TRINITY_DN51_c0_g1_i8_1_95_1628_mouse1_blood_single_cell_L16_plate1_exp2_TTGCACTC+GCATCGAT	100	660502	660502	gnl|BL_ORD_ID|3223 Tbb1125VSG-1128 : N-terminus partial : 1425nt : contig PacBio-195	85.8447	92.3509	1425	1533	Cluster 15	1	Cluster 15
L18_mouse1_blood	blood	Mouse 1	TRINITY_DN0_c0_g1_i3_1_0_1549_RC_mouse1_blood_single_cell_L18_plate1_exp2_GAACACTG+GCATCGAT	100	653595	653595	gnl|BL_ORD_ID|2612 Tbb1125VSG-40 : Complete : 1488nt : MC : contig Illumina-393	95.8037	99.7312	1488	1549	Cluster 36	1	Cluster 36
L19_mouse1_blood	blood	Mouse 1	TRINITY_DN26_c0_g1_i2_1_63_1464_RC_mouse1_blood_single_cell_L19_plate1_exp2_TCGAACGA+GCATCGAT	100	723589	723589	gnl|BL_ORD_ID|6 Tb427VSG-8 : GB Accession AY935574 : 1401nt : Complete : contig90003.	100	100	1401	1401	Cluster 88	1	Cluster 88
L21_mouse1_blood	blood	Mouse 1	TRINITY_DN3_c0_g1_i1_1_150_1449_RC_mouse1_blood_single_cell_L21_plate1_exp2_CACTAACG+GCATCGAT	100	781250	781250	gnl|BL_ORD_ID|1743 Tb427VSG-2285 : GB Accession KC611559 : 843nt : C-terminus partial extended : contig2857.	53.9646	83.1554	843	1299	Cluster 119	1	Cluster 119
L23_mouse1_blood	blood	Mouse 1	TRINITY_DN4_c0_g1_i2_1_62_1658_RC_mouse1_blood_single_cell_L23_plate1_exp2_TAGCGCTT+GCATCGAT	100	634115	634115	gnl|BL_ORD_ID|2682 Tbb1125VSG-129 : Complete : 1596nt : contig PacBio-249	99.9373	99.9373	1596	1596	Cluster 18	1	Cluster 18
L24_mouse1_blood	blood	Mouse 1	TRINITY_DN8_c0_g1_i1_1_72_1518_RC_mouse1_blood_single_cell_L24_plate1_exp2_TACCGATG+GCATCGAT	100	700771	700771	gnl|BL_ORD_ID|6 Tb427VSG-8 : GB Accession AY935574 : 1401nt : Complete : contig90003.	96.7497	99.8572	1401	1446	Cluster 88	1	Cluster 88
L2_mouse1_blood	blood	Mouse 1	TRINITY_DN0_c0_g1_i1_1_627_2115_mouse1_blood_single_cell_L2_plate1_exp2_CGTACTAG+GCATCGAT	100	680735	680735	gnl|BL_ORD_ID|2612 Tbb1125VSG-40 : Complete : 1488nt : MC : contig Illumina-393	99.8656	99.8656	1488	1488	Cluster 36	1	Cluster 36
L3_mouse1_blood	blood	Mouse 1	TRINITY_DN0_c0_g1_i4_1_80_1601_RC_mouse1_blood_single_cell_L3_plate1_exp2_TGGTCAAC+GCATCGAT	100	665779	665779	gnl|BL_ORD_ID|3223 Tbb1125VSG-1128 : N-terminus partial : 1425nt : contig PacBio-195	85.7331	91.5088	1425	1521	Cluster 15	1	Cluster 15
L4_mouse1_blood	blood	Mouse 1	TRINITY_DN5_c0_g1_i5_1_139_1612_mouse1_blood_single_cell_L4_plate1_exp2_TGACCAAG+GCATCGAT	100	687758	687758	gnl|BL_ORD_ID|3073 Tbb1125VSG-528 : Complete but extended : 1566nt : contig PacBio-2363	94.5689	88.9527	1566	1473	Cluster 76	1	Cluster 76
L6_mouse1_blood	blood	Mouse 1	TRINITY_DN52_c0_g1_i1_1_80_1631_RC_mouse1_blood_single_cell_L6_plate1_exp2_TCGGACTT+GCATCGAT	100	652741	652741	gnl|BL_ORD_ID|3781 Tbb1125VSG-1654 : Complete : 1551nt : contig PacBio-2451	99.9355	99.9355	1551	1551	Cluster 3	1	Cluster 3
L8_mouse1_blood	blood	Mouse 1	TRINITY_DN59_c0_g1_i4_1_34_1168_mouse1_blood_single_cell_L8_plate1_exp2_GGATACGT+GCATCGAT	100	896861	896861	gnl|BL_ORD_ID|6 Tb427VSG-8 : GB Accession AY935574 : 1401nt : Complete : contig90003.	96.7372	78.3012	1401	1134	Cluster 88	1	Cluster 88
L9_mouse1_blood	blood	Mouse 1	TRINITY_DN25_c0_g1_i1_1_101_1634_RC_mouse1_blood_single_cell_L9_plate1_exp2_CAGAATCG+GCATCGAT	100	660502	660502	gnl|BL_ORD_ID|3223 Tbb1125VSG-1128 : N-terminus partial : 1425nt : contig PacBio-195	85.7795	92.2807	1425	1533	Cluster 15	1	Cluster 15
M12_mouse1_blood	blood	Mouse 1	TRINITY_DN0_c0_g2_i2_1_99_1380_RC_mouse1_blood_single_cell_M12_plate1_exp2_TGTAGGTC+TTGTGCAC	10.9671	383048	3.4927e+06	gnl|BL_ORD_ID|2616 Tbb1125VSG-43.1 : Complete : 1497nt : Duplicate : contig Illumina-5219	73.7705	63.1263	1497	1281	Cluster 155	2	Cluster 31
M12_mouse1_blood	blood	Mouse 1	TRINITY_DN0_c0_g2_i1_1_99_1596_RC_mouse1_blood_single_cell_M12_plate1_exp2_TGTAGGTC+TTGTGCAC	89.0329	3.10966e+06	3.4927e+06	gnl|BL_ORD_ID|2616 Tbb1125VSG-43.1 : Complete : 1497nt : Duplicate : contig Illumina-5219	100	100	1497	1497	Cluster 31	2	Cluster 31
M13_mouse1_blood	blood	Mouse 1	TRINITY_DN0_c0_g1_i2_1_109_1576_RC_mouse1_blood_single_cell_M13_plate1_exp2_TTGCAGGA+TTGTGCAC	100	690608	690608	gnl|BL_ORD_ID|2882 Tbb1125VSG-319 : Complete : 1470nt : contig PacBio-406	99.2502	99.0476	1470	1467	Cluster 46	1	Cluster 46
M16_mouse1_blood	blood	Mouse 1	TRINITY_DN32_c0_g1_i4_1_419_1426_mouse1_blood_single_cell_M16_plate1_exp2_TTGCACTC+TTGTGCAC	100	1.01215e+06	1.01215e+06	gnl|BL_ORD_ID|6 Tb427VSG-8 : GB Accession AY935574 : 1401nt : Complete : contig90003.	94.141	67.666	1401	1007	Cluster 146	1	Cluster 146
M1_mouse1_blood	blood	Mouse 1	TRINITY_DN46_c0_g1_i3_1_154_1651_mouse1_blood_single_cell_M1_plate1_exp2_TAAGGCGA+TTGTGCAC	100	676590	676590	gnl|BL_ORD_ID|2616 Tbb1125VSG-43.1 : Complete : 1497nt : Duplicate : contig Illumina-5219	100	100	1497	1497	Cluster 31	1	Cluster 31
M20_mouse1_blood	blood	Mouse 1	TRINITY_DN73_c0_g1_i1_1_0_1174_RC_mouse1_blood_single_cell_M20_plate1_exp2_TGGTAGCA+TTGTGCAC	14.6874	105889	720954	gnl|BL_ORD_ID|4919 Tbb1125VSG-4193 : N-terminus partial : 1434nt : contig PacBio-2985	100	81.8689	1434	1174	Cluster 51	2	Cluster 88
M20_mouse1_blood	blood	Mouse 1	TRINITY_DN24_c0_g1_i4_1_82_1528_RC_mouse1_blood_single_cell_M20_plate1_exp2_TGGTAGCA+TTGTGCAC	85.3126	615065	720954	gnl|BL_ORD_ID|6 Tb427VSG-8 : GB Accession AY935574 : 1401nt : Complete : contig90003.	96.7497	99.8572	1401	1446	Cluster 88	2	Cluster 88
M21_mouse1_blood	blood	Mouse 1	TRINITY_DN47_c0_g1_i1_1_113_1610_RC_mouse1_blood_single_cell_M21_plate1_exp2_CACTAACG+TTGTGCAC	100	676590	676590	gnl|BL_ORD_ID|2616 Tbb1125VSG-43.1 : Complete : 1497nt : Duplicate : contig Illumina-5219	100	100	1497	1497	Cluster 31	1	Cluster 31
M22_mouse1_blood	blood	Mouse 1	TRINITY_DN55_c0_g1_i4_1_124_1525_mouse1_blood_single_cell_M22_plate1_exp2_TCCAGACT+TTGTGCAC	100	275575	275575	gnl|BL_ORD_ID|6 Tb427VSG-8 : GB Accession AY935574 : 1401nt : Complete : contig90003.	100	100	1401	1401	Cluster 88	1	Cluster 88
M23_mouse1_blood	blood	Mouse 1	TRINITY_DN54_c0_g1_i9_1_77_1520_RC_mouse1_blood_single_cell_M23_plate1_exp2_TAGCGCTT+TTGTGCAC	100	702247	702247	gnl|BL_ORD_ID|6 Tb427VSG-8 : GB Accession AY935574 : 1401nt : Complete : contig90003.	96.8815	99.7859	1401	1443	Cluster 88	1	Cluster 88
M24_mouse1_blood	blood	Mouse 1	TRINITY_DN60_c0_g1_i2_1_78_1539_RC_mouse1_blood_single_cell_M24_plate1_exp2_TACCGATG+TTGTGCAC	100	693481	693481	gnl|BL_ORD_ID|2909 Tbb1125VSG-353 : Complete : 1461nt : contig Illumina-7825	100	100	1461	1461	Cluster 32	1	Cluster 32
M2_mouse1_blood	blood	Mouse 1	TRINITY_DN36_c0_g1_i3_1_67_1513_RC_mouse1_blood_single_cell_M2_plate1_exp2_CGTACTAG+TTGTGCAC	100	700771	700771	gnl|BL_ORD_ID|6 Tb427VSG-8 : GB Accession AY935574 : 1401nt : Complete : contig90003.	96.7497	99.8572	1401	1446	Cluster 88	1	Cluster 88
M3_mouse1_blood	blood	Mouse 1	TRINITY_DN9_c0_g1_i1_1_0_1442_RC_mouse1_blood_single_cell_M3_plate1_exp2_TGGTCAAC+TTGTGCAC	100	702741	702741	gnl|BL_ORD_ID|4805 Tbb1125VSG-4077 : Complete : 1572nt : contig PacBio-102	99.0291	90.8397	1572	1442	Cluster 89	1	Cluster 89
M4_mouse1_blood	blood	Mouse 1	TRINITY_DN3_c0_g1_i2_1_88_1549_RC_mouse1_blood_single_cell_M4_plate1_exp2_TGACCAAG+TTGTGCAC	100	693481	693481	gnl|BL_ORD_ID|2909 Tbb1125VSG-353 : Complete : 1461nt : contig Illumina-7825	100	100	1461	1461	Cluster 32	1	Cluster 32
M7_mouse1_blood	blood	Mouse 1	TRINITY_DN0_c0_g1_i5_1_2_1290_RC_mouse1_blood_single_cell_M7_plate1_exp2_ACGTGTAC+TTGTGCAC	100	788022	788022	gnl|BL_ORD_ID|2616 Tbb1125VSG-43.1 : Complete : 1497nt : Duplicate : contig Illumina-5219	99.146	85.3039	1497	1288	Cluster 31	1	Cluster 31
M9_mouse1_blood	blood	Mouse 1	TRINITY_DN0_c0_g1_i8_1_105_1572_mouse1_blood_single_cell_M9_plate1_exp2_CAGAATCG+TTGTGCAC	100	690608	690608	gnl|BL_ORD_ID|2882 Tbb1125VSG-319 : Complete : 1470nt : contig PacBio-406	99.3183	99.1156	1470	1467	Cluster 46	1	Cluster 46
N11_mouse1_blood	blood	Mouse 1	TRINITY_DN18_c0_g1_i4_1_80_1613_RC_mouse1_blood_single_cell_N11_plate1_exp2_TCGGTGAA+TTACGCAG	100	660502	660502	gnl|BL_ORD_ID|3223 Tbb1125VSG-1128 : N-terminus partial : 1425nt : contig PacBio-195	85.8447	92.3509	1425	1533	Cluster 15	1	Cluster 15
N12_mouse1_blood	blood	Mouse 1	TRINITY_DN12_c0_g1_i4_1_151_1648_mouse1_blood_single_cell_N12_plate1_exp2_TGTAGGTC+TTACGCAG	100	676590	676590	gnl|BL_ORD_ID|2616 Tbb1125VSG-43.1 : Complete : 1497nt : Duplicate : contig Illumina-5219	100	100	1497	1497	Cluster 31	1	Cluster 31
N14_mouse1_blood	blood	Mouse 1	TRINITY_DN1_c0_g1_i3_1_39_1614_RC_mouse1_blood_single_cell_N14_plate1_exp2_CCACGATA+TTACGCAG	100	642673	642673	gnl|BL_ORD_ID|3223 Tbb1125VSG-1128 : N-terminus partial : 1425nt : contig PacBio-195	83.5556	92.3509	1425	1575	Cluster 15	1	Cluster 15
N16_mouse1_blood	blood	Mouse 1	TRINITY_DN2_c0_g1_i4_1_146_1679_RC_mouse1_blood_single_cell_N16_plate1_exp2_TTGCACTC+TTACGCAG	100	660502	660502	gnl|BL_ORD_ID|3223 Tbb1125VSG-1128 : N-terminus partial : 1425nt : contig PacBio-195	85.8447	92.3509	1425	1533	Cluster 15	1	Cluster 15
N17_mouse1_blood	blood	Mouse 1	TRINITY_DN19_c0_g1_i8_1_66_1365_mouse1_blood_single_cell_N17_plate1_exp2_CTCATGTC+TTACGCAG	100	781250	781250	gnl|BL_ORD_ID|1743 Tb427VSG-2285 : GB Accession KC611559 : 843nt : C-terminus partial extended : contig2857.	53.9646	83.1554	843	1299	Cluster 119	1	Cluster 119
N19_mouse1_blood	blood	Mouse 1	TRINITY_DN0_c0_g1_i3_1_1_1287_RC_mouse1_blood_single_cell_N19_plate1_exp2_TCGAACGA+TTACGCAG	100	789266	789266	gnl|BL_ORD_ID|2616 Tbb1125VSG-43.1 : Complete : 1497nt : Duplicate : contig Illumina-5219	99.1446	85.1703	1497	1286	Cluster 31	1	Cluster 31
N1_mouse1_blood	blood	Mouse 1	TRINITY_DN0_c0_g1_i1_1_78_1626_RC_mouse1_blood_single_cell_N1_plate1_exp2_TAAGGCGA+TTACGCAG	100	654022	654022	gnl|BL_ORD_ID|3191 Tbb1125VSG-1097 : N-terminus partial : 1455nt : contig PacBio-109	93.7339	99.7251	1455	1548	Cluster 37	1	Cluster 37
N21_mouse1_blood	blood	Mouse 1	TRINITY_DN39_c0_g1_i1_1_86_1385_RC_mouse1_blood_single_cell_N21_plate1_exp2_CACTAACG+TTACGCAG	100	781250	781250	gnl|BL_ORD_ID|1743 Tb427VSG-2285 : GB Accession KC611559 : 843nt : C-terminus partial extended : contig2857.	53.9646	83.1554	843	1299	Cluster 119	1	Cluster 119
N22_mouse1_blood	blood	Mouse 1	TRINITY_DN26_c0_g1_i3_1_94_1645_RC_mouse1_blood_single_cell_N22_plate1_exp2_TCCAGACT+TTACGCAG	100	652741	652741	gnl|BL_ORD_ID|3781 Tbb1125VSG-1654 : Complete : 1551nt : contig PacBio-2451	100	100	1551	1551	Cluster 3	1	Cluster 3
N23_mouse1_blood	blood	Mouse 1	TRINITY_DN41_c0_g1_i7_1_80_1613_RC_mouse1_blood_single_cell_N23_plate1_exp2_TAGCGCTT+TTACGCAG	100	660502	660502	gnl|BL_ORD_ID|3223 Tbb1125VSG-1128 : N-terminus partial : 1425nt : contig PacBio-195	85.8447	92.3509	1425	1533	Cluster 15	1	Cluster 15
N24_mouse1_blood	blood	Mouse 1	TRINITY_DN35_c0_g1_i6_1_66_1365_mouse1_blood_single_cell_N24_plate1_exp2_TACCGATG+TTACGCAG	100	781250	781250	gnl|BL_ORD_ID|1743 Tb427VSG-2285 : GB Accession KC611559 : 843nt : C-terminus partial extended : contig2857.	53.9646	83.1554	843	1299	Cluster 119	1	Cluster 119
N2_mouse1_blood	blood	Mouse 1	TRINITY_DN39_c0_g1_i1_1_135_1632_RC_mouse1_blood_single_cell_N2_plate1_exp2_CGTACTAG+TTACGCAG	100	676590	676590	gnl|BL_ORD_ID|2616 Tbb1125VSG-43.1 : Complete : 1497nt : Duplicate : contig Illumina-5219	100	100	1497	1497	Cluster 31	1	Cluster 31
N3_mouse1_blood	blood	Mouse 1	TRINITY_DN34_c0_g1_i1_1_86_1553_RC_mouse1_blood_single_cell_N3_plate1_exp2_TGGTCAAC+TTACGCAG	100	690608	690608	gnl|BL_ORD_ID|2882 Tbb1125VSG-319 : Complete : 1470nt : contig PacBio-406	99.182	98.9796	1470	1467	Cluster 46	1	Cluster 46
N5_mouse1_blood	blood	Mouse 1	TRINITY_DN10_c0_g1_i1_1_103_1504_RC_mouse1_blood_single_cell_N5_plate1_exp2_TCGTGGTA+TTACGCAG	100	723589	723589	gnl|BL_ORD_ID|6 Tb427VSG-8 : GB Accession AY935574 : 1401nt : Complete : contig90003.	100	100	1401	1401	Cluster 88	1	Cluster 88
N7_mouse1_blood	blood	Mouse 1	TRINITY_DN0_c0_g1_i4_1_128_1529_RC_mouse1_blood_single_cell_N7_plate1_exp2_ACGTGTAC+TTACGCAG	100	723589	723589	gnl|BL_ORD_ID|6 Tb427VSG-8 : GB Accession AY935574 : 1401nt : Complete : contig90003.	100	100	1401	1401	Cluster 88	1	Cluster 88
N8_mouse1_blood	blood	Mouse 1	TRINITY_DN41_c0_g1_i3_1_0_989_RC_mouse1_blood_single_cell_N8_plate1_exp2_GGATACGT+TTACGCAG	100	1.03093e+06	1.03093e+06	gnl|BL_ORD_ID|3223 Tbb1125VSG-1128 : N-terminus partial : 1425nt : contig PacBio-195	92.6188	64.2807	1425	989	Cluster 15	1	Cluster 15
N9_mouse1_blood	blood	Mouse 1	TRINITY_DN12_c0_g1_i9_1_115_1370_mouse1_blood_single_cell_N9_plate1_exp2_CAGAATCG+TTACGCAG	100	809061	809061	gnl|BL_ORD_ID|6 Tb427VSG-8 : GB Accession AY935574 : 1401nt : Complete : contig90003.	100	89.5789	1401	1255	Cluster 88	1	Cluster 88
O10_mouse1_blood	blood	Mouse 1	TRINITY_DN18_c0_g1_i4_1_93_1566_RC_mouse1_blood_single_cell_O10_plate1_exp2_CGATTGGT+CGAGCTTA	100	687758	687758	gnl|BL_ORD_ID|3073 Tbb1125VSG-528 : Complete but extended : 1566nt : contig PacBio-2363	94.5689	88.9527	1566	1473	Cluster 76	1	Cluster 76
O13_mouse1_blood	blood	Mouse 1	TRINITY_DN0_c0_g1_i4_1_65_1361_mouse1_blood_single_cell_O13_plate1_exp2_TTGCAGGA+CGAGCTTA	100	783085	783085	gnl|BL_ORD_ID|1743 Tb427VSG-2285 : GB Accession KC611559 : 843nt : C-terminus partial extended : contig2857.	54.1667	83.274	843	1296	Cluster 119	1	Cluster 119
O14_mouse1_blood	blood	Mouse 1	TRINITY_DN13_c0_g1_i1_1_2_377_RC_mouse1_blood_single_cell_O14_plate1_exp2_CCACGATA+CGAGCTTA	100	2.80899e+06	2.80899e+06	gnl|BL_ORD_ID|2616 Tbb1125VSG-43.1 : Complete : 1497nt : Duplicate : contig Illumina-5219	100	25.0501	1497	375	Cluster 31	1	Cluster 31
O15_mouse1_blood	blood	Mouse 1	TRINITY_DN19_c0_g1_i4_1_107_1106_mouse1_blood_single_cell_O15_plate1_exp2_GGCTACAA+CGAGCTTA	100	1.02041e+06	1.02041e+06	gnl|BL_ORD_ID|6 Tb427VSG-8 : GB Accession AY935574 : 1401nt : Complete : contig90003.	90.6907	64.6681	1401	999	Cluster 207	1	Cluster 207
O16_mouse1_blood	blood	Mouse 1	TRINITY_DN5_c0_g1_i1_1_1_932_RC_mouse1_blood_single_cell_O16_plate1_exp2_TTGCACTC+CGAGCTTA	100	1.09649e+06	1.09649e+06	gnl|BL_ORD_ID|3223 Tbb1125VSG-1128 : N-terminus partial : 1425nt : contig PacBio-195	100	65.3333	1425	931	Cluster 15	1	Cluster 15
O17_mouse1_blood	blood	Mouse 1	TRINITY_DN0_c0_g1_i1_1_1_1074_RC_mouse1_blood_single_cell_O17_plate1_exp2_CTCATGTC+CGAGCTTA	100	948767	948767	gnl|BL_ORD_ID|4826 Tbb1125VSG-4098 : Complete but atypical GPI site : 1551nt : contig PacBio-2378	100	69.1812	1551	1073	Cluster 38	1	Cluster 38
O20_mouse1_blood	blood	Mouse 1	TRINITY_DN1_c0_g1_i2_1_110_1706_RC_mouse1_blood_single_cell_O20_plate1_exp2_TGGTAGCA+CGAGCTTA	100	634115	634115	gnl|BL_ORD_ID|2682 Tbb1125VSG-129 : Complete : 1596nt : contig PacBio-249	100	100	1596	1596	Cluster 18	1	Cluster 18
O21_mouse1_blood	blood	Mouse 1	TRINITY_DN15_c0_g1_i4_1_80_1613_RC_mouse1_blood_single_cell_O21_plate1_exp2_CACTAACG+CGAGCTTA	100	660502	660502	gnl|BL_ORD_ID|3223 Tbb1125VSG-1128 : N-terminus partial : 1425nt : contig PacBio-195	85.8447	92.3509	1425	1533	Cluster 15	1	Cluster 15
O23_mouse1_blood	blood	Mouse 1	TRINITY_DN73_c0_g1_i2_1_95_1628_mouse1_blood_single_cell_O23_plate1_exp2_TAGCGCTT+CGAGCTTA	100	660502	660502	gnl|BL_ORD_ID|3223 Tbb1125VSG-1128 : N-terminus partial : 1425nt : contig PacBio-195	85.8447	92.3509	1425	1533	Cluster 15	1	Cluster 15
O24_mouse1_blood	blood	Mouse 1	TRINITY_DN7_c0_g1_i3_1_83_1265_RC_mouse1_blood_single_cell_O24_plate1_exp2_TACCGATG+CGAGCTTA	100	859845	859845	gnl|BL_ORD_ID|2616 Tbb1125VSG-43.1 : Complete : 1497nt : Duplicate : contig Illumina-5219	98.2234	77.5551	1497	1182	Cluster 31	1	Cluster 31
O2_mouse1_blood	blood	Mouse 1	TRINITY_DN8_c0_g1_i1_1_72_1533_RC_mouse1_blood_single_cell_O2_plate1_exp2_CGTACTAG+CGAGCTTA	100	693481	693481	gnl|BL_ORD_ID|2909 Tbb1125VSG-353 : Complete : 1461nt : contig Illumina-7825	100	100	1461	1461	Cluster 32	1	Cluster 32
O7_mouse1_blood	blood	Mouse 1	TRINITY_DN9_c0_g1_i1_1_119_1520_mouse1_blood_single_cell_O7_plate1_exp2_ACGTGTAC+CGAGCTTA	100	723589	723589	gnl|BL_ORD_ID|6 Tb427VSG-8 : GB Accession AY935574 : 1401nt : Complete : contig90003.	100	100	1401	1401	Cluster 88	1	Cluster 88
O8_mouse1_blood	blood	Mouse 1	TRINITY_DN83_c0_g1_i2_1_17_1406_mouse1_blood_single_cell_O8_plate1_exp2_GGATACGT+CGAGCTTA	100	729927	729927	gnl|BL_ORD_ID|3223 Tbb1125VSG-1128 : N-terminus partial : 1425nt : contig PacBio-195	94.7444	92.3509	1425	1389	Cluster 15	1	Cluster 15
O9_mouse1_blood	blood	Mouse 1	TRINITY_DN25_c0_g1_i18_1_121_1522_mouse1_blood_single_cell_O9_plate1_exp2_CAGAATCG+CGAGCTTA	100	723589	723589	gnl|BL_ORD_ID|6 Tb427VSG-8 : GB Accession AY935574 : 1401nt : Complete : contig90003.	100	100	1401	1401	Cluster 88	1	Cluster 88
P12_mouse1_blood	blood	Mouse 1	TRINITY_DN20_c0_g1_i1_1_2_1074_RC_mouse1_blood_single_cell_P12_plate1_exp2_TGTAGGTC+AACCTCAG	100	949668	949668	gnl|BL_ORD_ID|3712 Tbb1125VSG-1588 : N-terminus partial : 804nt : contig PacBio-24	61.0075	81.3433	804	1072	Cluster 119	1	Cluster 119
P2_mouse1_blood	blood	Mouse 1	TRINITY_DN60_c0_g1_i1_1_138_1437_RC_mouse1_blood_single_cell_P2_plate1_exp2_CGTACTAG+AACCTCAG	100	781250	781250	gnl|BL_ORD_ID|1743 Tb427VSG-2285 : GB Accession KC611559 : 843nt : C-terminus partial extended : contig2857.	53.9646	83.1554	843	1299	Cluster 119	1	Cluster 119
P4_mouse1_blood	blood	Mouse 1	TRINITY_DN8_c0_g1_i1_1_124_1421_mouse1_blood_single_cell_P4_plate1_exp2_TGACCAAG+AACCTCAG	100	782473	782473	gnl|BL_ORD_ID|6 Tb427VSG-8 : GB Accession AY935574 : 1401nt : Complete : contig90003.	100	92.5767	1401	1297	Cluster 88	1	Cluster 88
P9_mouse1_blood	blood	Mouse 1	TRINITY_DN8_c0_g1_i1_1_83_1580_RC_mouse1_blood_single_cell_P9_plate1_exp2_CAGAATCG+AACCTCAG	100	676590	676590	gnl|BL_ORD_ID|2616 Tbb1125VSG-43.1 : Complete : 1497nt : Duplicate : contig Illumina-5219	100	100	1497	1497	Cluster 31	1	Cluster 31
A12_mouse1_fat	gon. fat	Mouse 1	TRINITY_DN0_c0_g1_i3_1_0_1004_RC_mouse1_fat_single_cell_A12_plate1_exp2_TGTAGGTC+TTCTTGGC	100	1.01523e+06	1.01523e+06	gnl|BL_ORD_ID|3 Tb427VSG-4 : GB Accession V01387 : 1581nt : Complete : contig90001.	98.7052	62.6818	1581	1004	Cluster 8	1	Cluster 8
A17_mouse1_fat	gon. fat	Mouse 1	TRINITY_DN5_c0_g1_i6_1_118_1699_RC_mouse1_fat_single_cell_A17_plate1_exp2_CTCATGTC+TTCTTGGC	100	640205	640205	gnl|BL_ORD_ID|2639 Tbb1125VSG-71 : Complete : 1527nt : MC : contig Illumina-5072	96.5844	100	1527	1581	Cluster 6	1	Cluster 6
A21_mouse1_fat	gon. fat	Mouse 1	TRINITY_DN1_c0_g1_i4_1_61_1513_mouse1_fat_single_cell_A21_plate1_exp2_CACTAACG+TTCTTGGC	100	697837	697837	gnl|BL_ORD_ID|2876 Tbb1125VSG-313 : Complete : 1473nt : contig Illumina-7014	100	98.5743	1473	1452	Cluster 77	1	Cluster 77
A22_mouse1_fat	gon. fat	Mouse 1	TRINITY_DN0_c0_g1_i5_1_1_1221_RC_mouse1_fat_single_cell_A22_plate1_exp2_TCCAGACT+TTCTTGGC	100	832639	832639	gnl|BL_ORD_ID|3 Tb427VSG-4 : GB Accession V01387 : 1581nt : Complete : contig90001.	98.7705	76.2176	1581	1220	Cluster 8	1	Cluster 8
A23_mouse1_fat	gon. fat	Mouse 1	TRINITY_DN0_c0_g1_i1_1_113_1505_RC_mouse1_fat_single_cell_A23_plate1_exp2_TAGCGCTT+TTCTTGGC	100	728332	728332	gnl|BL_ORD_ID|2625 Tbb1125VSG-54 : Complete : 1392nt : MC : contig Illumina-351	100	100	1392	1392	Cluster 94	1	Cluster 94
A3_mouse1_fat	gon. fat	Mouse 1	TRINITY_DN9_c0_g1_i10_1_62_1550_mouse1_fat_single_cell_A3_plate1_exp2_TGGTCAAC+TTCTTGGC	100	680735	680735	gnl|BL_ORD_ID|2612 Tbb1125VSG-40 : Complete : 1488nt : MC : contig Illumina-393	99.8656	99.8656	1488	1488	Cluster 36	1	Cluster 36
A4_mouse1_fat	gon. fat	Mouse 1	TRINITY_DN6_c0_g1_i6_1_101_1682_mouse1_fat_single_cell_A4_plate1_exp2_TGACCAAG+TTCTTGGC	100	640205	640205	gnl|BL_ORD_ID|2639 Tbb1125VSG-71 : Complete : 1527nt : MC : contig Illumina-5072	96.5212	99.9345	1527	1581	Cluster 6	1	Cluster 6
B10_mouse1_fat	gon. fat	Mouse 1	TRINITY_DN1_c0_g1_i5_1_77_1544_RC_mouse1_fat_single_cell_B10_plate1_exp2_CGATTGGT+TTCGTGCT	100	690608	690608	gnl|BL_ORD_ID|4096 Tbb1125VSG-2564 : N-terminus partial : 1512nt : contig PacBio-102	85.4806	82.9365	1512	1467	Cluster 81	1	Cluster 81
B11_mouse1_fat	gon. fat	Mouse 1	TRINITY_DN0_c0_g1_i1_1_94_1561_RC_mouse1_fat_single_cell_B11_plate1_exp2_TCGGTGAA+TTCGTGCT	100	690608	690608	gnl|BL_ORD_ID|4096 Tbb1125VSG-2564 : N-terminus partial : 1512nt : contig PacBio-102	85.4806	82.9365	1512	1467	Cluster 81	1	Cluster 81
B13_mouse1_fat	gon. fat	Mouse 1	TRINITY_DN0_c0_g1_i1_1_109_1570_RC_mouse1_fat_single_cell_B13_plate1_exp2_TTGCAGGA+TTCGTGCT	100	693481	693481	gnl|BL_ORD_ID|2591 Tbb1125VSG-16 : Complete : 1461nt : MC : contig Illumina-328	99.9316	99.9316	1461	1461	Cluster 41	1	Cluster 41
B14_mouse1_fat	gon. fat	Mouse 1	TRINITY_DN1_c0_g1_i4_1_113_1586_RC_mouse1_fat_single_cell_B14_plate1_exp2_CCACGATA+TTCGTGCT	100	687758	687758	gnl|BL_ORD_ID|2876 Tbb1125VSG-313 : Complete : 1473nt : contig Illumina-7014	100	100	1473	1473	Cluster 77	1	Cluster 77
B15_mouse1_fat	gon. fat	Mouse 1	TRINITY_DN19_c0_g1_i1_1_94_1615_RC_mouse1_fat_single_cell_B15_plate1_exp2_GGCTACAA+TTCGTGCT	100	665779	665779	gnl|BL_ORD_ID|2640 Tbb1125VSG-72 : Complete : 1521nt : MC : contig Illumina-7600	100	100	1521	1521	Cluster 50	1	Cluster 50
B16_mouse1_fat	gon. fat	Mouse 1	TRINITY_DN9_c0_g1_i5_1_65_1538_mouse1_fat_single_cell_B16_plate1_exp2_TTGCACTC+TTCGTGCT	100	687758	687758	gnl|BL_ORD_ID|2876 Tbb1125VSG-313 : Complete : 1473nt : contig Illumina-7014	100	100	1473	1473	Cluster 77	1	Cluster 77
B17_mouse1_fat	gon. fat	Mouse 1	TRINITY_DN7_c0_g1_i1_1_101_1622_mouse1_fat_single_cell_B17_plate1_exp2_CTCATGTC+TTCGTGCT	100	665779	665779	gnl|BL_ORD_ID|2640 Tbb1125VSG-72 : Complete : 1521nt : MC : contig Illumina-7600	100	100	1521	1521	Cluster 50	1	Cluster 50
B18_mouse1_fat	gon. fat	Mouse 1	TRINITY_DN2_c0_g1_i1_1_84_1575_RC_mouse1_fat_single_cell_B18_plate1_exp2_GAACACTG+TTCGTGCT	100	679348	679348	gnl|BL_ORD_ID|2611 Tbb1125VSG-39 : Complete : 1491nt : MC : contig PacBio-677	100	100	1491	1491	Cluster 14	1	Cluster 14
B19_mouse1_fat	gon. fat	Mouse 1	TRINITY_DN2_c0_g1_i2_1_126_1593_RC_mouse1_fat_single_cell_B19_plate1_exp2_TCGAACGA+TTCGTGCT	100	690608	690608	gnl|BL_ORD_ID|4096 Tbb1125VSG-2564 : N-terminus partial : 1512nt : contig PacBio-102	85.4806	82.9365	1512	1467	Cluster 81	1	Cluster 81
B1_mouse1_fat	gon. fat	Mouse 1	TRINITY_DN13_c0_g1_i1_1_1_1383_RC_mouse1_fat_single_cell_B1_plate1_exp2_TAAGGCGA+TTCGTGCT	100	738007	738007	gnl|BL_ORD_ID|2631 Tbb1125VSG-62 : Complete : 1551nt : MC : contig Illumina-274	98.3357	87.6209	1551	1382	Cluster 26	1	Cluster 26
B21_mouse1_fat	gon. fat	Mouse 1	TRINITY_DN15_c0_g1_i4_1_48_1233_mouse1_fat_single_cell_B21_plate1_exp2_CACTAACG+TTCGTGCT	100	857633	857633	gnl|BL_ORD_ID|2629 Tbb1125VSG-59 : Complete : 1440nt : MC : contig PacBio-2872	98.0591	80.6944	1440	1185	Cluster 91	1	Cluster 91
B22_mouse1_fat	gon. fat	Mouse 1	TRINITY_DN2_c0_g1_i3_1_681_2208_mouse1_fat_single_cell_B22_plate1_exp2_TCCAGACT+TTCGTGCT	100	663130	663130	gnl|BL_ORD_ID|4882 Tbb1125VSG-4154 : C-terminus partial : 1521nt : contig PacBio-2391	91.3556	91.716	1521	1527	Cluster 48	1	Cluster 48
B23_mouse1_fat	gon. fat	Mouse 1	TRINITY_DN9_c0_g1_i6_1_220_1843_mouse1_fat_single_cell_B23_plate1_exp2_TAGCGCTT+TTCGTGCT	100	623441	623441	gnl|BL_ORD_ID|2760 Tbb1125VSG-199 : Complete : 1545nt : contig PacBio-577	95.1941	100	1545	1623	Cluster 11	1	Cluster 11
B2_mouse1_fat	gon. fat	Mouse 1	TRINITY_DN0_c0_g1_i2_1_337_1960_mouse1_fat_single_cell_B2_plate1_exp2_CGTACTAG+TTCGTGCT	100	623441	623441	gnl|BL_ORD_ID|2611 Tbb1125VSG-39 : Complete : 1491nt : MC : contig PacBio-677	91.8669	100	1491	1623	Cluster 14	1	Cluster 14
B3_mouse1_fat	gon. fat	Mouse 1	TRINITY_DN7_c0_g1_i6_1_0_1183_RC_mouse1_fat_single_cell_B3_plate1_exp2_TGGTCAAC+TTCGTGCT	100	859106	859106	gnl|BL_ORD_ID|3223 Tbb1125VSG-1128 : N-terminus partial : 1425nt : contig PacBio-195	95.7735	79.5088	1425	1183	Cluster 15	1	Cluster 15
B4_mouse1_fat	gon. fat	Mouse 1	TRINITY_DN0_c0_g1_i2_1_734_2309_mouse1_fat_single_cell_B4_plate1_exp2_TGACCAAG+TTCGTGCT	100	642673	642673	gnl|BL_ORD_ID|2611 Tbb1125VSG-39 : Complete : 1491nt : MC : contig PacBio-677	94.6667	100	1491	1575	Cluster 14	1	Cluster 14
B5_mouse1_fat	gon. fat	Mouse 1	TRINITY_DN1_c0_g1_i2_1_94_1675_RC_mouse1_fat_single_cell_B5_plate1_exp2_TCGTGGTA+TTCGTGCT	100	640205	640205	gnl|BL_ORD_ID|2639 Tbb1125VSG-71 : Complete : 1527nt : MC : contig Illumina-5072	96.5212	99.9345	1527	1581	Cluster 6	1	Cluster 6
B6_mouse1_fat	gon. fat	Mouse 1	TRINITY_DN3_c0_g1_i1_1_169_1666_mouse1_fat_single_cell_B6_plate1_exp2_TCGGACTT+TTCGTGCT	100	676590	676590	gnl|BL_ORD_ID|2616 Tbb1125VSG-43.1 : Complete : 1497nt : Duplicate : contig Illumina-5219	100	100	1497	1497	Cluster 31	1	Cluster 31
B7_mouse1_fat	gon. fat	Mouse 1	TRINITY_DN3_c0_g1_i1_1_63_1191_mouse1_fat_single_cell_B7_plate1_exp2_ACGTGTAC+TTCGTGCT	100	901713	901713	gnl|BL_ORD_ID|2591 Tbb1125VSG-16 : Complete : 1461nt : MC : contig Illumina-328	99.9113	77.1389	1461	1128	Cluster 41	1	Cluster 41
C10_mouse1_fat	gon. fat	Mouse 1	TRINITY_DN0_c0_g1_i5_1_220_1406_mouse1_fat_single_cell_C10_plate1_exp2_CGATTGGT+TTCAGGAC	100	856898	856898	gnl|BL_ORD_ID|2971 Tbb1125VSG-421 : Complete : 1392nt : contig PacBio-2904	93.0017	79.2385	1392	1186	Cluster 176	1	Cluster 176
C12_mouse1_fat	gon. fat	Mouse 1	TRINITY_DN0_c0_g1_i4_1_284_1793_mouse1_fat_single_cell_C12_plate1_exp2_TGTAGGTC+TTCAGGAC	100	671141	671141	gnl|BL_ORD_ID|5041 Tbb1125VSG-4310 : Complete : 1509nt : contig PacBio-2361	99.8675	99.8675	1509	1509	Cluster 60	1	Cluster 60
C13_mouse1_fat	gon. fat	Mouse 1	TRINITY_DN4_c0_g1_i1_1_84_1524_RC_mouse1_fat_single_cell_C13_plate1_exp2_TTGCAGGA+TTCAGGAC	100	703730	703730	gnl|BL_ORD_ID|2629 Tbb1125VSG-59 : Complete : 1440nt : MC : contig PacBio-2872	99.9306	99.9306	1440	1440	Cluster 91	1	Cluster 91
C14_mouse1_fat	gon. fat	Mouse 1	TRINITY_DN0_c0_g1_i2_1_108_1575_RC_mouse1_fat_single_cell_C14_plate1_exp2_CCACGATA+TTCAGGAC	100	690608	690608	gnl|BL_ORD_ID|4096 Tbb1125VSG-2564 : N-terminus partial : 1512nt : contig PacBio-102	85.4806	82.9365	1512	1467	Cluster 81	1	Cluster 81
C17_mouse1_fat	gon. fat	Mouse 1	TRINITY_DN0_c0_g1_i2_1_2_1148_RC_mouse1_fat_single_cell_C17_plate1_exp2_CTCATGTC+TTCAGGAC	16.3043	742721	4.55536e+06	gnl|BL_ORD_ID|2612 Tbb1125VSG-40 : Complete : 1488nt : MC : contig Illumina-393	82.9843	63.9113	1488	1146	Cluster 185	2	Cluster 30
C17_mouse1_fat	gon. fat	Mouse 1	TRINITY_DN0_c0_g1_i4_1_2_1292_RC_mouse1_fat_single_cell_C17_plate1_exp2_CTCATGTC+TTCAGGAC	83.6957	3.81264e+06	4.55536e+06	gnl|BL_ORD_ID|2612 Tbb1125VSG-40 : Complete : 1488nt : MC : contig Illumina-393	99.845	86.5591	1488	1290	Cluster 30	2	Cluster 30
C18_mouse1_fat	gon. fat	Mouse 1	TRINITY_DN0_c0_g1_i3_1_1_1206_RC_mouse1_fat_single_cell_C18_plate1_exp2_GAACACTG+TTCAGGAC	100	843170	843170	gnl|BL_ORD_ID|3946 Tbb1125VSG-2044 : Complete : 1446nt : contig PacBio-2580	97.1784	80.982	1446	1205	Cluster 79	1	Cluster 79
C1_mouse1_fat	gon. fat	Mouse 1	TRINITY_DN3_c0_g1_i4_1_102_1569_RC_mouse1_fat_single_cell_C1_plate1_exp2_TAAGGCGA+TTCAGGAC	100	690608	690608	gnl|BL_ORD_ID|4096 Tbb1125VSG-2564 : N-terminus partial : 1512nt : contig PacBio-102	85.4806	82.9365	1512	1467	Cluster 81	1	Cluster 81
C21_mouse1_fat	gon. fat	Mouse 1	TRINITY_DN0_c0_g1_i4_1_40_1507_mouse1_fat_single_cell_C21_plate1_exp2_CACTAACG+TTCAGGAC	100	690608	690608	gnl|BL_ORD_ID|4096 Tbb1125VSG-2564 : N-terminus partial : 1512nt : contig PacBio-102	85.4806	82.9365	1512	1467	Cluster 81	1	Cluster 81
C22_mouse1_fat	gon. fat	Mouse 1	TRINITY_DN1_c0_g1_i5_1_0_1439_RC_mouse1_fat_single_cell_C22_plate1_exp2_TCCAGACT+TTCAGGAC	100	706215	706215	gnl|BL_ORD_ID|2682 Tbb1125VSG-129 : Complete : 1596nt : contig PacBio-249	98.4712	88.7845	1596	1439	Cluster 18	1	Cluster 18
C23_mouse1_fat	gon. fat	Mouse 1	TRINITY_DN0_c0_g1_i3_1_42_1290_mouse1_fat_single_cell_C23_plate1_exp2_TAGCGCTT+TTCAGGAC	98.03	2.63012e+06	2.68298e+06	gnl|BL_ORD_ID|2631 Tbb1125VSG-62 : Complete : 1551nt : MC : contig Illumina-274	99.5994	80.1418	1551	1248	Cluster 26	2	Cluster 26
C23_mouse1_fat	gon. fat	Mouse 1	TRINITY_DN0_c0_g1_i1_1_434_1472_mouse1_fat_single_cell_C23_plate1_exp2_TAGCGCTT+TTCAGGAC	1.96998	52854.1	2.68298e+06	gnl|BL_ORD_ID|2631 Tbb1125VSG-62 : Complete : 1551nt : MC : contig Illumina-274	83.3333	55.7705	1551	1038	Cluster 200	2	Cluster 26
C2_mouse1_fat	gon. fat	Mouse 1	TRINITY_DN0_c0_g1_i1_1_58_1214_mouse1_fat_single_cell_C2_plate1_exp2_CGTACTAG+TTCAGGAC	100	879507	879507	gnl|BL_ORD_ID|2611 Tbb1125VSG-39 : Complete : 1491nt : MC : contig PacBio-677	99.9135	77.4648	1491	1156	Cluster 14	1	Cluster 14
C4_mouse1_fat	gon. fat	Mouse 1	TRINITY_DN0_c0_g1_i1_1_0_1069_RC_mouse1_fat_single_cell_C4_plate1_exp2_TGACCAAG+TTCAGGAC	100	952381	952381	gnl|BL_ORD_ID|2611 Tbb1125VSG-39 : Complete : 1491nt : MC : contig PacBio-677	100	71.6968	1491	1069	Cluster 14	1	Cluster 14
C6_mouse1_fat	gon. fat	Mouse 1	TRINITY_DN0_c0_g1_i5_1_126_1560_RC_mouse1_fat_single_cell_C6_plate1_exp2_TCGGACTT+TTCAGGAC	100	706714	706714	gnl|BL_ORD_ID|2630 Tbb1125VSG-60 : Complete : 1434nt : MC : contig Illumina-12	100	100	1434	1434	Cluster 25	1	Cluster 25
C7_mouse1_fat	gon. fat	Mouse 1	TRINITY_DN10_c0_g1_i1_1_106_1627_RC_mouse1_fat_single_cell_C7_plate1_exp2_ACGTGTAC+TTCAGGAC	100	665779	665779	gnl|BL_ORD_ID|2640 Tbb1125VSG-72 : Complete : 1521nt : MC : contig Illumina-7600	100	100	1521	1521	Cluster 50	1	Cluster 50
C8_mouse1_fat	gon. fat	Mouse 1	TRINITY_DN0_c0_g1_i5_1_277_1669_mouse1_fat_single_cell_C8_plate1_exp2_GGATACGT+TTCAGGAC	100	728332	728332	gnl|BL_ORD_ID|2625 Tbb1125VSG-54 : Complete : 1392nt : MC : contig Illumina-351	100	100	1392	1392	Cluster 94	1	Cluster 94
D10_mouse1_fat	gon. fat	Mouse 1	TRINITY_DN4_c0_g1_i3_1_43_1531_RC_mouse1_fat_single_cell_D10_plate1_exp2_CGATTGGT+TGTGCAAG	100	680735	680735	gnl|BL_ORD_ID|2612 Tbb1125VSG-40 : Complete : 1488nt : MC : contig Illumina-393	99.8656	99.8656	1488	1488	Cluster 36	1	Cluster 36
D11_mouse1_fat	gon. fat	Mouse 1	TRINITY_DN6_c0_g1_i1_1_0_1341_RC_mouse1_fat_single_cell_D11_plate1_exp2_TCGGTGAA+TGTGCAAG	100	756430	756430	gnl|BL_ORD_ID|2630 Tbb1125VSG-60 : Complete : 1434nt : MC : contig Illumina-12	95.7494	89.5397	1434	1341	Cluster 25	1	Cluster 25
D12_mouse1_fat	gon. fat	Mouse 1	TRINITY_DN0_c0_g1_i2_1_108_1554_RC_mouse1_fat_single_cell_D12_plate1_exp2_TGTAGGTC+TGTGCAAG	100	700771	700771	gnl|BL_ORD_ID|3946 Tbb1125VSG-2044 : Complete : 1446nt : contig PacBio-2580	100	100	1446	1446	Cluster 79	1	Cluster 79
D14_mouse1_fat	gon. fat	Mouse 1	TRINITY_DN0_c0_g1_i4_1_129_1710_mouse1_fat_single_cell_D14_plate1_exp2_CCACGATA+TGTGCAAG	100	640205	640205	gnl|BL_ORD_ID|2639 Tbb1125VSG-71 : Complete : 1527nt : MC : contig Illumina-5072	96.5844	100	1527	1581	Cluster 6	1	Cluster 6
D19_mouse1_fat	gon. fat	Mouse 1	TRINITY_DN1_c0_g1_i1_1_60_1204_mouse1_fat_single_cell_D19_plate1_exp2_TCGAACGA+TGTGCAAG	100	888889	888889	gnl|BL_ORD_ID|2611 Tbb1125VSG-39 : Complete : 1491nt : MC : contig PacBio-677	100	76.727	1491	1144	Cluster 14	1	Cluster 14
D20_mouse1_fat	gon. fat	Mouse 1	TRINITY_DN1_c0_g1_i3_1_110_1511_mouse1_fat_single_cell_D20_plate1_exp2_TGGTAGCA+TGTGCAAG	100	723589	723589	gnl|BL_ORD_ID|6 Tb427VSG-8 : GB Accession AY935574 : 1401nt : Complete : contig90003.	100	100	1401	1401	Cluster 88	1	Cluster 88
D21_mouse1_fat	gon. fat	Mouse 1	TRINITY_DN3_c0_g1_i1_1_94_1540_RC_mouse1_fat_single_cell_D21_plate1_exp2_CACTAACG+TGTGCAAG	100	700771	700771	gnl|BL_ORD_ID|3946 Tbb1125VSG-2044 : Complete : 1446nt : contig PacBio-2580	100	100	1446	1446	Cluster 79	1	Cluster 79
D22_mouse1_fat	gon. fat	Mouse 1	TRINITY_DN8_c0_g1_i1_1_1_1038_RC_mouse1_fat_single_cell_D22_plate1_exp2_TCCAGACT+TGTGCAAG	100	982318	982318	gnl|BL_ORD_ID|2611 Tbb1125VSG-39 : Complete : 1491nt : MC : contig PacBio-677	99.9036	69.4836	1491	1037	Cluster 14	1	Cluster 14
D2_mouse1_fat	gon. fat	Mouse 1	TRINITY_DN4_c0_g1_i5_1_103_1430_mouse1_fat_single_cell_D2_plate1_exp2_CGTACTAG+TGTGCAAG	100	764526	764526	gnl|BL_ORD_ID|3 Tb427VSG-4 : GB Accession V01387 : 1581nt : Complete : contig90001.	98.945	83.0487	1581	1327	Cluster 8	1	Cluster 8
D3_mouse1_fat	gon. fat	Mouse 1	TRINITY_DN4_c0_g1_i1_1_2_1117_RC_mouse1_fat_single_cell_D3_plate1_exp2_TGGTCAAC+TGTGCAAG	100	922509	922509	gnl|BL_ORD_ID|2591 Tbb1125VSG-16 : Complete : 1461nt : MC : contig Illumina-328	97.7578	74.6064	1461	1115	Cluster 41	1	Cluster 41
D6_mouse1_fat	gon. fat	Mouse 1	TRINITY_DN1_c0_g1_i2_1_116_1583_RC_mouse1_fat_single_cell_D6_plate1_exp2_TCGGACTT+TGTGCAAG	100	690608	690608	gnl|BL_ORD_ID|4096 Tbb1125VSG-2564 : N-terminus partial : 1512nt : contig PacBio-102	85.4806	82.9365	1512	1467	Cluster 81	1	Cluster 81
D7_mouse1_fat	gon. fat	Mouse 1	TRINITY_DN37_c0_g1_i1_1_80_1576_mouse1_fat_single_cell_D7_plate1_exp2_ACGTGTAC+TGTGCAAG	100	677048	677048	gnl|BL_ORD_ID|2657 Tbb1125VSG-105 : Complete : 1695nt : contig PacBio-142	99.8663	88.1416	1695	1496	Cluster 67	1	Cluster 67
D8_mouse1_fat	gon. fat	Mouse 1	TRINITY_DN0_c0_g1_i1_1_5_1718_mouse1_fat_single_cell_D8_plate1_exp2_GGATACGT+TGTGCAAG	100	590319	590319	gnl|BL_ORD_ID|2639 Tbb1125VSG-71 : Complete : 1527nt : MC : contig Illumina-5072	89.0251	99.869	1527	1713	Cluster 6	1	Cluster 6
D9_mouse1_fat	gon. fat	Mouse 1	TRINITY_DN10_c0_g1_i2_1_108_1554_RC_mouse1_fat_single_cell_D9_plate1_exp2_CAGAATCG+TGTGCAAG	100	700771	700771	gnl|BL_ORD_ID|3946 Tbb1125VSG-2044 : Complete : 1446nt : contig PacBio-2580	100	100	1446	1446	Cluster 79	1	Cluster 79
E10_mouse1_fat	gon. fat	Mouse 1	TRINITY_DN9_c0_g1_i1_1_94_1249_RC_mouse1_fat_single_cell_E10_plate1_exp2_CGATTGGT+TATAGCGG	100	880282	880282	gnl|BL_ORD_ID|2760 Tbb1125VSG-199 : Complete : 1545nt : contig PacBio-577	100	74.7573	1545	1155	Cluster 11	1	Cluster 11
E13_mouse1_fat	gon. fat	Mouse 1	TRINITY_DN3_c0_g1_i4_1_509_2246_mouse1_fat_single_cell_E13_plate1_exp2_TTGCAGGA+TATAGCGG	100	705219	705219	gnl|BL_ORD_ID|2611 Tbb1125VSG-39 : Complete : 1491nt : MC : contig PacBio-677	54.9223	63.9839	1491	1737	Cluster 4	1	Cluster 4
E15_mouse1_fat	gon. fat	Mouse 1	TRINITY_DN0_c0_g1_i1_1_0_1298_RC_mouse1_fat_single_cell_E15_plate1_exp2_GGCTACAA+TATAGCGG	100	781861	781861	gnl|BL_ORD_ID|3 Tb427VSG-4 : GB Accession V01387 : 1581nt : Complete : contig90001.	98.6133	80.9614	1581	1298	Cluster 8	1	Cluster 8
E16_mouse1_fat	gon. fat	Mouse 1	TRINITY_DN2_c0_g1_i5_1_131_1679_RC_mouse1_fat_single_cell_E16_plate1_exp2_TTGCACTC+TATAGCGG	100	654022	654022	gnl|BL_ORD_ID|4826 Tbb1125VSG-4098 : Complete but atypical GPI site : 1551nt : contig PacBio-2378	88.5659	88.3946	1551	1548	Cluster 38	1	Cluster 38
E17_mouse1_fat	gon. fat	Mouse 1	TRINITY_DN0_c0_g1_i3_1_29_1208_mouse1_fat_single_cell_E17_plate1_exp2_CTCATGTC+TATAGCGG	100	862069	862069	gnl|BL_ORD_ID|3946 Tbb1125VSG-2044 : Complete : 1446nt : contig PacBio-2580	100	81.5353	1446	1179	Cluster 79	1	Cluster 79
E18_mouse1_fat	gon. fat	Mouse 1	TRINITY_DN1_c0_g1_i2_1_80_1297_mouse1_fat_single_cell_E18_plate1_exp2_GAACACTG+TATAGCGG	86.5133	3.12152e+06	3.60813e+06	gnl|BL_ORD_ID|2657 Tbb1125VSG-105 : Complete : 1695nt : contig PacBio-142	100	71.7994	1695	1217	Cluster 67	2	Cluster 67
E18_mouse1_fat	gon. fat	Mouse 1	TRINITY_DN1_c0_g1_i4_1_80_1135_mouse1_fat_single_cell_E18_plate1_exp2_GAACACTG+TATAGCGG	13.4867	486618	3.60813e+06	gnl|BL_ORD_ID|2657 Tbb1125VSG-105 : Complete : 1695nt : contig PacBio-142	94.6919	58.9381	1695	1055	Cluster 196	2	Cluster 67
E23_mouse1_fat	gon. fat	Mouse 1	TRINITY_DN3_c0_g1_i1_1_53_1634_RC_mouse1_fat_single_cell_E23_plate1_exp2_TAGCGCTT+TATAGCGG	100	640205	640205	gnl|BL_ORD_ID|2639 Tbb1125VSG-71 : Complete : 1527nt : MC : contig Illumina-5072	96.5212	99.9345	1527	1581	Cluster 6	1	Cluster 6
E24_mouse1_fat	gon. fat	Mouse 1	TRINITY_DN1_c0_g1_i6_1_0_1488_RC_mouse1_fat_single_cell_E24_plate1_exp2_TACCGATG+TATAGCGG	100	680735	680735	gnl|BL_ORD_ID|3 Tb427VSG-4 : GB Accession V01387 : 1581nt : Complete : contig90001.	99.0591	93.2321	1581	1488	Cluster 8	1	Cluster 8
E3_mouse1_fat	gon. fat	Mouse 1	TRINITY_DN0_c0_g1_i1_1_383_1775_mouse1_fat_single_cell_E3_plate1_exp2_TGGTCAAC+TATAGCGG	100	728332	728332	gnl|BL_ORD_ID|2625 Tbb1125VSG-54 : Complete : 1392nt : MC : contig Illumina-351	100	100	1392	1392	Cluster 94	1	Cluster 94
E4_mouse1_fat	gon. fat	Mouse 1	TRINITY_DN0_c0_g1_i4_1_2_1261_RC_mouse1_fat_single_cell_E4_plate1_exp2_TGACCAAG+TATAGCGG	100	806452	806452	gnl|BL_ORD_ID|3 Tb427VSG-4 : GB Accession V01387 : 1581nt : Complete : contig90001.	98.888	78.7476	1581	1259	Cluster 8	1	Cluster 8
E6_mouse1_fat	gon. fat	Mouse 1	TRINITY_DN0_c0_g1_i8_1_80_1547_RC_mouse1_fat_single_cell_E6_plate1_exp2_TCGGACTT+TATAGCGG	100	690608	690608	gnl|BL_ORD_ID|4096 Tbb1125VSG-2564 : N-terminus partial : 1512nt : contig PacBio-102	85.4806	82.9365	1512	1467	Cluster 81	1	Cluster 81
E8_mouse1_fat	gon. fat	Mouse 1	TRINITY_DN0_c0_g1_i1_1_2_1337_RC_mouse1_fat_single_cell_E8_plate1_exp2_GGATACGT+TATAGCGG	100	759878	759878	gnl|BL_ORD_ID|2611 Tbb1125VSG-39 : Complete : 1491nt : MC : contig PacBio-677	100	89.5372	1491	1335	Cluster 14	1	Cluster 14
F11_mouse1_fat	gon. fat	Mouse 1	TRINITY_DN0_c0_g1_i1_1_116_1613_RC_mouse1_fat_single_cell_F11_plate1_exp2_TCGGTGAA+CCTGCTAA	100	676590	676590	gnl|BL_ORD_ID|2971 Tbb1125VSG-421 : Complete : 1392nt : contig PacBio-2904	92.986	100	1392	1497	Cluster 54	1	Cluster 54
F12_mouse1_fat	gon. fat	Mouse 1	TRINITY_DN0_c0_g1_i1_1_0_1194_RC_mouse1_fat_single_cell_F12_plate1_exp2_TGTAGGTC+CCTGCTAA	100	851064	851064	gnl|BL_ORD_ID|2971 Tbb1125VSG-421 : Complete : 1392nt : contig PacBio-2904	99.5812	85.4167	1392	1194	Cluster 100	1	Cluster 100
F14_mouse1_fat	gon. fat	Mouse 1	TRINITY_DN0_c0_g1_i5_1_422_1495_mouse1_fat_single_cell_F14_plate1_exp2_CCACGATA+CCTGCTAA	100	951475	951475	gnl|BL_ORD_ID|2625 Tbb1125VSG-54 : Complete : 1392nt : MC : contig Illumina-351	98.3225	75.7902	1392	1073	Cluster 94	1	Cluster 94
F17_mouse1_fat	gon. fat	Mouse 1	TRINITY_DN1_c0_g1_i1_1_29_1070_mouse1_fat_single_cell_F17_plate1_exp2_CTCATGTC+CCTGCTAA	100	978473	978473	gnl|BL_ORD_ID|3946 Tbb1125VSG-2044 : Complete : 1446nt : contig PacBio-2580	100	71.9917	1446	1041	Cluster 79	1	Cluster 79
F18_mouse1_fat	gon. fat	Mouse 1	TRINITY_DN0_c0_g1_i2_1_50_1601_mouse1_fat_single_cell_F18_plate1_exp2_GAACACTG+CCTGCTAA	100	652741	652741	gnl|BL_ORD_ID|2631 Tbb1125VSG-62 : Complete : 1551nt : MC : contig Illumina-274	100	100	1551	1551	Cluster 26	1	Cluster 26
F19_mouse1_fat	gon. fat	Mouse 1	TRINITY_DN1_c0_g1_i4_1_120_1527_RC_mouse1_fat_single_cell_F19_plate1_exp2_TCGAACGA+CCTGCTAA	100	720461	720461	gnl|BL_ORD_ID|4096 Tbb1125VSG-2564 : N-terminus partial : 1512nt : contig PacBio-102	89.0547	82.8704	1512	1407	Cluster 81	1	Cluster 81
F20_mouse1_fat	gon. fat	Mouse 1	TRINITY_DN0_c0_g1_i1_1_49_1316_mouse1_fat_single_cell_F20_plate1_exp2_TGGTAGCA+CCTGCTAA	100	801282	801282	gnl|BL_ORD_ID|2630 Tbb1125VSG-60 : Complete : 1434nt : MC : contig Illumina-12	99.8421	88.2148	1434	1267	Cluster 25	1	Cluster 25
F24_mouse1_fat	gon. fat	Mouse 1	TRINITY_DN0_c0_g1_i1_1_1_1429_RC_mouse1_fat_single_cell_F24_plate1_exp2_TACCGATG+CCTGCTAA	100	709723	709723	gnl|BL_ORD_ID|2611 Tbb1125VSG-39 : Complete : 1491nt : MC : contig PacBio-677	94.5378	90.5433	1491	1428	Cluster 97	1	Cluster 97
F2_mouse1_fat	gon. fat	Mouse 1	TRINITY_DN0_c0_g1_i4_1_66_1489_mouse1_fat_single_cell_F2_plate1_exp2_CGTACTAG+CCTGCTAA	100	712251	712251	gnl|BL_ORD_ID|2657 Tbb1125VSG-105 : Complete : 1695nt : contig PacBio-142	99.9297	83.8938	1695	1423	Cluster 67	1	Cluster 67
F7_mouse1_fat	gon. fat	Mouse 1	TRINITY_DN0_c0_g1_i5_1_108_1557_RC_mouse1_fat_single_cell_F7_plate1_exp2_ACGTGTAC+CCTGCTAA	100	699301	699301	gnl|BL_ORD_ID|2595 Tbb1125VSG-22 : Complete : 1449nt : MC : contig Illumina-298	100	100	1449	1449	Cluster 87	1	Cluster 87
F8_mouse1_fat	gon. fat	Mouse 1	TRINITY_DN2_c0_g1_i1_1_56_1485_mouse1_fat_single_cell_F8_plate1_exp2_GGATACGT+CCTGCTAA	100	709220	709220	gnl|BL_ORD_ID|2611 Tbb1125VSG-39 : Complete : 1491nt : MC : contig PacBio-677	100	95.8417	1491	1429	Cluster 14	1	Cluster 14
F9_mouse1_fat	gon. fat	Mouse 1	TRINITY_DN2_c0_g1_i2_1_147_1593_RC_mouse1_fat_single_cell_F9_plate1_exp2_CAGAATCG+CCTGCTAA	100	700771	700771	gnl|BL_ORD_ID|4977 Tbb1125VSG-4247 : Complete but extended : 1470nt : contig PacBio-237	99.7234	98.0952	1470	1446	Cluster 78	1	Cluster 78
G10_mouse1_fat	gon. fat	Mouse 1	TRINITY_DN2_c0_g1_i4_1_126_1518_mouse1_fat_single_cell_G10_plate1_exp2_CGATTGGT+CCAATGGA	100	728332	728332	gnl|BL_ORD_ID|2783 Tbb1125VSG-224 : Complete : 1518nt : contig PacBio-2411	78.8793	72.332	1518	1392	Cluster 118	1	Cluster 118
G11_mouse1_fat	gon. fat	Mouse 1	TRINITY_DN8_c0_g1_i1_1_78_1454_mouse1_fat_single_cell_G11_plate1_exp2_TCGGTGAA+CCAATGGA	100	736920	736920	gnl|BL_ORD_ID|2682 Tbb1125VSG-129 : Complete : 1596nt : contig PacBio-249	100	86.2155	1596	1376	Cluster 18	1	Cluster 18
G12_mouse1_fat	gon. fat	Mouse 1	TRINITY_DN4_c0_g1_i1_1_120_1554_RC_mouse1_fat_single_cell_G12_plate1_exp2_TGTAGGTC+CCAATGGA	100	706714	706714	gnl|BL_ORD_ID|2630 Tbb1125VSG-60 : Complete : 1434nt : MC : contig Illumina-12	100	100	1434	1434	Cluster 25	1	Cluster 25
G13_mouse1_fat	gon. fat	Mouse 1	TRINITY_DN1_c0_g1_i18_1_67_1690_mouse1_fat_single_cell_G13_plate1_exp2_TTGCAGGA+CCAATGGA	100	623441	623441	gnl|BL_ORD_ID|2760 Tbb1125VSG-199 : Complete : 1545nt : contig PacBio-577	95.1941	100	1545	1623	Cluster 11	1	Cluster 11
G15_mouse1_fat	gon. fat	Mouse 1	TRINITY_DN9_c0_g1_i1_1_1_878_RC_mouse1_fat_single_cell_G15_plate1_exp2_GGCTACAA+CCAATGGA	100	1.1655e+06	1.1655e+06	gnl|BL_ORD_ID|5310 Tbb1125VSG-4871.3 : N-terminus partial : 1320nt : Duplicate : contig PacBio-247	99.2018	65.9091	1320	877	Cluster 245	1	Cluster 245
G16_mouse1_fat	gon. fat	Mouse 1	TRINITY_DN0_c0_g1_i1_1_0_1595_RC_mouse1_fat_single_cell_G16_plate1_exp2_TTGCACTC+CCAATGGA	100	635728	635728	gnl|BL_ORD_ID|2611 Tbb1125VSG-39 : Complete : 1491nt : MC : contig PacBio-677	93.2288	99.7317	1491	1595	Cluster 20	1	Cluster 20
G1_mouse1_fat	gon. fat	Mouse 1	TRINITY_DN0_c0_g1_i1_1_96_1253_mouse1_fat_single_cell_G1_plate1_exp2_TAAGGCGA+CCAATGGA	100	878735	878735	gnl|BL_ORD_ID|2760 Tbb1125VSG-199 : Complete : 1545nt : contig PacBio-577	93.2584	69.8382	1545	1157	Cluster 11	1	Cluster 11
G21_mouse1_fat	gon. fat	Mouse 1	TRINITY_DN0_c0_g1_i2_1_233_1472_mouse1_fat_single_cell_G21_plate1_exp2_CACTAACG+CCAATGGA	100	819672	819672	gnl|BL_ORD_ID|2673 Tbb1125VSG-119 : Complete : 1605nt : contig PacBio-107	98.9508	76.3863	1605	1239	Cluster 165	1	Cluster 165
G22_mouse1_fat	gon. fat	Mouse 1	TRINITY_DN2_c0_g1_i1_1_55_1237_RC_mouse1_fat_single_cell_G22_plate1_exp2_TCCAGACT+CCAATGGA	100	859845	859845	gnl|BL_ORD_ID|2595 Tbb1125VSG-22 : Complete : 1449nt : MC : contig Illumina-298	99.9154	81.5045	1449	1182	Cluster 87	1	Cluster 87
G5_mouse1_fat	gon. fat	Mouse 1	TRINITY_DN0_c0_g1_i1_1_102_1108_mouse1_fat_single_cell_G5_plate1_exp2_TCGTGGTA+CCAATGGA	100	1.01317e+06	1.01317e+06	gnl|BL_ORD_ID|3 Tb427VSG-4 : GB Accession V01387 : 1581nt : Complete : contig90001.	98.7078	62.8083	1581	1006	Cluster 8	1	Cluster 8
G6_mouse1_fat	gon. fat	Mouse 1	TRINITY_DN1_c0_g1_i1_1_0_871_RC_mouse1_fat_single_cell_G6_plate1_exp2_TCGGACTT+CCAATGGA	100	1.17371e+06	1.17371e+06	gnl|BL_ORD_ID|3781 Tbb1125VSG-1654 : Complete : 1551nt : contig PacBio-2451	100	56.1573	1551	871	Cluster 3	1	Cluster 3
G7_mouse1_fat	gon. fat	Mouse 1	TRINITY_DN0_c0_g1_i1_1_56_1445_mouse1_fat_single_cell_G7_plate1_exp2_ACGTGTAC+CCAATGGA	100	736920	736920	gnl|BL_ORD_ID|2611 Tbb1125VSG-39 : Complete : 1491nt : MC : contig PacBio-677	98.2001	91.4822	1491	1389	Cluster 97	1	Cluster 97
G9_mouse1_fat	gon. fat	Mouse 1	TRINITY_DN0_c0_g1_i1_1_75_1467_mouse1_fat_single_cell_G9_plate1_exp2_CAGAATCG+CCAATGGA	100	728332	728332	gnl|BL_ORD_ID|2625 Tbb1125VSG-54 : Complete : 1392nt : MC : contig Illumina-351	100	100	1392	1392	Cluster 94	1	Cluster 94
H11_mouse1_fat	gon. fat	Mouse 1	TRINITY_DN0_c0_g1_i1_1_86_1667_RC_mouse1_fat_single_cell_H11_plate1_exp2_TCGGTGAA+CGTCATCT	100	640205	640205	gnl|BL_ORD_ID|2639 Tbb1125VSG-71 : Complete : 1527nt : MC : contig Illumina-5072	96.5212	99.9345	1527	1581	Cluster 6	1	Cluster 6
H12_mouse1_fat	gon. fat	Mouse 1	TRINITY_DN0_c0_g1_i3_1_173_1754_RC_mouse1_fat_single_cell_H12_plate1_exp2_TGTAGGTC+CGTCATCT	100	640205	640205	gnl|BL_ORD_ID|2639 Tbb1125VSG-71 : Complete : 1527nt : MC : contig Illumina-5072	96.5844	100	1527	1581	Cluster 6	1	Cluster 6
H13_mouse1_fat	gon. fat	Mouse 1	TRINITY_DN17_c0_g1_i4_1_53_1487_mouse1_fat_single_cell_H13_plate1_exp2_TTGCAGGA+CGTCATCT	100	706714	706714	gnl|BL_ORD_ID|2630 Tbb1125VSG-60 : Complete : 1434nt : MC : contig Illumina-12	100	100	1434	1434	Cluster 25	1	Cluster 25
H14_mouse1_fat	gon. fat	Mouse 1	TRINITY_DN4_c0_g1_i1_1_132_1623_RC_mouse1_fat_single_cell_H14_plate1_exp2_CCACGATA+CGTCATCT	100	679348	679348	gnl|BL_ORD_ID|2611 Tbb1125VSG-39 : Complete : 1491nt : MC : contig PacBio-677	99.5305	99.5305	1491	1491	Cluster 14	1	Cluster 14
H15_mouse1_fat	gon. fat	Mouse 1	TRINITY_DN12_c0_g1_i2_1_91_1672_RC_mouse1_fat_single_cell_H15_plate1_exp2_GGCTACAA+CGTCATCT	100	640205	640205	gnl|BL_ORD_ID|2639 Tbb1125VSG-71 : Complete : 1527nt : MC : contig Illumina-5072	96.5844	100	1527	1581	Cluster 6	1	Cluster 6
H21_mouse1_fat	gon. fat	Mouse 1	TRINITY_DN30_c0_g1_i6_1_104_1550_RC_mouse1_fat_single_cell_H21_plate1_exp2_CACTAACG+CGTCATCT	100	700771	700771	gnl|BL_ORD_ID|3946 Tbb1125VSG-2044 : Complete : 1446nt : contig PacBio-2580	99.8617	99.8617	1446	1446	Cluster 79	1	Cluster 79
H23_mouse1_fat	gon. fat	Mouse 1	TRINITY_DN2_c0_g1_i4_1_68_1309_mouse1_fat_single_cell_H23_plate1_exp2_TAGCGCTT+CGTCATCT	100	818331	818331	gnl|BL_ORD_ID|2640 Tbb1125VSG-72 : Complete : 1521nt : MC : contig Illumina-7600	96.0516	78.3695	1521	1241	Cluster 163	1	Cluster 163
H3_mouse1_fat	gon. fat	Mouse 1	TRINITY_DN0_c0_g1_i4_1_0_1130_RC_mouse1_fat_single_cell_H3_plate1_exp2_TGGTCAAC+CGTCATCT	100	900090	900090	gnl|BL_ORD_ID|2591 Tbb1125VSG-16 : Complete : 1461nt : MC : contig Illumina-328	100	77.3443	1461	1130	Cluster 41	1	Cluster 41
H4_mouse1_fat	gon. fat	Mouse 1	TRINITY_DN0_c0_g1_i2_1_0_940_RC_mouse1_fat_single_cell_H4_plate1_exp2_TGACCAAG+CGTCATCT	100	1.08578e+06	1.08578e+06	gnl|BL_ORD_ID|2625 Tbb1125VSG-54 : Complete : 1392nt : MC : contig Illumina-351	100	67.5287	1392	940	Cluster 94	1	Cluster 94
H5_mouse1_fat	gon. fat	Mouse 1	TRINITY_DN0_c0_g1_i5_1_73_1288_mouse1_fat_single_cell_H5_plate1_exp2_TCGTGGTA+CGTCATCT	100	836120	836120	gnl|BL_ORD_ID|2595 Tbb1125VSG-22 : Complete : 1449nt : MC : contig Illumina-298	99.9177	83.7819	1449	1215	Cluster 87	1	Cluster 87
H9_mouse1_fat	gon. fat	Mouse 1	TRINITY_DN18_c0_g1_i2_1_47_1410_mouse1_fat_single_cell_H9_plate1_exp2_CAGAATCG+CGTCATCT	100	745712	745712	gnl|BL_ORD_ID|3781 Tbb1125VSG-1654 : Complete : 1551nt : contig PacBio-2451	98.8261	86.8472	1551	1363	Cluster 3	1	Cluster 3
I10_mouse1_fat	gon. fat	Mouse 1	TRINITY_DN0_c0_g1_i1_1_108_1575_RC_mouse1_fat_single_cell_I10_plate1_exp2_CGATTGGT+GCACTTGT	100	690608	690608	gnl|BL_ORD_ID|4096 Tbb1125VSG-2564 : N-terminus partial : 1512nt : contig PacBio-102	85.4806	82.9365	1512	1467	Cluster 81	1	Cluster 81
I11_mouse1_fat	gon. fat	Mouse 1	TRINITY_DN1_c0_g1_i6_1_42_1509_mouse1_fat_single_cell_I11_plate1_exp2_TCGGTGAA+GCACTTGT	100	690608	690608	gnl|BL_ORD_ID|4096 Tbb1125VSG-2564 : N-terminus partial : 1512nt : contig PacBio-102	85.4806	82.9365	1512	1467	Cluster 81	1	Cluster 81
I12_mouse1_fat	gon. fat	Mouse 1	TRINITY_DN2_c0_g1_i4_1_60_1551_mouse1_fat_single_cell_I12_plate1_exp2_TGTAGGTC+GCACTTGT	100	679348	679348	gnl|BL_ORD_ID|2611 Tbb1125VSG-39 : Complete : 1491nt : MC : contig PacBio-677	100	100	1491	1491	Cluster 14	1	Cluster 14
I13_mouse1_fat	gon. fat	Mouse 1	TRINITY_DN0_c0_g1_i1_1_107_1703_RC_mouse1_fat_single_cell_I13_plate1_exp2_TTGCAGGA+GCACTTGT	100	634115	634115	gnl|BL_ORD_ID|2682 Tbb1125VSG-129 : Complete : 1596nt : contig PacBio-249	100	100	1596	1596	Cluster 18	1	Cluster 18
I14_mouse1_fat	gon. fat	Mouse 1	TRINITY_DN0_c0_g1_i2_1_46_1627_RC_mouse1_fat_single_cell_I14_plate1_exp2_CCACGATA+GCACTTGT	100	640205	640205	gnl|BL_ORD_ID|2639 Tbb1125VSG-71 : Complete : 1527nt : MC : contig Illumina-5072	96.5844	100	1527	1581	Cluster 6	1	Cluster 6
I15_mouse1_fat	gon. fat	Mouse 1	TRINITY_DN26_c0_g1_i5_1_2_1087_RC_mouse1_fat_single_cell_I15_plate1_exp2_GGCTACAA+GCACTTGT	100	938086	938086	gnl|BL_ORD_ID|3223 Tbb1125VSG-1128 : N-terminus partial : 1425nt : contig PacBio-195	100	76.1404	1425	1085	Cluster 15	1	Cluster 15
I16_mouse1_fat	gon. fat	Mouse 1	TRINITY_DN0_c0_g1_i1_1_2_956_RC_mouse1_fat_single_cell_I16_plate1_exp2_TTGCACTC+GCACTTGT	100	1.06952e+06	1.06952e+06	gnl|BL_ORD_ID|3712 Tbb1125VSG-1588 : N-terminus partial : 804nt : contig PacBio-24	68.4486	81.2189	804	954	Cluster 119	1	Cluster 119
I1_mouse1_fat	gon. fat	Mouse 1	TRINITY_DN0_c0_g1_i4_1_230_1727_mouse1_fat_single_cell_I1_plate1_exp2_TAAGGCGA+GCACTTGT	100	676590	676590	gnl|BL_ORD_ID|2616 Tbb1125VSG-43.1 : Complete : 1497nt : Duplicate : contig Illumina-5219	99.9332	99.9332	1497	1497	Cluster 31	1	Cluster 31
I24_mouse1_fat	gon. fat	Mouse 1	TRINITY_DN6_c0_g1_i8_1_1_917_RC_mouse1_fat_single_cell_I24_plate1_exp2_TACCGATG+GCACTTGT	100	1.11483e+06	1.11483e+06	gnl|BL_ORD_ID|2631 Tbb1125VSG-62 : Complete : 1551nt : MC : contig Illumina-274	96.3974	56.931	1551	916	Cluster 26	1	Cluster 26
I2_mouse1_fat	gon. fat	Mouse 1	TRINITY_DN3_c0_g1_i1_1_1_1078_RC_mouse1_fat_single_cell_I2_plate1_exp2_CGTACTAG+GCACTTGT	100	945179	945179	gnl|BL_ORD_ID|2682 Tbb1125VSG-129 : Complete : 1596nt : contig PacBio-249	100	67.4812	1596	1077	Cluster 18	1	Cluster 18
I4_mouse1_fat	gon. fat	Mouse 1	TRINITY_DN0_c0_g1_i1_1_0_1399_RC_mouse1_fat_single_cell_I4_plate1_exp2_TGACCAAG+GCACTTGT	100	724638	724638	gnl|BL_ORD_ID|2682 Tbb1125VSG-129 : Complete : 1596nt : contig PacBio-249	99.9285	87.594	1596	1399	Cluster 18	1	Cluster 18
I5_mouse1_fat	gon. fat	Mouse 1	TRINITY_DN1_c0_g1_i2_1_49_1192_mouse1_fat_single_cell_I5_plate1_exp2_TCGTGGTA+GCACTTGT	100	889680	889680	gnl|BL_ORD_ID|2630 Tbb1125VSG-60 : Complete : 1434nt : MC : contig Illumina-12	96.5879	76.9874	1434	1143	Cluster 179	1	Cluster 179
I6_mouse1_fat	gon. fat	Mouse 1	TRINITY_DN2_c0_g1_i1_1_50_1401_mouse1_fat_single_cell_I6_plate1_exp2_TCGGACTT+GCACTTGT	100	750751	750751	gnl|BL_ORD_ID|2631 Tbb1125VSG-62 : Complete : 1551nt : MC : contig Illumina-274	99.3338	86.5248	1551	1351	Cluster 26	1	Cluster 26
I7_mouse1_fat	gon. fat	Mouse 1	TRINITY_DN0_c0_g1_i3_1_407_1547_RC_mouse1_fat_single_cell_I7_plate1_exp2_ACGTGTAC+GCACTTGT	100	892061	892061	gnl|BL_ORD_ID|2595 Tbb1125VSG-22 : Complete : 1449nt : MC : contig Illumina-298	100	78.6749	1449	1140	Cluster 87	1	Cluster 87
I8_mouse1_fat	gon. fat	Mouse 1	TRINITY_DN0_c0_g1_i5_1_149_1550_RC_mouse1_fat_single_cell_I8_plate1_exp2_GGATACGT+GCACTTGT	100	723589	723589	gnl|BL_ORD_ID|6 Tb427VSG-8 : GB Accession AY935574 : 1401nt : Complete : contig90003.	100	100	1401	1401	Cluster 88	1	Cluster 88
I9_mouse1_fat	gon. fat	Mouse 1	TRINITY_DN22_c0_g1_i4_1_132_1524_RC_mouse1_fat_single_cell_I9_plate1_exp2_CAGAATCG+GCACTTGT	100	728332	728332	gnl|BL_ORD_ID|2971 Tbb1125VSG-421 : Complete : 1392nt : contig PacBio-2904	100	100	1392	1392	Cluster 100	1	Cluster 100
J10_mouse1_fat	gon. fat	Mouse 1	TRINITY_DN0_c0_g1_i3_1_53_1487_mouse1_fat_single_cell_J10_plate1_exp2_CGATTGGT+GGCGAATA	100	706714	706714	gnl|BL_ORD_ID|2630 Tbb1125VSG-60 : Complete : 1434nt : MC : contig Illumina-12	100	100	1434	1434	Cluster 25	1	Cluster 25
J11_mouse1_fat	gon. fat	Mouse 1	TRINITY_DN0_c0_g1_i1_1_77_1430_RC_mouse1_fat_single_cell_J11_plate1_exp2_TCGGTGAA+GGCGAATA	100	749625	749625	gnl|BL_ORD_ID|2639 Tbb1125VSG-71 : Complete : 1527nt : MC : contig Illumina-5072	100	88.6051	1527	1353	Cluster 6	1	Cluster 6
J13_mouse1_fat	gon. fat	Mouse 1	TRINITY_DN1_c0_g1_i1_1_60_1551_mouse1_fat_single_cell_J13_plate1_exp2_TTGCAGGA+GGCGAATA	100	679348	679348	gnl|BL_ORD_ID|2611 Tbb1125VSG-39 : Complete : 1491nt : MC : contig PacBio-677	100	100	1491	1491	Cluster 14	1	Cluster 14
J15_mouse1_fat	gon. fat	Mouse 1	TRINITY_DN1_c0_g1_i2_1_46_1597_RC_mouse1_fat_single_cell_J15_plate1_exp2_GGCTACAA+GGCGAATA	100	652741	652741	gnl|BL_ORD_ID|2631 Tbb1125VSG-62 : Complete : 1551nt : MC : contig Illumina-274	99.9355	99.9355	1551	1551	Cluster 26	1	Cluster 26
J16_mouse1_fat	gon. fat	Mouse 1	TRINITY_DN1_c0_g1_i1_1_2_1084_RC_mouse1_fat_single_cell_J16_plate1_exp2_TTGCACTC+GGCGAATA	100	940734	940734	gnl|BL_ORD_ID|2630 Tbb1125VSG-60 : Complete : 1434nt : MC : contig Illumina-12	100	75.4533	1434	1082	Cluster 25	1	Cluster 25
J1_mouse1_fat	gon. fat	Mouse 1	TRINITY_DN1_c0_g1_i5_1_0_1346_RC_mouse1_fat_single_cell_J1_plate1_exp2_TAAGGCGA+GGCGAATA	100	753579	753579	gnl|BL_ORD_ID|2640 Tbb1125VSG-72 : Complete : 1521nt : MC : contig Illumina-7600	99.9257	88.4287	1521	1346	Cluster 50	1	Cluster 50
J21_mouse1_fat	gon. fat	Mouse 1	TRINITY_DN7_c0_g1_i2_1_105_1686_mouse1_fat_single_cell_J21_plate1_exp2_CACTAACG+GGCGAATA	100	640205	640205	gnl|BL_ORD_ID|2639 Tbb1125VSG-71 : Complete : 1527nt : MC : contig Illumina-5072	96.5844	100	1527	1581	Cluster 6	1	Cluster 6
J23_mouse1_fat	gon. fat	Mouse 1	TRINITY_DN0_c0_g1_i1_1_42_1620_RC_mouse1_fat_single_cell_J23_plate1_exp2_TAGCGCTT+GGCGAATA	100	3.92157e+06	3.92157e+06	gnl|BL_ORD_ID|2631 Tbb1125VSG-62 : Complete : 1551nt : MC : contig Illumina-274	98.1622	99.8711	1551	1578	Cluster 26	1	Cluster 26
J2_mouse1_fat	gon. fat	Mouse 1	TRINITY_DN0_c0_g1_i1_1_80_1289_mouse1_fat_single_cell_J2_plate1_exp2_CGTACTAG+GGCGAATA	100	840336	840336	gnl|BL_ORD_ID|2783 Tbb1125VSG-224 : Complete : 1518nt : contig PacBio-2411	89.0819	70.9486	1518	1209	Cluster 118	1	Cluster 118
J3_mouse1_fat	gon. fat	Mouse 1	TRINITY_DN1_c0_g1_i6_1_1_975_RC_mouse1_fat_single_cell_J3_plate1_exp2_TGGTCAAC+GGCGAATA	100	1.04712e+06	1.04712e+06	gnl|BL_ORD_ID|2639 Tbb1125VSG-71 : Complete : 1527nt : MC : contig Illumina-5072	99.1786	63.2613	1527	974	Cluster 8	1	Cluster 8
J6_mouse1_fat	gon. fat	Mouse 1	TRINITY_DN0_c0_g1_i4_1_64_1215_mouse1_fat_single_cell_J6_plate1_exp2_TCGGACTT+GGCGAATA	100	883392	883392	gnl|BL_ORD_ID|2591 Tbb1125VSG-16 : Complete : 1461nt : MC : contig Illumina-328	100	78.7817	1461	1151	Cluster 41	1	Cluster 41
J7_mouse1_fat	gon. fat	Mouse 1	TRINITY_DN2_c0_g1_i1_1_79_1525_RC_mouse1_fat_single_cell_J7_plate1_exp2_ACGTGTAC+GGCGAATA	100	700771	700771	gnl|BL_ORD_ID|4977 Tbb1125VSG-4247 : Complete but extended : 1470nt : contig PacBio-237	99.7234	98.0952	1470	1446	Cluster 78	1	Cluster 78
J8_mouse1_fat	gon. fat	Mouse 1	TRINITY_DN0_c0_g1_i1_1_119_1553_RC_mouse1_fat_single_cell_J8_plate1_exp2_GGATACGT+GGCGAATA	100	706714	706714	gnl|BL_ORD_ID|2630 Tbb1125VSG-60 : Complete : 1434nt : MC : contig Illumina-12	100	100	1434	1434	Cluster 25	1	Cluster 25
J9_mouse1_fat	gon. fat	Mouse 1	TRINITY_DN14_c0_g1_i1_1_113_1610_RC_mouse1_fat_single_cell_J9_plate1_exp2_CAGAATCG+GGCGAATA	100	604989	604989	gnl|BL_ORD_ID|2616 Tbb1125VSG-43.1 : Complete : 1497nt : Duplicate : contig Illumina-5219	100	100	1497	1497	Cluster 31	1	Cluster 31
K10_mouse1_fat	gon. fat	Mouse 1	TRINITY_DN17_c0_g1_i1_1_107_1286_mouse1_fat_single_cell_K10_plate1_exp2_CGATTGGT+GAGAACCA	100	862069	862069	gnl|BL_ORD_ID|3751 Tbb1125VSG-1623 : N-terminus partial : 768nt : contig PacBio-150	57.9304	88.9323	768	1179	Cluster 178	1	Cluster 178
K11_mouse1_fat	gon. fat	Mouse 1	TRINITY_DN1_c0_g1_i4_1_78_1515_RC_mouse1_fat_single_cell_K11_plate1_exp2_TCGGTGAA+GAGAACCA	100	705219	705219	gnl|BL_ORD_ID|2630 Tbb1125VSG-60 : Complete : 1434nt : MC : contig Illumina-12	97.1468	97.3501	1434	1437	Cluster 92	1	Cluster 92
K13_mouse1_fat	gon. fat	Mouse 1	TRINITY_DN0_c0_g1_i1_1_127_1519_RC_mouse1_fat_single_cell_K13_plate1_exp2_TTGCAGGA+GAGAACCA	100	728332	728332	gnl|BL_ORD_ID|2625 Tbb1125VSG-54 : Complete : 1392nt : MC : contig Illumina-351	100	100	1392	1392	Cluster 94	1	Cluster 94
K14_mouse1_fat	gon. fat	Mouse 1	TRINITY_DN0_c0_g1_i1_1_108_1704_RC_mouse1_fat_single_cell_K14_plate1_exp2_CCACGATA+GAGAACCA	100	634115	634115	gnl|BL_ORD_ID|2682 Tbb1125VSG-129 : Complete : 1596nt : contig PacBio-249	100	100	1596	1596	Cluster 18	1	Cluster 18
K16_mouse1_fat	gon. fat	Mouse 1	TRINITY_DN1_c0_g1_i1_1_0_993_RC_mouse1_fat_single_cell_K16_plate1_exp2_TTGCACTC+GAGAACCA	100	1.02669e+06	1.02669e+06	gnl|BL_ORD_ID|2591 Tbb1125VSG-16 : Complete : 1461nt : MC : contig Illumina-328	100	67.9671	1461	993	Cluster 41	1	Cluster 41
K17_mouse1_fat	gon. fat	Mouse 1	TRINITY_DN0_c0_g1_i1_1_0_1349_RC_mouse1_fat_single_cell_K17_plate1_exp2_CTCATGTC+GAGAACCA	100	751880	751880	gnl|BL_ORD_ID|4977 Tbb1125VSG-4247 : Complete but extended : 1470nt : contig PacBio-237	96.1453	88.2313	1470	1349	Cluster 137	1	Cluster 137
K1_mouse1_fat	gon. fat	Mouse 1	TRINITY_DN3_c0_g1_i1_1_103_1594_RC_mouse1_fat_single_cell_K1_plate1_exp2_TAAGGCGA+GAGAACCA	100	679348	679348	gnl|BL_ORD_ID|2611 Tbb1125VSG-39 : Complete : 1491nt : MC : contig PacBio-677	100	100	1491	1491	Cluster 14	1	Cluster 14
K24_mouse1_fat	gon. fat	Mouse 1	TRINITY_DN0_c0_g1_i2_1_145_1579_RC_mouse1_fat_single_cell_K24_plate1_exp2_TACCGATG+GAGAACCA	100	706714	706714	gnl|BL_ORD_ID|2630 Tbb1125VSG-60 : Complete : 1434nt : MC : contig Illumina-12	100	100	1434	1434	Cluster 25	1	Cluster 25
K3_mouse1_fat	gon. fat	Mouse 1	TRINITY_DN0_c0_g1_i1_1_42_988_mouse1_fat_single_cell_K3_plate1_exp2_TGGTCAAC+GAGAACCA	100	1.07875e+06	1.07875e+06	gnl|BL_ORD_ID|2611 Tbb1125VSG-39 : Complete : 1491nt : MC : contig PacBio-677	99.8943	63.3803	1491	946	Cluster 14	1	Cluster 14
K6_mouse1_fat	gon. fat	Mouse 1	TRINITY_DN1_c0_g1_i1_1_102_1536_RC_mouse1_fat_single_cell_K6_plate1_exp2_TCGGACTT+GAGAACCA	100	706714	706714	gnl|BL_ORD_ID|2630 Tbb1125VSG-60 : Complete : 1434nt : MC : contig Illumina-12	100	100	1434	1434	Cluster 25	1	Cluster 25
K7_mouse1_fat	gon. fat	Mouse 1	TRINITY_DN1_c0_g1_i1_1_67_1528_mouse1_fat_single_cell_K7_plate1_exp2_ACGTGTAC+GAGAACCA	100	693481	693481	gnl|BL_ORD_ID|2591 Tbb1125VSG-16 : Complete : 1461nt : MC : contig Illumina-328	100	100	1461	1461	Cluster 41	1	Cluster 41
K8_mouse1_fat	gon. fat	Mouse 1	TRINITY_DN25_c0_g1_i14_1_0_1560_RC_mouse1_fat_single_cell_K8_plate1_exp2_GGATACGT+GAGAACCA	100	651042	651042	gnl|BL_ORD_ID|2612 Tbb1125VSG-40 : Complete : 1488nt : MC : contig Illumina-393	94.8077	99.3952	1488	1560	Cluster 30	1	Cluster 30
K9_mouse1_fat	gon. fat	Mouse 1	TRINITY_DN9_c0_g1_i2_1_71_1496_RC_mouse1_fat_single_cell_K9_plate1_exp2_CAGAATCG+GAGAACCA	100	711237	711237	gnl|BL_ORD_ID|2951 Tbb1125VSG-393 : Complete : 1425nt : contig Illumina-7844	99.7193	99.7193	1425	1425	Cluster 98	1	Cluster 98
L10_mouse1_fat	gon. fat	Mouse 1	TRINITY_DN0_c0_g1_i5_1_165_1638_RC_mouse1_fat_single_cell_L10_plate1_exp2_CGATTGGT+ATGTACCG	100	687758	687758	gnl|BL_ORD_ID|2876 Tbb1125VSG-313 : Complete : 1473nt : contig Illumina-7014	100	100	1473	1473	Cluster 77	1	Cluster 77
L11_mouse1_fat	gon. fat	Mouse 1	TRINITY_DN14_c0_g1_i1_1_91_1672_RC_mouse1_fat_single_cell_L11_plate1_exp2_TCGGTGAA+ATGTACCG	100	640205	640205	gnl|BL_ORD_ID|2639 Tbb1125VSG-71 : Complete : 1527nt : MC : contig Illumina-5072	96.5844	100	1527	1581	Cluster 6	1	Cluster 6
L13_mouse1_fat	gon. fat	Mouse 1	TRINITY_DN0_c0_g1_i5_1_118_1552_RC_mouse1_fat_single_cell_L13_plate1_exp2_TTGCAGGA+ATGTACCG	100	706714	706714	gnl|BL_ORD_ID|2630 Tbb1125VSG-60 : Complete : 1434nt : MC : contig Illumina-12	100	100	1434	1434	Cluster 25	1	Cluster 25
L14_mouse1_fat	gon. fat	Mouse 1	TRINITY_DN17_c0_g1_i2_1_0_1199_RC_mouse1_fat_single_cell_L14_plate1_exp2_CCACGATA+ATGTACCG	100	847458	847458	gnl|BL_ORD_ID|2625 Tbb1125VSG-54 : Complete : 1392nt : MC : contig Illumina-351	99.9166	86.0632	1392	1199	Cluster 94	1	Cluster 94
L15_mouse1_fat	gon. fat	Mouse 1	TRINITY_DN2_c0_g1_i1_1_94_1540_RC_mouse1_fat_single_cell_L15_plate1_exp2_GGCTACAA+ATGTACCG	100	700771	700771	gnl|BL_ORD_ID|3946 Tbb1125VSG-2044 : Complete : 1446nt : contig PacBio-2580	100	100	1446	1446	Cluster 79	1	Cluster 79
L16_mouse1_fat	gon. fat	Mouse 1	TRINITY_DN0_c0_g1_i1_1_67_1516_RC_mouse1_fat_single_cell_L16_plate1_exp2_TTGCACTC+ATGTACCG	100	699301	699301	gnl|BL_ORD_ID|2595 Tbb1125VSG-22 : Complete : 1449nt : MC : contig Illumina-298	100	100	1449	1449	Cluster 87	1	Cluster 87
L19_mouse1_fat	gon. fat	Mouse 1	TRINITY_DN0_c0_g1_i1_1_100_1534_RC_mouse1_fat_single_cell_L19_plate1_exp2_TCGAACGA+ATGTACCG	100	706714	706714	gnl|BL_ORD_ID|2630 Tbb1125VSG-60 : Complete : 1434nt : MC : contig Illumina-12	100	100	1434	1434	Cluster 25	1	Cluster 25
L20_mouse1_fat	gon. fat	Mouse 1	TRINITY_DN2_c0_g1_i2_1_0_1256_RC_mouse1_fat_single_cell_L20_plate1_exp2_TGGTAGCA+ATGTACCG	100	808407	808407	gnl|BL_ORD_ID|2630 Tbb1125VSG-60 : Complete : 1434nt : MC : contig Illumina-12	100	87.5872	1434	1256	Cluster 25	1	Cluster 25
L21_mouse1_fat	gon. fat	Mouse 1	TRINITY_DN0_c0_g1_i5_1_99_1566_mouse1_fat_single_cell_L21_plate1_exp2_CACTAACG+ATGTACCG	100	690608	690608	gnl|BL_ORD_ID|4096 Tbb1125VSG-2564 : N-terminus partial : 1512nt : contig PacBio-102	85.4806	82.9365	1512	1467	Cluster 81	1	Cluster 81
L23_mouse1_fat	gon. fat	Mouse 1	TRINITY_DN12_c0_g1_i1_1_56_1547_mouse1_fat_single_cell_L23_plate1_exp2_TAGCGCTT+ATGTACCG	100	679348	679348	gnl|BL_ORD_ID|2611 Tbb1125VSG-39 : Complete : 1491nt : MC : contig PacBio-677	100	100	1491	1491	Cluster 14	1	Cluster 14
L24_mouse1_fat	gon. fat	Mouse 1	TRINITY_DN0_c0_g2_i1_1_77_1607_mouse1_fat_single_cell_L24_plate1_exp2_TACCGATG+ATGTACCG	100	661813	661813	gnl|BL_ORD_ID|718 Tb427VSG-1176 : GB Accession KC612683 : 1395nt : N-terminus partial : contig2779.	67.9085	74.4803	1395	1530	Cluster 44	1	Cluster 44
L2_mouse1_fat	gon. fat	Mouse 1	TRINITY_DN6_c0_g1_i5_1_78_1527_RC_mouse1_fat_single_cell_L2_plate1_exp2_CGTACTAG+ATGTACCG	100	699301	699301	gnl|BL_ORD_ID|2595 Tbb1125VSG-22 : Complete : 1449nt : MC : contig Illumina-298	100	100	1449	1449	Cluster 87	1	Cluster 87
L4_mouse1_fat	gon. fat	Mouse 1	TRINITY_DN1_c0_g1_i1_1_0_1312_RC_mouse1_fat_single_cell_L4_plate1_exp2_TGACCAAG+ATGTACCG	100	773395	773395	gnl|BL_ORD_ID|2806 Tbb1125VSG-247 : Complete : 1506nt : contig PacBio-288	100	87.1182	1506	1312	Cluster 148	1	Cluster 148
L5_mouse1_fat	gon. fat	Mouse 1	TRINITY_DN0_c0_g1_i2_1_0_1100_RC_mouse1_fat_single_cell_L5_plate1_exp2_TCGTGGTA+ATGTACCG	100	931966	931966	gnl|BL_ORD_ID|718 Tb427VSG-1176 : GB Accession KC612683 : 1395nt : N-terminus partial : contig2779.	70.4545	55.5556	1395	1100	Cluster 44	1	Cluster 44
L6_mouse1_fat	gon. fat	Mouse 1	TRINITY_DN0_c0_g1_i1_1_106_1540_RC_mouse1_fat_single_cell_L6_plate1_exp2_TCGGACTT+ATGTACCG	100	706714	706714	gnl|BL_ORD_ID|2630 Tbb1125VSG-60 : Complete : 1434nt : MC : contig Illumina-12	100	100	1434	1434	Cluster 25	1	Cluster 25
L7_mouse1_fat	gon. fat	Mouse 1	TRINITY_DN1_c0_g1_i2_1_106_1597_RC_mouse1_fat_single_cell_L7_plate1_exp2_ACGTGTAC+ATGTACCG	100	679348	679348	gnl|BL_ORD_ID|2611 Tbb1125VSG-39 : Complete : 1491nt : MC : contig PacBio-677	100	100	1491	1491	Cluster 14	1	Cluster 14
L8_mouse1_fat	gon. fat	Mouse 1	TRINITY_DN2_c0_g1_i2_1_115_1549_RC_mouse1_fat_single_cell_L8_plate1_exp2_GGATACGT+ATGTACCG	100	706714	706714	gnl|BL_ORD_ID|2630 Tbb1125VSG-60 : Complete : 1434nt : MC : contig Illumina-12	100	100	1434	1434	Cluster 25	1	Cluster 25
L9_mouse1_fat	gon. fat	Mouse 1	TRINITY_DN0_c0_g1_i1_1_114_1605_RC_mouse1_fat_single_cell_L9_plate1_exp2_CAGAATCG+ATGTACCG	100	679348	679348	gnl|BL_ORD_ID|2611 Tbb1125VSG-39 : Complete : 1491nt : MC : contig PacBio-677	100	100	1491	1491	Cluster 14	1	Cluster 14
M10_mouse1_fat	gon. fat	Mouse 1	TRINITY_DN0_c0_g1_i3_1_164_1715_RC_mouse1_fat_single_cell_M10_plate1_exp2_CGATTGGT+ACGCGATT	100	652741	652741	gnl|BL_ORD_ID|3015 Tbb1125VSG-468 : Complete almost : 1512nt : contig Illumina-7758	97.2921	100	1509	1551	Cluster 35	1	Cluster 35
M13_mouse1_fat	gon. fat	Mouse 1	TRINITY_DN1_c0_g1_i15_1_0_1336_RC_mouse1_fat_single_cell_M13_plate1_exp2_TTGCAGGA+ACGCGATT	100	759301	759301	gnl|BL_ORD_ID|2760 Tbb1125VSG-199 : Complete : 1545nt : contig PacBio-577	94.0868	81.3592	1545	1336	Cluster 11	1	Cluster 11
M14_mouse1_fat	gon. fat	Mouse 1	TRINITY_DN4_c0_g1_i2_1_103_1396_mouse1_fat_single_cell_M14_plate1_exp2_CCACGATA+ACGCGATT	100	784929	784929	gnl|BL_ORD_ID|3 Tb427VSG-4 : GB Accession V01387 : 1581nt : Complete : contig90001.	98.9172	80.8982	1581	1293	Cluster 8	1	Cluster 8
M15_mouse1_fat	gon. fat	Mouse 1	TRINITY_DN0_c0_g1_i2_1_81_1530_RC_mouse1_fat_single_cell_M15_plate1_exp2_GGCTACAA+ACGCGATT	100	699301	699301	gnl|BL_ORD_ID|2595 Tbb1125VSG-22 : Complete : 1449nt : MC : contig Illumina-298	100	100	1449	1449	Cluster 87	1	Cluster 87
M16_mouse1_fat	gon. fat	Mouse 1	TRINITY_DN0_c0_g1_i1_1_108_1575_RC_mouse1_fat_single_cell_M16_plate1_exp2_TTGCACTC+ACGCGATT	100	690608	690608	gnl|BL_ORD_ID|4096 Tbb1125VSG-2564 : N-terminus partial : 1512nt : contig PacBio-102	85.4806	82.9365	1512	1467	Cluster 81	1	Cluster 81
M17_mouse1_fat	gon. fat	Mouse 1	TRINITY_DN1_c0_g1_i5_1_63_1524_mouse1_fat_single_cell_M17_plate1_exp2_CTCATGTC+ACGCGATT	100	693481	693481	gnl|BL_ORD_ID|2591 Tbb1125VSG-16 : Complete : 1461nt : MC : contig Illumina-328	100	100	1461	1461	Cluster 41	1	Cluster 41
M18_mouse1_fat	gon. fat	Mouse 1	TRINITY_DN4_c0_g1_i1_1_52_1486_mouse1_fat_single_cell_M18_plate1_exp2_GAACACTG+ACGCGATT	100	706714	706714	gnl|BL_ORD_ID|2630 Tbb1125VSG-60 : Complete : 1434nt : MC : contig Illumina-12	99.9303	99.9303	1434	1434	Cluster 25	1	Cluster 25
M19_mouse1_fat	gon. fat	Mouse 1	TRINITY_DN5_c0_g1_i2_1_203_1676_RC_mouse1_fat_single_cell_M19_plate1_exp2_TCGAACGA+ACGCGATT	100	776397	776397	gnl|BL_ORD_ID|3781 Tbb1125VSG-1654 : Complete : 1551nt : contig PacBio-2451	84.2498	80.0129	1551	1473	Cluster 3	1	Cluster 3
M1_mouse1_fat	gon. fat	Mouse 1	TRINITY_DN32_c0_g1_i4_1_60_1602_mouse1_fat_single_cell_M1_plate1_exp2_TAAGGCGA+ACGCGATT	100	656599	656599	gnl|BL_ORD_ID|2772 Tbb1125VSG-211 : Complete : 1527nt : contig PacBio-410	99.0272	100	1527	1542	Cluster 12	1	Cluster 12
M20_mouse1_fat	gon. fat	Mouse 1	TRINITY_DN17_c0_g1_i1_1_81_1530_RC_mouse1_fat_single_cell_M20_plate1_exp2_TGGTAGCA+ACGCGATT	100	699301	699301	gnl|BL_ORD_ID|2595 Tbb1125VSG-22 : Complete : 1449nt : MC : contig Illumina-298	100	100	1449	1449	Cluster 87	1	Cluster 87
M21_mouse1_fat	gon. fat	Mouse 1	TRINITY_DN0_c0_g1_i2_1_82_1531_RC_mouse1_fat_single_cell_M21_plate1_exp2_CACTAACG+ACGCGATT	100	699301	699301	gnl|BL_ORD_ID|2595 Tbb1125VSG-22 : Complete : 1449nt : MC : contig Illumina-298	100	100	1449	1449	Cluster 87	1	Cluster 87
M22_mouse1_fat	gon. fat	Mouse 1	TRINITY_DN0_c0_g1_i2_1_95_1253_RC_mouse1_fat_single_cell_M22_plate1_exp2_TCCAGACT+ACGCGATT	11.0848	207564	1.87251e+06	gnl|BL_ORD_ID|2760 Tbb1125VSG-199 : Complete : 1545nt : contig PacBio-577	66.494	49.8382	1545	1158	Cluster 183	2	Cluster 11
M22_mouse1_fat	gon. fat	Mouse 1	TRINITY_DN0_c0_g1_i3_1_399_1719_RC_mouse1_fat_single_cell_M22_plate1_exp2_TCCAGACT+ACGCGATT	88.9152	1.66495e+06	1.87251e+06	gnl|BL_ORD_ID|2760 Tbb1125VSG-199 : Complete : 1545nt : contig PacBio-577	93.9394	80.2589	1545	1320	Cluster 11	2	Cluster 11
M23_mouse1_fat	gon. fat	Mouse 1	TRINITY_DN0_c0_g1_i1_1_384_1776_RC_mouse1_fat_single_cell_M23_plate1_exp2_TAGCGCTT+ACGCGATT	100	728332	728332	gnl|BL_ORD_ID|2783 Tbb1125VSG-224 : Complete : 1518nt : contig PacBio-2411	78.8793	72.332	1518	1392	Cluster 118	1	Cluster 118
M24_mouse1_fat	gon. fat	Mouse 1	TRINITY_DN6_c0_g1_i10_1_140_1577_RC_mouse1_fat_single_cell_M24_plate1_exp2_TACCGATG+ACGCGATT	83.5687	6.60217e+06	7.90029e+06	gnl|BL_ORD_ID|2876 Tbb1125VSG-313 : Complete : 1473nt : contig Illumina-7014	99.9304	97.4881	1473	1437	Cluster 77	2	Cluster 77
M24_mouse1_fat	gon. fat	Mouse 1	TRINITY_DN6_c0_g1_i4_1_140_1544_RC_mouse1_fat_single_cell_M24_plate1_exp2_TACCGATG+ACGCGATT	16.4313	1.29812e+06	7.90029e+06	gnl|BL_ORD_ID|2876 Tbb1125VSG-313 : Complete : 1473nt : contig Illumina-7014	64.8148	61.7787	1473	1404	Cluster 111	2	Cluster 77
M3_mouse1_fat	gon. fat	Mouse 1	TRINITY_DN23_c0_g1_i2_1_0_1144_RC_mouse1_fat_single_cell_M3_plate1_exp2_TGGTCAAC+ACGCGATT	100	907441	907441	gnl|BL_ORD_ID|2630 Tbb1125VSG-60 : Complete : 1434nt : MC : contig Illumina-12	96.5035	76.9874	1434	1144	Cluster 179	1	Cluster 179
M5_mouse1_fat	gon. fat	Mouse 1	TRINITY_DN0_c0_g1_i1_1_104_1685_RC_mouse1_fat_single_cell_M5_plate1_exp2_TCGTGGTA+ACGCGATT	100	640205	640205	gnl|BL_ORD_ID|2639 Tbb1125VSG-71 : Complete : 1527nt : MC : contig Illumina-5072	96.5844	100	1527	1581	Cluster 6	1	Cluster 6
M6_mouse1_fat	gon. fat	Mouse 1	TRINITY_DN0_c0_g1_i3_1_124_1615_RC_mouse1_fat_single_cell_M6_plate1_exp2_TCGGACTT+ACGCGATT	100	679348	679348	gnl|BL_ORD_ID|2611 Tbb1125VSG-39 : Complete : 1491nt : MC : contig PacBio-677	100	100	1491	1491	Cluster 14	1	Cluster 14
M7_mouse1_fat	gon. fat	Mouse 1	TRINITY_DN8_c0_g1_i1_1_105_1686_RC_mouse1_fat_single_cell_M7_plate1_exp2_ACGTGTAC+ACGCGATT	100	640205	640205	gnl|BL_ORD_ID|2639 Tbb1125VSG-71 : Complete : 1527nt : MC : contig Illumina-5072	96.5844	100	1527	1581	Cluster 6	1	Cluster 6
M9_mouse1_fat	gon. fat	Mouse 1	TRINITY_DN44_c0_g1_i1_1_103_1636_RC_mouse1_fat_single_cell_M9_plate1_exp2_CAGAATCG+ACGCGATT	100	660502	660502	gnl|BL_ORD_ID|3223 Tbb1125VSG-1128 : N-terminus partial : 1425nt : contig PacBio-195	85.9752	92.4912	1425	1533	Cluster 15	1	Cluster 15
N11_mouse1_fat	gon. fat	Mouse 1	TRINITY_DN4_c0_g1_i2_1_81_1572_RC_mouse1_fat_single_cell_N11_plate1_exp2_TCGGTGAA+AGACGTTG	100	679348	679348	gnl|BL_ORD_ID|2611 Tbb1125VSG-39 : Complete : 1491nt : MC : contig PacBio-677	100	100	1491	1491	Cluster 14	1	Cluster 14
N13_mouse1_fat	gon. fat	Mouse 1	TRINITY_DN0_c0_g1_i1_1_94_1645_RC_mouse1_fat_single_cell_N13_plate1_exp2_TTGCAGGA+AGACGTTG	100	652741	652741	gnl|BL_ORD_ID|2631 Tbb1125VSG-62 : Complete : 1551nt : MC : contig Illumina-274	99.8711	99.8711	1551	1551	Cluster 26	1	Cluster 26
N14_mouse1_fat	gon. fat	Mouse 1	TRINITY_DN13_c0_g1_i4_1_117_1578_RC_mouse1_fat_single_cell_N14_plate1_exp2_CCACGATA+AGACGTTG	100	693481	693481	gnl|BL_ORD_ID|2591 Tbb1125VSG-16 : Complete : 1461nt : MC : contig Illumina-328	100	100	1461	1461	Cluster 41	1	Cluster 41
N15_mouse1_fat	gon. fat	Mouse 1	TRINITY_DN2_c0_g1_i4_1_114_1605_RC_mouse1_fat_single_cell_N15_plate1_exp2_GGCTACAA+AGACGTTG	100	679348	679348	gnl|BL_ORD_ID|2611 Tbb1125VSG-39 : Complete : 1491nt : MC : contig PacBio-677	100	100	1491	1491	Cluster 14	1	Cluster 14
N16_mouse1_fat	gon. fat	Mouse 1	TRINITY_DN6_c0_g1_i3_1_427_2008_mouse1_fat_single_cell_N16_plate1_exp2_TTGCACTC+AGACGTTG	100	640205	640205	gnl|BL_ORD_ID|2639 Tbb1125VSG-71 : Complete : 1527nt : MC : contig Illumina-5072	96.5844	100	1527	1581	Cluster 6	1	Cluster 6
N17_mouse1_fat	gon. fat	Mouse 1	TRINITY_DN0_c0_g1_i1_1_106_1597_RC_mouse1_fat_single_cell_N17_plate1_exp2_CTCATGTC+AGACGTTG	100	679348	679348	gnl|BL_ORD_ID|2611 Tbb1125VSG-39 : Complete : 1491nt : MC : contig PacBio-677	100	100	1491	1491	Cluster 14	1	Cluster 14
N18_mouse1_fat	gon. fat	Mouse 1	TRINITY_DN5_c0_g1_i3_1_785_2252_mouse1_fat_single_cell_N18_plate1_exp2_GAACACTG+AGACGTTG	100	690608	690608	gnl|BL_ORD_ID|4096 Tbb1125VSG-2564 : N-terminus partial : 1512nt : contig PacBio-102	85.4806	82.9365	1512	1467	Cluster 81	1	Cluster 81
N19_mouse1_fat	gon. fat	Mouse 1	TRINITY_DN0_c0_g1_i4_1_181_1777_RC_mouse1_fat_single_cell_N19_plate1_exp2_TCGAACGA+AGACGTTG	100	634115	634115	gnl|BL_ORD_ID|2682 Tbb1125VSG-129 : Complete : 1596nt : contig PacBio-249	94.7995	94.7995	1596	1596	Cluster 19	1	Cluster 19
N1_mouse1_fat	gon. fat	Mouse 1	TRINITY_DN9_c0_g1_i4_1_81_1632_RC_mouse1_fat_single_cell_N1_plate1_exp2_TAAGGCGA+AGACGTTG	100	652741	652741	gnl|BL_ORD_ID|2631 Tbb1125VSG-62 : Complete : 1551nt : MC : contig Illumina-274	100	100	1551	1551	Cluster 26	1	Cluster 26
N20_mouse1_fat	gon. fat	Mouse 1	TRINITY_DN9_c0_g1_i1_1_116_1508_RC_mouse1_fat_single_cell_N20_plate1_exp2_TGGTAGCA+AGACGTTG	100	728332	728332	gnl|BL_ORD_ID|2625 Tbb1125VSG-54 : Complete : 1392nt : MC : contig Illumina-351	100	100	1392	1392	Cluster 94	1	Cluster 94
N21_mouse1_fat	gon. fat	Mouse 1	TRINITY_DN3_c0_g1_i2_1_74_1523_mouse1_fat_single_cell_N21_plate1_exp2_CACTAACG+AGACGTTG	100	668297	668297	gnl|BL_ORD_ID|2595 Tbb1125VSG-22 : Complete : 1449nt : MC : contig Illumina-298	100	100	1449	1449	Cluster 87	1	Cluster 87
N22_mouse1_fat	gon. fat	Mouse 1	TRINITY_DN1_c0_g2_i19_1_71_1544_mouse1_fat_single_cell_N22_plate1_exp2_TCCAGACT+AGACGTTG	100	776397	776397	gnl|BL_ORD_ID|3781 Tbb1125VSG-1654 : Complete : 1551nt : contig PacBio-2451	81.8058	77.6918	1551	1473	Cluster 3	1	Cluster 3
N23_mouse1_fat	gon. fat	Mouse 1	TRINITY_DN0_c0_g1_i4_1_34_1480_mouse1_fat_single_cell_N23_plate1_exp2_TAGCGCTT+AGACGTTG	100	700771	700771	gnl|BL_ORD_ID|3946 Tbb1125VSG-2044 : Complete : 1446nt : contig PacBio-2580	100	100	1446	1446	Cluster 79	1	Cluster 79
N24_mouse1_fat	gon. fat	Mouse 1	TRINITY_DN42_c0_g1_i1_1_114_1605_RC_mouse1_fat_single_cell_N24_plate1_exp2_TACCGATG+AGACGTTG	100	679348	679348	gnl|BL_ORD_ID|2611 Tbb1125VSG-39 : Complete : 1491nt : MC : contig PacBio-677	100	100	1491	1491	Cluster 14	1	Cluster 14
N2_mouse1_fat	gon. fat	Mouse 1	TRINITY_DN0_c0_g1_i1_1_103_1594_RC_mouse1_fat_single_cell_N2_plate1_exp2_CGTACTAG+AGACGTTG	100	679348	679348	gnl|BL_ORD_ID|2611 Tbb1125VSG-39 : Complete : 1491nt : MC : contig PacBio-677	100	100	1491	1491	Cluster 14	1	Cluster 14
N3_mouse1_fat	gon. fat	Mouse 1	TRINITY_DN1_c0_g1_i5_1_143_1616_RC_mouse1_fat_single_cell_N3_plate1_exp2_TGGTCAAC+AGACGTTG	100	687758	687758	gnl|BL_ORD_ID|2876 Tbb1125VSG-313 : Complete : 1473nt : contig Illumina-7014	100	100	1473	1473	Cluster 77	1	Cluster 77
N5_mouse1_fat	gon. fat	Mouse 1	TRINITY_DN23_c0_g1_i2_1_113_1634_RC_mouse1_fat_single_cell_N5_plate1_exp2_TCGTGGTA+AGACGTTG	100	665779	665779	gnl|BL_ORD_ID|2640 Tbb1125VSG-72 : Complete : 1521nt : MC : contig Illumina-7600	99.9343	99.9343	1521	1521	Cluster 50	1	Cluster 50
N6_mouse1_fat	gon. fat	Mouse 1	TRINITY_DN9_c0_g1_i1_1_104_1565_RC_mouse1_fat_single_cell_N6_plate1_exp2_TCGGACTT+AGACGTTG	100	693481	693481	gnl|BL_ORD_ID|2591 Tbb1125VSG-16 : Complete : 1461nt : MC : contig Illumina-328	99.9316	99.9316	1461	1461	Cluster 41	1	Cluster 41
N7_mouse1_fat	gon. fat	Mouse 1	TRINITY_DN0_c0_g1_i1_1_117_1638_RC_mouse1_fat_single_cell_N7_plate1_exp2_ACGTGTAC+AGACGTTG	100	665779	665779	gnl|BL_ORD_ID|2640 Tbb1125VSG-72 : Complete : 1521nt : MC : contig Illumina-7600	99.8685	99.8685	1521	1521	Cluster 50	1	Cluster 50
N8_mouse1_fat	gon. fat	Mouse 1	TRINITY_DN1_c0_g1_i1_1_110_1571_RC_mouse1_fat_single_cell_N8_plate1_exp2_GGATACGT+AGACGTTG	100	693481	693481	gnl|BL_ORD_ID|2591 Tbb1125VSG-16 : Complete : 1461nt : MC : contig Illumina-328	99.9316	99.9316	1461	1461	Cluster 41	1	Cluster 41
N9_mouse1_fat	gon. fat	Mouse 1	TRINITY_DN2_c0_g1_i5_1_121_1522_RC_mouse1_fat_single_cell_N9_plate1_exp2_CAGAATCG+AGACGTTG	100	723589	723589	gnl|BL_ORD_ID|6 Tb427VSG-8 : GB Accession AY935574 : 1401nt : Complete : contig90003.	99.5004	99.5004	1401	1401	Cluster 88	1	Cluster 88
O13_mouse1_fat	gon. fat	Mouse 1	TRINITY_DN14_c0_g1_i2_1_115_1606_RC_mouse1_fat_single_cell_O13_plate1_exp2_TTGCAGGA+AACGCACA	100	679348	679348	gnl|BL_ORD_ID|2611 Tbb1125VSG-39 : Complete : 1491nt : MC : contig PacBio-677	100	100	1491	1491	Cluster 14	1	Cluster 14
O14_mouse1_fat	gon. fat	Mouse 1	TRINITY_DN0_c0_g1_i11_1_48_1485_mouse1_fat_single_cell_O14_plate1_exp2_CCACGATA+AACGCACA	100	705219	705219	gnl|BL_ORD_ID|2630 Tbb1125VSG-60 : Complete : 1434nt : MC : contig Illumina-12	96.7293	96.9317	1434	1437	Cluster 92	1	Cluster 92
O15_mouse1_fat	gon. fat	Mouse 1	TRINITY_DN17_c0_g1_i1_1_95_1718_RC_mouse1_fat_single_cell_O15_plate1_exp2_GGCTACAA+AACGCACA	100	623441	623441	gnl|BL_ORD_ID|2760 Tbb1125VSG-199 : Complete : 1545nt : contig PacBio-577	95.1941	100	1545	1623	Cluster 11	1	Cluster 11
O16_mouse1_fat	gon. fat	Mouse 1	TRINITY_DN1_c0_g1_i1_1_104_1685_RC_mouse1_fat_single_cell_O16_plate1_exp2_TTGCACTC+AACGCACA	100	640205	640205	gnl|BL_ORD_ID|2639 Tbb1125VSG-71 : Complete : 1527nt : MC : contig Illumina-5072	96.5844	100	1527	1581	Cluster 6	1	Cluster 6
O17_mouse1_fat	gon. fat	Mouse 1	TRINITY_DN23_c0_g1_i1_1_91_1798_RC_mouse1_fat_single_cell_O17_plate1_exp2_CTCATGTC+AACGCACA	100	592417	592417	gnl|BL_ORD_ID|2639 Tbb1125VSG-71 : Complete : 1527nt : MC : contig Illumina-5072	89.3966	99.9345	1527	1707	Cluster 6	1	Cluster 6
O18_mouse1_fat	gon. fat	Mouse 1	TRINITY_DN1_c0_g1_i7_1_100_1567_mouse1_fat_single_cell_O18_plate1_exp2_GAACACTG+AACGCACA	100	690608	690608	gnl|BL_ORD_ID|4096 Tbb1125VSG-2564 : N-terminus partial : 1512nt : contig PacBio-102	85.4806	82.9365	1512	1467	Cluster 81	1	Cluster 81
O1_mouse1_fat	gon. fat	Mouse 1	TRINITY_DN0_c0_g1_i4_1_171_1563_mouse1_fat_single_cell_O1_plate1_exp2_TAAGGCGA+AACGCACA	100	728332	728332	gnl|BL_ORD_ID|2625 Tbb1125VSG-54 : Complete : 1392nt : MC : contig Illumina-351	100	100	1392	1392	Cluster 94	1	Cluster 94
O20_mouse1_fat	gon. fat	Mouse 1	TRINITY_DN14_c0_g1_i1_1_126_1710_RC_mouse1_fat_single_cell_O20_plate1_exp2_TGGTAGCA+AACGCACA	100	638978	638978	gnl|BL_ORD_ID|2691 Tbb1125VSG-136 : Complete : 1584nt : contig PacBio-2411	100	100	1584	1584	Cluster 23	1	Cluster 23
O21_mouse1_fat	gon. fat	Mouse 1	TRINITY_DN0_c0_g1_i4_1_50_1421_mouse1_fat_single_cell_O21_plate1_exp2_CACTAACG+AACGCACA	100	747943	747943	gnl|BL_ORD_ID|2631 Tbb1125VSG-62 : Complete : 1551nt : MC : contig Illumina-274	97.8118	86.4603	1551	1371	Cluster 26	1	Cluster 26
O2_mouse1_fat	gon. fat	Mouse 1	TRINITY_DN0_c0_g1_i3_1_56_1685_mouse1_fat_single_cell_O2_plate1_exp2_CGTACTAG+AACGCACA	100	621118	621118	gnl|BL_ORD_ID|2584 Tbb1125VSG-1 : Complete : 1629nt : MC : contig Illumina-285	99.8158	99.8158	1629	1629	Cluster 13	1	Cluster 13
O5_mouse1_fat	gon. fat	Mouse 1	TRINITY_DN0_c0_g1_i4_1_1_1364_RC_mouse1_fat_single_cell_O5_plate1_exp2_TCGTGGTA+AACGCACA	100	744048	744048	gnl|BL_ORD_ID|4096 Tbb1125VSG-2564 : N-terminus partial : 1512nt : contig PacBio-102	92.0029	82.9365	1512	1363	Cluster 81	1	Cluster 81
O8_mouse1_fat	gon. fat	Mouse 1	TRINITY_DN0_c0_g1_i5_1_131_1527_mouse1_fat_single_cell_O8_plate1_exp2_GGATACGT+AACGCACA	100	726216	726216	gnl|BL_ORD_ID|3 Tb427VSG-4 : GB Accession V01387 : 1581nt : Complete : contig90001.	98.8539	87.2865	1581	1396	Cluster 8	1	Cluster 8
O9_mouse1_fat	gon. fat	Mouse 1	TRINITY_DN4_c0_g1_i6_1_97_1336_mouse1_fat_single_cell_O9_plate1_exp2_CAGAATCG+AACGCACA	100	819672	819672	gnl|BL_ORD_ID|3 Tb427VSG-4 : GB Accession V01387 : 1581nt : Complete : contig90001.	94.996	74.4466	1581	1239	Cluster 166	1	Cluster 166
P10_mouse1_fat	gon. fat	Mouse 1	TRINITY_DN0_c0_g1_i1_1_0_1309_RC_mouse1_fat_single_cell_P10_plate1_exp2_CGATTGGT+AAGTCCTC	100	775194	775194	gnl|BL_ORD_ID|2611 Tbb1125VSG-39 : Complete : 1491nt : MC : contig PacBio-677	100	87.7934	1491	1309	Cluster 14	1	Cluster 14
P12_mouse1_fat	gon. fat	Mouse 1	TRINITY_DN0_c0_g1_i1_1_2_1484_RC_mouse1_fat_single_cell_P12_plate1_exp2_TGTAGGTC+AAGTCCTC	100	683527	683527	gnl|BL_ORD_ID|3073 Tbb1125VSG-528 : Complete but extended : 1566nt : contig PacBio-2363	99.865	94.5083	1566	1482	Cluster 74	1	Cluster 74
P19_mouse1_fat	gon. fat	Mouse 1	TRINITY_DN0_c0_g1_i1_1_112_1573_RC_mouse1_fat_single_cell_P19_plate1_exp2_TCGAACGA+AAGTCCTC	100	693481	693481	gnl|BL_ORD_ID|2591 Tbb1125VSG-16 : Complete : 1461nt : MC : contig Illumina-328	99.9316	99.9316	1461	1461	Cluster 41	1	Cluster 41
P21_mouse1_fat	gon. fat	Mouse 1	TRINITY_DN2_c0_g1_i3_1_80_1631_RC_mouse1_fat_single_cell_P21_plate1_exp2_CACTAACG+AAGTCCTC	100	652741	652741	gnl|BL_ORD_ID|3015 Tbb1125VSG-468 : Complete almost : 1512nt : contig Illumina-7758	97.2921	100	1509	1551	Cluster 35	1	Cluster 35
A15_mouse1_heart	heart	Mouse 1	TRINITY_DN0_c0_g1_i6_1_2_1462_RC_mouse1_heart_single_cell_A15_plate1_exp2_CACACCTT+GTGTAACC	100	693962	693962	gnl|BL_ORD_ID|2909 Tbb1125VSG-353 : Complete : 1461nt : contig Illumina-7825	96.0959	96.0301	1461	1460	Cluster 32	1	Cluster 32
A21_mouse1_heart	heart	Mouse 1	TRINITY_DN27_c0_g1_i2_1_86_1604_RC_mouse1_heart_single_cell_A21_plate1_exp2_GATAGGAG+GTGTAACC	98.1278	659946	672538	gnl|BL_ORD_ID|2909 Tbb1125VSG-353 : Complete : 1461nt : contig Illumina-7825	96.2451	100	1461	1518	Cluster 32	2	Cluster 32
A21_mouse1_heart	heart	Mouse 1	TRINITY_DN99_c0_g1_i1_1_36_908_mouse1_heart_single_cell_A21_plate1_exp2_GATAGGAG+GTGTAACC	1.87224	12591.5	672538	gnl|BL_ORD_ID|3530 Tbb1125VSG-1415 : N-terminus partial : 1080nt : contig PacBio-2397	100	80.7407	1080	872	Cluster 227	2	Cluster 32
A22_mouse1_heart	heart	Mouse 1	TRINITY_DN14_c0_g1_i1_1_84_1545_RC_mouse1_heart_single_cell_A22_plate1_exp2_ACTGAGAG+GTGTAACC	100	693481	693481	gnl|BL_ORD_ID|2909 Tbb1125VSG-353 : Complete : 1461nt : contig Illumina-7825	100	100	1461	1461	Cluster 32	1	Cluster 32
A23_mouse1_heart	heart	Mouse 1	TRINITY_DN0_c0_g1_i1_1_161_1604_RC_mouse1_heart_single_cell_A23_plate1_exp2_ACGAGTCT+GTGTAACC	100	702247	702247	gnl|BL_ORD_ID|2630 Tbb1125VSG-60 : Complete : 1434nt : MC : contig Illumina-12	94.8025	95.3975	1434	1443	Cluster 59	1	Cluster 59
A24_mouse1_heart	heart	Mouse 1	TRINITY_DN3_c0_g1_i3_1_99_1560_RC_mouse1_heart_single_cell_A24_plate1_exp2_AACAGCGA+GTGTAACC	100	693481	693481	gnl|BL_ORD_ID|2909 Tbb1125VSG-353 : Complete : 1461nt : contig Illumina-7825	100	100	1461	1461	Cluster 32	1	Cluster 32
B16_mouse1_heart	heart	Mouse 1	TRINITY_DN0_c0_g1_i1_1_1_1071_RC_mouse1_heart_single_cell_B16_plate1_exp2_CAGCAACT+GTAGAAGG	100	951475	951475	gnl|BL_ORD_ID|2630 Tbb1125VSG-60 : Complete : 1434nt : MC : contig Illumina-12	100	74.6165	1434	1070	Cluster 25	1	Cluster 25
B22_mouse1_heart	heart	Mouse 1	TRINITY_DN24_c0_g1_i1_1_99_1617_RC_mouse1_heart_single_cell_B22_plate1_exp2_ACTGAGAG+GTAGAAGG	100	667111	667111	gnl|BL_ORD_ID|2909 Tbb1125VSG-353 : Complete : 1461nt : contig Illumina-7825	96.2451	100	1461	1518	Cluster 32	1	Cluster 32
B23_mouse1_heart	heart	Mouse 1	TRINITY_DN266_c0_g1_i1_1_98_1559_RC_mouse1_heart_single_cell_B23_plate1_exp2_ACGAGTCT+GTAGAAGG	100	693481	693481	gnl|BL_ORD_ID|2909 Tbb1125VSG-353 : Complete : 1461nt : contig Illumina-7825	99.9316	99.9316	1461	1461	Cluster 32	1	Cluster 32
B24_mouse1_heart	heart	Mouse 1	TRINITY_DN3_c0_g1_i3_1_99_1560_RC_mouse1_heart_single_cell_B24_plate1_exp2_AACAGCGA+GTAGAAGG	100	693481	693481	gnl|BL_ORD_ID|2909 Tbb1125VSG-353 : Complete : 1461nt : contig Illumina-7825	99.9316	99.9316	1461	1461	Cluster 32	1	Cluster 32
C10_mouse1_heart	heart	Mouse 1	TRINITY_DN1_c0_g1_i1_1_53_1496_mouse1_heart_single_cell_C10_plate1_exp2_CCACTGTT+GCATGACA	100	702247	702247	gnl|BL_ORD_ID|2630 Tbb1125VSG-60 : Complete : 1434nt : MC : contig Illumina-12	94.8025	95.3975	1434	1443	Cluster 59	1	Cluster 59
C11_mouse1_heart	heart	Mouse 1	TRINITY_DN0_c0_g1_i1_1_99_1626_RC_mouse1_heart_single_cell_C11_plate1_exp2_CGTCAAGA+GCATGACA	100	663130	663130	gnl|BL_ORD_ID|2909 Tbb1125VSG-353 : Complete : 1461nt : contig Illumina-7825	95.6778	100	1461	1527	Cluster 32	1	Cluster 32
C12_mouse1_heart	heart	Mouse 1	TRINITY_DN1_c0_g1_i1_1_59_1520_mouse1_heart_single_cell_C12_plate1_exp2_CGGTATGA+GCATGACA	100	693481	693481	gnl|BL_ORD_ID|2909 Tbb1125VSG-353 : Complete : 1461nt : contig Illumina-7825	100	100	1461	1461	Cluster 32	1	Cluster 32
C14_mouse1_heart	heart	Mouse 1	TRINITY_DN3_c0_g1_i3_1_99_1560_RC_mouse1_heart_single_cell_C14_plate1_exp2_CATGGTAG+GCATGACA	100	693481	693481	gnl|BL_ORD_ID|2909 Tbb1125VSG-353 : Complete : 1461nt : contig Illumina-7825	100	100	1461	1461	Cluster 32	1	Cluster 32
C15_mouse1_heart	heart	Mouse 1	TRINITY_DN31_c0_g1_i2_1_99_1560_RC_mouse1_heart_single_cell_C15_plate1_exp2_CACACCTT+GCATGACA	100	693481	693481	gnl|BL_ORD_ID|2909 Tbb1125VSG-353 : Complete : 1461nt : contig Illumina-7825	100	100	1461	1461	Cluster 32	1	Cluster 32
C17_mouse1_heart	heart	Mouse 1	TRINITY_DN0_c0_g1_i1_1_116_1559_RC_mouse1_heart_single_cell_C17_plate1_exp2_CAACCAGT+GCATGACA	100	702247	702247	gnl|BL_ORD_ID|2630 Tbb1125VSG-60 : Complete : 1434nt : MC : contig Illumina-12	94.8025	95.3975	1434	1443	Cluster 59	1	Cluster 59
C18_mouse1_heart	heart	Mouse 1	TRINITY_DN0_c0_g1_i1_1_113_1556_RC_mouse1_heart_single_cell_C18_plate1_exp2_GCAAGAAC+GCATGACA	98.5277	694882	705266	gnl|BL_ORD_ID|2630 Tbb1125VSG-60 : Complete : 1434nt : MC : contig Illumina-12	94.8025	95.3975	1434	1443	Cluster 59	2	Cluster 59
C18_mouse1_heart	heart	Mouse 1	TRINITY_DN300_c0_g1_i1_1_162_1191_RC_mouse1_heart_single_cell_C18_plate1_exp2_GCAAGAAC+GCATGACA	1.47228	10383.5	705266	gnl|BL_ORD_ID|5657 Tbb1125VSG-5249 : N-terminus partial : 1029nt : contig PacBio-2198	100	100	1029	1029	Cluster 202	2	Cluster 59
C19_mouse1_heart	heart	Mouse 1	TRINITY_DN2_c0_g1_i1_1_99_1560_RC_mouse1_heart_single_cell_C19_plate1_exp2_GGCATAAG+GCATGACA	100	693481	693481	gnl|BL_ORD_ID|2909 Tbb1125VSG-353 : Complete : 1461nt : contig Illumina-7825	100	100	1461	1461	Cluster 32	1	Cluster 32
C20_mouse1_heart	heart	Mouse 1	TRINITY_DN17_c0_g1_i1_1_101_1562_RC_mouse1_heart_single_cell_C20_plate1_exp2_GGAGTATC+GCATGACA	100	693481	693481	gnl|BL_ORD_ID|2909 Tbb1125VSG-353 : Complete : 1461nt : contig Illumina-7825	100	100	1461	1461	Cluster 32	1	Cluster 32
C22_mouse1_heart	heart	Mouse 1	TRINITY_DN0_c0_g1_i5_1_214_1657_mouse1_heart_single_cell_C22_plate1_exp2_ACTGAGAG+GCATGACA	99.1355	696624	702699	gnl|BL_ORD_ID|2630 Tbb1125VSG-60 : Complete : 1434nt : MC : contig Illumina-12	94.8025	95.3975	1434	1443	Cluster 59	2	Cluster 59
C22_mouse1_heart	heart	Mouse 1	TRINITY_DN39_c0_g1_i1_1_0_1337_RC_mouse1_heart_single_cell_C22_plate1_exp2_ACTGAGAG+GCATGACA	0.864528	6075.04	702699	gnl|BL_ORD_ID|2909 Tbb1125VSG-353 : Complete : 1461nt : contig Illumina-7825	99.9252	91.4442	1461	1337	Cluster 32	2	Cluster 59
C2_mouse1_heart	heart	Mouse 1	TRINITY_DN9_c0_g1_i2_1_94_1588_RC_mouse1_heart_single_cell_C2_plate1_exp2_TTCTTCCG+GCATGACA	100	677966	677966	gnl|BL_ORD_ID|3115 Tbb1125VSG-1026 : Complete but extended but atypical GPI site : 1521nt : contig Illumina-7008	98.929	97.1729	1521	1494	Cluster 2	1	Cluster 2
C4_mouse1_heart	heart	Mouse 1	TRINITY_DN0_c0_g1_i2_1_106_1549_RC_mouse1_heart_single_cell_C4_plate1_exp2_TTGTCTCC+GCATGACA	100	702247	702247	gnl|BL_ORD_ID|2630 Tbb1125VSG-60 : Complete : 1434nt : MC : contig Illumina-12	94.8025	95.3975	1434	1443	Cluster 59	1	Cluster 59
C5_mouse1_heart	heart	Mouse 1	TRINITY_DN0_c0_g1_i3_1_63_1605_mouse1_heart_single_cell_C5_plate1_exp2_TTGGTCTG+GCATGACA	100	656599	656599	gnl|BL_ORD_ID|2772 Tbb1125VSG-211 : Complete : 1527nt : contig PacBio-410	99.0272	100	1527	1542	Cluster 12	1	Cluster 12
C6_mouse1_heart	heart	Mouse 1	TRINITY_DN2_c0_g1_i6_1_64_1606_mouse1_heart_single_cell_C6_plate1_exp2_TTAGGCCT+GCATGACA	100	656599	656599	gnl|BL_ORD_ID|2772 Tbb1125VSG-211 : Complete : 1527nt : contig PacBio-410	99.0272	100	1527	1542	Cluster 12	1	Cluster 12
C7_mouse1_heart	heart	Mouse 1	TRINITY_DN0_c0_g1_i1_1_99_1617_RC_mouse1_heart_single_cell_C7_plate1_exp2_TAGAGTGC+GCATGACA	100	667111	667111	gnl|BL_ORD_ID|2909 Tbb1125VSG-353 : Complete : 1461nt : contig Illumina-7825	96.2451	100	1461	1518	Cluster 32	1	Cluster 32
C8_mouse1_heart	heart	Mouse 1	TRINITY_DN1_c0_g1_i1_1_99_1560_RC_mouse1_heart_single_cell_C8_plate1_exp2_CTGTTGGA+GCATGACA	100	693481	693481	gnl|BL_ORD_ID|2909 Tbb1125VSG-353 : Complete : 1461nt : contig Illumina-7825	100	100	1461	1461	Cluster 32	1	Cluster 32
C9_mouse1_heart	heart	Mouse 1	TRINITY_DN133_c0_g1_i1_1_135_1578_RC_mouse1_heart_single_cell_C9_plate1_exp2_CCTGCTAA+GCATGACA	100	702247	702247	gnl|BL_ORD_ID|2630 Tbb1125VSG-60 : Complete : 1434nt : MC : contig Illumina-12	94.8025	95.3975	1434	1443	Cluster 59	1	Cluster 59
D10_mouse1_heart	heart	Mouse 1	TRINITY_DN0_c0_g1_i4_1_84_1545_mouse1_heart_single_cell_D10_plate1_exp2_CCACTGTT+GGTACAGT	100	693481	693481	gnl|BL_ORD_ID|2909 Tbb1125VSG-353 : Complete : 1461nt : contig Illumina-7825	99.9316	99.9316	1461	1461	Cluster 32	1	Cluster 32
D11_mouse1_heart	heart	Mouse 1	TRINITY_DN6_c0_g1_i2_1_98_1559_RC_mouse1_heart_single_cell_D11_plate1_exp2_CGTCAAGA+GGTACAGT	100	693481	693481	gnl|BL_ORD_ID|2909 Tbb1125VSG-353 : Complete : 1461nt : contig Illumina-7825	100	100	1461	1461	Cluster 32	1	Cluster 32
D12_mouse1_heart	heart	Mouse 1	TRINITY_DN1_c0_g1_i1_1_86_1547_RC_mouse1_heart_single_cell_D12_plate1_exp2_CGGTATGA+GGTACAGT	100	693481	693481	gnl|BL_ORD_ID|2909 Tbb1125VSG-353 : Complete : 1461nt : contig Illumina-7825	100	100	1461	1461	Cluster 32	1	Cluster 32
D15_mouse1_heart	heart	Mouse 1	TRINITY_DN0_c0_g1_i1_1_99_1560_RC_mouse1_heart_single_cell_D15_plate1_exp2_CACACCTT+GGTACAGT	100	693481	693481	gnl|BL_ORD_ID|2909 Tbb1125VSG-353 : Complete : 1461nt : contig Illumina-7825	100	100	1461	1461	Cluster 32	1	Cluster 32
D16_mouse1_heart	heart	Mouse 1	TRINITY_DN9_c0_g1_i5_1_59_1520_mouse1_heart_single_cell_D16_plate1_exp2_CAGCAACT+GGTACAGT	100	693481	693481	gnl|BL_ORD_ID|2909 Tbb1125VSG-353 : Complete : 1461nt : contig Illumina-7825	99.9316	99.9316	1461	1461	Cluster 32	1	Cluster 32
D17_mouse1_heart	heart	Mouse 1	TRINITY_DN19_c0_g1_i3_1_99_1617_RC_mouse1_heart_single_cell_D17_plate1_exp2_CAACCAGT+GGTACAGT	100	667111	667111	gnl|BL_ORD_ID|2909 Tbb1125VSG-353 : Complete : 1461nt : contig Illumina-7825	96.2451	100	1461	1518	Cluster 32	1	Cluster 32
D18_mouse1_heart	heart	Mouse 1	TRINITY_DN0_c0_g1_i2_1_83_1544_RC_mouse1_heart_single_cell_D18_plate1_exp2_GCAAGAAC+GGTACAGT	100	693481	693481	gnl|BL_ORD_ID|2909 Tbb1125VSG-353 : Complete : 1461nt : contig Illumina-7825	100	100	1461	1461	Cluster 32	1	Cluster 32
D19_mouse1_heart	heart	Mouse 1	TRINITY_DN0_c0_g1_i1_1_95_1670_RC_mouse1_heart_single_cell_D19_plate1_exp2_GGCATAAG+GGTACAGT	100	642673	642673	gnl|BL_ORD_ID|2607 Tbb1125VSG-34 : Complete : 1575nt : MC : contig Illumina-822	100	100	1575	1575	Cluster 27	1	Cluster 27
D20_mouse1_heart	heart	Mouse 1	TRINITY_DN3_c0_g1_i1_1_116_1577_RC_mouse1_heart_single_cell_D20_plate1_exp2_GGAGTATC+GGTACAGT	100	693481	693481	gnl|BL_ORD_ID|2909 Tbb1125VSG-353 : Complete : 1461nt : contig Illumina-7825	99.9316	99.9316	1461	1461	Cluster 32	1	Cluster 32
D21_mouse1_heart	heart	Mouse 1	TRINITY_DN117_c0_g1_i1_1_1_923_RC_mouse1_heart_single_cell_D21_plate1_exp2_GATAGGAG+GGTACAGT	0.261666	1839.31	702920	gnl|BL_ORD_ID|2607 Tbb1125VSG-34 : Complete : 1575nt : MC : contig Illumina-822	100	58.5397	1575	922	Cluster 27	2	Cluster 59
D21_mouse1_heart	heart	Mouse 1	TRINITY_DN0_c0_g1_i1_1_114_1557_RC_mouse1_heart_single_cell_D21_plate1_exp2_GATAGGAG+GGTACAGT	99.7383	701081	702920	gnl|BL_ORD_ID|2630 Tbb1125VSG-60 : Complete : 1434nt : MC : contig Illumina-12	94.8025	95.3975	1434	1443	Cluster 59	2	Cluster 59
D22_mouse1_heart	heart	Mouse 1	TRINITY_DN1_c0_g1_i1_1_86_1547_RC_mouse1_heart_single_cell_D22_plate1_exp2_ACTGAGAG+GGTACAGT	100	693481	693481	gnl|BL_ORD_ID|2909 Tbb1125VSG-353 : Complete : 1461nt : contig Illumina-7825	100	100	1461	1461	Cluster 32	1	Cluster 32
D23_mouse1_heart	heart	Mouse 1	TRINITY_DN68_c0_g1_i1_1_50_1511_mouse1_heart_single_cell_D23_plate1_exp2_ACGAGTCT+GGTACAGT	1.17321	8237.64	702143	gnl|BL_ORD_ID|2909 Tbb1125VSG-353 : Complete : 1461nt : contig Illumina-7825	100	100	1461	1461	Cluster 32	2	Cluster 59
D23_mouse1_heart	heart	Mouse 1	TRINITY_DN0_c0_g1_i1_1_113_1556_RC_mouse1_heart_single_cell_D23_plate1_exp2_ACGAGTCT+GGTACAGT	98.8268	693905	702143	gnl|BL_ORD_ID|2630 Tbb1125VSG-60 : Complete : 1434nt : MC : contig Illumina-12	94.8025	95.3975	1434	1443	Cluster 59	2	Cluster 59
D2_mouse1_heart	heart	Mouse 1	TRINITY_DN0_c0_g1_i2_1_54_1497_mouse1_heart_single_cell_D2_plate1_exp2_TTCTTCCG+GGTACAGT	100	702247	702247	gnl|BL_ORD_ID|2630 Tbb1125VSG-60 : Complete : 1434nt : MC : contig Illumina-12	94.8025	95.3975	1434	1443	Cluster 59	1	Cluster 59
D3_mouse1_heart	heart	Mouse 1	TRINITY_DN0_c0_g1_i1_1_85_1528_mouse1_heart_single_cell_D3_plate1_exp2_TTCCAAGC+GGTACAGT	100	702247	702247	gnl|BL_ORD_ID|2630 Tbb1125VSG-60 : Complete : 1434nt : MC : contig Illumina-12	94.8025	95.3975	1434	1443	Cluster 59	1	Cluster 59
D4_mouse1_heart	heart	Mouse 1	TRINITY_DN0_c0_g1_i1_1_79_1654_RC_mouse1_heart_single_cell_D4_plate1_exp2_TTGTCTCC+GGTACAGT	100	642673	642673	gnl|BL_ORD_ID|2607 Tbb1125VSG-34 : Complete : 1575nt : MC : contig Illumina-822	100	100	1575	1575	Cluster 27	1	Cluster 27
D5_mouse1_heart	heart	Mouse 1	TRINITY_DN0_c0_g1_i3_1_98_1559_RC_mouse1_heart_single_cell_D5_plate1_exp2_TTGGTCTG+GGTACAGT	100	693481	693481	gnl|BL_ORD_ID|2909 Tbb1125VSG-353 : Complete : 1461nt : contig Illumina-7825	100	100	1461	1461	Cluster 32	1	Cluster 32
D6_mouse1_heart	heart	Mouse 1	TRINITY_DN0_c0_g1_i2_1_112_1555_RC_mouse1_heart_single_cell_D6_plate1_exp2_TTAGGCCT+GGTACAGT	100	702247	702247	gnl|BL_ORD_ID|2630 Tbb1125VSG-60 : Complete : 1434nt : MC : contig Illumina-12	94.8025	95.3975	1434	1443	Cluster 59	1	Cluster 59
D7_mouse1_heart	heart	Mouse 1	TRINITY_DN0_c0_g1_i5_1_106_1549_RC_mouse1_heart_single_cell_D7_plate1_exp2_TAGAGTGC+GGTACAGT	100	702247	702247	gnl|BL_ORD_ID|2630 Tbb1125VSG-60 : Complete : 1434nt : MC : contig Illumina-12	94.8025	95.3975	1434	1443	Cluster 59	1	Cluster 59
D8_mouse1_heart	heart	Mouse 1	TRINITY_DN1_c0_g1_i1_1_113_1556_RC_mouse1_heart_single_cell_D8_plate1_exp2_CTGTTGGA+GGTACAGT	100	702247	702247	gnl|BL_ORD_ID|2630 Tbb1125VSG-60 : Complete : 1434nt : MC : contig Illumina-12	94.8025	95.3975	1434	1443	Cluster 59	1	Cluster 59
D9_mouse1_heart	heart	Mouse 1	TRINITY_DN4_c0_g1_i2_1_99_1617_RC_mouse1_heart_single_cell_D9_plate1_exp2_CCTGCTAA+GGTACAGT	100	667111	667111	gnl|BL_ORD_ID|2909 Tbb1125VSG-353 : Complete : 1461nt : contig Illumina-7825	96.2451	100	1461	1518	Cluster 32	1	Cluster 32
E16_mouse1_heart	heart	Mouse 1	TRINITY_DN1_c0_g1_i6_1_1_1389_mouse1_heart_single_cell_E16_plate1_exp2_CAGCAACT+GGCATAAG	100	730460	730460	gnl|BL_ORD_ID|2909 Tbb1125VSG-353 : Complete : 1461nt : contig Illumina-7825	95.317	90.5544	1461	1388	Cluster 32	1	Cluster 32
E17_mouse1_heart	heart	Mouse 1	TRINITY_DN0_c0_g1_i1_1_55_1297_mouse1_heart_single_cell_E17_plate1_exp2_CAACCAGT+GGCATAAG	100	817661	817661	gnl|BL_ORD_ID|2909 Tbb1125VSG-353 : Complete : 1461nt : contig Illumina-7825	100	85.0103	1461	1242	Cluster 32	1	Cluster 32
E18_mouse1_heart	heart	Mouse 1	TRINITY_DN2_c0_g1_i3_1_99_1617_RC_mouse1_heart_single_cell_E18_plate1_exp2_GCAAGAAC+GGCATAAG	100	667111	667111	gnl|BL_ORD_ID|2909 Tbb1125VSG-353 : Complete : 1461nt : contig Illumina-7825	96.2451	100	1461	1518	Cluster 32	1	Cluster 32
E21_mouse1_heart	heart	Mouse 1	TRINITY_DN0_c0_g1_i2_1_59_1520_mouse1_heart_single_cell_E21_plate1_exp2_GATAGGAG+GGCATAAG	100	693481	693481	gnl|BL_ORD_ID|2909 Tbb1125VSG-353 : Complete : 1461nt : contig Illumina-7825	100	100	1461	1461	Cluster 32	1	Cluster 32
E22_mouse1_heart	heart	Mouse 1	TRINITY_DN0_c0_g1_i1_1_118_1720_RC_mouse1_heart_single_cell_E22_plate1_exp2_ACTGAGAG+GGCATAAG	100	631712	631712	gnl|BL_ORD_ID|2676 Tbb1125VSG-123 : Complete : 1602nt : contig Illumina-984	99.7503	99.7503	1602	1602	Cluster 10	1	Cluster 10
E23_mouse1_heart	heart	Mouse 1	TRINITY_DN9_c0_g1_i1_1_99_1560_RC_mouse1_heart_single_cell_E23_plate1_exp2_ACGAGTCT+GGCATAAG	100	693481	693481	gnl|BL_ORD_ID|2909 Tbb1125VSG-353 : Complete : 1461nt : contig Illumina-7825	100	100	1461	1461	Cluster 32	1	Cluster 32
E24_mouse1_heart	heart	Mouse 1	TRINITY_DN3_c0_g1_i4_1_69_1512_RC_mouse1_heart_single_cell_E24_plate1_exp2_AACAGCGA+GGCATAAG	100	702247	702247	gnl|BL_ORD_ID|2630 Tbb1125VSG-60 : Complete : 1434nt : MC : contig Illumina-12	94.8025	95.3975	1434	1443	Cluster 59	1	Cluster 59
E2_mouse1_heart	heart	Mouse 1	TRINITY_DN0_c0_g1_i3_1_0_1065_RC_mouse1_heart_single_cell_E2_plate1_exp2_TTCTTCCG+GGCATAAG	100	956023	956023	gnl|BL_ORD_ID|2630 Tbb1125VSG-60 : Complete : 1434nt : MC : contig Illumina-12	100	74.2678	1434	1065	Cluster 25	1	Cluster 25
E7_mouse1_heart	heart	Mouse 1	TRINITY_DN1_c0_g1_i4_1_35_1131_mouse1_heart_single_cell_E7_plate1_exp2_TAGAGTGC+GGCATAAG	100	928505	928505	gnl|BL_ORD_ID|2630 Tbb1125VSG-60 : Complete : 1434nt : MC : contig Illumina-12	100	76.4296	1434	1096	Cluster 25	1	Cluster 25
F16_mouse1_heart	heart	Mouse 1	TRINITY_DN4_c0_g1_i2_1_20_1343_RC_mouse1_heart_single_cell_F16_plate1_exp2_CAGCAACT+GGACAATG	100	766871	766871	gnl|BL_ORD_ID|2909 Tbb1125VSG-353 : Complete : 1461nt : contig Illumina-7825	99.7732	90.3491	1461	1323	Cluster 32	1	Cluster 32
F17_mouse1_heart	heart	Mouse 1	TRINITY_DN2_c0_g1_i3_1_55_1516_mouse1_heart_single_cell_F17_plate1_exp2_CAACCAGT+GGACAATG	100	693481	693481	gnl|BL_ORD_ID|2909 Tbb1125VSG-353 : Complete : 1461nt : contig Illumina-7825	100	100	1461	1461	Cluster 32	1	Cluster 32
F18_mouse1_heart	heart	Mouse 1	TRINITY_DN4_c0_g1_i3_1_113_1556_RC_mouse1_heart_single_cell_F18_plate1_exp2_GCAAGAAC+GGACAATG	100	702247	702247	gnl|BL_ORD_ID|2630 Tbb1125VSG-60 : Complete : 1434nt : MC : contig Illumina-12	94.8025	95.3975	1434	1443	Cluster 59	1	Cluster 59
F19_mouse1_heart	heart	Mouse 1	TRINITY_DN3_c0_g1_i5_1_111_1605_RC_mouse1_heart_single_cell_F19_plate1_exp2_GGCATAAG+GGACAATG	100	677966	677966	gnl|BL_ORD_ID|3115 Tbb1125VSG-1026 : Complete but extended but atypical GPI site : 1521nt : contig Illumina-7008	98.929	97.1729	1521	1494	Cluster 2	1	Cluster 2
F20_mouse1_heart	heart	Mouse 1	TRINITY_DN2_c0_g1_i2_1_99_1560_RC_mouse1_heart_single_cell_F20_plate1_exp2_GGAGTATC+GGACAATG	100	693481	693481	gnl|BL_ORD_ID|2909 Tbb1125VSG-353 : Complete : 1461nt : contig Illumina-7825	100	100	1461	1461	Cluster 32	1	Cluster 32
F21_mouse1_heart	heart	Mouse 1	TRINITY_DN8_c0_g1_i1_1_99_1560_RC_mouse1_heart_single_cell_F21_plate1_exp2_GATAGGAG+GGACAATG	100	693481	693481	gnl|BL_ORD_ID|2909 Tbb1125VSG-353 : Complete : 1461nt : contig Illumina-7825	100	100	1461	1461	Cluster 32	1	Cluster 32
F23_mouse1_heart	heart	Mouse 1	TRINITY_DN0_c0_g1_i1_1_106_1549_RC_mouse1_heart_single_cell_F23_plate1_exp2_ACGAGTCT+GGACAATG	100	702247	702247	gnl|BL_ORD_ID|2630 Tbb1125VSG-60 : Complete : 1434nt : MC : contig Illumina-12	94.8025	95.3975	1434	1443	Cluster 59	1	Cluster 59
F24_mouse1_heart	heart	Mouse 1	TRINITY_DN0_c0_g1_i1_1_180_1623_RC_mouse1_heart_single_cell_F24_plate1_exp2_AACAGCGA+GGACAATG	100	702247	702247	gnl|BL_ORD_ID|2630 Tbb1125VSG-60 : Complete : 1434nt : MC : contig Illumina-12	94.8025	95.3975	1434	1443	Cluster 59	1	Cluster 59
F3_mouse1_heart	heart	Mouse 1	TRINITY_DN0_c0_g1_i1_1_66_1608_mouse1_heart_single_cell_F3_plate1_exp2_TTCCAAGC+GGACAATG	100	656599	656599	gnl|BL_ORD_ID|2772 Tbb1125VSG-211 : Complete : 1527nt : contig PacBio-410	99.0272	100	1527	1542	Cluster 12	1	Cluster 12
F4_mouse1_heart	heart	Mouse 1	TRINITY_DN3_c0_g1_i4_1_56_1255_mouse1_heart_single_cell_F4_plate1_exp2_TTGTCTCC+GGACAATG	100	847458	847458	gnl|BL_ORD_ID|2630 Tbb1125VSG-60 : Complete : 1434nt : MC : contig Illumina-12	96.6639	80.8229	1434	1199	Cluster 162	1	Cluster 162
F7_mouse1_heart	heart	Mouse 1	TRINITY_DN1_c0_g1_i1_1_42_1420_mouse1_heart_single_cell_F7_plate1_exp2_TAGAGTGC+GGACAATG	100	735835	735835	gnl|BL_ORD_ID|2630 Tbb1125VSG-60 : Complete : 1434nt : MC : contig Illumina-12	95.2104	91.4923	1434	1378	Cluster 59	1	Cluster 59
G10_mouse1_heart	heart	Mouse 1	TRINITY_DN2_c0_g1_i2_1_661_2104_mouse1_heart_single_cell_G10_plate1_exp2_CCACTGTT+GATAGGAG	100	702247	702247	gnl|BL_ORD_ID|2630 Tbb1125VSG-60 : Complete : 1434nt : MC : contig Illumina-12	94.8025	95.3975	1434	1443	Cluster 59	1	Cluster 59
G11_mouse1_heart	heart	Mouse 1	TRINITY_DN0_c0_g1_i2_1_104_1565_RC_mouse1_heart_single_cell_G11_plate1_exp2_CGTCAAGA+GATAGGAG	100	693481	693481	gnl|BL_ORD_ID|2909 Tbb1125VSG-353 : Complete : 1461nt : contig Illumina-7825	100	100	1461	1461	Cluster 32	1	Cluster 32
G12_mouse1_heart	heart	Mouse 1	TRINITY_DN0_c0_g1_i1_1_83_1544_RC_mouse1_heart_single_cell_G12_plate1_exp2_CGGTATGA+GATAGGAG	100	693481	693481	gnl|BL_ORD_ID|2909 Tbb1125VSG-353 : Complete : 1461nt : contig Illumina-7825	100	100	1461	1461	Cluster 32	1	Cluster 32
G13_mouse1_heart	heart	Mouse 1	TRINITY_DN0_c0_g1_i1_1_167_1715_RC_mouse1_heart_single_cell_G13_plate1_exp2_CGATCCTA+GATAGGAG	100	654022	654022	gnl|BL_ORD_ID|4826 Tbb1125VSG-4098 : Complete but atypical GPI site : 1551nt : contig PacBio-2378	88.0491	87.8788	1551	1548	Cluster 38	1	Cluster 38
G14_mouse1_heart	heart	Mouse 1	TRINITY_DN2_c0_g1_i2_1_2_1359_RC_mouse1_heart_single_cell_G14_plate1_exp2_CATGGTAG+GATAGGAG	100	747384	747384	gnl|BL_ORD_ID|2909 Tbb1125VSG-353 : Complete : 1461nt : contig Illumina-7825	100	92.8816	1461	1357	Cluster 32	1	Cluster 32
G15_mouse1_heart	heart	Mouse 1	TRINITY_DN2_c0_g1_i1_1_99_1560_RC_mouse1_heart_single_cell_G15_plate1_exp2_CACACCTT+GATAGGAG	100	693481	693481	gnl|BL_ORD_ID|2909 Tbb1125VSG-353 : Complete : 1461nt : contig Illumina-7825	100	100	1461	1461	Cluster 32	1	Cluster 32
G16_mouse1_heart	heart	Mouse 1	TRINITY_DN39_c0_g1_i1_1_95_1556_RC_mouse1_heart_single_cell_G16_plate1_exp2_CAGCAACT+GATAGGAG	100	693481	693481	gnl|BL_ORD_ID|2909 Tbb1125VSG-353 : Complete : 1461nt : contig Illumina-7825	100	100	1461	1461	Cluster 32	1	Cluster 32
G17_mouse1_heart	heart	Mouse 1	TRINITY_DN2_c0_g1_i1_1_99_1560_RC_mouse1_heart_single_cell_G17_plate1_exp2_CAACCAGT+GATAGGAG	100	693481	693481	gnl|BL_ORD_ID|2909 Tbb1125VSG-353 : Complete : 1461nt : contig Illumina-7825	100	100	1461	1461	Cluster 32	1	Cluster 32
G18_mouse1_heart	heart	Mouse 1	TRINITY_DN0_c0_g1_i1_1_144_1587_RC_mouse1_heart_single_cell_G18_plate1_exp2_GCAAGAAC+GATAGGAG	100	599875	599875	gnl|BL_ORD_ID|2630 Tbb1125VSG-60 : Complete : 1434nt : MC : contig Illumina-12	94.8025	95.3975	1434	1443	Cluster 59	1	Cluster 59
G19_mouse1_heart	heart	Mouse 1	TRINITY_DN1_c0_g1_i2_1_101_1643_RC_mouse1_heart_single_cell_G19_plate1_exp2_GGCATAAG+GATAGGAG	100	601205	601205	gnl|BL_ORD_ID|2772 Tbb1125VSG-211 : Complete : 1527nt : contig PacBio-410	99.0272	100	1527	1542	Cluster 12	1	Cluster 12
G20_mouse1_heart	heart	Mouse 1	TRINITY_DN38_c0_g1_i1_1_108_1569_RC_mouse1_heart_single_cell_G20_plate1_exp2_GGAGTATC+GATAGGAG	100	693481	693481	gnl|BL_ORD_ID|2909 Tbb1125VSG-353 : Complete : 1461nt : contig Illumina-7825	100	100	1461	1461	Cluster 32	1	Cluster 32
G21_mouse1_heart	heart	Mouse 1	TRINITY_DN0_c0_g1_i5_1_53_1496_mouse1_heart_single_cell_G21_plate1_exp2_GATAGGAG+GATAGGAG	100	702247	702247	gnl|BL_ORD_ID|2630 Tbb1125VSG-60 : Complete : 1434nt : MC : contig Illumina-12	94.8025	95.3975	1434	1443	Cluster 59	1	Cluster 59
G22_mouse1_heart	heart	Mouse 1	TRINITY_DN0_c0_g1_i1_1_86_1529_RC_mouse1_heart_single_cell_G22_plate1_exp2_ACTGAGAG+GATAGGAG	100	702247	702247	gnl|BL_ORD_ID|2630 Tbb1125VSG-60 : Complete : 1434nt : MC : contig Illumina-12	94.8025	95.3975	1434	1443	Cluster 59	1	Cluster 59
G23_mouse1_heart	heart	Mouse 1	TRINITY_DN1_c0_g1_i3_1_0_1495_RC_mouse1_heart_single_cell_G23_plate1_exp2_ACGAGTCT+GATAGGAG	100	677507	677507	gnl|BL_ORD_ID|2909 Tbb1125VSG-353 : Complete : 1461nt : contig Illumina-7825	96.3211	98.5626	1461	1495	Cluster 68	1	Cluster 68
G24_mouse1_heart	heart	Mouse 1	TRINITY_DN23_c0_g1_i3_1_72_1533_RC_mouse1_heart_single_cell_G24_plate1_exp2_AACAGCGA+GATAGGAG	100	693481	693481	gnl|BL_ORD_ID|2909 Tbb1125VSG-353 : Complete : 1461nt : contig Illumina-7825	100	100	1461	1461	Cluster 32	1	Cluster 32
G3_mouse1_heart	heart	Mouse 1	TRINITY_DN0_c0_g1_i4_1_148_1609_RC_mouse1_heart_single_cell_G3_plate1_exp2_TTCCAAGC+GATAGGAG	100	693481	693481	gnl|BL_ORD_ID|2909 Tbb1125VSG-353 : Complete : 1461nt : contig Illumina-7825	100	100	1461	1461	Cluster 32	1	Cluster 32
G4_mouse1_heart	heart	Mouse 1	TRINITY_DN0_c0_g1_i1_1_59_1520_mouse1_heart_single_cell_G4_plate1_exp2_TTGTCTCC+GATAGGAG	100	693481	693481	gnl|BL_ORD_ID|2909 Tbb1125VSG-353 : Complete : 1461nt : contig Illumina-7825	100	100	1461	1461	Cluster 32	1	Cluster 32
G5_mouse1_heart	heart	Mouse 1	TRINITY_DN1_c0_g1_i2_1_114_1557_RC_mouse1_heart_single_cell_G5_plate1_exp2_TTGGTCTG+GATAGGAG	100	702247	702247	gnl|BL_ORD_ID|2630 Tbb1125VSG-60 : Complete : 1434nt : MC : contig Illumina-12	94.8025	95.3975	1434	1443	Cluster 59	1	Cluster 59
G6_mouse1_heart	heart	Mouse 1	TRINITY_DN0_c0_g1_i2_1_145_1663_RC_mouse1_heart_single_cell_G6_plate1_exp2_TTAGGCCT+GATAGGAG	100	667111	667111	gnl|BL_ORD_ID|2909 Tbb1125VSG-353 : Complete : 1461nt : contig Illumina-7825	96.2451	100	1461	1518	Cluster 32	1	Cluster 32
G7_mouse1_heart	heart	Mouse 1	TRINITY_DN0_c0_g1_i2_1_121_1564_RC_mouse1_heart_single_cell_G7_plate1_exp2_TAGAGTGC+GATAGGAG	100	702247	702247	gnl|BL_ORD_ID|2630 Tbb1125VSG-60 : Complete : 1434nt : MC : contig Illumina-12	94.8025	95.3975	1434	1443	Cluster 59	1	Cluster 59
G8_mouse1_heart	heart	Mouse 1	TRINITY_DN0_c0_g1_i3_1_176_1619_RC_mouse1_heart_single_cell_G8_plate1_exp2_CTGTTGGA+GATAGGAG	100	702247	702247	gnl|BL_ORD_ID|2630 Tbb1125VSG-60 : Complete : 1434nt : MC : contig Illumina-12	94.8025	95.3975	1434	1443	Cluster 59	1	Cluster 59
G9_mouse1_heart	heart	Mouse 1	TRINITY_DN5_c0_g1_i1_1_99_1560_RC_mouse1_heart_single_cell_G9_plate1_exp2_CCTGCTAA+GATAGGAG	100	693481	693481	gnl|BL_ORD_ID|2909 Tbb1125VSG-353 : Complete : 1461nt : contig Illumina-7825	100	100	1461	1461	Cluster 32	1	Cluster 32
H11_mouse1_heart	heart	Mouse 1	TRINITY_DN1_c0_g1_i2_1_121_1564_RC_mouse1_heart_single_cell_H11_plate1_exp2_CGTCAAGA+GACTACGA	100	702247	702247	gnl|BL_ORD_ID|2630 Tbb1125VSG-60 : Complete : 1434nt : MC : contig Illumina-12	94.8025	95.3975	1434	1443	Cluster 59	1	Cluster 59
H12_mouse1_heart	heart	Mouse 1	TRINITY_DN4_c0_g1_i4_1_106_1549_RC_mouse1_heart_single_cell_H12_plate1_exp2_CGGTATGA+GACTACGA	100	702247	702247	gnl|BL_ORD_ID|2630 Tbb1125VSG-60 : Complete : 1434nt : MC : contig Illumina-12	94.8025	95.3975	1434	1443	Cluster 59	1	Cluster 59
H14_mouse1_heart	heart	Mouse 1	TRINITY_DN0_c0_g1_i1_1_55_1392_mouse1_heart_single_cell_H14_plate1_exp2_CATGGTAG+GACTACGA	100	758725	758725	gnl|BL_ORD_ID|2909 Tbb1125VSG-353 : Complete : 1461nt : contig Illumina-7825	99.9252	91.4442	1461	1337	Cluster 32	1	Cluster 32
H15_mouse1_heart	heart	Mouse 1	TRINITY_DN0_c0_g1_i4_1_84_1578_RC_mouse1_heart_single_cell_H15_plate1_exp2_CACACCTT+GACTACGA	100	677966	677966	gnl|BL_ORD_ID|3115 Tbb1125VSG-1026 : Complete but extended but atypical GPI site : 1521nt : contig Illumina-7008	98.929	97.1729	1521	1494	Cluster 2	1	Cluster 2
H17_mouse1_heart	heart	Mouse 1	TRINITY_DN13_c0_g1_i1_1_138_1599_RC_mouse1_heart_single_cell_H17_plate1_exp2_CAACCAGT+GACTACGA	100	693481	693481	gnl|BL_ORD_ID|2909 Tbb1125VSG-353 : Complete : 1461nt : contig Illumina-7825	100	100	1461	1461	Cluster 32	1	Cluster 32
H18_mouse1_heart	heart	Mouse 1	TRINITY_DN11_c0_g1_i4_1_142_1603_RC_mouse1_heart_single_cell_H18_plate1_exp2_GCAAGAAC+GACTACGA	100	693481	693481	gnl|BL_ORD_ID|2909 Tbb1125VSG-353 : Complete : 1461nt : contig Illumina-7825	100	100	1461	1461	Cluster 32	1	Cluster 32
H19_mouse1_heart	heart	Mouse 1	TRINITY_DN3_c0_g1_i1_1_72_1533_RC_mouse1_heart_single_cell_H19_plate1_exp2_GGCATAAG+GACTACGA	100	693481	693481	gnl|BL_ORD_ID|2909 Tbb1125VSG-353 : Complete : 1461nt : contig Illumina-7825	99.9316	99.9316	1461	1461	Cluster 32	1	Cluster 32
H22_mouse1_heart	heart	Mouse 1	TRINITY_DN0_c0_g1_i1_1_72_1590_RC_mouse1_heart_single_cell_H22_plate1_exp2_ACTGAGAG+GACTACGA	100	667111	667111	gnl|BL_ORD_ID|2909 Tbb1125VSG-353 : Complete : 1461nt : contig Illumina-7825	96.2451	100	1461	1518	Cluster 32	1	Cluster 32
H3_mouse1_heart	heart	Mouse 1	TRINITY_DN4_c0_g1_i1_1_78_1596_RC_mouse1_heart_single_cell_H3_plate1_exp2_TTCCAAGC+GACTACGA	100	667111	667111	gnl|BL_ORD_ID|2909 Tbb1125VSG-353 : Complete : 1461nt : contig Illumina-7825	96.2451	100	1461	1518	Cluster 32	1	Cluster 32
H4_mouse1_heart	heart	Mouse 1	TRINITY_DN27_c0_g1_i2_1_71_1532_RC_mouse1_heart_single_cell_H4_plate1_exp2_TTGTCTCC+GACTACGA	100	693481	693481	gnl|BL_ORD_ID|2909 Tbb1125VSG-353 : Complete : 1461nt : contig Illumina-7825	100	100	1461	1461	Cluster 32	1	Cluster 32
H5_mouse1_heart	heart	Mouse 1	TRINITY_DN0_c0_g1_i5_1_387_1830_mouse1_heart_single_cell_H5_plate1_exp2_TTGGTCTG+GACTACGA	100	702247	702247	gnl|BL_ORD_ID|2630 Tbb1125VSG-60 : Complete : 1434nt : MC : contig Illumina-12	94.7332	95.3278	1434	1443	Cluster 59	1	Cluster 59
H7_mouse1_heart	heart	Mouse 1	TRINITY_DN30_c0_g1_i2_1_98_1559_RC_mouse1_heart_single_cell_H7_plate1_exp2_TAGAGTGC+GACTACGA	100	693481	693481	gnl|BL_ORD_ID|2909 Tbb1125VSG-353 : Complete : 1461nt : contig Illumina-7825	100	100	1461	1461	Cluster 32	1	Cluster 32
H8_mouse1_heart	heart	Mouse 1	TRINITY_DN33_c0_g1_i2_1_49_1555_mouse1_heart_single_cell_H8_plate1_exp2_CTGTTGGA+GACTACGA	100	672495	672495	gnl|BL_ORD_ID|2594 Tbb1125VSG-21 : Complete : 1452nt : MC : contig Illumina-660	96.2151	99.7934	1452	1506	Cluster 61	1	Cluster 61
H9_mouse1_heart	heart	Mouse 1	TRINITY_DN0_c0_g1_i1_1_85_1528_mouse1_heart_single_cell_H9_plate1_exp2_CCTGCTAA+GACTACGA	100	702247	702247	gnl|BL_ORD_ID|2630 Tbb1125VSG-60 : Complete : 1434nt : MC : contig Illumina-12	94.8025	95.3975	1434	1443	Cluster 59	1	Cluster 59
I10_mouse1_heart	heart	Mouse 1	TRINITY_DN0_c0_g1_i1_1_0_1230_RC_mouse1_heart_single_cell_I10_plate1_exp2_CCACTGTT+ATGGCGTT	100	825764	825764	gnl|BL_ORD_ID|2909 Tbb1125VSG-353 : Complete : 1461nt : contig Illumina-7825	99.9187	84.1205	1461	1230	Cluster 32	1	Cluster 32
I20_mouse1_heart	heart	Mouse 1	TRINITY_DN0_c0_g1_i2_1_100_1561_RC_mouse1_heart_single_cell_I20_plate1_exp2_GGAGTATC+ATGGCGTT	100	693481	693481	gnl|BL_ORD_ID|2909 Tbb1125VSG-353 : Complete : 1461nt : contig Illumina-7825	100	100	1461	1461	Cluster 32	1	Cluster 32
I21_mouse1_heart	heart	Mouse 1	TRINITY_DN0_c0_g1_i7_1_120_1563_RC_mouse1_heart_single_cell_I21_plate1_exp2_GATAGGAG+ATGGCGTT	100	702247	702247	gnl|BL_ORD_ID|2630 Tbb1125VSG-60 : Complete : 1434nt : MC : contig Illumina-12	94.8025	95.3975	1434	1443	Cluster 59	1	Cluster 59
I22_mouse1_heart	heart	Mouse 1	TRINITY_DN1_c0_g1_i2_1_84_1545_RC_mouse1_heart_single_cell_I22_plate1_exp2_ACTGAGAG+ATGGCGTT	100	693481	693481	gnl|BL_ORD_ID|2909 Tbb1125VSG-353 : Complete : 1461nt : contig Illumina-7825	100	100	1461	1461	Cluster 32	1	Cluster 32
I23_mouse1_heart	heart	Mouse 1	TRINITY_DN0_c0_g1_i1_1_99_1656_RC_mouse1_heart_single_cell_I23_plate1_exp2_ACGAGTCT+ATGGCGTT	100	650195	650195	gnl|BL_ORD_ID|2909 Tbb1125VSG-353 : Complete : 1461nt : contig Illumina-7825	93.8343	100	1461	1557	Cluster 32	1	Cluster 32
I24_mouse1_heart	heart	Mouse 1	TRINITY_DN0_c0_g1_i1_1_68_1079_mouse1_heart_single_cell_I24_plate1_exp2_AACAGCGA+ATGGCGTT	100	1.00806e+06	1.00806e+06	gnl|BL_ORD_ID|2630 Tbb1125VSG-60 : Complete : 1434nt : MC : contig Illumina-12	94.4609	66.5969	1434	1011	Cluster 179	1	Cluster 179
J11_mouse1_heart	heart	Mouse 1	TRINITY_DN0_c0_g1_i1_1_0_1221_RC_mouse1_heart_single_cell_J11_plate1_exp2_CGTCAAGA+ACTGAGAG	100	831947	831947	gnl|BL_ORD_ID|2909 Tbb1125VSG-353 : Complete : 1461nt : contig Illumina-7825	100	83.5729	1461	1221	Cluster 32	1	Cluster 32
J12_mouse1_heart	heart	Mouse 1	TRINITY_DN0_c0_g1_i1_1_2_943_mouse1_heart_single_cell_J12_plate1_exp2_CGGTATGA+ACTGAGAG	100	1.0846e+06	1.0846e+06	gnl|BL_ORD_ID|2909 Tbb1125VSG-353 : Complete : 1461nt : contig Illumina-7825	100	64.4079	1461	941	Cluster 32	1	Cluster 32
J13_mouse1_heart	heart	Mouse 1	TRINITY_DN1_c0_g1_i9_1_48_1125_RC_mouse1_heart_single_cell_J13_plate1_exp2_CGATCCTA+ACTGAGAG	100	945179	945179	gnl|BL_ORD_ID|2630 Tbb1125VSG-60 : Complete : 1434nt : MC : contig Illumina-12	99.7214	74.8954	1434	1077	Cluster 25	1	Cluster 25
J17_mouse1_heart	heart	Mouse 1	TRINITY_DN1_c0_g1_i3_1_48_1190_mouse1_heart_single_cell_J17_plate1_exp2_CAACCAGT+ACTGAGAG	100	899280	899280	gnl|BL_ORD_ID|2630 Tbb1125VSG-60 : Complete : 1434nt : MC : contig Illumina-12	97.6357	77.7545	1434	1142	Cluster 179	1	Cluster 179
J20_mouse1_heart	heart	Mouse 1	TRINITY_DN1_c0_g1_i1_1_146_1607_RC_mouse1_heart_single_cell_J20_plate1_exp2_GGAGTATC+ACTGAGAG	100	693481	693481	gnl|BL_ORD_ID|2909 Tbb1125VSG-353 : Complete : 1461nt : contig Illumina-7825	100	100	1461	1461	Cluster 32	1	Cluster 32
J21_mouse1_heart	heart	Mouse 1	TRINITY_DN0_c0_g1_i1_1_88_1549_RC_mouse1_heart_single_cell_J21_plate1_exp2_GATAGGAG+ACTGAGAG	100	693481	693481	gnl|BL_ORD_ID|2909 Tbb1125VSG-353 : Complete : 1461nt : contig Illumina-7825	100	100	1461	1461	Cluster 32	1	Cluster 32
J22_mouse1_heart	heart	Mouse 1	TRINITY_DN8_c0_g1_i3_1_67_1528_RC_mouse1_heart_single_cell_J22_plate1_exp2_ACTGAGAG+ACTGAGAG	100	693481	693481	gnl|BL_ORD_ID|2909 Tbb1125VSG-353 : Complete : 1461nt : contig Illumina-7825	100	100	1461	1461	Cluster 32	1	Cluster 32
J23_mouse1_heart	heart	Mouse 1	TRINITY_DN15_c0_g1_i5_1_147_1608_RC_mouse1_heart_single_cell_J23_plate1_exp2_ACGAGTCT+ACTGAGAG	100	693481	693481	gnl|BL_ORD_ID|2909 Tbb1125VSG-353 : Complete : 1461nt : contig Illumina-7825	100	100	1461	1461	Cluster 32	1	Cluster 32
J24_mouse1_heart	heart	Mouse 1	TRINITY_DN0_c0_g1_i4_1_1_1203_mouse1_heart_single_cell_J24_plate1_exp2_AACAGCGA+ACTGAGAG	100	845308	845308	gnl|BL_ORD_ID|2909 Tbb1125VSG-353 : Complete : 1461nt : contig Illumina-7825	96.589	79.4661	1461	1202	Cluster 32	1	Cluster 32
J6_mouse1_heart	heart	Mouse 1	TRINITY_DN0_c0_g1_i2_1_0_1333_RC_mouse1_heart_single_cell_J6_plate1_exp2_TTAGGCCT+ACTGAGAG	100	761035	761035	gnl|BL_ORD_ID|2909 Tbb1125VSG-353 : Complete : 1461nt : contig Illumina-7825	99.6249	90.8966	1461	1333	Cluster 32	1	Cluster 32
J7_mouse1_heart	heart	Mouse 1	TRINITY_DN0_c0_g1_i4_1_163_1606_RC_mouse1_heart_single_cell_J7_plate1_exp2_TAGAGTGC+ACTGAGAG	100	702247	702247	gnl|BL_ORD_ID|2630 Tbb1125VSG-60 : Complete : 1434nt : MC : contig Illumina-12	94.8025	95.3975	1434	1443	Cluster 59	1	Cluster 59
J9_mouse1_heart	heart	Mouse 1	TRINITY_DN1_c0_g1_i6_1_59_1520_mouse1_heart_single_cell_J9_plate1_exp2_CCTGCTAA+ACTGAGAG	100	693481	693481	gnl|BL_ORD_ID|2909 Tbb1125VSG-353 : Complete : 1461nt : contig Illumina-7825	100	100	1461	1461	Cluster 32	1	Cluster 32
K10_mouse1_heart	heart	Mouse 1	TRINITY_DN2_c0_g1_i2_1_107_1568_RC_mouse1_heart_single_cell_K10_plate1_exp2_CCACTGTT+ACGAGTCT	100	693481	693481	gnl|BL_ORD_ID|2909 Tbb1125VSG-353 : Complete : 1461nt : contig Illumina-7825	100	100	1461	1461	Cluster 32	1	Cluster 32
K11_mouse1_heart	heart	Mouse 1	TRINITY_DN4_c0_g1_i1_1_145_1606_RC_mouse1_heart_single_cell_K11_plate1_exp2_CGTCAAGA+ACGAGTCT	100	693481	693481	gnl|BL_ORD_ID|2909 Tbb1125VSG-353 : Complete : 1461nt : contig Illumina-7825	100	100	1461	1461	Cluster 32	1	Cluster 32
K13_mouse1_heart	heart	Mouse 1	TRINITY_DN0_c0_g1_i1_1_449_1892_mouse1_heart_single_cell_K13_plate1_exp2_CGATCCTA+ACGAGTCT	100	702247	702247	gnl|BL_ORD_ID|2630 Tbb1125VSG-60 : Complete : 1434nt : MC : contig Illumina-12	94.8025	95.3975	1434	1443	Cluster 59	1	Cluster 59
K14_mouse1_heart	heart	Mouse 1	TRINITY_DN0_c0_g1_i2_1_66_1527_RC_mouse1_heart_single_cell_K14_plate1_exp2_CATGGTAG+ACGAGTCT	100	693481	693481	gnl|BL_ORD_ID|2909 Tbb1125VSG-353 : Complete : 1461nt : contig Illumina-7825	100	100	1461	1461	Cluster 32	1	Cluster 32
K16_mouse1_heart	heart	Mouse 1	TRINITY_DN0_c0_g1_i1_1_1_1095_RC_mouse1_heart_single_cell_K16_plate1_exp2_CAGCAACT+ACGAGTCT	100	930232	930232	gnl|BL_ORD_ID|2630 Tbb1125VSG-60 : Complete : 1434nt : MC : contig Illumina-12	100	76.2901	1434	1094	Cluster 25	1	Cluster 25
K17_mouse1_heart	heart	Mouse 1	TRINITY_DN3_c0_g1_i1_1_0_1355_RC_mouse1_heart_single_cell_K17_plate1_exp2_CAACCAGT+ACGAGTCT	100	750187	750187	gnl|BL_ORD_ID|2909 Tbb1125VSG-353 : Complete : 1461nt : contig Illumina-7825	98.893	91.718	1461	1355	Cluster 32	1	Cluster 32
K18_mouse1_heart	heart	Mouse 1	TRINITY_DN0_c0_g1_i8_1_57_1518_mouse1_heart_single_cell_K18_plate1_exp2_GCAAGAAC+ACGAGTCT	100	693481	693481	gnl|BL_ORD_ID|2909 Tbb1125VSG-353 : Complete : 1461nt : contig Illumina-7825	100	100	1461	1461	Cluster 32	1	Cluster 32
K20_mouse1_heart	heart	Mouse 1	TRINITY_DN0_c0_g1_i2_1_0_1158_RC_mouse1_heart_single_cell_K20_plate1_exp2_GGAGTATC+ACGAGTCT	100	877963	877963	gnl|BL_ORD_ID|2909 Tbb1125VSG-353 : Complete : 1461nt : contig Illumina-7825	99.7409	79.0554	1461	1158	Cluster 32	1	Cluster 32
K23_mouse1_heart	heart	Mouse 1	TRINITY_DN2_c0_g1_i5_1_137_1580_RC_mouse1_heart_single_cell_K23_plate1_exp2_ACGAGTCT+ACGAGTCT	100	702247	702247	gnl|BL_ORD_ID|2630 Tbb1125VSG-60 : Complete : 1434nt : MC : contig Illumina-12	94.8025	95.3975	1434	1443	Cluster 59	1	Cluster 59
K24_mouse1_heart	heart	Mouse 1	TRINITY_DN1_c0_g1_i3_1_55_1516_mouse1_heart_single_cell_K24_plate1_exp2_AACAGCGA+ACGAGTCT	100	693481	693481	gnl|BL_ORD_ID|2909 Tbb1125VSG-353 : Complete : 1461nt : contig Illumina-7825	100	100	1461	1461	Cluster 32	1	Cluster 32
K5_mouse1_heart	heart	Mouse 1	TRINITY_DN0_c0_g1_i3_1_0_1177_RC_mouse1_heart_single_cell_K5_plate1_exp2_TTGGTCTG+ACGAGTCT	100	863558	863558	gnl|BL_ORD_ID|2630 Tbb1125VSG-60 : Complete : 1434nt : MC : contig Illumina-12	98.4707	80.8229	1434	1177	Cluster 59	1	Cluster 59
K6_mouse1_heart	heart	Mouse 1	TRINITY_DN7_c0_g1_i4_1_59_1520_mouse1_heart_single_cell_K6_plate1_exp2_TTAGGCCT+ACGAGTCT	100	693481	693481	gnl|BL_ORD_ID|2909 Tbb1125VSG-353 : Complete : 1461nt : contig Illumina-7825	100	100	1461	1461	Cluster 32	1	Cluster 32
K7_mouse1_heart	heart	Mouse 1	TRINITY_DN1_c0_g1_i2_1_99_1560_RC_mouse1_heart_single_cell_K7_plate1_exp2_TAGAGTGC+ACGAGTCT	100	693481	693481	gnl|BL_ORD_ID|2909 Tbb1125VSG-353 : Complete : 1461nt : contig Illumina-7825	100	100	1461	1461	Cluster 32	1	Cluster 32
K8_mouse1_heart	heart	Mouse 1	TRINITY_DN0_c0_g1_i3_1_308_1826_mouse1_heart_single_cell_K8_plate1_exp2_CTGTTGGA+ACGAGTCT	100	667111	667111	gnl|BL_ORD_ID|2909 Tbb1125VSG-353 : Complete : 1461nt : contig Illumina-7825	96.2451	100	1461	1518	Cluster 32	1	Cluster 32
K9_mouse1_heart	heart	Mouse 1	TRINITY_DN3_c0_g1_i3_1_88_1606_RC_mouse1_heart_single_cell_K9_plate1_exp2_CCTGCTAA+ACGAGTCT	100	667111	667111	gnl|BL_ORD_ID|2909 Tbb1125VSG-353 : Complete : 1461nt : contig Illumina-7825	96.2451	100	1461	1518	Cluster 32	1	Cluster 32
L11_mouse1_heart	heart	Mouse 1	TRINITY_DN0_c0_g1_i1_1_52_1513_mouse1_heart_single_cell_L11_plate1_exp2_CGTCAAGA+AGAGACTC	100	693481	693481	gnl|BL_ORD_ID|2909 Tbb1125VSG-353 : Complete : 1461nt : contig Illumina-7825	100	100	1461	1461	Cluster 32	1	Cluster 32
L13_mouse1_heart	heart	Mouse 1	TRINITY_DN1_c0_g1_i2_1_94_1537_RC_mouse1_heart_single_cell_L13_plate1_exp2_CGATCCTA+AGAGACTC	100	702247	702247	gnl|BL_ORD_ID|2630 Tbb1125VSG-60 : Complete : 1434nt : MC : contig Illumina-12	94.8025	95.3975	1434	1443	Cluster 59	1	Cluster 59
L14_mouse1_heart	heart	Mouse 1	TRINITY_DN0_c0_g1_i5_1_63_1500_RC_mouse1_heart_single_cell_L14_plate1_exp2_CATGGTAG+AGAGACTC	100	705219	705219	gnl|BL_ORD_ID|2630 Tbb1125VSG-60 : Complete : 1434nt : MC : contig Illumina-12	96.3118	96.5132	1434	1437	Cluster 92	1	Cluster 92
L15_mouse1_heart	heart	Mouse 1	TRINITY_DN1_c0_g1_i4_1_126_1569_RC_mouse1_heart_single_cell_L15_plate1_exp2_CACACCTT+AGAGACTC	100	702247	702247	gnl|BL_ORD_ID|2630 Tbb1125VSG-60 : Complete : 1434nt : MC : contig Illumina-12	94.8025	95.3975	1434	1443	Cluster 59	1	Cluster 59
L16_mouse1_heart	heart	Mouse 1	TRINITY_DN0_c0_g1_i1_1_1_1399_RC_mouse1_heart_single_cell_L16_plate1_exp2_CAGCAACT+AGAGACTC	100	725163	725163	gnl|BL_ORD_ID|2772 Tbb1125VSG-211 : Complete : 1527nt : contig PacBio-410	98.784	90.4388	1527	1398	Cluster 12	1	Cluster 12
L17_mouse1_heart	heart	Mouse 1	TRINITY_DN0_c0_g1_i1_1_73_1534_RC_mouse1_heart_single_cell_L17_plate1_exp2_CAACCAGT+AGAGACTC	100	693481	693481	gnl|BL_ORD_ID|2909 Tbb1125VSG-353 : Complete : 1461nt : contig Illumina-7825	100	100	1461	1461	Cluster 32	1	Cluster 32
L18_mouse1_heart	heart	Mouse 1	TRINITY_DN3_c0_g1_i4_1_49_1294_mouse1_heart_single_cell_L18_plate1_exp2_GCAAGAAC+AGAGACTC	100	815661	815661	gnl|BL_ORD_ID|2630 Tbb1125VSG-60 : Complete : 1434nt : MC : contig Illumina-12	94.3775	81.9386	1434	1245	Cluster 162	1	Cluster 162
L19_mouse1_heart	heart	Mouse 1	TRINITY_DN0_c0_g1_i2_1_1_1306_RC_mouse1_heart_single_cell_L19_plate1_exp2_GGCATAAG+AGAGACTC	100	777605	777605	gnl|BL_ORD_ID|2909 Tbb1125VSG-353 : Complete : 1461nt : contig Illumina-7825	99.9234	89.2539	1461	1305	Cluster 32	1	Cluster 32
L22_mouse1_heart	heart	Mouse 1	TRINITY_DN0_c0_g1_i1_1_1_1146_RC_mouse1_heart_single_cell_L22_plate1_exp2_ACTGAGAG+AGAGACTC	100	888099	888099	gnl|BL_ORD_ID|2909 Tbb1125VSG-353 : Complete : 1461nt : contig Illumina-7825	100	78.371	1461	1145	Cluster 32	1	Cluster 32
L23_mouse1_heart	heart	Mouse 1	TRINITY_DN2_c0_g1_i1_1_0_1333_RC_mouse1_heart_single_cell_L23_plate1_exp2_ACGAGTCT+AGAGACTC	100	761035	761035	gnl|BL_ORD_ID|2909 Tbb1125VSG-353 : Complete : 1461nt : contig Illumina-7825	99.6249	90.8966	1461	1333	Cluster 32	1	Cluster 32
L24_mouse1_heart	heart	Mouse 1	TRINITY_DN0_c0_g1_i1_1_0_1224_RC_mouse1_heart_single_cell_L24_plate1_exp2_AACAGCGA+AGAGACTC	100	829875	829875	gnl|BL_ORD_ID|2909 Tbb1125VSG-353 : Complete : 1461nt : contig Illumina-7825	100	83.7782	1461	1224	Cluster 32	1	Cluster 32
L6_mouse1_heart	heart	Mouse 1	TRINITY_DN30_c0_g1_i1_1_98_1559_RC_mouse1_heart_single_cell_L6_plate1_exp2_TTAGGCCT+AGAGACTC	100	650376	650376	gnl|BL_ORD_ID|2909 Tbb1125VSG-353 : Complete : 1461nt : contig Illumina-7825	100	100	1461	1461	Cluster 32	1	Cluster 32
L7_mouse1_heart	heart	Mouse 1	TRINITY_DN0_c0_g1_i2_1_113_1556_RC_mouse1_heart_single_cell_L7_plate1_exp2_TAGAGTGC+AGAGACTC	100	702247	702247	gnl|BL_ORD_ID|2630 Tbb1125VSG-60 : Complete : 1434nt : MC : contig Illumina-12	94.8025	95.3975	1434	1443	Cluster 59	1	Cluster 59
L8_mouse1_heart	heart	Mouse 1	TRINITY_DN123_c0_g1_i1_1_89_1553_RC_mouse1_heart_single_cell_L8_plate1_exp2_CTGTTGGA+AGAGACTC	100	692041	692041	gnl|BL_ORD_ID|2634 Tbb1125VSG-65 : Complete : 1464nt : MC : contig Illumina-227	100	100	1464	1464	Cluster 82	1	Cluster 82
L9_mouse1_heart	heart	Mouse 1	TRINITY_DN119_c0_g1_i5_1_0_938_RC_mouse1_heart_single_cell_L9_plate1_exp2_CCTGCTAA+AGAGACTC	2.66196	18647.1	700503	gnl|BL_ORD_ID|3530 Tbb1125VSG-1415 : N-terminus partial : 1080nt : contig PacBio-2397	96.4819	83.7963	1080	938	Cluster 227	2	Cluster 32
L9_mouse1_heart	heart	Mouse 1	TRINITY_DN6_c0_g1_i1_1_138_1599_RC_mouse1_heart_single_cell_L9_plate1_exp2_CCTGCTAA+AGAGACTC	97.338	681856	700503	gnl|BL_ORD_ID|2909 Tbb1125VSG-353 : Complete : 1461nt : contig Illumina-7825	100	100	1461	1461	Cluster 32	2	Cluster 32
M10_mouse1_heart	heart	Mouse 1	TRINITY_DN8_c0_g1_i3_1_58_1519_mouse1_heart_single_cell_M10_plate1_exp2_CCACTGTT+AACTTGCC	100	693481	693481	gnl|BL_ORD_ID|2909 Tbb1125VSG-353 : Complete : 1461nt : contig Illumina-7825	100	100	1461	1461	Cluster 32	1	Cluster 32
M11_mouse1_heart	heart	Mouse 1	TRINITY_DN1_c0_g1_i1_1_44_1226_mouse1_heart_single_cell_M11_plate1_exp2_CGTCAAGA+AACTTGCC	100	859845	859845	gnl|BL_ORD_ID|2630 Tbb1125VSG-60 : Complete : 1434nt : MC : contig Illumina-12	98.0541	80.8229	1434	1182	Cluster 59	1	Cluster 59
M13_mouse1_heart	heart	Mouse 1	TRINITY_DN1_c0_g1_i1_1_59_1520_mouse1_heart_single_cell_M13_plate1_exp2_CGATCCTA+AACTTGCC	100	693481	693481	gnl|BL_ORD_ID|2909 Tbb1125VSG-353 : Complete : 1461nt : contig Illumina-7825	100	100	1461	1461	Cluster 32	1	Cluster 32
M3_mouse1_heart	heart	Mouse 1	TRINITY_DN31_c0_g1_i1_1_0_1472_RC_mouse1_heart_single_cell_M3_plate1_exp2_TTCCAAGC+AACTTGCC	100	688231	688231	gnl|BL_ORD_ID|2607 Tbb1125VSG-34 : Complete : 1575nt : MC : contig Illumina-822	100	93.4603	1575	1472	Cluster 27	1	Cluster 27
M4_mouse1_heart	heart	Mouse 1	TRINITY_DN0_c0_g1_i2_1_53_1311_mouse1_heart_single_cell_M4_plate1_exp2_TTGTCTCC+AACTTGCC	100	807102	807102	gnl|BL_ORD_ID|2630 Tbb1125VSG-60 : Complete : 1434nt : MC : contig Illumina-12	97.5358	85.5649	1434	1258	Cluster 59	1	Cluster 59
M5_mouse1_heart	heart	Mouse 1	TRINITY_DN0_c0_g1_i1_1_0_1237_RC_mouse1_heart_single_cell_M5_plate1_exp2_TTGGTCTG+AACTTGCC	100	821018	821018	gnl|BL_ORD_ID|2909 Tbb1125VSG-353 : Complete : 1461nt : contig Illumina-7825	100	84.668	1461	1237	Cluster 32	1	Cluster 32
M6_mouse1_heart	heart	Mouse 1	TRINITY_DN0_c0_g1_i1_1_55_1380_mouse1_heart_single_cell_M6_plate1_exp2_TTAGGCCT+AACTTGCC	100	765697	765697	gnl|BL_ORD_ID|2909 Tbb1125VSG-353 : Complete : 1461nt : contig Illumina-7825	100	90.6913	1461	1325	Cluster 32	1	Cluster 32
M7_mouse1_heart	heart	Mouse 1	TRINITY_DN6_c0_g1_i2_1_98_1616_RC_mouse1_heart_single_cell_M7_plate1_exp2_TAGAGTGC+AACTTGCC	100	667111	667111	gnl|BL_ORD_ID|2909 Tbb1125VSG-353 : Complete : 1461nt : contig Illumina-7825	96.2451	100	1461	1518	Cluster 32	1	Cluster 32
M9_mouse1_heart	heart	Mouse 1	TRINITY_DN0_c0_g1_i3_1_53_1496_mouse1_heart_single_cell_M9_plate1_exp2_CCTGCTAA+AACTTGCC	100	702247	702247	gnl|BL_ORD_ID|2630 Tbb1125VSG-60 : Complete : 1434nt : MC : contig Illumina-12	94.8025	95.3975	1434	1443	Cluster 59	1	Cluster 59
N13_mouse1_heart	heart	Mouse 1	TRINITY_DN0_c0_g1_i1_1_99_1560_RC_mouse1_heart_single_cell_N13_plate1_exp2_CGATCCTA+AACGGCAT	100	693481	693481	gnl|BL_ORD_ID|2909 Tbb1125VSG-353 : Complete : 1461nt : contig Illumina-7825	100	100	1461	1461	Cluster 32	1	Cluster 32
N3_mouse1_heart	heart	Mouse 1	TRINITY_DN1_c0_g1_i2_1_0_1397_RC_mouse1_heart_single_cell_N3_plate1_exp2_TTCCAAGC+AACGGCAT	100	725689	725689	gnl|BL_ORD_ID|2909 Tbb1125VSG-353 : Complete : 1461nt : contig Illumina-7825	95.7767	91.5811	1461	1397	Cluster 32	1	Cluster 32
N5_mouse1_heart	heart	Mouse 1	TRINITY_DN0_c0_g1_i2_1_45_1506_mouse1_heart_single_cell_N5_plate1_exp2_TTGGTCTG+AACGGCAT	100	693481	693481	gnl|BL_ORD_ID|2909 Tbb1125VSG-353 : Complete : 1461nt : contig Illumina-7825	100	100	1461	1461	Cluster 32	1	Cluster 32
N6_mouse1_heart	heart	Mouse 1	TRINITY_DN0_c0_g1_i5_1_0_1374_RC_mouse1_heart_single_cell_N6_plate1_exp2_TTAGGCCT+AACGGCAT	100	738007	738007	gnl|BL_ORD_ID|2607 Tbb1125VSG-34 : Complete : 1575nt : MC : contig Illumina-822	95.3421	83.1746	1575	1374	Cluster 129	1	Cluster 129
N7_mouse1_heart	heart	Mouse 1	TRINITY_DN2_c0_g1_i1_1_155_1691_RC_mouse1_heart_single_cell_N7_plate1_exp2_TAGAGTGC+AACGGCAT	100	659196	659196	gnl|BL_ORD_ID|2909 Tbb1125VSG-353 : Complete : 1461nt : contig Illumina-7825	95.1172	100	1461	1536	Cluster 32	1	Cluster 32
N8_mouse1_heart	heart	Mouse 1	TRINITY_DN0_c0_g1_i4_1_0_1337_RC_mouse1_heart_single_cell_N8_plate1_exp2_CTGTTGGA+AACGGCAT	100	758725	758725	gnl|BL_ORD_ID|2909 Tbb1125VSG-353 : Complete : 1461nt : contig Illumina-7825	99.1025	90.6913	1461	1337	Cluster 32	1	Cluster 32
N9_mouse1_heart	heart	Mouse 1	TRINITY_DN0_c0_g1_i4_1_1_1247_RC_mouse1_heart_single_cell_N9_plate1_exp2_CCTGCTAA+AACGGCAT	100	814996	814996	gnl|BL_ORD_ID|2630 Tbb1125VSG-60 : Complete : 1434nt : MC : contig Illumina-12	97.4318	84.6583	1434	1246	Cluster 59	1	Cluster 59
O10_mouse1_heart	heart	Mouse 1	TRINITY_DN0_c0_g1_i2_1_60_1387_mouse1_heart_single_cell_O10_plate1_exp2_CCACTGTT+AACAGCGA	100	765697	765697	gnl|BL_ORD_ID|2607 Tbb1125VSG-34 : Complete : 1575nt : MC : contig Illumina-822	98.6436	83.1111	1575	1327	Cluster 129	1	Cluster 129
O11_mouse1_heart	heart	Mouse 1	TRINITY_DN0_c0_g1_i1_1_80_1628_RC_mouse1_heart_single_cell_O11_plate1_exp2_CGTCAAGA+AACAGCGA	100	654022	654022	gnl|BL_ORD_ID|4826 Tbb1125VSG-4098 : Complete but atypical GPI site : 1551nt : contig PacBio-2378	87.4031	87.234	1551	1548	Cluster 38	1	Cluster 38
O13_mouse1_heart	heart	Mouse 1	TRINITY_DN2_c0_g1_i2_1_121_1564_RC_mouse1_heart_single_cell_O13_plate1_exp2_CGATCCTA+AACAGCGA	100	702247	702247	gnl|BL_ORD_ID|2630 Tbb1125VSG-60 : Complete : 1434nt : MC : contig Illumina-12	94.8025	95.3975	1434	1443	Cluster 59	1	Cluster 59
O14_mouse1_heart	heart	Mouse 1	TRINITY_DN0_c0_g1_i1_1_71_1532_RC_mouse1_heart_single_cell_O14_plate1_exp2_CATGGTAG+AACAGCGA	100	693481	693481	gnl|BL_ORD_ID|2909 Tbb1125VSG-353 : Complete : 1461nt : contig Illumina-7825	100	100	1461	1461	Cluster 32	1	Cluster 32
O16_mouse1_heart	heart	Mouse 1	TRINITY_DN2_c0_g1_i4_1_53_1496_mouse1_heart_single_cell_O16_plate1_exp2_CAGCAACT+AACAGCGA	100	702247	702247	gnl|BL_ORD_ID|2630 Tbb1125VSG-60 : Complete : 1434nt : MC : contig Illumina-12	94.8025	95.3975	1434	1443	Cluster 59	1	Cluster 59
O17_mouse1_heart	heart	Mouse 1	TRINITY_DN23_c0_g1_i1_1_88_1549_RC_mouse1_heart_single_cell_O17_plate1_exp2_CAACCAGT+AACAGCGA	100	693481	693481	gnl|BL_ORD_ID|2909 Tbb1125VSG-353 : Complete : 1461nt : contig Illumina-7825	100	100	1461	1461	Cluster 32	1	Cluster 32
O18_mouse1_heart	heart	Mouse 1	TRINITY_DN0_c0_g1_i1_1_427_1651_mouse1_heart_single_cell_O18_plate1_exp2_GCAAGAAC+AACAGCGA	100	829875	829875	gnl|BL_ORD_ID|3115 Tbb1125VSG-1026 : Complete but extended but atypical GPI site : 1521nt : contig Illumina-7008	99.4281	80.0131	1521	1224	Cluster 2	1	Cluster 2
O20_mouse1_heart	heart	Mouse 1	TRINITY_DN0_c0_g1_i5_1_62_1434_mouse1_heart_single_cell_O20_plate1_exp2_GGAGTATC+AACAGCGA	100	739098	739098	gnl|BL_ORD_ID|2772 Tbb1125VSG-211 : Complete : 1527nt : contig PacBio-410	98.7609	88.7361	1527	1372	Cluster 12	1	Cluster 12
O2_mouse1_heart	heart	Mouse 1	TRINITY_DN0_c0_g1_i1_1_106_1549_RC_mouse1_heart_single_cell_O2_plate1_exp2_TTCTTCCG+AACAGCGA	100	702247	702247	gnl|BL_ORD_ID|2630 Tbb1125VSG-60 : Complete : 1434nt : MC : contig Illumina-12	94.8025	95.3975	1434	1443	Cluster 59	1	Cluster 59
O3_mouse1_heart	heart	Mouse 1	TRINITY_DN90_c0_g1_i1_1_80_1622_RC_mouse1_heart_single_cell_O3_plate1_exp2_TTCCAAGC+AACAGCGA	100	656599	656599	gnl|BL_ORD_ID|2772 Tbb1125VSG-211 : Complete : 1527nt : contig PacBio-410	99.0272	100	1527	1542	Cluster 12	1	Cluster 12
O4_mouse1_heart	heart	Mouse 1	TRINITY_DN2_c0_g1_i2_1_53_1496_mouse1_heart_single_cell_O4_plate1_exp2_TTGTCTCC+AACAGCGA	100	702247	702247	gnl|BL_ORD_ID|2630 Tbb1125VSG-60 : Complete : 1434nt : MC : contig Illumina-12	94.8025	95.3975	1434	1443	Cluster 59	1	Cluster 59
O5_mouse1_heart	heart	Mouse 1	TRINITY_DN3_c0_g1_i1_1_118_1579_RC_mouse1_heart_single_cell_O5_plate1_exp2_TTGGTCTG+AACAGCGA	100	693481	693481	gnl|BL_ORD_ID|2909 Tbb1125VSG-353 : Complete : 1461nt : contig Illumina-7825	100	100	1461	1461	Cluster 32	1	Cluster 32
O6_mouse1_heart	heart	Mouse 1	TRINITY_DN4_c0_g1_i1_1_109_1711_RC_mouse1_heart_single_cell_O6_plate1_exp2_TTAGGCCT+AACAGCGA	100	631712	631712	gnl|BL_ORD_ID|2676 Tbb1125VSG-123 : Complete : 1602nt : contig Illumina-984	99.7503	99.7503	1602	1602	Cluster 10	1	Cluster 10
O7_mouse1_heart	heart	Mouse 1	TRINITY_DN0_c0_g1_i1_1_106_1549_RC_mouse1_heart_single_cell_O7_plate1_exp2_TAGAGTGC+AACAGCGA	100	702247	702247	gnl|BL_ORD_ID|2630 Tbb1125VSG-60 : Complete : 1434nt : MC : contig Illumina-12	94.8025	95.3975	1434	1443	Cluster 59	1	Cluster 59
O8_mouse1_heart	heart	Mouse 1	TRINITY_DN4_c0_g1_i6_1_120_1581_RC_mouse1_heart_single_cell_O8_plate1_exp2_CTGTTGGA+AACAGCGA	100	693481	693481	gnl|BL_ORD_ID|2909 Tbb1125VSG-353 : Complete : 1461nt : contig Illumina-7825	100	100	1461	1461	Cluster 32	1	Cluster 32
O9_mouse1_heart	heart	Mouse 1	TRINITY_DN0_c0_g1_i2_1_162_1605_RC_mouse1_heart_single_cell_O9_plate1_exp2_CCTGCTAA+AACAGCGA	100	702247	702247	gnl|BL_ORD_ID|2630 Tbb1125VSG-60 : Complete : 1434nt : MC : contig Illumina-12	94.8025	95.3975	1434	1443	Cluster 59	1	Cluster 59
P10_mouse1_heart	heart	Mouse 1	TRINITY_DN6_c0_g1_i1_1_59_1520_mouse1_heart_single_cell_P10_plate1_exp2_CCACTGTT+AAGACCGT	100	693481	693481	gnl|BL_ORD_ID|2909 Tbb1125VSG-353 : Complete : 1461nt : contig Illumina-7825	100	100	1461	1461	Cluster 32	1	Cluster 32
P11_mouse1_heart	heart	Mouse 1	TRINITY_DN3_c0_g1_i4_1_1_1400_RC_mouse1_heart_single_cell_P11_plate1_exp2_CGTCAAGA+AAGACCGT	100	724638	724638	gnl|BL_ORD_ID|2772 Tbb1125VSG-211 : Complete : 1527nt : contig PacBio-410	98.7134	90.4388	1527	1399	Cluster 12	1	Cluster 12
P12_mouse1_heart	heart	Mouse 1	TRINITY_DN0_c0_g1_i1_1_71_1532_RC_mouse1_heart_single_cell_P12_plate1_exp2_CGGTATGA+AAGACCGT	100	693481	693481	gnl|BL_ORD_ID|2909 Tbb1125VSG-353 : Complete : 1461nt : contig Illumina-7825	100	100	1461	1461	Cluster 32	1	Cluster 32
P13_mouse1_heart	heart	Mouse 1	TRINITY_DN0_c0_g1_i1_1_53_1496_mouse1_heart_single_cell_P13_plate1_exp2_CGATCCTA+AAGACCGT	100	702247	702247	gnl|BL_ORD_ID|2630 Tbb1125VSG-60 : Complete : 1434nt : MC : contig Illumina-12	94.8025	95.3975	1434	1443	Cluster 59	1	Cluster 59
P14_mouse1_heart	heart	Mouse 1	TRINITY_DN0_c0_g1_i3_1_153_1494_mouse1_heart_single_cell_P14_plate1_exp2_CATGGTAG+AAGACCGT	100	756430	756430	gnl|BL_ORD_ID|2630 Tbb1125VSG-60 : Complete : 1434nt : MC : contig Illumina-12	94.258	88.145	1434	1341	Cluster 59	1	Cluster 59
P15_mouse1_heart	heart	Mouse 1	TRINITY_DN2_c0_g1_i2_1_95_1556_RC_mouse1_heart_single_cell_P15_plate1_exp2_CACACCTT+AAGACCGT	100	693481	693481	gnl|BL_ORD_ID|2909 Tbb1125VSG-353 : Complete : 1461nt : contig Illumina-7825	100	100	1461	1461	Cluster 32	1	Cluster 32
P16_mouse1_heart	heart	Mouse 1	TRINITY_DN3_c0_g1_i1_1_74_1535_RC_mouse1_heart_single_cell_P16_plate1_exp2_CAGCAACT+AAGACCGT	100	693481	693481	gnl|BL_ORD_ID|2909 Tbb1125VSG-353 : Complete : 1461nt : contig Illumina-7825	100	100	1461	1461	Cluster 32	1	Cluster 32
P17_mouse1_heart	heart	Mouse 1	TRINITY_DN0_c0_g1_i2_1_113_1556_RC_mouse1_heart_single_cell_P17_plate1_exp2_CAACCAGT+AAGACCGT	100	702247	702247	gnl|BL_ORD_ID|2630 Tbb1125VSG-60 : Complete : 1434nt : MC : contig Illumina-12	94.8025	95.3975	1434	1443	Cluster 59	1	Cluster 59
P18_mouse1_heart	heart	Mouse 1	TRINITY_DN2_c0_g1_i3_1_106_1549_RC_mouse1_heart_single_cell_P18_plate1_exp2_GCAAGAAC+AAGACCGT	100	702247	702247	gnl|BL_ORD_ID|2630 Tbb1125VSG-60 : Complete : 1434nt : MC : contig Illumina-12	94.8025	95.3975	1434	1443	Cluster 59	1	Cluster 59
P19_mouse1_heart	heart	Mouse 1	TRINITY_DN1_c0_g1_i5_1_49_1492_mouse1_heart_single_cell_P19_plate1_exp2_GGCATAAG+AAGACCGT	100	702247	702247	gnl|BL_ORD_ID|2630 Tbb1125VSG-60 : Complete : 1434nt : MC : contig Illumina-12	94.8025	95.3975	1434	1443	Cluster 59	1	Cluster 59
P23_mouse1_heart	heart	Mouse 1	TRINITY_DN0_c0_g1_i1_1_1_903_RC_mouse1_heart_single_cell_P23_plate1_exp2_ACGAGTCT+AAGACCGT	100	1.1325e+06	1.1325e+06	gnl|BL_ORD_ID|2909 Tbb1125VSG-353 : Complete : 1461nt : contig Illumina-7825	100	61.7385	1461	902	Cluster 32	1	Cluster 32
P3_mouse1_heart	heart	Mouse 1	TRINITY_DN0_c0_g1_i1_1_88_1582_RC_mouse1_heart_single_cell_P3_plate1_exp2_TTCCAAGC+AAGACCGT	100	677966	677966	gnl|BL_ORD_ID|3115 Tbb1125VSG-1026 : Complete but extended but atypical GPI site : 1521nt : contig Illumina-7008	98.929	97.1729	1521	1494	Cluster 2	1	Cluster 2
P4_mouse1_heart	heart	Mouse 1	TRINITY_DN0_c0_g1_i1_1_210_1704_mouse1_heart_single_cell_P4_plate1_exp2_TTGTCTCC+AAGACCGT	100	677966	677966	gnl|BL_ORD_ID|3115 Tbb1125VSG-1026 : Complete but extended but atypical GPI site : 1521nt : contig Illumina-7008	98.929	97.1729	1521	1494	Cluster 2	1	Cluster 2
P5_mouse1_heart	heart	Mouse 1	TRINITY_DN0_c0_g1_i5_1_53_1496_mouse1_heart_single_cell_P5_plate1_exp2_TTGGTCTG+AAGACCGT	100	702247	702247	gnl|BL_ORD_ID|2630 Tbb1125VSG-60 : Complete : 1434nt : MC : contig Illumina-12	94.8025	95.3975	1434	1443	Cluster 59	1	Cluster 59
P6_mouse1_heart	heart	Mouse 1	TRINITY_DN0_c0_g1_i1_1_78_1539_RC_mouse1_heart_single_cell_P6_plate1_exp2_TTAGGCCT+AAGACCGT	100	693481	693481	gnl|BL_ORD_ID|2909 Tbb1125VSG-353 : Complete : 1461nt : contig Illumina-7825	100	100	1461	1461	Cluster 32	1	Cluster 32
P8_mouse1_heart	heart	Mouse 1	TRINITY_DN4_c0_g1_i3_1_59_1520_mouse1_heart_single_cell_P8_plate1_exp2_CTGTTGGA+AAGACCGT	100	693481	693481	gnl|BL_ORD_ID|2909 Tbb1125VSG-353 : Complete : 1461nt : contig Illumina-7825	100	100	1461	1461	Cluster 32	1	Cluster 32
P9_mouse1_heart	heart	Mouse 1	TRINITY_DN1_c0_g1_i1_1_80_1523_RC_mouse1_heart_single_cell_P9_plate1_exp2_CCTGCTAA+AAGACCGT	100	702247	702247	gnl|BL_ORD_ID|2630 Tbb1125VSG-60 : Complete : 1434nt : MC : contig Illumina-12	94.8025	95.3975	1434	1443	Cluster 59	1	Cluster 59
A17_mouse2_blood	blood	Mouse 2	TRINITY_DN0_c0_g1_i1_1_126_1707_mouse2_blood_single_cell_A17_plate1_exp2_GTAATGGC+CTCCTTAC	100	640205	640205	gnl|BL_ORD_ID|2639 Tbb1125VSG-71 : Complete : 1527nt : MC : contig Illumina-5072	96.5844	100	1527	1581	Cluster 6	1	Cluster 6
A18_mouse2_blood	blood	Mouse 2	TRINITY_DN0_c0_g1_i1_1_115_1516_RC_mouse2_blood_single_cell_A18_plate1_exp2_ATGGCGTT+CTCCTTAC	81.3327	602096	740288	gnl|BL_ORD_ID|6 Tb427VSG-8 : GB Accession AY935574 : 1401nt : Complete : contig90003.	100	100	1401	1401	Cluster 88	2	Cluster 88
A18_mouse2_blood	blood	Mouse 2	TRINITY_DN33_c0_g1_i3_1_84_1318_mouse2_blood_single_cell_A18_plate1_exp2_ATGGCGTT+CTCCTTAC	18.6673	138191	740288	gnl|BL_ORD_ID|4919 Tbb1125VSG-4193 : N-terminus partial : 1434nt : contig PacBio-2985	99.7569	85.8438	1434	1234	Cluster 152	2	Cluster 88
A20_mouse2_blood	blood	Mouse 2	TRINITY_DN0_c0_g1_i1_1_80_1613_RC_mouse2_blood_single_cell_A20_plate1_exp2_AGACGTTG+CTCCTTAC	100	660502	660502	gnl|BL_ORD_ID|3223 Tbb1125VSG-1128 : N-terminus partial : 1425nt : contig PacBio-195	85.3881	91.8596	1425	1533	Cluster 15	1	Cluster 15
A21_mouse2_blood	blood	Mouse 2	TRINITY_DN12_c0_g1_i3_1_543_1875_mouse2_blood_single_cell_A21_plate1_exp2_AACGCACA+CTCCTTAC	100	761615	761615	gnl|BL_ORD_ID|5298 Tbb1125VSG-4859 : Complete : 1332nt : contig PacBio-24	100	100	1332	1332	Cluster 143	1	Cluster 143
A23_mouse2_blood	blood	Mouse 2	TRINITY_DN2_c0_g1_i2_1_101_1400_RC_mouse2_blood_single_cell_A23_plate1_exp2_AAGTCCTC+CTCCTTAC	100	781250	781250	gnl|BL_ORD_ID|1743 Tb427VSG-2285 : GB Accession KC611559 : 843nt : C-terminus partial extended : contig2857.	53.9646	83.1554	843	1299	Cluster 119	1	Cluster 119
A24_mouse2_blood	blood	Mouse 2	TRINITY_DN2_c0_g1_i2_1_121_1522_mouse2_blood_single_cell_A24_plate1_exp2_AAGACCGT+CTCCTTAC	100	723589	723589	gnl|BL_ORD_ID|6 Tb427VSG-8 : GB Accession AY935574 : 1401nt : Complete : contig90003.	100	100	1401	1401	Cluster 88	1	Cluster 88
A2_mouse2_blood	blood	Mouse 2	TRINITY_DN0_c0_g1_i1_1_109_1408_mouse2_blood_single_cell_A2_plate1_exp2_TTCTTGGC+CTCCTTAC	100	781250	781250	gnl|BL_ORD_ID|1743 Tb427VSG-2285 : GB Accession KC611559 : 843nt : C-terminus partial extended : contig2857.	53.9646	83.1554	843	1299	Cluster 119	1	Cluster 119
B21_mouse2_blood	blood	Mouse 2	TRINITY_DN0_c0_g1_i5_1_170_1571_RC_mouse2_blood_single_cell_B21_plate1_exp2_AACGCACA+ACTCTAGG	100	723589	723589	gnl|BL_ORD_ID|6 Tb427VSG-8 : GB Accession AY935574 : 1401nt : Complete : contig90003.	100	100	1401	1401	Cluster 88	1	Cluster 88
B22_mouse2_blood	blood	Mouse 2	TRINITY_DN1_c0_g1_i4_1_118_1651_RC_mouse2_blood_single_cell_B22_plate1_exp2_AACGGCAT+ACTCTAGG	100	660502	660502	gnl|BL_ORD_ID|3223 Tbb1125VSG-1128 : N-terminus partial : 1425nt : contig PacBio-195	85.8447	92.3509	1425	1533	Cluster 15	1	Cluster 15
B24_mouse2_blood	blood	Mouse 2	TRINITY_DN0_c0_g1_i1_1_38_1544_RC_mouse2_blood_single_cell_B24_plate1_exp2_AAGACCGT+ACTCTAGG	100	672495	672495	gnl|BL_ORD_ID|2594 Tbb1125VSG-21 : Complete : 1452nt : MC : contig Illumina-660	96.1487	99.7245	1452	1506	Cluster 61	1	Cluster 61
C13_mouse2_blood	blood	Mouse 2	TRINITY_DN40_c0_g1_i1_1_116_1517_RC_mouse2_blood_single_cell_C13_plate1_exp2_CCAACTCT+CGACCTAT	100	723589	723589	gnl|BL_ORD_ID|6 Tb427VSG-8 : GB Accession AY935574 : 1401nt : Complete : contig90003.	100	100	1401	1401	Cluster 88	1	Cluster 88
C14_mouse2_blood	blood	Mouse 2	TRINITY_DN0_c0_g1_i5_1_290_1691_mouse2_blood_single_cell_C14_plate1_exp2_CGTCATCT+CGACCTAT	100	723589	723589	gnl|BL_ORD_ID|6 Tb427VSG-8 : GB Accession AY935574 : 1401nt : Complete : contig90003.	100	100	1401	1401	Cluster 88	1	Cluster 88
C15_mouse2_blood	blood	Mouse 2	TRINITY_DN1_c0_g1_i4_1_180_1677_mouse2_blood_single_cell_C15_plate1_exp2_CGAAGAGA+CGACCTAT	100	676590	676590	gnl|BL_ORD_ID|2616 Tbb1125VSG-43.1 : Complete : 1497nt : Duplicate : contig Illumina-5219	100	100	1497	1497	Cluster 31	1	Cluster 31
C19_mouse2_blood	blood	Mouse 2	TRINITY_DN0_c0_g1_i5_1_0_1346_RC_mouse2_blood_single_cell_C19_plate1_exp2_AGCCTCAT+CGACCTAT	100	755858	755858	gnl|BL_ORD_ID|6 Tb427VSG-8 : GB Accession AY935574 : 1401nt : Complete : contig90003.	98.5884	94.7181	1401	1346	Cluster 88	1	Cluster 88
C20_mouse2_blood	blood	Mouse 2	TRINITY_DN0_c0_g1_i1_1_100_1501_RC_mouse2_blood_single_cell_C20_plate1_exp2_AGACGTTG+CGACCTAT	100	723589	723589	gnl|BL_ORD_ID|6 Tb427VSG-8 : GB Accession AY935574 : 1401nt : Complete : contig90003.	99.9286	99.9286	1401	1401	Cluster 88	1	Cluster 88
C22_mouse2_blood	blood	Mouse 2	TRINITY_DN0_c0_g1_i1_1_2_1366_RC_mouse2_blood_single_cell_C22_plate1_exp2_AACGGCAT+CGACCTAT	100	743494	743494	gnl|BL_ORD_ID|6 Tb427VSG-8 : GB Accession AY935574 : 1401nt : Complete : contig90003.	99.9267	97.2877	1401	1364	Cluster 88	1	Cluster 88
C23_mouse2_blood	blood	Mouse 2	TRINITY_DN1_c0_g1_i2_1_75_987_mouse2_blood_single_cell_C23_plate1_exp2_AAGTCCTC+CGACCTAT	100	1.11982e+06	1.11982e+06	gnl|BL_ORD_ID|718 Tb427VSG-1176 : GB Accession KC612683 : 1395nt : N-terminus partial : contig2779.	68.4211	44.7312	1395	912	Cluster 238	1	Cluster 238
C24_mouse2_blood	blood	Mouse 2	TRINITY_DN0_c0_g1_i2_1_459_1503_mouse2_blood_single_cell_C24_plate1_exp2_AAGACCGT+CGACCTAT	100	975610	975610	gnl|BL_ORD_ID|6 Tb427VSG-8 : GB Accession AY935574 : 1401nt : Complete : contig90003.	100	74.5182	1401	1044	Cluster 88	1	Cluster 88
C2_mouse2_blood	blood	Mouse 2	TRINITY_DN0_c0_g1_i2_1_0_984_RC_mouse2_blood_single_cell_C2_plate1_exp2_TTCTTGGC+CGACCTAT	100	1.03627e+06	1.03627e+06	gnl|BL_ORD_ID|6 Tb427VSG-8 : GB Accession AY935574 : 1401nt : Complete : contig90003.	100	70.2355	1401	984	Cluster 88	1	Cluster 88
D13_mouse2_blood	blood	Mouse 2	TRINITY_DN0_c0_g1_i1_1_107_1171_mouse2_blood_single_cell_D13_plate1_exp2_CCAACTCT+GAATGTGC	100	956938	956938	gnl|BL_ORD_ID|6 Tb427VSG-8 : GB Accession AY935574 : 1401nt : Complete : contig90003.	99.906	75.8744	1401	1064	Cluster 88	1	Cluster 88
D16_mouse2_blood	blood	Mouse 2	TRINITY_DN0_c0_g1_i2_1_2_977_RC_mouse2_blood_single_cell_D16_plate1_exp2_GTAGAAGG+GAATGTGC	100	1046025	1046025	gnl|BL_ORD_ID|6 Tb427VSG-8 : GB Accession AY935574 : 1401nt : Complete : contig90003.	100	69.5931	1401	975	Cluster 88	1	Cluster 88
D19_mouse2_blood	blood	Mouse 2	TRINITY_DN0_c0_g1_i3_1_86_1487_RC_mouse2_blood_single_cell_D19_plate1_exp2_AGCCTCAT+GAATGTGC	100	723589	723589	gnl|BL_ORD_ID|6 Tb427VSG-8 : GB Accession AY935574 : 1401nt : Complete : contig90003.	100	100	1401	1401	Cluster 88	1	Cluster 88
D21_mouse2_blood	blood	Mouse 2	TRINITY_DN11_c0_g1_i2_1_101_1676_RC_mouse2_blood_single_cell_D21_plate1_exp2_AACGCACA+GAATGTGC	100	642673	642673	gnl|BL_ORD_ID|3812 Tbb1125VSG-1686 : Complete : 1566nt : contig PacBio-3049	97.0159	97.5734	1566	1575	Cluster 28	1	Cluster 28
E19_mouse2_blood	blood	Mouse 2	TRINITY_DN0_c0_g1_i1_1_298_1414_RC_mouse2_blood_single_cell_E19_plate1_exp2_AGCCTCAT+TTGAGCTG	100	911577	911577	gnl|BL_ORD_ID|3015 Tbb1125VSG-468 : Complete almost : 1512nt : contig Illumina-7758	99.9104	73.89	1509	1116	Cluster 35	1	Cluster 35
E21_mouse2_blood	blood	Mouse 2	TRINITY_DN3_c0_g1_i5_1_86_1553_RC_mouse2_blood_single_cell_E21_plate1_exp2_AACGCACA+TTGAGCTG	83.9489	2.14058e+06	2.54986e+06	gnl|BL_ORD_ID|2882 Tbb1125VSG-319 : Complete : 1470nt : contig PacBio-406	99.3865	99.1837	1470	1467	Cluster 46	2	Cluster 46
E21_mouse2_blood	blood	Mouse 2	TRINITY_DN3_c0_g1_i1_1_86_1199_RC_mouse2_blood_single_cell_E21_plate1_exp2_AACGCACA+TTGAGCTG	16.0511	409280	2.54986e+06	gnl|BL_ORD_ID|2882 Tbb1125VSG-319 : Complete : 1470nt : contig PacBio-406	68.0144	51.4966	1470	1113	Cluster 191	2	Cluster 46
E23_mouse2_blood	blood	Mouse 2	TRINITY_DN0_c0_g1_i1_1_200_1301_mouse2_blood_single_cell_E23_plate1_exp2_AAGTCCTC+TTGAGCTG	100	924214	924214	gnl|BL_ORD_ID|6 Tb427VSG-8 : GB Accession AY935574 : 1401nt : Complete : contig90003.	100	78.5867	1401	1101	Cluster 88	1	Cluster 88
E24_mouse2_blood	blood	Mouse 2	TRINITY_DN2_c0_g1_i4_1_2_1304_RC_mouse2_blood_single_cell_E24_plate1_exp2_AAGACCGT+TTGAGCTG	100	779423	779423	gnl|BL_ORD_ID|6 Tb427VSG-8 : GB Accession AY935574 : 1401nt : Complete : contig90003.	95.8525	89.0792	1401	1302	Cluster 146	1	Cluster 146
F18_mouse2_blood	blood	Mouse 2	TRINITY_DN1_c0_g1_i1_1_91_1492_RC_mouse2_blood_single_cell_F18_plate1_exp2_ATGGCGTT+TCGCTTGA	100	723589	723589	gnl|BL_ORD_ID|6 Tb427VSG-8 : GB Accession AY935574 : 1401nt : Complete : contig90003.	100	100	1401	1401	Cluster 88	1	Cluster 88
F1_mouse2_blood	blood	Mouse 2	TRINITY_DN3_c0_g1_i1_1_0_1400_RC_mouse2_blood_single_cell_F1_plate1_exp2_AGCGATAG+TCGCTTGA	100	724113	724113	gnl|BL_ORD_ID|6 Tb427VSG-8 : GB Accession AY935574 : 1401nt : Complete : contig90003.	100	99.9286	1401	1400	Cluster 88	1	Cluster 88
F21_mouse2_blood	blood	Mouse 2	TRINITY_DN30_c0_g1_i1_1_0_1131_RC_mouse2_blood_single_cell_F21_plate1_exp2_AACGCACA+TCGCTTGA	4.25638	31057	729656	gnl|BL_ORD_ID|4919 Tbb1125VSG-4193 : N-terminus partial : 1434nt : contig PacBio-2985	99.9116	78.8006	1434	1131	Cluster 51	2	Cluster 88
F21_mouse2_blood	blood	Mouse 2	TRINITY_DN0_c0_g2_i1_1_283_1684_mouse2_blood_single_cell_F21_plate1_exp2_AACGCACA+TCGCTTGA	95.7436	698600	729656	gnl|BL_ORD_ID|6 Tb427VSG-8 : GB Accession AY935574 : 1401nt : Complete : contig90003.	100	100	1401	1401	Cluster 88	2	Cluster 88
F23_mouse2_blood	blood	Mouse 2	TRINITY_DN2_c0_g1_i3_1_116_1517_RC_mouse2_blood_single_cell_F23_plate1_exp2_AAGTCCTC+TCGCTTGA	100	723589	723589	gnl|BL_ORD_ID|6 Tb427VSG-8 : GB Accession AY935574 : 1401nt : Complete : contig90003.	100	100	1401	1401	Cluster 88	1	Cluster 88
G17_mouse2_blood	blood	Mouse 2	TRINITY_DN0_c0_g1_i3_1_120_1521_mouse2_blood_single_cell_G17_plate1_exp2_GTAATGGC+TGCTGCTA	100	723589	723589	gnl|BL_ORD_ID|6 Tb427VSG-8 : GB Accession AY935574 : 1401nt : Complete : contig90003.	100	100	1401	1401	Cluster 88	1	Cluster 88
G21_mouse2_blood	blood	Mouse 2	TRINITY_DN9_c0_g1_i1_1_85_1384_RC_mouse2_blood_single_cell_G21_plate1_exp2_AACGCACA+TGCTGCTA	100	781250	781250	gnl|BL_ORD_ID|1743 Tb427VSG-2285 : GB Accession KC611559 : 843nt : C-terminus partial extended : contig2857.	54.2725	83.6299	843	1299	Cluster 119	1	Cluster 119
G22_mouse2_blood	blood	Mouse 2	TRINITY_DN0_c0_g1_i1_1_115_1648_mouse2_blood_single_cell_G22_plate1_exp2_AACGGCAT+TGCTGCTA	100	660502	660502	gnl|BL_ORD_ID|3223 Tbb1125VSG-1128 : N-terminus partial : 1425nt : contig PacBio-195	86.0404	92.5614	1425	1533	Cluster 15	1	Cluster 15
G23_mouse2_blood	blood	Mouse 2	TRINITY_DN0_c0_g1_i2_1_134_1715_mouse2_blood_single_cell_G23_plate1_exp2_AAGTCCTC+TGCTGCTA	100	640205	640205	gnl|BL_ORD_ID|2639 Tbb1125VSG-71 : Complete : 1527nt : MC : contig Illumina-5072	96.5844	100	1527	1581	Cluster 6	1	Cluster 6
G4_mouse2_blood	blood	Mouse 2	TRINITY_DN0_c0_g1_i24_1_1_1287_RC_mouse2_blood_single_cell_G4_plate1_exp2_TTCGTAGG+TGCTGCTA	100	789266	789266	gnl|BL_ORD_ID|2682 Tbb1125VSG-129 : Complete : 1596nt : contig PacBio-249	97.1229	78.2581	1596	1286	Cluster 18	1	Cluster 18
G7_mouse2_blood	blood	Mouse 2	TRINITY_DN9_c0_g1_i1_1_73_1147_RC_mouse2_blood_single_cell_G7_plate1_exp2_TTGATGCC+TGCTGCTA	100	947867	947867	gnl|BL_ORD_ID|1743 Tb427VSG-2285 : GB Accession KC611559 : 843nt : C-terminus partial extended : contig2857.	65.27	83.1554	843	1074	Cluster 119	1	Cluster 119
G8_mouse2_blood	blood	Mouse 2	TRINITY_DN0_c0_g1_i2_1_63_1506_RC_mouse2_blood_single_cell_G8_plate1_exp2_TGAGTTCG+TGCTGCTA	100	702247	702247	gnl|BL_ORD_ID|4826 Tbb1125VSG-4098 : Complete but atypical GPI site : 1551nt : contig PacBio-2378	86.4865	80.4642	1551	1443	Cluster 38	1	Cluster 38
G9_mouse2_blood	blood	Mouse 2	TRINITY_DN0_c0_g1_i1_1_75_1590_mouse2_blood_single_cell_G9_plate1_exp2_CCTGTCTT+TGCTGCTA	100	668449	668449	gnl|BL_ORD_ID|3015 Tbb1125VSG-468 : Complete almost : 1512nt : contig Illumina-7758	94.3894	94.7647	1509	1515	Cluster 53	1	Cluster 53
H16_mouse2_blood	blood	Mouse 2	TRINITY_DN0_c0_g1_i1_1_0_1372_RC_mouse2_blood_single_cell_H16_plate1_exp2_GTAGAAGG+CGTTCACA	100	739098	739098	gnl|BL_ORD_ID|6 Tb427VSG-8 : GB Accession AY935574 : 1401nt : Complete : contig90003.	99.9271	97.8587	1401	1372	Cluster 88	1	Cluster 88
H17_mouse2_blood	blood	Mouse 2	TRINITY_DN0_c0_g1_i1_1_63_1464_RC_mouse2_blood_single_cell_H17_plate1_exp2_GTAATGGC+CGTTCACA	100	723589	723589	gnl|BL_ORD_ID|6 Tb427VSG-8 : GB Accession AY935574 : 1401nt : Complete : contig90003.	100	100	1401	1401	Cluster 88	1	Cluster 88
H18_mouse2_blood	blood	Mouse 2	TRINITY_DN0_c0_g1_i1_1_106_1639_mouse2_blood_single_cell_H18_plate1_exp2_ATGGCGTT+CGTTCACA	91.6972	625594	682240	gnl|BL_ORD_ID|3223 Tbb1125VSG-1128 : N-terminus partial : 1425nt : contig PacBio-195	85.8447	92.3509	1425	1533	Cluster 15	2	Cluster 15
H18_mouse2_blood	blood	Mouse 2	TRINITY_DN156_c0_g1_i1_1_124_1076_mouse2_blood_single_cell_H18_plate1_exp2_ATGGCGTT+CGTTCACA	8.30285	56645.3	682240	gnl|BL_ORD_ID|1744 Tb427VSG-2286 : GB Accession KC611560 : 864nt : C-terminus partial : contig3962.	9.87395	10.8796	864	952	Cluster 221	2	Cluster 15
H19_mouse2_blood	blood	Mouse 2	TRINITY_DN0_c0_g1_i1_1_396_1947_mouse2_blood_single_cell_H19_plate1_exp2_AGCCTCAT+CGTTCACA	100	652741	652741	gnl|BL_ORD_ID|3015 Tbb1125VSG-468 : Complete almost : 1512nt : contig Illumina-7758	97.2921	100	1509	1551	Cluster 35	1	Cluster 35
H20_mouse2_blood	blood	Mouse 2	TRINITY_DN2_c0_g1_i2_1_124_1458_mouse2_blood_single_cell_H20_plate1_exp2_AGACGTTG+CGTTCACA	100	1.29032e+06	1.29032e+06	gnl|BL_ORD_ID|6 Tb427VSG-8 : GB Accession AY935574 : 1401nt : Complete : contig90003.	66.4168	63.2405	1401	1334	Cluster 142	1	Cluster 142
H21_mouse2_blood	blood	Mouse 2	TRINITY_DN0_c0_g1_i1_1_104_1685_RC_mouse2_blood_single_cell_H21_plate1_exp2_AACGCACA+CGTTCACA	100	640205	640205	gnl|BL_ORD_ID|2639 Tbb1125VSG-71 : Complete : 1527nt : MC : contig Illumina-5072	96.5844	100	1527	1581	Cluster 6	1	Cluster 6
H22_mouse2_blood	blood	Mouse 2	TRINITY_DN16_c0_g1_i2_1_80_1046_mouse2_blood_single_cell_H22_plate1_exp2_AACGGCAT+CGTTCACA	2.42415	17675.8	729153	gnl|BL_ORD_ID|4919 Tbb1125VSG-4193 : N-terminus partial : 1434nt : contig PacBio-2985	99.793	67.2245	1434	966	Cluster 51	2	Cluster 88
H22_mouse2_blood	blood	Mouse 2	TRINITY_DN0_c0_g1_i1_1_110_1511_RC_mouse2_blood_single_cell_H22_plate1_exp2_AACGGCAT+CGTTCACA	97.5759	711477	729153	gnl|BL_ORD_ID|6 Tb427VSG-8 : GB Accession AY935574 : 1401nt : Complete : contig90003.	100	100	1401	1401	Cluster 88	2	Cluster 88
H23_mouse2_blood	blood	Mouse 2	TRINITY_DN0_c0_g1_i1_1_110_1511_RC_mouse2_blood_single_cell_H23_plate1_exp2_AAGTCCTC+CGTTCACA	100	723589	723589	gnl|BL_ORD_ID|6 Tb427VSG-8 : GB Accession AY935574 : 1401nt : Complete : contig90003.	100	100	1401	1401	Cluster 88	1	Cluster 88
H24_mouse2_blood	blood	Mouse 2	TRINITY_DN0_c0_g1_i4_1_549_2052_mouse2_blood_single_cell_H24_plate1_exp2_AAGACCGT+CGTTCACA	100	673854	673854	gnl|BL_ORD_ID|4774 Tbb1125VSG-4047 : Complete but extended : 1605nt : contig PacBio-2451	98.8024	92.5234	1605	1503	Cluster 63	1	Cluster 63
H6_mouse2_blood	blood	Mouse 2	TRINITY_DN9_c0_g1_i6_1_101_1697_RC_mouse2_blood_single_cell_H6_plate1_exp2_TTGCGTAC+CGTTCACA	100	634115	634115	gnl|BL_ORD_ID|2682 Tbb1125VSG-129 : Complete : 1596nt : contig PacBio-249	99.9373	99.9373	1596	1596	Cluster 18	1	Cluster 18
H7_mouse2_blood	blood	Mouse 2	TRINITY_DN1_c0_g1_i4_1_117_1049_mouse2_blood_single_cell_H7_plate1_exp2_TTGATGCC+CGTTCACA	100	1.09529e+06	1.09529e+06	gnl|BL_ORD_ID|6 Tb427VSG-8 : GB Accession AY935574 : 1401nt : Complete : contig90003.	100	66.5239	1401	932	Cluster 88	1	Cluster 88
I14_mouse2_blood	blood	Mouse 2	TRINITY_DN0_c0_g1_i2_1_99_1566_mouse2_blood_single_cell_I14_plate1_exp2_CGTCATCT+CGTCTGTT	100	690608	690608	gnl|BL_ORD_ID|2882 Tbb1125VSG-319 : Complete : 1470nt : contig PacBio-406	98.773	98.5714	1470	1467	Cluster 46	1	Cluster 46
I15_mouse2_blood	blood	Mouse 2	TRINITY_DN1_c0_g1_i1_1_116_1517_RC_mouse2_blood_single_cell_I15_plate1_exp2_CGAAGAGA+CGTCTGTT	83.3361	608366	730015	gnl|BL_ORD_ID|6 Tb427VSG-8 : GB Accession AY935574 : 1401nt : Complete : contig90003.	100	100	1401	1401	Cluster 88	2	Cluster 88
I15_mouse2_blood	blood	Mouse 2	TRINITY_DN33_c0_g1_i4_1_82_1410_mouse2_blood_single_cell_I15_plate1_exp2_CGAAGAGA+CGTCTGTT	16.6639	121649	730015	gnl|BL_ORD_ID|4919 Tbb1125VSG-4193 : N-terminus partial : 1434nt : contig PacBio-2985	96.762	89.6095	1434	1328	Cluster 51	2	Cluster 88
I16_mouse2_blood	blood	Mouse 2	TRINITY_DN0_c0_g1_i1_1_82_1354_RC_mouse2_blood_single_cell_I16_plate1_exp2_GTAGAAGG+CGTCTGTT	100	798085	798085	gnl|BL_ORD_ID|6 Tb427VSG-8 : GB Accession AY935574 : 1401nt : Complete : contig90003.	97.956	88.9365	1401	1272	Cluster 88	1	Cluster 88
I17_mouse2_blood	blood	Mouse 2	TRINITY_DN8_c0_g1_i1_1_107_1700_RC_mouse2_blood_single_cell_I17_plate1_exp2_GTAATGGC+CGTCTGTT	100	635324	635324	gnl|BL_ORD_ID|2682 Tbb1125VSG-129 : Complete : 1596nt : contig PacBio-249	99.9372	99.7494	1596	1593	Cluster 18	1	Cluster 18
I18_mouse2_blood	blood	Mouse 2	TRINITY_DN0_c0_g1_i1_1_103_1654_RC_mouse2_blood_single_cell_I18_plate1_exp2_ATGGCGTT+CGTCTGTT	100	652741	652741	gnl|BL_ORD_ID|3015 Tbb1125VSG-468 : Complete almost : 1512nt : contig Illumina-7758	97.2921	100	1509	1551	Cluster 35	1	Cluster 35
I20_mouse2_blood	blood	Mouse 2	TRINITY_DN4_c0_g1_i1_1_55_1606_mouse2_blood_single_cell_I20_plate1_exp2_AGACGTTG+CGTCTGTT	100	652741	652741	gnl|BL_ORD_ID|3015 Tbb1125VSG-468 : Complete almost : 1512nt : contig Illumina-7758	97.1631	99.8675	1509	1551	Cluster 35	1	Cluster 35
I21_mouse2_blood	blood	Mouse 2	TRINITY_DN1_c0_g1_i2_1_110_1511_RC_mouse2_blood_single_cell_I21_plate1_exp2_AACGCACA+CGTCTGTT	100	723589	723589	gnl|BL_ORD_ID|6 Tb427VSG-8 : GB Accession AY935574 : 1401nt : Complete : contig90003.	100	100	1401	1401	Cluster 88	1	Cluster 88
I23_mouse2_blood	blood	Mouse 2	TRINITY_DN2_c0_g1_i1_1_181_1488_mouse2_blood_single_cell_I23_plate1_exp2_AAGTCCTC+CGTCTGTT	100	776397	776397	gnl|BL_ORD_ID|6 Tb427VSG-8 : GB Accession AY935574 : 1401nt : Complete : contig90003.	100	93.2905	1401	1307	Cluster 88	1	Cluster 88
I24_mouse2_blood	blood	Mouse 2	TRINITY_DN11_c0_g1_i2_1_146_1664_RC_mouse2_blood_single_cell_I24_plate1_exp2_AAGACCGT+CGTCTGTT	100	667111	667111	gnl|BL_ORD_ID|4919 Tbb1125VSG-4193 : N-terminus partial : 1434nt : contig PacBio-2985	88.6034	93.7936	1434	1518	Cluster 51	1	Cluster 51
I2_mouse2_blood	blood	Mouse 2	TRINITY_DN0_c0_g1_i1_1_236_1178_mouse2_blood_single_cell_I2_plate1_exp2_TTCTTGGC+CGTCTGTT	100	1.08342e+06	1.08342e+06	gnl|BL_ORD_ID|6 Tb427VSG-8 : GB Accession AY935574 : 1401nt : Complete : contig90003.	100	67.2377	1401	942	Cluster 88	1	Cluster 88
I3_mouse2_blood	blood	Mouse 2	TRINITY_DN1_c0_g1_i4_1_0_1300_RC_mouse2_blood_single_cell_I3_plate1_exp2_TTCGTGCT+CGTCTGTT	100	780640	780640	gnl|BL_ORD_ID|6 Tb427VSG-8 : GB Accession AY935574 : 1401nt : Complete : contig90003.	95.9231	89.0079	1401	1300	Cluster 146	1	Cluster 146
I4_mouse2_blood	blood	Mouse 2	TRINITY_DN0_c0_g1_i4_1_0_1246_RC_mouse2_blood_single_cell_I4_plate1_exp2_TTCGTAGG+CGTCTGTT	100	814996	814996	gnl|BL_ORD_ID|3 Tb427VSG-4 : GB Accession V01387 : 1581nt : Complete : contig90001.	94.2215	74.2568	1581	1246	Cluster 160	1	Cluster 160
I5_mouse2_blood	blood	Mouse 2	TRINITY_DN0_c0_g1_i1_1_0_1256_RC_mouse2_blood_single_cell_I5_plate1_exp2_TTCGCTCA+CGTCTGTT	100	808407	808407	gnl|BL_ORD_ID|6 Tb427VSG-8 : GB Accession AY935574 : 1401nt : Complete : contig90003.	99.6019	89.2934	1401	1256	Cluster 88	1	Cluster 88
I6_mouse2_blood	blood	Mouse 2	TRINITY_DN45_c0_g1_i3_1_79_1384_mouse2_blood_single_cell_I6_plate1_exp2_TTGCGTAC+CGTCTGTT	7.8782	57319.4	727571	gnl|BL_ORD_ID|4919 Tbb1125VSG-4193 : N-terminus partial : 1434nt : contig PacBio-2985	100	91.0042	1434	1305	Cluster 51	2	Cluster 88
I6_mouse2_blood	blood	Mouse 2	TRINITY_DN0_c0_g1_i1_1_110_1511_RC_mouse2_blood_single_cell_I6_plate1_exp2_TTGCGTAC+CGTCTGTT	92.1218	670251	727571	gnl|BL_ORD_ID|6 Tb427VSG-8 : GB Accession AY935574 : 1401nt : Complete : contig90003.	100	100	1401	1401	Cluster 88	2	Cluster 88
I8_mouse2_blood	blood	Mouse 2	TRINITY_DN0_c0_g1_i5_1_119_1433_mouse2_blood_single_cell_I8_plate1_exp2_TGAGTTCG+CGTCTGTT	100	772201	772201	gnl|BL_ORD_ID|6 Tb427VSG-8 : GB Accession AY935574 : 1401nt : Complete : contig90003.	95.0533	89.1506	1401	1314	Cluster 146	1	Cluster 146
J15_mouse2_blood	blood	Mouse 2	TRINITY_DN11_c0_g1_i1_1_129_1110_RC_mouse2_blood_single_cell_J15_plate1_exp2_CGAAGAGA+TCAGCTAC	100	1.0395e+06	1.0395e+06	gnl|BL_ORD_ID|6 Tb427VSG-8 : GB Accession AY935574 : 1401nt : Complete : contig90003.	100	70.0214	1401	981	Cluster 88	1	Cluster 88
J16_mouse2_blood	blood	Mouse 2	TRINITY_DN0_c0_g1_i5_1_5_1310_RC_mouse2_blood_single_cell_J16_plate1_exp2_GTAGAAGG+TCAGCTAC	100	777605	777605	gnl|BL_ORD_ID|6 Tb427VSG-8 : GB Accession AY935574 : 1401nt : Complete : contig90003.	95.7088	89.1506	1401	1305	Cluster 146	1	Cluster 146
J18_mouse2_blood	blood	Mouse 2	TRINITY_DN2_c0_g1_i5_1_130_1418_mouse2_blood_single_cell_J18_plate1_exp2_ATGGCGTT+TCAGCTAC	100	788022	788022	gnl|BL_ORD_ID|3 Tb427VSG-4 : GB Accession V01387 : 1581nt : Complete : contig90001.	95.1863	77.5459	1581	1288	Cluster 153	1	Cluster 153
J19_mouse2_blood	blood	Mouse 2	TRINITY_DN1_c0_g1_i1_1_103_1204_RC_mouse2_blood_single_cell_J19_plate1_exp2_AGCCTCAT+TCAGCTAC	100	924214	924214	gnl|BL_ORD_ID|6 Tb427VSG-8 : GB Accession AY935574 : 1401nt : Complete : contig90003.	100	78.5867	1401	1101	Cluster 88	1	Cluster 88
J20_mouse2_blood	blood	Mouse 2	TRINITY_DN0_c0_g1_i4_1_203_1604_RC_mouse2_blood_single_cell_J20_plate1_exp2_AGACGTTG+TCAGCTAC	100	723589	723589	gnl|BL_ORD_ID|6 Tb427VSG-8 : GB Accession AY935574 : 1401nt : Complete : contig90003.	100	100	1401	1401	Cluster 88	1	Cluster 88
J23_mouse2_blood	blood	Mouse 2	TRINITY_DN2_c0_g1_i4_1_60_1566_mouse2_blood_single_cell_J23_plate1_exp2_AAGTCCTC+TCAGCTAC	100	672495	672495	gnl|BL_ORD_ID|2594 Tbb1125VSG-21 : Complete : 1452nt : MC : contig Illumina-660	96.2815	99.8623	1452	1506	Cluster 61	1	Cluster 61
J24_mouse2_blood	blood	Mouse 2	TRINITY_DN0_c0_g1_i1_1_110_1511_RC_mouse2_blood_single_cell_J24_plate1_exp2_AAGACCGT+TCAGCTAC	100	723589	723589	gnl|BL_ORD_ID|6 Tb427VSG-8 : GB Accession AY935574 : 1401nt : Complete : contig90003.	100	100	1401	1401	Cluster 88	1	Cluster 88
J2_mouse2_blood	blood	Mouse 2	TRINITY_DN0_c0_g1_i6_1_121_1058_mouse2_blood_single_cell_J2_plate1_exp2_TTCTTGGC+TCAGCTAC	100	8.92857e+06	8.92857e+06	gnl|BL_ORD_ID|6 Tb427VSG-8 : GB Accession AY935574 : 1401nt : Complete : contig90003.	99.8933	66.8094	1401	937	Cluster 88	1	Cluster 88
J3_mouse2_blood	blood	Mouse 2	TRINITY_DN0_c0_g1_i2_1_0_1070_RC_mouse2_blood_single_cell_J3_plate1_exp2_TTCGTGCT+TCAGCTAC	100	951475	951475	gnl|BL_ORD_ID|6 Tb427VSG-8 : GB Accession AY935574 : 1401nt : Complete : contig90003.	99.9065	76.3026	1401	1070	Cluster 88	1	Cluster 88
J4_mouse2_blood	blood	Mouse 2	TRINITY_DN0_c0_g1_i4_1_134_1449_mouse2_blood_single_cell_J4_plate1_exp2_TTCGTAGG+TCAGCTAC	100	771605	771605	gnl|BL_ORD_ID|6 Tb427VSG-8 : GB Accession AY935574 : 1401nt : Complete : contig90003.	94.9049	89.0792	1401	1315	Cluster 146	1	Cluster 146
J6_mouse2_blood	blood	Mouse 2	TRINITY_DN2_c0_g1_i1_1_121_1413_mouse2_blood_single_cell_J6_plate1_exp2_TTGCGTAC+TCAGCTAC	100	785546	785546	gnl|BL_ORD_ID|6 Tb427VSG-8 : GB Accession AY935574 : 1401nt : Complete : contig90003.	99.9226	92.1485	1401	1292	Cluster 88	1	Cluster 88
J9_mouse2_blood	blood	Mouse 2	TRINITY_DN1_c0_g1_i4_1_72_1623_RC_mouse2_blood_single_cell_J9_plate1_exp2_CCTGTCTT+TCAGCTAC	100	652741	652741	gnl|BL_ORD_ID|3015 Tbb1125VSG-468 : Complete almost : 1512nt : contig Illumina-7758	97.2921	100	1509	1551	Cluster 35	1	Cluster 35
K10_mouse2_blood	blood	Mouse 2	TRINITY_DN4_c0_g1_i4_1_147_1548_mouse2_blood_single_cell_K10_plate1_exp2_CCGATAAC+TGTGATCG	100	723589	723589	gnl|BL_ORD_ID|6 Tb427VSG-8 : GB Accession AY935574 : 1401nt : Complete : contig90003.	100	100	1401	1401	Cluster 88	1	Cluster 88
K16_mouse2_blood	blood	Mouse 2	TRINITY_DN0_c0_g1_i1_1_66_1095_mouse2_blood_single_cell_K16_plate1_exp2_GTAGAAGG+TGTGATCG	100	990099	990099	gnl|BL_ORD_ID|3712 Tbb1125VSG-1588 : N-terminus partial : 804nt : contig PacBio-24	63.4597	81.2189	804	1029	Cluster 119	1	Cluster 119
K21_mouse2_blood	blood	Mouse 2	TRINITY_DN3_c0_g1_i3_1_82_1377_mouse2_blood_single_cell_K21_plate1_exp2_AACGCACA+TGTGATCG	18.5704	136315	734044	gnl|BL_ORD_ID|4919 Tbb1125VSG-4193 : N-terminus partial : 1434nt : contig PacBio-2985	96.139	86.8201	1434	1295	Cluster 152	2	Cluster 88
K21_mouse2_blood	blood	Mouse 2	TRINITY_DN0_c0_g1_i3_1_112_1513_RC_mouse2_blood_single_cell_K21_plate1_exp2_AACGCACA+TGTGATCG	81.4296	597730	734044	gnl|BL_ORD_ID|6 Tb427VSG-8 : GB Accession AY935574 : 1401nt : Complete : contig90003.	100	100	1401	1401	Cluster 88	2	Cluster 88
K22_mouse2_blood	blood	Mouse 2	TRINITY_DN1_c0_g1_i4_1_118_1519_mouse2_blood_single_cell_K22_plate1_exp2_AACGGCAT+TGTGATCG	100	723589	723589	gnl|BL_ORD_ID|6 Tb427VSG-8 : GB Accession AY935574 : 1401nt : Complete : contig90003.	100	100	1401	1401	Cluster 88	1	Cluster 88
K23_mouse2_blood	blood	Mouse 2	TRINITY_DN0_c0_g1_i4_1_296_1607_RC_mouse2_blood_single_cell_K23_plate1_exp2_AAGTCCTC+TGTGATCG	100	773994	773994	gnl|BL_ORD_ID|2616 Tbb1125VSG-43.1 : Complete : 1497nt : Duplicate : contig Illumina-5219	99.9237	87.5084	1497	1311	Cluster 31	1	Cluster 31
K24_mouse2_blood	blood	Mouse 2	TRINITY_DN11_c0_g1_i1_1_96_1677_RC_mouse2_blood_single_cell_K24_plate1_exp2_AAGACCGT+TGTGATCG	100	640205	640205	gnl|BL_ORD_ID|2639 Tbb1125VSG-71 : Complete : 1527nt : MC : contig Illumina-5072	96.5844	100	1527	1581	Cluster 6	1	Cluster 6
K3_mouse2_blood	blood	Mouse 2	TRINITY_DN0_c0_g1_i2_1_2_1257_RC_mouse2_blood_single_cell_K3_plate1_exp2_TTCGTGCT+TGTGATCG	100	809061	809061	gnl|BL_ORD_ID|6 Tb427VSG-8 : GB Accession AY935574 : 1401nt : Complete : contig90003.	99.3625	89.0079	1401	1255	Cluster 146	1	Cluster 146
K9_mouse2_blood	blood	Mouse 2	TRINITY_DN0_c0_g1_i2_1_494_1895_mouse2_blood_single_cell_K9_plate1_exp2_CCTGTCTT+TGTGATCG	100	723589	723589	gnl|BL_ORD_ID|6 Tb427VSG-8 : GB Accession AY935574 : 1401nt : Complete : contig90003.	100	100	1401	1401	Cluster 88	1	Cluster 88
L16_mouse2_blood	blood	Mouse 2	TRINITY_DN3_c0_g1_i1_1_128_1247_mouse2_blood_single_cell_L16_plate1_exp2_GTAGAAGG+GCATCGAT	100	751993	751993	gnl|BL_ORD_ID|6 Tb427VSG-8 : GB Accession AY935574 : 1401nt : Complete : contig90003.	99.9106	79.8001	1401	1119	Cluster 172	1	Cluster 172
L19_mouse2_blood	blood	Mouse 2	TRINITY_DN0_c0_g1_i3_1_339_1869_mouse2_blood_single_cell_L19_plate1_exp2_AGCCTCAT+GCATCGAT	100	661813	661813	gnl|BL_ORD_ID|2885 Tbb1125VSG-322 : Complete : 1470nt : contig PacBio-2410	95.3595	99.2517	1470	1530	Cluster 47	1	Cluster 47
L20_mouse2_blood	blood	Mouse 2	TRINITY_DN0_c0_g1_i2_1_121_1165_mouse2_blood_single_cell_L20_plate1_exp2_AGACGTTG+GCATCGAT	100	975610	975610	gnl|BL_ORD_ID|6 Tb427VSG-8 : GB Accession AY935574 : 1401nt : Complete : contig90003.	99.9042	74.4468	1401	1044	Cluster 88	1	Cluster 88
L21_mouse2_blood	blood	Mouse 2	TRINITY_DN16_c0_g1_i1_1_110_1511_RC_mouse2_blood_single_cell_L21_plate1_exp2_AACGCACA+GCATCGAT	100	723589	723589	gnl|BL_ORD_ID|6 Tb427VSG-8 : GB Accession AY935574 : 1401nt : Complete : contig90003.	100	100	1401	1401	Cluster 88	1	Cluster 88
L22_mouse2_blood	blood	Mouse 2	TRINITY_DN35_c0_g1_i5_1_119_1520_RC_mouse2_blood_single_cell_L22_plate1_exp2_AACGGCAT+GCATCGAT	91.4746	668832	731167	gnl|BL_ORD_ID|6 Tb427VSG-8 : GB Accession AY935574 : 1401nt : Complete : contig90003.	100	100	1401	1401	Cluster 88	2	Cluster 88
L22_mouse2_blood	blood	Mouse 2	TRINITY_DN66_c0_g1_i10_1_239_1472_RC_mouse2_blood_single_cell_L22_plate1_exp2_AACGGCAT+GCATCGAT	8.52542	62335	731167	gnl|BL_ORD_ID|4919 Tbb1125VSG-4193 : N-terminus partial : 1434nt : contig PacBio-2985	99.9189	85.9135	1434	1233	Cluster 58	2	Cluster 88
L24_mouse2_blood	blood	Mouse 2	TRINITY_DN0_c0_g1_i4_1_106_1507_RC_mouse2_blood_single_cell_L24_plate1_exp2_AAGACCGT+GCATCGAT	100	723589	723589	gnl|BL_ORD_ID|6 Tb427VSG-8 : GB Accession AY935574 : 1401nt : Complete : contig90003.	99.9286	99.9286	1401	1401	Cluster 88	1	Cluster 88
L3_mouse2_blood	blood	Mouse 2	TRINITY_DN1_c0_g1_i1_1_118_1031_mouse2_blood_single_cell_L3_plate1_exp2_TTCGTGCT+GCATCGAT	100	1.11857e+06	1.11857e+06	gnl|BL_ORD_ID|4025 Tbb1125VSG-2501 : Internal partial : 1566nt : contig PacBio-2390	99.8905	58.2375	1566	913	Cluster 235	1	Cluster 235
L4_mouse2_blood	blood	Mouse 2	TRINITY_DN5_c0_g1_i9_1_164_1565_RC_mouse2_blood_single_cell_L4_plate1_exp2_TTCGTAGG+GCATCGAT	100	723589	723589	gnl|BL_ORD_ID|6 Tb427VSG-8 : GB Accession AY935574 : 1401nt : Complete : contig90003.	100	100	1401	1401	Cluster 88	1	Cluster 88
L5_mouse2_blood	blood	Mouse 2	TRINITY_DN0_c0_g1_i2_1_0_1344_RC_mouse2_blood_single_cell_L5_plate1_exp2_TTCGCTCA+GCATCGAT	100	756430	756430	gnl|BL_ORD_ID|3044 Tbb1125VSG-496 : Complete : 1473nt : contig PacBio-2411	98.2143	89.613	1473	1344	Cluster 93	1	Cluster 93
L7_mouse2_blood	blood	Mouse 2	TRINITY_DN1_c0_g1_i1_1_110_1511_RC_mouse2_blood_single_cell_L7_plate1_exp2_TTGATGCC+GCATCGAT	100	723589	723589	gnl|BL_ORD_ID|6 Tb427VSG-8 : GB Accession AY935574 : 1401nt : Complete : contig90003.	100	100	1401	1401	Cluster 88	1	Cluster 88
L8_mouse2_blood	blood	Mouse 2	TRINITY_DN0_c0_g1_i1_1_120_1521_mouse2_blood_single_cell_L8_plate1_exp2_TGAGTTCG+GCATCGAT	100	723589	723589	gnl|BL_ORD_ID|6 Tb427VSG-8 : GB Accession AY935574 : 1401nt : Complete : contig90003.	99.9286	99.9286	1401	1401	Cluster 88	1	Cluster 88
L9_mouse2_blood	blood	Mouse 2	TRINITY_DN28_c0_g1_i6_1_0_1141_RC_mouse2_blood_single_cell_L9_plate1_exp2_CCTGTCTT+GCATCGAT	4.29278	31315	729480	gnl|BL_ORD_ID|4919 Tbb1125VSG-4193 : N-terminus partial : 1434nt : contig PacBio-2985	94.3909	75.1046	1434	1141	Cluster 186	2	Cluster 88
L9_mouse2_blood	blood	Mouse 2	TRINITY_DN0_c0_g1_i4_1_147_1548_mouse2_blood_single_cell_L9_plate1_exp2_CCTGTCTT+GCATCGAT	95.7072	698165	729480	gnl|BL_ORD_ID|6 Tb427VSG-8 : GB Accession AY935574 : 1401nt : Complete : contig90003.	100	100	1401	1401	Cluster 88	2	Cluster 88
M11_mouse2_blood	blood	Mouse 2	TRINITY_DN2_c0_g1_i5_1_183_1209_mouse2_blood_single_cell_M11_plate1_exp2_CCATTGAC+TTGTGCAC	100	993049	993049	gnl|BL_ORD_ID|6 Tb427VSG-8 : GB Accession AY935574 : 1401nt : Complete : contig90003.	100	73.2334	1401	1026	Cluster 88	1	Cluster 88
M15_mouse2_blood	blood	Mouse 2	TRINITY_DN0_c0_g1_i7_1_103_1421_mouse2_blood_single_cell_M15_plate1_exp2_CGAAGAGA+TTGTGCAC	13.8008	495356	3.58932e+06	gnl|BL_ORD_ID|2882 Tbb1125VSG-319 : Complete : 1470nt : contig PacBio-406	86.1912	77.2789	1470	1318	Cluster 145	2	Cluster 46
M15_mouse2_blood	blood	Mouse 2	TRINITY_DN0_c0_g1_i6_1_103_1634_mouse2_blood_single_cell_M15_plate1_exp2_CGAAGAGA+TTGTGCAC	86.1992	3.09396e+06	3.58932e+06	gnl|BL_ORD_ID|2882 Tbb1125VSG-319 : Complete : 1470nt : contig PacBio-406	94.7747	98.7075	1470	1531	Cluster 46	2	Cluster 46
M18_mouse2_blood	blood	Mouse 2	TRINITY_DN0_c0_g1_i1_1_30_1431_RC_mouse2_blood_single_cell_M18_plate1_exp2_ATGGCGTT+TTGTGCAC	100	723589	723589	gnl|BL_ORD_ID|6 Tb427VSG-8 : GB Accession AY935574 : 1401nt : Complete : contig90003.	100	100	1401	1401	Cluster 88	1	Cluster 88
M19_mouse2_blood	blood	Mouse 2	TRINITY_DN0_c0_g1_i2_1_0_1211_RC_mouse2_blood_single_cell_M19_plate1_exp2_AGCCTCAT+TTGTGCAC	100	838926	838926	gnl|BL_ORD_ID|3015 Tbb1125VSG-468 : Complete almost : 1512nt : contig Illumina-7758	99.9174	80.1856	1509	1211	Cluster 35	1	Cluster 35
M22_mouse2_blood	blood	Mouse 2	TRINITY_DN1_c0_g1_i2_1_111_1410_RC_mouse2_blood_single_cell_M22_plate1_exp2_AACGGCAT+TTGTGCAC	100	781250	781250	gnl|BL_ORD_ID|1743 Tb427VSG-2285 : GB Accession KC611559 : 843nt : C-terminus partial extended : contig2857.	53.9646	83.1554	843	1299	Cluster 119	1	Cluster 119
M23_mouse2_blood	blood	Mouse 2	TRINITY_DN3_c0_g1_i1_1_91_1492_RC_mouse2_blood_single_cell_M23_plate1_exp2_AAGTCCTC+TTGTGCAC	100	723589	723589	gnl|BL_ORD_ID|6 Tb427VSG-8 : GB Accession AY935574 : 1401nt : Complete : contig90003.	100	100	1401	1401	Cluster 88	1	Cluster 88
M2_mouse2_blood	blood	Mouse 2	TRINITY_DN0_c0_g1_i3_1_121_1388_mouse2_blood_single_cell_M2_plate1_exp2_TTCTTGGC+TTGTGCAC	100	801282	801282	gnl|BL_ORD_ID|6 Tb427VSG-8 : GB Accession AY935574 : 1401nt : Complete : contig90003.	100	90.4354	1401	1267	Cluster 88	1	Cluster 88
M4_mouse2_blood	blood	Mouse 2	TRINITY_DN2_c0_g1_i1_1_1_1370_RC_mouse2_blood_single_cell_M4_plate1_exp2_TTCGTAGG+TTGTGCAC	93.3435	695794	745412	gnl|BL_ORD_ID|6 Tb427VSG-8 : GB Accession AY935574 : 1401nt : Complete : contig90003.	98.7582	96.5025	1401	1369	Cluster 88	2	Cluster 88
M4_mouse2_blood	blood	Mouse 2	TRINITY_DN28_c0_g1_i5_1_1_1307_RC_mouse2_blood_single_cell_M4_plate1_exp2_TTCGTAGG+TTGTGCAC	6.65647	49618.1	745412	gnl|BL_ORD_ID|4919 Tbb1125VSG-4193 : N-terminus partial : 1434nt : contig PacBio-2985	98.392	89.6095	1434	1306	Cluster 51	2	Cluster 88
M6_mouse2_blood	blood	Mouse 2	TRINITY_DN5_c0_g1_i2_1_112_1513_RC_mouse2_blood_single_cell_M6_plate1_exp2_TTGCGTAC+TTGTGCAC	100	723589	723589	gnl|BL_ORD_ID|6 Tb427VSG-8 : GB Accession AY935574 : 1401nt : Complete : contig90003.	100	100	1401	1401	Cluster 88	1	Cluster 88
M7_mouse2_blood	blood	Mouse 2	TRINITY_DN0_c0_g1_i1_1_360_1307_mouse2_blood_single_cell_M7_plate1_exp2_TTGATGCC+TTGTGCAC	100	1.07759e+06	1.07759e+06	gnl|BL_ORD_ID|6 Tb427VSG-8 : GB Accession AY935574 : 1401nt : Complete : contig90003.	100	67.5946	1401	947	Cluster 88	1	Cluster 88
M9_mouse2_blood	blood	Mouse 2	TRINITY_DN0_c0_g1_i5_1_0_1319_RC_mouse2_blood_single_cell_M9_plate1_exp2_CCTGTCTT+TTGTGCAC	100	769231	769231	gnl|BL_ORD_ID|6 Tb427VSG-8 : GB Accession AY935574 : 1401nt : Complete : contig90003.	99.2418	93.4333	1401	1319	Cluster 88	1	Cluster 88
N12_mouse2_blood	blood	Mouse 2	TRINITY_DN1_c0_g1_i4_1_40_1465_mouse2_blood_single_cell_N12_plate1_exp2_CCACTTCA+TTACGCAG	100	711237	711237	gnl|BL_ORD_ID|4726 Tbb1125VSG-3197 : N-terminus partial : 1401nt : contig PacBio-216	90.807	92.3626	1401	1425	Cluster 99	1	Cluster 99
N17_mouse2_blood	blood	Mouse 2	TRINITY_DN1_c0_g1_i8_1_1_1280_RC_mouse2_blood_single_cell_N17_plate1_exp2_GTAATGGC+TTACGCAG	100	793651	793651	gnl|BL_ORD_ID|6 Tb427VSG-8 : GB Accession AY935574 : 1401nt : Complete : contig90003.	100	91.2919	1401	1279	Cluster 88	1	Cluster 88
N18_mouse2_blood	blood	Mouse 2	TRINITY_DN3_c0_g1_i2_1_36_1539_RC_mouse2_blood_single_cell_N18_plate1_exp2_ATGGCGTT+TTACGCAG	100	673854	673854	gnl|BL_ORD_ID|4774 Tbb1125VSG-4047 : Complete but extended : 1605nt : contig PacBio-2451	99.002	92.7103	1605	1503	Cluster 63	1	Cluster 63
N19_mouse2_blood	blood	Mouse 2	TRINITY_DN1_c0_g1_i1_1_56_1448_RC_mouse2_blood_single_cell_N19_plate1_exp2_AGCCTCAT+TTACGCAG	100	2.53165e+06	2.53165e+06	gnl|BL_ORD_ID|2625 Tbb1125VSG-54 : Complete : 1392nt : MC : contig Illumina-351	100	100	1392	1392	Cluster 94	1	Cluster 94
N1_mouse2_blood	blood	Mouse 2	TRINITY_DN0_c0_g1_i2_1_63_1464_RC_mouse2_blood_single_cell_N1_plate1_exp2_AGCGATAG+TTACGCAG	100	723589	723589	gnl|BL_ORD_ID|6 Tb427VSG-8 : GB Accession AY935574 : 1401nt : Complete : contig90003.	100	100	1401	1401	Cluster 88	1	Cluster 88
N24_mouse2_blood	blood	Mouse 2	TRINITY_DN1_c0_g1_i1_1_1_1269_RC_mouse2_blood_single_cell_N24_plate1_exp2_AAGACCGT+TTACGCAG	100	800640	800640	gnl|BL_ORD_ID|6 Tb427VSG-8 : GB Accession AY935574 : 1401nt : Complete : contig90003.	99.3691	89.9358	1401	1268	Cluster 88	1	Cluster 88
N2_mouse2_blood	blood	Mouse 2	TRINITY_DN0_c0_g1_i4_1_59_1271_RC_mouse2_blood_single_cell_N2_plate1_exp2_TTCTTGGC+TTACGCAG	100	838223	838223	gnl|BL_ORD_ID|6 Tb427VSG-8 : GB Accession AY935574 : 1401nt : Complete : contig90003.	100	86.5096	1401	1212	Cluster 88	1	Cluster 88
N5_mouse2_blood	blood	Mouse 2	TRINITY_DN2_c0_g1_i2_1_117_1713_RC_mouse2_blood_single_cell_N5_plate1_exp2_TTCGCTCA+TTACGCAG	100	634115	634115	gnl|BL_ORD_ID|2682 Tbb1125VSG-129 : Complete : 1596nt : contig PacBio-249	100	100	1596	1596	Cluster 18	1	Cluster 18
N6_mouse2_blood	blood	Mouse 2	TRINITY_DN3_c0_g1_i4_1_80_1613_RC_mouse2_blood_single_cell_N6_plate1_exp2_TTGCGTAC+TTACGCAG	100	660502	660502	gnl|BL_ORD_ID|3223 Tbb1125VSG-1128 : N-terminus partial : 1425nt : contig PacBio-195	85.3881	91.8596	1425	1533	Cluster 15	1	Cluster 15
N7_mouse2_blood	blood	Mouse 2	TRINITY_DN4_c0_g1_i1_1_80_1324_mouse2_blood_single_cell_N7_plate1_exp2_TTGATGCC+TTACGCAG	16.9182	124817	737769	gnl|BL_ORD_ID|4919 Tbb1125VSG-4193 : N-terminus partial : 1434nt : contig PacBio-2985	99.4373	86.2622	1434	1244	Cluster 152	2	Cluster 88
N7_mouse2_blood	blood	Mouse 2	TRINITY_DN1_c0_g1_i4_1_128_1529_mouse2_blood_single_cell_N7_plate1_exp2_TTGATGCC+TTACGCAG	83.0818	612951	737769	gnl|BL_ORD_ID|6 Tb427VSG-8 : GB Accession AY935574 : 1401nt : Complete : contig90003.	100	100	1401	1401	Cluster 88	2	Cluster 88
N9_mouse2_blood	blood	Mouse 2	TRINITY_DN0_c0_g1_i4_1_0_1281_RC_mouse2_blood_single_cell_N9_plate1_exp2_CCTGTCTT+TTACGCAG	100	792393	792393	gnl|BL_ORD_ID|6 Tb427VSG-8 : GB Accession AY935574 : 1401nt : Complete : contig90003.	100	91.4347	1401	1281	Cluster 88	1	Cluster 88
O13_mouse2_blood	blood	Mouse 2	TRINITY_DN0_c0_g1_i1_1_75_1221_mouse2_blood_single_cell_O13_plate1_exp2_CCAACTCT+CGAGCTTA	100	887311	887311	gnl|BL_ORD_ID|718 Tb427VSG-1176 : GB Accession KC612683 : 1395nt : N-terminus partial : contig2779.	74.5201	61.2186	1395	1146	Cluster 44	1	Cluster 44
O15_mouse2_blood	blood	Mouse 2	TRINITY_DN1_c0_g1_i4_1_0_1039_RC_mouse2_blood_single_cell_O15_plate1_exp2_CGAAGAGA+CGAGCTTA	100	980392	980392	gnl|BL_ORD_ID|2783 Tbb1125VSG-224 : Complete : 1518nt : contig PacBio-2411	88.4504	60.5402	1518	1039	Cluster 118	1	Cluster 118
O16_mouse2_blood	blood	Mouse 2	TRINITY_DN1_c0_g1_i1_1_113_1430_mouse2_blood_single_cell_O16_plate1_exp2_GTAGAAGG+CGAGCTTA	100	770416	770416	gnl|BL_ORD_ID|6 Tb427VSG-8 : GB Accession AY935574 : 1401nt : Complete : contig90003.	99.9241	93.9329	1401	1317	Cluster 88	1	Cluster 88
O18_mouse2_blood	blood	Mouse 2	TRINITY_DN0_c0_g1_i1_1_103_1504_RC_mouse2_blood_single_cell_O18_plate1_exp2_ATGGCGTT+CGAGCTTA	100	723589	723589	gnl|BL_ORD_ID|6 Tb427VSG-8 : GB Accession AY935574 : 1401nt : Complete : contig90003.	100	100	1401	1401	Cluster 88	1	Cluster 88
O21_mouse2_blood	blood	Mouse 2	TRINITY_DN1_c0_g1_i7_1_1_1248_RC_mouse2_blood_single_cell_O21_plate1_exp2_AACGCACA+CGAGCTTA	7.88177	666001	8.44988e+06	gnl|BL_ORD_ID|6 Tb427VSG-8 : GB Accession AY935574 : 1401nt : Complete : contig90003.	99.9198	88.9365	1401	1247	Cluster 159	2	Cluster 88
O21_mouse2_blood	blood	Mouse 2	TRINITY_DN1_c0_g1_i5_1_1_1269_RC_mouse2_blood_single_cell_O21_plate1_exp2_AACGCACA+CGAGCTTA	92.1182	7.78388e+06	8.44988e+06	gnl|BL_ORD_ID|6 Tb427VSG-8 : GB Accession AY935574 : 1401nt : Complete : contig90003.	99.9211	90.4354	1401	1268	Cluster 88	2	Cluster 88
O22_mouse2_blood	blood	Mouse 2	TRINITY_DN0_c0_g1_i1_1_202_1578_mouse2_blood_single_cell_O22_plate1_exp2_AACGGCAT+CGAGCTTA	100	736920	736920	gnl|BL_ORD_ID|6 Tb427VSG-8 : GB Accession AY935574 : 1401nt : Complete : contig90003.	100	98.2156	1401	1376	Cluster 88	1	Cluster 88
O23_mouse2_blood	blood	Mouse 2	TRINITY_DN0_c0_g1_i2_1_0_1108_RC_mouse2_blood_single_cell_O23_plate1_exp2_AAGTCCTC+CGAGCTTA	100	918274	918274	gnl|BL_ORD_ID|2630 Tbb1125VSG-60 : Complete : 1434nt : MC : contig Illumina-12	100	77.2664	1434	1108	Cluster 25	1	Cluster 25
O24_mouse2_blood	blood	Mouse 2	TRINITY_DN3_c0_g1_i3_1_1_1271_RC_mouse2_blood_single_cell_O24_plate1_exp2_AAGACCGT+CGAGCTTA	100	799360	799360	gnl|BL_ORD_ID|2640 Tbb1125VSG-72 : Complete : 1521nt : MC : contig Illumina-7600	100	83.4977	1521	1270	Cluster 50	1	Cluster 50
O3_mouse2_blood	blood	Mouse 2	TRINITY_DN0_c0_g1_i1_1_1_1255_RC_mouse2_blood_single_cell_O3_plate1_exp2_TTCGTGCT+CGAGCTTA	100	809717	809717	gnl|BL_ORD_ID|6 Tb427VSG-8 : GB Accession AY935574 : 1401nt : Complete : contig90003.	99.6013	89.1506	1401	1254	Cluster 146	1	Cluster 146
O4_mouse2_blood	blood	Mouse 2	TRINITY_DN0_c0_g1_i1_1_125_1526_mouse2_blood_single_cell_O4_plate1_exp2_TTCGTAGG+CGAGCTTA	100	723589	723589	gnl|BL_ORD_ID|6 Tb427VSG-8 : GB Accession AY935574 : 1401nt : Complete : contig90003.	100	100	1401	1401	Cluster 88	1	Cluster 88
O5_mouse2_blood	blood	Mouse 2	TRINITY_DN0_c0_g1_i1_1_120_1521_mouse2_blood_single_cell_O5_plate1_exp2_TTCGCTCA+CGAGCTTA	100	723589	723589	gnl|BL_ORD_ID|6 Tb427VSG-8 : GB Accession AY935574 : 1401nt : Complete : contig90003.	100	100	1401	1401	Cluster 88	1	Cluster 88
O7_mouse2_blood	blood	Mouse 2	TRINITY_DN0_c0_g1_i1_1_108_1509_RC_mouse2_blood_single_cell_O7_plate1_exp2_TTGATGCC+CGAGCTTA	100	723589	723589	gnl|BL_ORD_ID|6 Tb427VSG-8 : GB Accession AY935574 : 1401nt : Complete : contig90003.	100	100	1401	1401	Cluster 88	1	Cluster 88
O8_mouse2_blood	blood	Mouse 2	TRINITY_DN1_c0_g1_i1_1_1_1094_RC_mouse2_blood_single_cell_O8_plate1_exp2_TGAGTTCG+CGAGCTTA	100	932836	932836	gnl|BL_ORD_ID|3015 Tbb1125VSG-468 : Complete almost : 1512nt : contig Illumina-7758	98.8106	71.5706	1509	1093	Cluster 35	1	Cluster 35
P11_mouse2_blood	blood	Mouse 2	TRINITY_DN0_c0_g1_i5_1_82_1483_mouse2_blood_single_cell_P11_plate1_exp2_CCATTGAC+AACCTCAG	100	723589	723589	gnl|BL_ORD_ID|6 Tb427VSG-8 : GB Accession AY935574 : 1401nt : Complete : contig90003.	100	100	1401	1401	Cluster 88	1	Cluster 88
P12_mouse2_blood	blood	Mouse 2	TRINITY_DN0_c0_g1_i1_1_94_1495_RC_mouse2_blood_single_cell_P12_plate1_exp2_CCACTTCA+AACCTCAG	100	723589	723589	gnl|BL_ORD_ID|6 Tb427VSG-8 : GB Accession AY935574 : 1401nt : Complete : contig90003.	100	100	1401	1401	Cluster 88	1	Cluster 88
P13_mouse2_blood	blood	Mouse 2	TRINITY_DN0_c0_g1_i2_1_0_1269_RC_mouse2_blood_single_cell_P13_plate1_exp2_CCAACTCT+AACCTCAG	100	805802	805802	gnl|BL_ORD_ID|6 Tb427VSG-8 : GB Accession AY935574 : 1401nt : Complete : contig90003.	98.424	89.1506	1401	1269	Cluster 146	1	Cluster 146
P14_mouse2_blood	blood	Mouse 2	TRINITY_DN0_c0_g1_i4_1_151_1466_mouse2_blood_single_cell_P14_plate1_exp2_CGTCATCT+AACCTCAG	100	771605	771605	gnl|BL_ORD_ID|6 Tb427VSG-8 : GB Accession AY935574 : 1401nt : Complete : contig90003.	94.981	89.1506	1401	1315	Cluster 146	1	Cluster 146
P15_mouse2_blood	blood	Mouse 2	TRINITY_DN1_c0_g1_i2_1_45_1437_RC_mouse2_blood_single_cell_P15_plate1_exp2_CGAAGAGA+AACCTCAG	100	728332	728332	gnl|BL_ORD_ID|2783 Tbb1125VSG-224 : Complete : 1518nt : contig PacBio-2411	78.8793	72.332	1518	1392	Cluster 118	1	Cluster 118
P17_mouse2_blood	blood	Mouse 2	TRINITY_DN0_c0_g1_i1_1_285_1686_mouse2_blood_single_cell_P17_plate1_exp2_GTAATGGC+AACCTCAG	100	723589	723589	gnl|BL_ORD_ID|6 Tb427VSG-8 : GB Accession AY935574 : 1401nt : Complete : contig90003.	99.9286	99.9286	1401	1401	Cluster 88	1	Cluster 88
P20_mouse2_blood	blood	Mouse 2	TRINITY_DN4_c0_g1_i4_1_73_1477_mouse2_blood_single_cell_P20_plate1_exp2_AGACGTTG+AACCTCAG	100	722022	722022	gnl|BL_ORD_ID|2951 Tbb1125VSG-393 : Complete : 1425nt : contig Illumina-7844	99.5014	98.0351	1425	1404	Cluster 98	1	Cluster 98
P23_mouse2_blood	blood	Mouse 2	TRINITY_DN0_c0_g1_i1_1_128_1391_mouse2_blood_single_cell_P23_plate1_exp2_AAGTCCTC+AACCTCAG	100	805802	805802	gnl|BL_ORD_ID|6 Tb427VSG-8 : GB Accession AY935574 : 1401nt : Complete : contig90003.	98.8915	89.1506	1401	1263	Cluster 146	1	Cluster 146
P24_mouse2_blood	blood	Mouse 2	TRINITY_DN0_c0_g1_i3_1_289_1690_mouse2_blood_single_cell_P24_plate1_exp2_AAGACCGT+AACCTCAG	100	723589	723589	gnl|BL_ORD_ID|6 Tb427VSG-8 : GB Accession AY935574 : 1401nt : Complete : contig90003.	100	100	1401	1401	Cluster 88	1	Cluster 88
P2_mouse2_blood	blood	Mouse 2	TRINITY_DN0_c0_g1_i1_1_145_1546_RC_mouse2_blood_single_cell_P2_plate1_exp2_TTCTTGGC+AACCTCAG	100	723589	723589	gnl|BL_ORD_ID|6 Tb427VSG-8 : GB Accession AY935574 : 1401nt : Complete : contig90003.	100	100	1401	1401	Cluster 88	1	Cluster 88
P3_mouse2_blood	blood	Mouse 2	TRINITY_DN0_c0_g1_i1_1_203_1592_mouse2_blood_single_cell_P3_plate1_exp2_TTCGTGCT+AACCTCAG	100	729927	729927	gnl|BL_ORD_ID|6 Tb427VSG-8 : GB Accession AY935574 : 1401nt : Complete : contig90003.	100	99.1435	1401	1389	Cluster 88	1	Cluster 88
P5_mouse2_blood	blood	Mouse 2	TRINITY_DN1_c0_g1_i3_1_78_1405_mouse2_blood_single_cell_P5_plate1_exp2_TTCGCTCA+AACCTCAG	100	630451	630451	gnl|BL_ORD_ID|2682 Tbb1125VSG-129 : Complete : 1596nt : contig PacBio-249	97.8146	81.3283	1596	1327	Cluster 18	1	Cluster 18
P7_mouse2_blood	blood	Mouse 2	TRINITY_DN0_c0_g1_i1_1_78_1377_RC_mouse2_blood_single_cell_P7_plate1_exp2_TTGATGCC+AACCTCAG	100	781250	781250	gnl|BL_ORD_ID|1743 Tb427VSG-2285 : GB Accession KC611559 : 843nt : C-terminus partial extended : contig2857.	53.9646	83.1554	843	1299	Cluster 119	1	Cluster 119
P8_mouse2_blood	blood	Mouse 2	TRINITY_DN0_c0_g1_i1_1_86_1487_RC_mouse2_blood_single_cell_P8_plate1_exp2_TGAGTTCG+AACCTCAG	100	723589	723589	gnl|BL_ORD_ID|6 Tb427VSG-8 : GB Accession AY935574 : 1401nt : Complete : contig90003.	100	100	1401	1401	Cluster 88	1	Cluster 88
P9_mouse2_blood	blood	Mouse 2	TRINITY_DN2_c0_g1_i1_1_124_1529_mouse2_blood_single_cell_P9_plate1_exp2_CCTGTCTT+AACCTCAG	100	721501	721501	gnl|BL_ORD_ID|3 Tb427VSG-4 : GB Accession V01387 : 1581nt : Complete : contig90001.	98.9324	87.919	1581	1405	Cluster 8	1	Cluster 8
A21_mouse2_fat	gon. fat	Mouse 2	TRINITY_DN7_c0_g1_i3_1_106_1729_mouse2_fat_single_cell_A21_plate1_exp2_AACGCACA+GTGTAACC	100	623441	623441	gnl|BL_ORD_ID|3 Tb427VSG-4 : GB Accession V01387 : 1581nt : Complete : contig90001.	95.8102	98.3555	1581	1623	Cluster 8	1	Cluster 8
A4_mouse2_fat	gon. fat	Mouse 2	TRINITY_DN13_c0_g1_i4_1_97_1627_RC_mouse2_fat_single_cell_A4_plate1_exp2_TTCGTAGG+GTGTAACC	100	661813	661813	gnl|BL_ORD_ID|718 Tb427VSG-1176 : GB Accession KC612683 : 1395nt : N-terminus partial : contig2779.	67.9085	74.4803	1395	1530	Cluster 44	1	Cluster 44
A6_mouse2_fat	gon. fat	Mouse 2	TRINITY_DN0_c0_g1_i1_1_436_2038_mouse2_fat_single_cell_A6_plate1_exp2_TTGCGTAC+GTGTAACC	90.3466	1.56301e+06	1.73001e+06	gnl|BL_ORD_ID|2676 Tbb1125VSG-123 : Complete : 1602nt : contig Illumina-984	99.7503	99.7503	1602	1602	Cluster 10	2	Cluster 10
A6_mouse2_fat	gon. fat	Mouse 2	TRINITY_DN0_c0_g1_i2_1_436_1510_mouse2_fat_single_cell_A6_plate1_exp2_TTGCGTAC+GTGTAACC	9.65337	167005	1.73001e+06	gnl|BL_ORD_ID|4742 Tbb1125VSG-4014.2 : N-terminus partial : 1548nt : Duplicate : contig PacBio-2245	91.2477	63.3075	1548	1074	Cluster 195	2	Cluster 10
A7_mouse2_fat	gon. fat	Mouse 2	TRINITY_DN0_c0_g1_i1_1_300_1692_mouse2_fat_single_cell_A7_plate1_exp2_TTGATGCC+GTGTAACC	100	728332	728332	gnl|BL_ORD_ID|2971 Tbb1125VSG-421 : Complete : 1392nt : contig PacBio-2904	100	100	1392	1392	Cluster 100	1	Cluster 100
A8_mouse2_fat	gon. fat	Mouse 2	TRINITY_DN0_c0_g1_i4_1_112_1627_RC_mouse2_fat_single_cell_A8_plate1_exp2_TGAGTTCG+GTGTAACC	100	668449	668449	gnl|BL_ORD_ID|2971 Tbb1125VSG-421 : Complete : 1392nt : contig PacBio-2904	91.8152	99.9282	1392	1515	Cluster 54	1	Cluster 54
B10_mouse2_fat	gon. fat	Mouse 2	TRINITY_DN36_c0_g1_i1_1_117_1719_RC_mouse2_fat_single_cell_B10_plate1_exp2_CCGATAAC+GTAGAAGG	100	631712	631712	gnl|BL_ORD_ID|2676 Tbb1125VSG-123 : Complete : 1602nt : contig Illumina-984	99.7503	99.7503	1602	1602	Cluster 10	1	Cluster 10
B11_mouse2_fat	gon. fat	Mouse 2	TRINITY_DN0_c0_g1_i1_1_76_1510_RC_mouse2_fat_single_cell_B11_plate1_exp2_CCATTGAC+GTAGAAGG	100	706714	706714	gnl|BL_ORD_ID|6 Tb427VSG-8 : GB Accession AY935574 : 1401nt : Complete : contig90003.	97.4895	99.7859	1401	1434	Cluster 88	1	Cluster 88
B15_mouse2_fat	gon. fat	Mouse 2	TRINITY_DN31_c0_g1_i1_1_139_1600_RC_mouse2_fat_single_cell_B15_plate1_exp2_CGAAGAGA+GTAGAAGG	100	693481	693481	gnl|BL_ORD_ID|2591 Tbb1125VSG-16 : Complete : 1461nt : MC : contig Illumina-328	99.9316	99.9316	1461	1461	Cluster 41	1	Cluster 41
B16_mouse2_fat	gon. fat	Mouse 2	TRINITY_DN7_c0_g1_i1_1_65_1526_mouse2_fat_single_cell_B16_plate1_exp2_GTAGAAGG+GTAGAAGG	100	693481	693481	gnl|BL_ORD_ID|2591 Tbb1125VSG-16 : Complete : 1461nt : MC : contig Illumina-328	99.9316	99.9316	1461	1461	Cluster 41	1	Cluster 41
B17_mouse2_fat	gon. fat	Mouse 2	TRINITY_DN0_c0_g1_i1_1_104_1565_RC_mouse2_fat_single_cell_B17_plate1_exp2_GTAATGGC+GTAGAAGG	100	693481	693481	gnl|BL_ORD_ID|2591 Tbb1125VSG-16 : Complete : 1461nt : MC : contig Illumina-328	100	100	1461	1461	Cluster 41	1	Cluster 41
B18_mouse2_fat	gon. fat	Mouse 2	TRINITY_DN0_c0_g1_i2_1_98_1490_RC_mouse2_fat_single_cell_B18_plate1_exp2_ATGGCGTT+GTAGAAGG	100	728332	728332	gnl|BL_ORD_ID|2971 Tbb1125VSG-421 : Complete : 1392nt : contig PacBio-2904	100	100	1392	1392	Cluster 100	1	Cluster 100
B19_mouse2_fat	gon. fat	Mouse 2	TRINITY_DN0_c0_g1_i1_1_103_1654_RC_mouse2_fat_single_cell_B19_plate1_exp2_AGCCTCAT+GTAGAAGG	100	652741	652741	gnl|BL_ORD_ID|3015 Tbb1125VSG-468 : Complete almost : 1512nt : contig Illumina-7758	97.2921	100	1509	1551	Cluster 35	1	Cluster 35
B20_mouse2_fat	gon. fat	Mouse 2	TRINITY_DN1_c0_g1_i4_1_56_1523_mouse2_fat_single_cell_B20_plate1_exp2_AGACGTTG+GTAGAAGG	100	690608	690608	gnl|BL_ORD_ID|2630 Tbb1125VSG-60 : Complete : 1434nt : MC : contig Illumina-12	97.7505	100	1434	1467	Cluster 25	1	Cluster 25
B21_mouse2_fat	gon. fat	Mouse 2	TRINITY_DN23_c0_g1_i6_1_79_1609_RC_mouse2_fat_single_cell_B21_plate1_exp2_AACGCACA+GTAGAAGG	100	661813	661813	gnl|BL_ORD_ID|718 Tb427VSG-1176 : GB Accession KC612683 : 1395nt : N-terminus partial : contig2779.	67.9085	74.4803	1395	1530	Cluster 44	1	Cluster 44
B4_mouse2_fat	gon. fat	Mouse 2	TRINITY_DN0_c0_g1_i1_1_117_1242_RC_mouse2_fat_single_cell_B4_plate1_exp2_TTCGTAGG+GTAGAAGG	100	904159	904159	gnl|BL_ORD_ID|2971 Tbb1125VSG-421 : Complete : 1392nt : contig PacBio-2904	100	80.819	1392	1125	Cluster 54	1	Cluster 54
B5_mouse2_fat	gon. fat	Mouse 2	TRINITY_DN0_c0_g1_i1_1_112_1504_RC_mouse2_fat_single_cell_B5_plate1_exp2_TTCGCTCA+GTAGAAGG	100	728332	728332	gnl|BL_ORD_ID|2971 Tbb1125VSG-421 : Complete : 1392nt : contig PacBio-2904	99.9282	99.9282	1392	1392	Cluster 54	1	Cluster 54
B6_mouse2_fat	gon. fat	Mouse 2	TRINITY_DN13_c0_g1_i4_1_104_1565_RC_mouse2_fat_single_cell_B6_plate1_exp2_TTGCGTAC+GTAGAAGG	100	693481	693481	gnl|BL_ORD_ID|2591 Tbb1125VSG-16 : Complete : 1461nt : MC : contig Illumina-328	99.9316	99.9316	1461	1461	Cluster 41	1	Cluster 41
B7_mouse2_fat	gon. fat	Mouse 2	TRINITY_DN0_c0_g1_i1_1_106_1498_mouse2_fat_single_cell_B7_plate1_exp2_TTGATGCC+GTAGAAGG	100	728332	728332	gnl|BL_ORD_ID|2783 Tbb1125VSG-224 : Complete : 1518nt : contig PacBio-2411	78.8793	72.332	1518	1392	Cluster 118	1	Cluster 118
B8_mouse2_fat	gon. fat	Mouse 2	TRINITY_DN34_c0_g1_i3_1_2_1311_RC_mouse2_fat_single_cell_B8_plate1_exp2_TGAGTTCG+GTAGAAGG	100	775194	775194	gnl|BL_ORD_ID|2634 Tbb1125VSG-65 : Complete : 1464nt : MC : contig Illumina-227	99.8472	89.276	1464	1309	Cluster 82	1	Cluster 82
C12_mouse2_fat	gon. fat	Mouse 2	TRINITY_DN0_c0_g1_i2_1_200_1601_mouse2_fat_single_cell_C12_plate1_exp2_CCACTTCA+GCATGACA	100	723589	723589	gnl|BL_ORD_ID|6 Tb427VSG-8 : GB Accession AY935574 : 1401nt : Complete : contig90003.	100	100	1401	1401	Cluster 88	1	Cluster 88
C16_mouse2_fat	gon. fat	Mouse 2	TRINITY_DN6_c0_g1_i8_1_62_1592_RC_mouse2_fat_single_cell_C16_plate1_exp2_GTAGAAGG+GCATGACA	100	661813	661813	gnl|BL_ORD_ID|718 Tb427VSG-1176 : GB Accession KC612683 : 1395nt : N-terminus partial : contig2779.	67.9085	74.4803	1395	1530	Cluster 44	1	Cluster 44
C17_mouse2_fat	gon. fat	Mouse 2	TRINITY_DN0_c0_g1_i1_1_90_1641_RC_mouse2_fat_single_cell_C17_plate1_exp2_GTAATGGC+GCATGACA	100	652741	652741	gnl|BL_ORD_ID|3015 Tbb1125VSG-468 : Complete almost : 1512nt : contig Illumina-7758	97.2921	100	1509	1551	Cluster 35	1	Cluster 35
C19_mouse2_fat	gon. fat	Mouse 2	TRINITY_DN0_c0_g1_i1_1_117_1719_RC_mouse2_fat_single_cell_C19_plate1_exp2_AGCCTCAT+GCATGACA	100	631712	631712	gnl|BL_ORD_ID|2676 Tbb1125VSG-123 : Complete : 1602nt : contig Illumina-984	99.7503	99.7503	1602	1602	Cluster 10	1	Cluster 10
C20_mouse2_fat	gon. fat	Mouse 2	TRINITY_DN8_c0_g1_i6_1_65_1592_mouse2_fat_single_cell_C20_plate1_exp2_AGACGTTG+GCATGACA	100	663130	663130	gnl|BL_ORD_ID|2591 Tbb1125VSG-16 : Complete : 1461nt : MC : contig Illumina-328	95.6123	99.9316	1461	1527	Cluster 41	1	Cluster 41
C21_mouse2_fat	gon. fat	Mouse 2	TRINITY_DN8_c0_g1_i1_1_65_1140_mouse2_fat_single_cell_C21_plate1_exp2_AACGCACA+GCATGACA	100	946970	946970	gnl|BL_ORD_ID|2591 Tbb1125VSG-16 : Complete : 1461nt : MC : contig Illumina-328	99.907	73.5113	1461	1075	Cluster 41	1	Cluster 41
C22_mouse2_fat	gon. fat	Mouse 2	TRINITY_DN0_c0_g1_i1_1_1_909_RC_mouse2_fat_single_cell_C22_plate1_exp2_AACGGCAT+GCATGACA	100	1.12486e+06	1.12486e+06	gnl|BL_ORD_ID|2909 Tbb1125VSG-353 : Complete : 1461nt : contig Illumina-7825	99.8899	62.0808	1461	908	Cluster 32	1	Cluster 32
C23_mouse2_fat	gon. fat	Mouse 2	TRINITY_DN0_c0_g1_i2_1_0_1394_RC_mouse2_fat_single_cell_C23_plate1_exp2_AAGTCCTC+GCATGACA	100	727273	727273	gnl|BL_ORD_ID|2909 Tbb1125VSG-353 : Complete : 1461nt : contig Illumina-7825	100	95.4141	1461	1394	Cluster 32	1	Cluster 32
C2_mouse2_fat	gon. fat	Mouse 2	TRINITY_DN0_c0_g1_i1_1_1_1011_RC_mouse2_fat_single_cell_C2_plate1_exp2_TTCTTGGC+GCATGACA	100	1.00908e+06	1.00908e+06	gnl|BL_ORD_ID|2971 Tbb1125VSG-421 : Complete : 1392nt : contig PacBio-2904	99.802	72.4138	1392	1010	Cluster 100	1	Cluster 100
C5_mouse2_fat	gon. fat	Mouse 2	TRINITY_DN0_c0_g1_i1_1_98_1490_RC_mouse2_fat_single_cell_C5_plate1_exp2_TTCGCTCA+GCATGACA	100	728332	728332	gnl|BL_ORD_ID|2971 Tbb1125VSG-421 : Complete : 1392nt : contig PacBio-2904	100	100	1392	1392	Cluster 100	1	Cluster 100
D11_mouse2_fat	gon. fat	Mouse 2	TRINITY_DN0_c0_g1_i1_1_118_1579_RC_mouse2_fat_single_cell_D11_plate1_exp2_CCATTGAC+GGTACAGT	100	693481	693481	gnl|BL_ORD_ID|2591 Tbb1125VSG-16 : Complete : 1461nt : MC : contig Illumina-328	100	100	1461	1461	Cluster 41	1	Cluster 41
D17_mouse2_fat	gon. fat	Mouse 2	TRINITY_DN1_c0_g1_i6_1_112_1504_RC_mouse2_fat_single_cell_D17_plate1_exp2_GTAATGGC+GGTACAGT	100	728332	728332	gnl|BL_ORD_ID|2971 Tbb1125VSG-421 : Complete : 1392nt : contig PacBio-2904	100	100	1392	1392	Cluster 100	1	Cluster 100
D18_mouse2_fat	gon. fat	Mouse 2	TRINITY_DN0_c0_g1_i1_1_112_1504_RC_mouse2_fat_single_cell_D18_plate1_exp2_ATGGCGTT+GGTACAGT	100	728332	728332	gnl|BL_ORD_ID|2971 Tbb1125VSG-421 : Complete : 1392nt : contig PacBio-2904	100	100	1392	1392	Cluster 100	1	Cluster 100
D19_mouse2_fat	gon. fat	Mouse 2	TRINITY_DN0_c0_g1_i1_1_92_1562_RC_mouse2_fat_single_cell_D19_plate1_exp2_AGCCTCAT+GGTACAGT	100	689180	689180	gnl|BL_ORD_ID|4977 Tbb1125VSG-4247 : Complete but extended : 1470nt : contig PacBio-237	100	100	1470	1470	Cluster 78	1	Cluster 78
D20_mouse2_fat	gon. fat	Mouse 2	TRINITY_DN24_c0_g1_i1_1_56_1129_mouse2_fat_single_cell_D20_plate1_exp2_AGACGTTG+GGTACAGT	100	948767	948767	gnl|BL_ORD_ID|2607 Tbb1125VSG-34 : Complete : 1575nt : MC : contig Illumina-822	100	68.127	1575	1073	Cluster 27	1	Cluster 27
D23_mouse2_fat	gon. fat	Mouse 2	TRINITY_DN3_c0_g1_i1_1_1_926_RC_mouse2_fat_single_cell_D23_plate1_exp2_AAGTCCTC+GGTACAGT	100	1.10375e+06	1.10375e+06	gnl|BL_ORD_ID|2607 Tbb1125VSG-34 : Complete : 1575nt : MC : contig Illumina-822	100	58.7302	1575	925	Cluster 27	1	Cluster 27
D2_mouse2_fat	gon. fat	Mouse 2	TRINITY_DN0_c0_g1_i1_1_81_1662_RC_mouse2_fat_single_cell_D2_plate1_exp2_TTCTTGGC+GGTACAGT	100	640205	640205	gnl|BL_ORD_ID|3 Tb427VSG-4 : GB Accession V01387 : 1581nt : Complete : contig90001.	98.482	98.482	1581	1581	Cluster 8	1	Cluster 8
D4_mouse2_fat	gon. fat	Mouse 2	TRINITY_DN0_c0_g1_i1_1_112_1504_RC_mouse2_fat_single_cell_D4_plate1_exp2_TTCGTAGG+GGTACAGT	100	728332	728332	gnl|BL_ORD_ID|2971 Tbb1125VSG-421 : Complete : 1392nt : contig PacBio-2904	100	100	1392	1392	Cluster 100	1	Cluster 100
D5_mouse2_fat	gon. fat	Mouse 2	TRINITY_DN0_c0_g1_i1_1_153_1545_RC_mouse2_fat_single_cell_D5_plate1_exp2_TTCGCTCA+GGTACAGT	100	728332	728332	gnl|BL_ORD_ID|2971 Tbb1125VSG-421 : Complete : 1392nt : contig PacBio-2904	99.9282	99.9282	1392	1392	Cluster 54	1	Cluster 54
E17_mouse2_fat	gon. fat	Mouse 2	TRINITY_DN0_c0_g1_i1_1_112_1504_RC_mouse2_fat_single_cell_E17_plate1_exp2_GTAATGGC+GGCATAAG	100	728332	728332	gnl|BL_ORD_ID|2971 Tbb1125VSG-421 : Complete : 1392nt : contig PacBio-2904	99.9282	99.9282	1392	1392	Cluster 54	1	Cluster 54
E18_mouse2_fat	gon. fat	Mouse 2	TRINITY_DN0_c0_g1_i4_1_67_1528_mouse2_fat_single_cell_E18_plate1_exp2_ATGGCGTT+GGCATAAG	100	693481	693481	gnl|BL_ORD_ID|2591 Tbb1125VSG-16 : Complete : 1461nt : MC : contig Illumina-328	100	100	1461	1461	Cluster 41	1	Cluster 41
E6_mouse2_fat	gon. fat	Mouse 2	TRINITY_DN14_c0_g1_i1_1_103_1564_RC_mouse2_fat_single_cell_E6_plate1_exp2_TTGCGTAC+GGCATAAG	100	693481	693481	gnl|BL_ORD_ID|2591 Tbb1125VSG-16 : Complete : 1461nt : MC : contig Illumina-328	99.9316	99.9316	1461	1461	Cluster 41	1	Cluster 41
E7_mouse2_fat	gon. fat	Mouse 2	TRINITY_DN0_c0_g1_i1_1_66_1512_RC_mouse2_fat_single_cell_E7_plate1_exp2_TTGATGCC+GGCATAAG	100	700771	700771	gnl|BL_ORD_ID|6 Tb427VSG-8 : GB Accession AY935574 : 1401nt : Complete : contig90003.	96.7497	99.8572	1401	1446	Cluster 88	1	Cluster 88
E8_mouse2_fat	gon. fat	Mouse 2	TRINITY_DN0_c0_g1_i1_1_89_1550_RC_mouse2_fat_single_cell_E8_plate1_exp2_TGAGTTCG+GGCATAAG	100	693481	693481	gnl|BL_ORD_ID|2591 Tbb1125VSG-16 : Complete : 1461nt : MC : contig Illumina-328	99.9316	99.9316	1461	1461	Cluster 41	1	Cluster 41
F15_mouse2_fat	gon. fat	Mouse 2	TRINITY_DN0_c0_g1_i3_1_1_1188_RC_mouse2_fat_single_cell_F15_plate1_exp2_CGAAGAGA+GGACAATG	100	856164	856164	gnl|BL_ORD_ID|4977 Tbb1125VSG-4247 : Complete but extended : 1470nt : contig PacBio-237	100	80.7483	1470	1187	Cluster 78	1	Cluster 78
F18_mouse2_fat	gon. fat	Mouse 2	TRINITY_DN0_c0_g1_i1_1_103_1495_RC_mouse2_fat_single_cell_F18_plate1_exp2_ATGGCGTT+GGACAATG	100	728332	728332	gnl|BL_ORD_ID|2783 Tbb1125VSG-224 : Complete : 1518nt : contig PacBio-2411	78.8793	72.332	1518	1392	Cluster 118	1	Cluster 118
F6_mouse2_fat	gon. fat	Mouse 2	TRINITY_DN0_c0_g1_i3_1_112_1504_RC_mouse2_fat_single_cell_F6_plate1_exp2_TTGCGTAC+GGACAATG	100	728332	728332	gnl|BL_ORD_ID|2971 Tbb1125VSG-421 : Complete : 1392nt : contig PacBio-2904	100	100	1392	1392	Cluster 100	1	Cluster 100
F8_mouse2_fat	gon. fat	Mouse 2	TRINITY_DN0_c1_g1_i1_1_98_1232_RC_mouse2_fat_single_cell_F8_plate1_exp2_TGAGTTCG+GGACAATG	100	896861	896861	gnl|BL_ORD_ID|2971 Tbb1125VSG-421 : Complete : 1392nt : contig PacBio-2904	99.9118	81.3937	1392	1134	Cluster 54	1	Cluster 54
F9_mouse2_fat	gon. fat	Mouse 2	TRINITY_DN1_c0_g1_i2_1_240_1914_mouse2_fat_single_cell_F9_plate1_exp2_CCTGTCTT+GGACAATG	100	605327	605327	gnl|BL_ORD_ID|3 Tb427VSG-4 : GB Accession V01387 : 1581nt : Complete : contig90001.	92.8913	98.3555	1581	1674	Cluster 8	1	Cluster 8
G10_mouse2_fat	gon. fat	Mouse 2	TRINITY_DN0_c0_g1_i7_1_0_1099_RC_mouse2_fat_single_cell_G10_plate1_exp2_CCGATAAC+GATAGGAG	9.15058	204624	2.23619e+06	gnl|BL_ORD_ID|2751 Tbb1125VSG-191 : Complete : 1539nt : contig PacBio-2390	32.5751	23.2619	1539	1099	Cluster 184	2	Cluster 44
G10_mouse2_fat	gon. fat	Mouse 2	TRINITY_DN0_c0_g1_i6_1_1_1474_RC_mouse2_fat_single_cell_G10_plate1_exp2_CCGATAAC+GATAGGAG	90.8494	2.03157e+06	2.23619e+06	gnl|BL_ORD_ID|718 Tb427VSG-1176 : GB Accession KC612683 : 1395nt : N-terminus partial : contig2779.	70.5363	74.4803	1395	1473	Cluster 44	2	Cluster 44
G11_mouse2_fat	gon. fat	Mouse 2	TRINITY_DN0_c0_g1_i3_1_110_1511_RC_mouse2_fat_single_cell_G11_plate1_exp2_CCATTGAC+GATAGGAG	100	723589	723589	gnl|BL_ORD_ID|6 Tb427VSG-8 : GB Accession AY935574 : 1401nt : Complete : contig90003.	100	100	1401	1401	Cluster 88	1	Cluster 88
G17_mouse2_fat	gon. fat	Mouse 2	TRINITY_DN27_c0_g1_i4_1_75_1509_mouse2_fat_single_cell_G17_plate1_exp2_GTAATGGC+GATAGGAG	18.552	443262	2.38929e+06	gnl|BL_ORD_ID|2751 Tbb1125VSG-191 : Complete : 1539nt : contig PacBio-2390	28.5914	26.6407	1539	1434	Cluster 96	2	Cluster 44
G17_mouse2_fat	gon. fat	Mouse 2	TRINITY_DN27_c0_g1_i3_1_75_1605_mouse2_fat_single_cell_G17_plate1_exp2_GTAATGGC+GATAGGAG	81.448	1.94603e+06	2.38929e+06	gnl|BL_ORD_ID|718 Tb427VSG-1176 : GB Accession KC612683 : 1395nt : N-terminus partial : contig2779.	67.9085	74.4803	1395	1530	Cluster 44	2	Cluster 44
G18_mouse2_fat	gon. fat	Mouse 2	TRINITY_DN0_c0_g1_i1_1_98_1490_RC_mouse2_fat_single_cell_G18_plate1_exp2_ATGGCGTT+GATAGGAG	100	728332	728332	gnl|BL_ORD_ID|2971 Tbb1125VSG-421 : Complete : 1392nt : contig PacBio-2904	100	100	1392	1392	Cluster 100	1	Cluster 100
G19_mouse2_fat	gon. fat	Mouse 2	TRINITY_DN0_c0_g1_i1_1_112_1504_RC_mouse2_fat_single_cell_G19_plate1_exp2_AGCCTCAT+GATAGGAG	100	728332	728332	gnl|BL_ORD_ID|2971 Tbb1125VSG-421 : Complete : 1392nt : contig PacBio-2904	99.9282	99.9282	1392	1392	Cluster 54	1	Cluster 54
G20_mouse2_fat	gon. fat	Mouse 2	TRINITY_DN10_c0_g1_i2_1_71_1532_mouse2_fat_single_cell_G20_plate1_exp2_AGACGTTG+GATAGGAG	100	693481	693481	gnl|BL_ORD_ID|2591 Tbb1125VSG-16 : Complete : 1461nt : MC : contig Illumina-328	99.9316	99.9316	1461	1461	Cluster 41	1	Cluster 41
G5_mouse2_fat	gon. fat	Mouse 2	TRINITY_DN0_c0_g1_i1_1_112_1582_RC_mouse2_fat_single_cell_G5_plate1_exp2_TTCGCTCA+GATAGGAG	100	689180	689180	gnl|BL_ORD_ID|2971 Tbb1125VSG-421 : Complete : 1392nt : contig PacBio-2904	94.6939	100	1392	1470	Cluster 54	1	Cluster 54
G6_mouse2_fat	gon. fat	Mouse 2	TRINITY_DN20_c0_g1_i1_1_94_1564_RC_mouse2_fat_single_cell_G6_plate1_exp2_TTGCGTAC+GATAGGAG	100	689180	689180	gnl|BL_ORD_ID|4977 Tbb1125VSG-4247 : Complete but extended : 1470nt : contig PacBio-237	100	100	1470	1470	Cluster 78	1	Cluster 78
G8_mouse2_fat	gon. fat	Mouse 2	TRINITY_DN22_c0_g1_i1_1_121_1642_RC_mouse2_fat_single_cell_G8_plate1_exp2_TGAGTTCG+GATAGGAG	100	665779	665779	gnl|BL_ORD_ID|2640 Tbb1125VSG-72 : Complete : 1521nt : MC : contig Illumina-7600	100	100	1521	1521	Cluster 50	1	Cluster 50
G9_mouse2_fat	gon. fat	Mouse 2	TRINITY_DN2_c0_g1_i1_1_112_1504_RC_mouse2_fat_single_cell_G9_plate1_exp2_CCTGTCTT+GATAGGAG	100	728332	728332	gnl|BL_ORD_ID|2971 Tbb1125VSG-421 : Complete : 1392nt : contig PacBio-2904	99.9282	99.9282	1392	1392	Cluster 54	1	Cluster 54
H17_mouse2_fat	gon. fat	Mouse 2	TRINITY_DN0_c0_g1_i1_1_98_1490_RC_mouse2_fat_single_cell_H17_plate1_exp2_GTAATGGC+GACTACGA	100	728332	728332	gnl|BL_ORD_ID|2971 Tbb1125VSG-421 : Complete : 1392nt : contig PacBio-2904	100	100	1392	1392	Cluster 100	1	Cluster 100
H19_mouse2_fat	gon. fat	Mouse 2	TRINITY_DN18_c0_g1_i4_1_125_1325_RC_mouse2_fat_single_cell_H19_plate1_exp2_AGCCTCAT+GACTACGA	100	846740	846740	gnl|BL_ORD_ID|718 Tb427VSG-1176 : GB Accession KC612683 : 1395nt : N-terminus partial : contig2779.	67.6667	58.2079	1395	1200	Cluster 44	1	Cluster 44
H4_mouse2_fat	gon. fat	Mouse 2	TRINITY_DN0_c0_g1_i1_1_62_1532_mouse2_fat_single_cell_H4_plate1_exp2_TTCGTAGG+GACTACGA	100	689180	689180	gnl|BL_ORD_ID|4977 Tbb1125VSG-4247 : Complete but extended : 1470nt : contig PacBio-237	100	100	1470	1470	Cluster 78	1	Cluster 78
H5_mouse2_fat	gon. fat	Mouse 2	TRINITY_DN0_c0_g1_i1_1_71_1532_RC_mouse2_fat_single_cell_H5_plate1_exp2_TTCGCTCA+GACTACGA	100	693481	693481	gnl|BL_ORD_ID|2591 Tbb1125VSG-16 : Complete : 1461nt : MC : contig Illumina-328	99.8631	99.8631	1461	1461	Cluster 41	1	Cluster 41
H6_mouse2_fat	gon. fat	Mouse 2	TRINITY_DN0_c0_g1_i1_1_112_1504_RC_mouse2_fat_single_cell_H6_plate1_exp2_TTGCGTAC+GACTACGA	100	728332	728332	gnl|BL_ORD_ID|2971 Tbb1125VSG-421 : Complete : 1392nt : contig PacBio-2904	100	100	1392	1392	Cluster 100	1	Cluster 100
I17_mouse2_fat	gon. fat	Mouse 2	TRINITY_DN0_c0_g1_i1_1_156_1548_RC_mouse2_fat_single_cell_I17_plate1_exp2_GTAATGGC+ATGGCGTT	100	728332	728332	gnl|BL_ORD_ID|2971 Tbb1125VSG-421 : Complete : 1392nt : contig PacBio-2904	100	100	1392	1392	Cluster 100	1	Cluster 100
I18_mouse2_fat	gon. fat	Mouse 2	TRINITY_DN0_c0_g1_i1_1_139_1531_RC_mouse2_fat_single_cell_I18_plate1_exp2_ATGGCGTT+ATGGCGTT	100	728332	728332	gnl|BL_ORD_ID|2971 Tbb1125VSG-421 : Complete : 1392nt : contig PacBio-2904	100	100	1392	1392	Cluster 100	1	Cluster 100
I20_mouse2_fat	gon. fat	Mouse 2	TRINITY_DN9_c0_g1_i1_1_79_1540_RC_mouse2_fat_single_cell_I20_plate1_exp2_AGACGTTG+ATGGCGTT	100	693481	693481	gnl|BL_ORD_ID|2591 Tbb1125VSG-16 : Complete : 1461nt : MC : contig Illumina-328	99.9316	99.9316	1461	1461	Cluster 41	1	Cluster 41
I21_mouse2_fat	gon. fat	Mouse 2	TRINITY_DN6_c0_g1_i4_1_69_1530_mouse2_fat_single_cell_I21_plate1_exp2_AACGCACA+ATGGCGTT	100	693481	693481	gnl|BL_ORD_ID|2591 Tbb1125VSG-16 : Complete : 1461nt : MC : contig Illumina-328	99.9316	99.9316	1461	1461	Cluster 41	1	Cluster 41
I4_mouse2_fat	gon. fat	Mouse 2	TRINITY_DN0_c0_g1_i3_1_167_1703_mouse2_fat_single_cell_I4_plate1_exp2_TTCGTAGG+ATGGCGTT	100	659196	659196	gnl|BL_ORD_ID|2591 Tbb1125VSG-16 : Complete : 1461nt : MC : contig Illumina-328	94.987	99.8631	1461	1536	Cluster 41	1	Cluster 41
I5_mouse2_fat	gon. fat	Mouse 2	TRINITY_DN0_c0_g1_i1_1_103_1564_RC_mouse2_fat_single_cell_I5_plate1_exp2_TTCGCTCA+ATGGCGTT	100	693481	693481	gnl|BL_ORD_ID|2591 Tbb1125VSG-16 : Complete : 1461nt : MC : contig Illumina-328	99.9316	99.9316	1461	1461	Cluster 41	1	Cluster 41
I6_mouse2_fat	gon. fat	Mouse 2	TRINITY_DN1_c0_g1_i2_1_97_1627_RC_mouse2_fat_single_cell_I6_plate1_exp2_TTGCGTAC+ATGGCGTT	100	661813	661813	gnl|BL_ORD_ID|718 Tb427VSG-1176 : GB Accession KC612683 : 1395nt : N-terminus partial : contig2779.	67.9085	74.4803	1395	1530	Cluster 44	1	Cluster 44
I8_mouse2_fat	gon. fat	Mouse 2	TRINITY_DN7_c0_g1_i1_1_87_1557_RC_mouse2_fat_single_cell_I8_plate1_exp2_TGAGTTCG+ATGGCGTT	100	689180	689180	gnl|BL_ORD_ID|4977 Tbb1125VSG-4247 : Complete but extended : 1470nt : contig PacBio-237	100	100	1470	1470	Cluster 78	1	Cluster 78
I9_mouse2_fat	gon. fat	Mouse 2	TRINITY_DN24_c0_g1_i1_1_151_1612_RC_mouse2_fat_single_cell_I9_plate1_exp2_CCTGTCTT+ATGGCGTT	100	693481	693481	gnl|BL_ORD_ID|2591 Tbb1125VSG-16 : Complete : 1461nt : MC : contig Illumina-328	99.9316	99.9316	1461	1461	Cluster 41	1	Cluster 41
J16_mouse2_fat	gon. fat	Mouse 2	TRINITY_DN1_c0_g1_i2_1_95_1487_mouse2_fat_single_cell_J16_plate1_exp2_GTAGAAGG+ACTGAGAG	100	728332	728332	gnl|BL_ORD_ID|2783 Tbb1125VSG-224 : Complete : 1518nt : contig PacBio-2411	78.8793	72.332	1518	1392	Cluster 118	1	Cluster 118
J17_mouse2_fat	gon. fat	Mouse 2	TRINITY_DN0_c0_g1_i1_1_74_1676_mouse2_fat_single_cell_J17_plate1_exp2_GTAATGGC+ACTGAGAG	100	631712	631712	gnl|BL_ORD_ID|2676 Tbb1125VSG-123 : Complete : 1602nt : contig Illumina-984	99.7503	99.7503	1602	1602	Cluster 10	1	Cluster 10
J18_mouse2_fat	gon. fat	Mouse 2	TRINITY_DN0_c0_g1_i1_1_98_1490_RC_mouse2_fat_single_cell_J18_plate1_exp2_ATGGCGTT+ACTGAGAG	100	728332	728332	gnl|BL_ORD_ID|2971 Tbb1125VSG-421 : Complete : 1392nt : contig PacBio-2904	99.9282	99.9282	1392	1392	Cluster 54	1	Cluster 54
J19_mouse2_fat	gon. fat	Mouse 2	TRINITY_DN0_c0_g1_i3_1_109_1501_RC_mouse2_fat_single_cell_J19_plate1_exp2_AGCCTCAT+ACTGAGAG	100	728332	728332	gnl|BL_ORD_ID|2971 Tbb1125VSG-421 : Complete : 1392nt : contig PacBio-2904	99.9282	99.9282	1392	1392	Cluster 54	1	Cluster 54
J4_mouse2_fat	gon. fat	Mouse 2	TRINITY_DN30_c0_g1_i1_1_42_996_RC_mouse2_fat_single_cell_J4_plate1_exp2_TTCGTAGG+ACTGAGAG	100	1.06952e+06	1.06952e+06	gnl|BL_ORD_ID|2682 Tbb1125VSG-129 : Complete : 1596nt : contig PacBio-249	93.3962	55.8271	1596	954	Cluster 220	1	Cluster 220
J5_mouse2_fat	gon. fat	Mouse 2	TRINITY_DN0_c0_g1_i1_1_112_1504_RC_mouse2_fat_single_cell_J5_plate1_exp2_TTCGCTCA+ACTGAGAG	100	728332	728332	gnl|BL_ORD_ID|2971 Tbb1125VSG-421 : Complete : 1392nt : contig PacBio-2904	100	100	1392	1392	Cluster 100	1	Cluster 100
J8_mouse2_fat	gon. fat	Mouse 2	TRINITY_DN1_c0_g1_i3_1_112_1714_RC_mouse2_fat_single_cell_J8_plate1_exp2_TGAGTTCG+ACTGAGAG	100	631712	631712	gnl|BL_ORD_ID|2676 Tbb1125VSG-123 : Complete : 1602nt : contig Illumina-984	99.6879	99.6879	1602	1602	Cluster 10	1	Cluster 10
J9_mouse2_fat	gon. fat	Mouse 2	TRINITY_DN1_c0_g1_i7_1_77_1610_RC_mouse2_fat_single_cell_J9_plate1_exp2_CCTGTCTT+ACTGAGAG	100	660502	660502	gnl|BL_ORD_ID|718 Tb427VSG-1176 : GB Accession KC612683 : 1395nt : N-terminus partial : contig2779.	67.7756	74.4803	1395	1533	Cluster 44	1	Cluster 44
K10_mouse2_fat	gon. fat	Mouse 2	TRINITY_DN16_c0_g1_i2_1_92_1553_mouse2_fat_single_cell_K10_plate1_exp2_CCGATAAC+ACGAGTCT	100	693481	693481	gnl|BL_ORD_ID|2591 Tbb1125VSG-16 : Complete : 1461nt : MC : contig Illumina-328	99.9316	99.9316	1461	1461	Cluster 41	1	Cluster 41
K17_mouse2_fat	gon. fat	Mouse 2	TRINITY_DN7_c0_g1_i1_1_103_1564_RC_mouse2_fat_single_cell_K17_plate1_exp2_GTAATGGC+ACGAGTCT	100	693481	693481	gnl|BL_ORD_ID|2591 Tbb1125VSG-16 : Complete : 1461nt : MC : contig Illumina-328	99.9316	99.9316	1461	1461	Cluster 41	1	Cluster 41
K20_mouse2_fat	gon. fat	Mouse 2	TRINITY_DN0_c0_g1_i1_1_83_1475_RC_mouse2_fat_single_cell_K20_plate1_exp2_AGACGTTG+ACGAGTCT	100	728332	728332	gnl|BL_ORD_ID|2971 Tbb1125VSG-421 : Complete : 1392nt : contig PacBio-2904	99.9282	99.9282	1392	1392	Cluster 54	1	Cluster 54
K21_mouse2_fat	gon. fat	Mouse 2	TRINITY_DN1_c0_g1_i2_1_0_1219_RC_mouse2_fat_single_cell_K21_plate1_exp2_AACGCACA+ACGAGTCT	100	833333	833333	gnl|BL_ORD_ID|2909 Tbb1125VSG-353 : Complete : 1461nt : contig Illumina-7825	100	83.436	1461	1219	Cluster 32	1	Cluster 32
K22_mouse2_fat	gon. fat	Mouse 2	TRINITY_DN0_c0_g1_i1_1_112_1504_RC_mouse2_fat_single_cell_K22_plate1_exp2_AACGGCAT+ACGAGTCT	100	728332	728332	gnl|BL_ORD_ID|2971 Tbb1125VSG-421 : Complete : 1392nt : contig PacBio-2904	100	100	1392	1392	Cluster 100	1	Cluster 100
K23_mouse2_fat	gon. fat	Mouse 2	TRINITY_DN7_c0_g1_i4_1_1_1234_RC_mouse2_fat_single_cell_K23_plate1_exp2_AAGTCCTC+ACGAGTCT	13.4754	88940.2	660020	gnl|BL_ORD_ID|2909 Tbb1125VSG-353 : Complete : 1461nt : contig Illumina-7825	100	84.3943	1461	1233	Cluster 32	2	Cluster 8
K23_mouse2_fat	gon. fat	Mouse 2	TRINITY_DN0_c0_g1_i1_1_67_1648_RC_mouse2_fat_single_cell_K23_plate1_exp2_AAGTCCTC+ACGAGTCT	86.5246	571080	660020	gnl|BL_ORD_ID|3 Tb427VSG-4 : GB Accession V01387 : 1581nt : Complete : contig90001.	98.4187	98.4187	1581	1581	Cluster 8	2	Cluster 8
K7_mouse2_fat	gon. fat	Mouse 2	TRINITY_DN0_c0_g1_i1_1_98_1490_RC_mouse2_fat_single_cell_K7_plate1_exp2_TTGATGCC+ACGAGTCT	100	728332	728332	gnl|BL_ORD_ID|2971 Tbb1125VSG-421 : Complete : 1392nt : contig PacBio-2904	100	100	1392	1392	Cluster 100	1	Cluster 100
K8_mouse2_fat	gon. fat	Mouse 2	TRINITY_DN0_c0_g1_i1_1_112_1504_RC_mouse2_fat_single_cell_K8_plate1_exp2_TGAGTTCG+ACGAGTCT	100	728332	728332	gnl|BL_ORD_ID|2971 Tbb1125VSG-421 : Complete : 1392nt : contig PacBio-2904	99.9282	99.9282	1392	1392	Cluster 54	1	Cluster 54
L17_mouse2_fat	gon. fat	Mouse 2	TRINITY_DN0_c0_g1_i1_1_109_1501_RC_mouse2_fat_single_cell_L17_plate1_exp2_GTAATGGC+AGAGACTC	100	728332	728332	gnl|BL_ORD_ID|2971 Tbb1125VSG-421 : Complete : 1392nt : contig PacBio-2904	100	100	1392	1392	Cluster 100	1	Cluster 100
L18_mouse2_fat	gon. fat	Mouse 2	TRINITY_DN4_c0_g1_i1_1_128_1598_RC_mouse2_fat_single_cell_L18_plate1_exp2_ATGGCGTT+AGAGACTC	100	689180	689180	gnl|BL_ORD_ID|4977 Tbb1125VSG-4247 : Complete but extended : 1470nt : contig PacBio-237	100	100	1470	1470	Cluster 78	1	Cluster 78
L20_mouse2_fat	gon. fat	Mouse 2	TRINITY_DN0_c0_g1_i2_1_112_1585_RC_mouse2_fat_single_cell_L20_plate1_exp2_AGACGTTG+AGAGACTC	100	687758	687758	gnl|BL_ORD_ID|2971 Tbb1125VSG-421 : Complete : 1392nt : contig PacBio-2904	94.4331	99.9282	1392	1473	Cluster 54	1	Cluster 54
L7_mouse2_fat	gon. fat	Mouse 2	TRINITY_DN0_c0_g1_i3_1_93_1485_mouse2_fat_single_cell_L7_plate1_exp2_TTGATGCC+AGAGACTC	100	728332	728332	gnl|BL_ORD_ID|2971 Tbb1125VSG-421 : Complete : 1392nt : contig PacBio-2904	100	100	1392	1392	Cluster 100	1	Cluster 100
L9_mouse2_fat	gon. fat	Mouse 2	TRINITY_DN0_c0_g1_i1_1_203_1595_mouse2_fat_single_cell_L9_plate1_exp2_CCTGTCTT+AGAGACTC	100	728332	728332	gnl|BL_ORD_ID|2971 Tbb1125VSG-421 : Complete : 1392nt : contig PacBio-2904	99.9282	99.9282	1392	1392	Cluster 54	1	Cluster 54
M10_mouse2_fat	gon. fat	Mouse 2	TRINITY_DN1_c0_g1_i3_1_0_924_RC_mouse2_fat_single_cell_M10_plate1_exp2_CCGATAAC+AACTTGCC	100	1.10988e+06	1.10988e+06	gnl|BL_ORD_ID|2971 Tbb1125VSG-421 : Complete : 1392nt : contig PacBio-2904	98.1602	65.158	1392	924	Cluster 100	1	Cluster 100
M12_mouse2_fat	gon. fat	Mouse 2	TRINITY_DN0_c0_g1_i1_1_154_1546_RC_mouse2_fat_single_cell_M12_plate1_exp2_CCACTTCA+AACTTGCC	100	728332	728332	gnl|BL_ORD_ID|2971 Tbb1125VSG-421 : Complete : 1392nt : contig PacBio-2904	99.9282	99.9282	1392	1392	Cluster 54	1	Cluster 54
M15_mouse2_fat	gon. fat	Mouse 2	TRINITY_DN0_c0_g1_i2_1_323_1724_mouse2_fat_single_cell_M15_plate1_exp2_CGAAGAGA+AACTTGCC	100	723589	723589	gnl|BL_ORD_ID|6 Tb427VSG-8 : GB Accession AY935574 : 1401nt : Complete : contig90003.	100	100	1401	1401	Cluster 88	1	Cluster 88
M16_mouse2_fat	gon. fat	Mouse 2	TRINITY_DN12_c0_g1_i4_1_35_1562_RC_mouse2_fat_single_cell_M16_plate1_exp2_GTAGAAGG+AACTTGCC	100	663130	663130	gnl|BL_ORD_ID|2591 Tbb1125VSG-16 : Complete : 1461nt : MC : contig Illumina-328	95.5468	99.8631	1461	1527	Cluster 41	1	Cluster 41
M17_mouse2_fat	gon. fat	Mouse 2	TRINITY_DN0_c0_g1_i1_1_112_1504_RC_mouse2_fat_single_cell_M17_plate1_exp2_GTAATGGC+AACTTGCC	100	728332	728332	gnl|BL_ORD_ID|2971 Tbb1125VSG-421 : Complete : 1392nt : contig PacBio-2904	100	100	1392	1392	Cluster 100	1	Cluster 100
M20_mouse2_fat	gon. fat	Mouse 2	TRINITY_DN0_c0_g1_i1_1_112_1504_RC_mouse2_fat_single_cell_M20_plate1_exp2_AGACGTTG+AACTTGCC	100	728332	728332	gnl|BL_ORD_ID|2971 Tbb1125VSG-421 : Complete : 1392nt : contig PacBio-2904	99.9282	99.9282	1392	1392	Cluster 100	1	Cluster 100
M21_mouse2_fat	gon. fat	Mouse 2	TRINITY_DN0_c0_g1_i3_1_98_1490_RC_mouse2_fat_single_cell_M21_plate1_exp2_AACGCACA+AACTTGCC	100	728332	728332	gnl|BL_ORD_ID|2971 Tbb1125VSG-421 : Complete : 1392nt : contig PacBio-2904	99.9282	99.9282	1392	1392	Cluster 54	1	Cluster 54
M22_mouse2_fat	gon. fat	Mouse 2	TRINITY_DN0_c0_g1_i1_1_101_1496_RC_mouse2_fat_single_cell_M22_plate1_exp2_AACGGCAT+AACTTGCC	100	726744	726744	gnl|BL_ORD_ID|2971 Tbb1125VSG-421 : Complete : 1392nt : contig PacBio-2904	99.0681	99.2816	1392	1395	Cluster 100	1	Cluster 100
M23_mouse2_fat	gon. fat	Mouse 2	TRINITY_DN0_c0_g1_i1_1_98_1490_RC_mouse2_fat_single_cell_M23_plate1_exp2_AAGTCCTC+AACTTGCC	100	728332	728332	gnl|BL_ORD_ID|2971 Tbb1125VSG-421 : Complete : 1392nt : contig PacBio-2904	99.9282	99.9282	1392	1392	Cluster 54	1	Cluster 54
M24_mouse2_fat	gon. fat	Mouse 2	TRINITY_DN0_c0_g1_i1_1_112_1504_RC_mouse2_fat_single_cell_M24_plate1_exp2_AAGACCGT+AACTTGCC	100	728332	728332	gnl|BL_ORD_ID|2971 Tbb1125VSG-421 : Complete : 1392nt : contig PacBio-2904	99.9282	99.9282	1392	1392	Cluster 54	1	Cluster 54
M7_mouse2_fat	gon. fat	Mouse 2	TRINITY_DN0_c0_g1_i1_1_112_1504_RC_mouse2_fat_single_cell_M7_plate1_exp2_TTGATGCC+AACTTGCC	100	728332	728332	gnl|BL_ORD_ID|2971 Tbb1125VSG-421 : Complete : 1392nt : contig PacBio-2904	99.9282	99.9282	1392	1392	Cluster 54	1	Cluster 54
N10_mouse2_fat	gon. fat	Mouse 2	TRINITY_DN0_c0_g1_i1_1_201_1593_mouse2_fat_single_cell_N10_plate1_exp2_CCGATAAC+AACGGCAT	100	728332	728332	gnl|BL_ORD_ID|2971 Tbb1125VSG-421 : Complete : 1392nt : contig PacBio-2904	100	100	1392	1392	Cluster 100	1	Cluster 100
N11_mouse2_fat	gon. fat	Mouse 2	TRINITY_DN4_c0_g1_i1_1_78_1539_mouse2_fat_single_cell_N11_plate1_exp2_CCATTGAC+AACGGCAT	100	693481	693481	gnl|BL_ORD_ID|2591 Tbb1125VSG-16 : Complete : 1461nt : MC : contig Illumina-328	99.9316	99.9316	1461	1461	Cluster 41	1	Cluster 41
N12_mouse2_fat	gon. fat	Mouse 2	TRINITY_DN4_c0_g1_i1_1_67_1528_mouse2_fat_single_cell_N12_plate1_exp2_CCACTTCA+AACGGCAT	100	693481	693481	gnl|BL_ORD_ID|2591 Tbb1125VSG-16 : Complete : 1461nt : MC : contig Illumina-328	100	100	1461	1461	Cluster 41	1	Cluster 41
N14_mouse2_fat	gon. fat	Mouse 2	TRINITY_DN0_c0_g1_i2_1_112_1504_RC_mouse2_fat_single_cell_N14_plate1_exp2_CGTCATCT+AACGGCAT	100	728332	728332	gnl|BL_ORD_ID|2971 Tbb1125VSG-421 : Complete : 1392nt : contig PacBio-2904	100	100	1392	1392	Cluster 100	1	Cluster 100
N18_mouse2_fat	gon. fat	Mouse 2	TRINITY_DN2_c0_g1_i2_1_33_1503_mouse2_fat_single_cell_N18_plate1_exp2_ATGGCGTT+AACGGCAT	100	689180	689180	gnl|BL_ORD_ID|3946 Tbb1125VSG-2044 : Complete : 1446nt : contig PacBio-2580	98.0272	99.6542	1446	1470	Cluster 79	1	Cluster 79
N19_mouse2_fat	gon. fat	Mouse 2	TRINITY_DN8_c0_g1_i4_1_108_1170_RC_mouse2_fat_single_cell_N19_plate1_exp2_AGCCTCAT+AACGGCAT	100	958773	958773	gnl|BL_ORD_ID|2591 Tbb1125VSG-16 : Complete : 1461nt : MC : contig Illumina-328	99.8117	72.553	1461	1062	Cluster 41	1	Cluster 41
N21_mouse2_fat	gon. fat	Mouse 2	TRINITY_DN0_c0_g1_i2_1_66_1458_mouse2_fat_single_cell_N21_plate1_exp2_AACGCACA+AACGGCAT	100	728332	728332	gnl|BL_ORD_ID|2971 Tbb1125VSG-421 : Complete : 1392nt : contig PacBio-2904	99.9282	99.9282	1392	1392	Cluster 54	1	Cluster 54
N22_mouse2_fat	gon. fat	Mouse 2	TRINITY_DN0_c0_g1_i1_1_80_1505_RC_mouse2_fat_single_cell_N22_plate1_exp2_AACGGCAT+AACGGCAT	100	711237	711237	gnl|BL_ORD_ID|2971 Tbb1125VSG-421 : Complete : 1392nt : contig PacBio-2904	97.6842	100	1392	1425	Cluster 100	1	Cluster 100
N23_mouse2_fat	gon. fat	Mouse 2	TRINITY_DN13_c0_g1_i1_1_1_1461_RC_mouse2_fat_single_cell_N23_plate1_exp2_AAGTCCTC+AACGGCAT	100	693962	693962	gnl|BL_ORD_ID|2591 Tbb1125VSG-16 : Complete : 1461nt : MC : contig Illumina-328	99.9315	99.8631	1461	1460	Cluster 41	1	Cluster 41
N8_mouse2_fat	gon. fat	Mouse 2	TRINITY_DN0_c0_g1_i5_1_109_1501_RC_mouse2_fat_single_cell_N8_plate1_exp2_TGAGTTCG+AACGGCAT	100	728332	728332	gnl|BL_ORD_ID|2971 Tbb1125VSG-421 : Complete : 1392nt : contig PacBio-2904	100	100	1392	1392	Cluster 100	1	Cluster 100
O10_mouse2_fat	gon. fat	Mouse 2	TRINITY_DN12_c0_g1_i2_1_110_1571_RC_mouse2_fat_single_cell_O10_plate1_exp2_CCGATAAC+AACAGCGA	100	693481	693481	gnl|BL_ORD_ID|2591 Tbb1125VSG-16 : Complete : 1461nt : MC : contig Illumina-328	99.9316	99.9316	1461	1461	Cluster 41	1	Cluster 41
O18_mouse2_fat	gon. fat	Mouse 2	TRINITY_DN0_c0_g1_i2_1_112_1504_RC_mouse2_fat_single_cell_O18_plate1_exp2_ATGGCGTT+AACAGCGA	100	728332	728332	gnl|BL_ORD_ID|2971 Tbb1125VSG-421 : Complete : 1392nt : contig PacBio-2904	100	100	1392	1392	Cluster 100	1	Cluster 100
O21_mouse2_fat	gon. fat	Mouse 2	TRINITY_DN14_c0_g1_i3_1_160_1681_RC_mouse2_fat_single_cell_O21_plate1_exp2_AACGCACA+AACAGCGA	100	665779	665779	gnl|BL_ORD_ID|2640 Tbb1125VSG-72 : Complete : 1521nt : MC : contig Illumina-7600	100	100	1521	1521	Cluster 50	1	Cluster 50
O22_mouse2_fat	gon. fat	Mouse 2	TRINITY_DN0_c0_g1_i2_1_81_1530_RC_mouse2_fat_single_cell_O22_plate1_exp2_AACGGCAT+AACAGCGA	100	699301	699301	gnl|BL_ORD_ID|2595 Tbb1125VSG-22 : Complete : 1449nt : MC : contig Illumina-298	100	100	1449	1449	Cluster 87	1	Cluster 87
O23_mouse2_fat	gon. fat	Mouse 2	TRINITY_DN0_c0_g1_i1_1_112_1504_RC_mouse2_fat_single_cell_O23_plate1_exp2_AAGTCCTC+AACAGCGA	100	728332	728332	gnl|BL_ORD_ID|2971 Tbb1125VSG-421 : Complete : 1392nt : contig PacBio-2904	100	100	1392	1392	Cluster 100	1	Cluster 100
O24_mouse2_fat	gon. fat	Mouse 2	TRINITY_DN1_c0_g1_i1_1_33_1503_mouse2_fat_single_cell_O24_plate1_exp2_AAGACCGT+AACAGCGA	100	689180	689180	gnl|BL_ORD_ID|4977 Tbb1125VSG-4247 : Complete but extended : 1470nt : contig PacBio-237	100	100	1470	1470	Cluster 78	1	Cluster 78
O4_mouse2_fat	gon. fat	Mouse 2	TRINITY_DN0_c0_g1_i5_1_112_1504_RC_mouse2_fat_single_cell_O4_plate1_exp2_TTCGTAGG+AACAGCGA	100	728332	728332	gnl|BL_ORD_ID|2971 Tbb1125VSG-421 : Complete : 1392nt : contig PacBio-2904	99.9282	99.9282	1392	1392	Cluster 100	1	Cluster 100
O5_mouse2_fat	gon. fat	Mouse 2	TRINITY_DN0_c0_g1_i1_1_115_1507_RC_mouse2_fat_single_cell_O5_plate1_exp2_TTCGCTCA+AACAGCGA	100	728332	728332	gnl|BL_ORD_ID|2971 Tbb1125VSG-421 : Complete : 1392nt : contig PacBio-2904	100	100	1392	1392	Cluster 100	1	Cluster 100
O6_mouse2_fat	gon. fat	Mouse 2	TRINITY_DN5_c0_g1_i2_1_101_1622_mouse2_fat_single_cell_O6_plate1_exp2_TTGCGTAC+AACAGCGA	100	665779	665779	gnl|BL_ORD_ID|2640 Tbb1125VSG-72 : Complete : 1521nt : MC : contig Illumina-7600	100	100	1521	1521	Cluster 50	1	Cluster 50
O7_mouse2_fat	gon. fat	Mouse 2	TRINITY_DN0_c0_g1_i1_1_112_1504_RC_mouse2_fat_single_cell_O7_plate1_exp2_TTGATGCC+AACAGCGA	100	728332	728332	gnl|BL_ORD_ID|2971 Tbb1125VSG-421 : Complete : 1392nt : contig PacBio-2904	99.9282	99.9282	1392	1392	Cluster 54	1	Cluster 54
O8_mouse2_fat	gon. fat	Mouse 2	TRINITY_DN9_c0_g1_i1_1_70_1540_RC_mouse2_fat_single_cell_O8_plate1_exp2_TGAGTTCG+AACAGCGA	100	689180	689180	gnl|BL_ORD_ID|4977 Tbb1125VSG-4247 : Complete but extended : 1470nt : contig PacBio-237	100	100	1470	1470	Cluster 78	1	Cluster 78
O9_mouse2_fat	gon. fat	Mouse 2	TRINITY_DN0_c0_g1_i1_1_1885_3466_mouse2_fat_single_cell_O9_plate1_exp2_CCTGTCTT+AACAGCGA	100	640205	640205	gnl|BL_ORD_ID|2639 Tbb1125VSG-71 : Complete : 1527nt : MC : contig Illumina-5072	96.5844	100	1527	1581	Cluster 6	1	Cluster 6
P21_mouse2_fat	gon. fat	Mouse 2	TRINITY_DN0_c0_g1_i1_1_176_1778_RC_mouse2_fat_single_cell_P21_plate1_exp2_AACGCACA+AAGACCGT	100	631712	631712	gnl|BL_ORD_ID|2676 Tbb1125VSG-123 : Complete : 1602nt : contig Illumina-984	99.7503	99.7503	1602	1602	Cluster 10	1	Cluster 10
P23_mouse2_fat	gon. fat	Mouse 2	TRINITY_DN3_c0_g1_i5_1_159_1620_RC_mouse2_fat_single_cell_P23_plate1_exp2_AAGTCCTC+AAGACCGT	100	693481	693481	gnl|BL_ORD_ID|2591 Tbb1125VSG-16 : Complete : 1461nt : MC : contig Illumina-328	100	100	1461	1461	Cluster 41	1	Cluster 41
P3_mouse2_fat	gon. fat	Mouse 2	TRINITY_DN10_c0_g1_i2_1_50_1511_mouse2_fat_single_cell_P3_plate1_exp2_TTCGTGCT+AAGACCGT	100	693481	693481	gnl|BL_ORD_ID|2591 Tbb1125VSG-16 : Complete : 1461nt : MC : contig Illumina-328	99.9316	99.9316	1461	1461	Cluster 41	1	Cluster 41
P4_mouse2_fat	gon. fat	Mouse 2	TRINITY_DN0_c0_g1_i1_1_112_1504_RC_mouse2_fat_single_cell_P4_plate1_exp2_TTCGTAGG+AAGACCGT	100	728332	728332	gnl|BL_ORD_ID|2971 Tbb1125VSG-421 : Complete : 1392nt : contig PacBio-2904	99.9282	99.9282	1392	1392	Cluster 54	1	Cluster 54
P5_mouse2_fat	gon. fat	Mouse 2	TRINITY_DN0_c0_g1_i3_1_98_1568_RC_mouse2_fat_single_cell_P5_plate1_exp2_TTCGCTCA+AAGACCGT	100	689180	689180	gnl|BL_ORD_ID|2971 Tbb1125VSG-421 : Complete : 1392nt : contig PacBio-2904	94.6939	100	1392	1470	Cluster 54	1	Cluster 54
A17_mouse2_heart	heart	Mouse 2	TRINITY_DN0_c0_g1_i2_1_95_1604_RC_mouse2_heart_single_cell_A17_plate1_exp2_CAACCAGT+TTCTTGGC	100	671141	671141	gnl|BL_ORD_ID|5041 Tbb1125VSG-4310 : Complete : 1509nt : contig PacBio-2361	99.8012	99.8012	1509	1509	Cluster 60	1	Cluster 60
A19_mouse2_heart	heart	Mouse 2	TRINITY_DN38_c0_g1_i1_1_110_1511_RC_mouse2_heart_single_cell_A19_plate1_exp2_GGCATAAG+TTCTTGGC	88.221	650330	737160	gnl|BL_ORD_ID|6 Tb427VSG-8 : GB Accession AY935574 : 1401nt : Complete : contig90003.	100	100	1401	1401	Cluster 88	2	Cluster 88
A19_mouse2_heart	heart	Mouse 2	TRINITY_DN42_c0_g1_i1_1_1_1186_RC_mouse2_heart_single_cell_A19_plate1_exp2_GGCATAAG+TTCTTGGC	11.779	86830.1	737160	gnl|BL_ORD_ID|4919 Tbb1125VSG-4193 : N-terminus partial : 1434nt : contig PacBio-2985	100	82.636	1434	1185	Cluster 51	2	Cluster 88
A21_mouse2_heart	heart	Mouse 2	TRINITY_DN0_c0_g1_i3_1_131_1712_mouse2_heart_single_cell_A21_plate1_exp2_GATAGGAG+TTCTTGGC	100	640205	640205	gnl|BL_ORD_ID|2639 Tbb1125VSG-71 : Complete : 1527nt : MC : contig Illumina-5072	96.4579	99.869	1527	1581	Cluster 6	1	Cluster 6
A23_mouse2_heart	heart	Mouse 2	TRINITY_DN0_c0_g1_i1_1_171_1620_mouse2_heart_single_cell_A23_plate1_exp2_ACGAGTCT+TTCTTGGC	100	699301	699301	gnl|BL_ORD_ID|252 Tb427VSG-531 : GB Accession KC613658 : 1479nt : Complete : contig90024.	5.17598	5.07099	1479	1449	Cluster 86	1	Cluster 86
A24_mouse2_heart	heart	Mouse 2	TRINITY_DN0_c0_g1_i1_1_91_1492_RC_mouse2_heart_single_cell_A24_plate1_exp2_AACAGCGA+TTCTTGGC	100	723589	723589	gnl|BL_ORD_ID|6 Tb427VSG-8 : GB Accession AY935574 : 1401nt : Complete : contig90003.	99.9286	99.9286	1401	1401	Cluster 88	1	Cluster 88
A2_mouse2_heart	heart	Mouse 2	TRINITY_DN5_c0_g1_i1_1_67_1269_mouse2_heart_single_cell_A2_plate1_exp2_TTCTTCCG+TTCTTGGC	100	845308	845308	gnl|BL_ORD_ID|2591 Tbb1125VSG-16 : Complete : 1461nt : MC : contig Illumina-328	100	82.2724	1461	1202	Cluster 41	1	Cluster 41
B10_mouse2_heart	heart	Mouse 2	TRINITY_DN1_c0_g1_i2_1_130_1531_mouse2_heart_single_cell_B10_plate1_exp2_CCACTGTT+TTCGTGCT	100	723589	723589	gnl|BL_ORD_ID|6 Tb427VSG-8 : GB Accession AY935574 : 1401nt : Complete : contig90003.	99.9286	99.9286	1401	1401	Cluster 88	1	Cluster 88
B11_mouse2_heart	heart	Mouse 2	TRINITY_DN0_c0_g1_i4_1_129_1431_mouse2_heart_single_cell_B11_plate1_exp2_CGTCAAGA+TTCGTGCT	100	779423	779423	gnl|BL_ORD_ID|2605 Tbb1125VSG-32 : Complete : 1383nt : MC : contig Illumina-837	95.3917	89.8048	1383	1302	Cluster 150	1	Cluster 150
B12_mouse2_heart	heart	Mouse 2	TRINITY_DN1_c0_g1_i3_1_92_1475_RC_mouse2_heart_single_cell_B12_plate1_exp2_CGGTATGA+TTCGTGCT	100	733138	733138	gnl|BL_ORD_ID|2605 Tbb1125VSG-32 : Complete : 1383nt : MC : contig Illumina-837	99.8554	99.8554	1383	1383	Cluster 124	1	Cluster 124
B13_mouse2_heart	heart	Mouse 2	TRINITY_DN0_c0_g1_i4_1_2_1394_RC_mouse2_heart_single_cell_B13_plate1_exp2_CGATCCTA+TTCGTGCT	100	728332	728332	gnl|BL_ORD_ID|1743 Tb427VSG-2285 : GB Accession KC611559 : 843nt : C-terminus partial extended : contig2857.	50.3592	83.1554	843	1392	Cluster 119	1	Cluster 119
B14_mouse2_heart	heart	Mouse 2	TRINITY_DN0_c0_g1_i1_1_73_1456_mouse2_heart_single_cell_B14_plate1_exp2_CATGGTAG+TTCGTGCT	100	733138	733138	gnl|BL_ORD_ID|2605 Tbb1125VSG-32 : Complete : 1383nt : MC : contig Illumina-837	99.8554	99.8554	1383	1383	Cluster 124	1	Cluster 124
B15_mouse2_heart	heart	Mouse 2	TRINITY_DN0_c0_g1_i1_1_84_1476_RC_mouse2_heart_single_cell_B15_plate1_exp2_CACACCTT+TTCGTGCT	100	728332	728332	gnl|BL_ORD_ID|2783 Tbb1125VSG-224 : Complete : 1518nt : contig PacBio-2411	78.8793	72.332	1518	1392	Cluster 118	1	Cluster 118
B16_mouse2_heart	heart	Mouse 2	TRINITY_DN0_c0_g1_i5_1_154_1627_RC_mouse2_heart_single_cell_B16_plate1_exp2_CAGCAACT+TTCGTGCT	100	687758	687758	gnl|BL_ORD_ID|2613 Tbb1125VSG-41 : Complete : 1473nt : MC : contig Illumina-297	100	100	1473	1473	Cluster 62	1	Cluster 62
B17_mouse2_heart	heart	Mouse 2	TRINITY_DN0_c0_g1_i1_1_108_1509_RC_mouse2_heart_single_cell_B17_plate1_exp2_CAACCAGT+TTCGTGCT	100	723589	723589	gnl|BL_ORD_ID|6 Tb427VSG-8 : GB Accession AY935574 : 1401nt : Complete : contig90003.	100	100	1401	1401	Cluster 88	1	Cluster 88
B18_mouse2_heart	heart	Mouse 2	TRINITY_DN0_c0_g1_i1_1_108_1563_RC_mouse2_heart_single_cell_B18_plate1_exp2_GCAAGAAC+TTCGTGCT	100	677228	677228	gnl|BL_ORD_ID|3943 Tbb1125VSG-2039 : C-terminus partial : 1281nt : contig Illumina-3397	84.2612	95.7065	1281	1455	Cluster 85	1	Cluster 85
B21_mouse2_heart	heart	Mouse 2	TRINITY_DN0_c0_g1_i1_1_84_1476_RC_mouse2_heart_single_cell_B21_plate1_exp2_GATAGGAG+TTCGTGCT	100	728332	728332	gnl|BL_ORD_ID|2783 Tbb1125VSG-224 : Complete : 1518nt : contig PacBio-2411	78.8793	72.332	1518	1392	Cluster 118	1	Cluster 118
B22_mouse2_heart	heart	Mouse 2	TRINITY_DN0_c0_g1_i2_1_113_1505_RC_mouse2_heart_single_cell_B22_plate1_exp2_ACTGAGAG+TTCGTGCT	100	728332	728332	gnl|BL_ORD_ID|2625 Tbb1125VSG-54 : Complete : 1392nt : MC : contig Illumina-351	100	100	1392	1392	Cluster 94	1	Cluster 94
B24_mouse2_heart	heart	Mouse 2	TRINITY_DN0_c0_g1_i1_1_112_1504_RC_mouse2_heart_single_cell_B24_plate1_exp2_AACAGCGA+TTCGTGCT	100	728332	728332	gnl|BL_ORD_ID|2971 Tbb1125VSG-421 : Complete : 1392nt : contig PacBio-2904	100	100	1392	1392	Cluster 100	1	Cluster 100
B2_mouse2_heart	heart	Mouse 2	TRINITY_DN0_c0_g1_i4_1_58_1411_mouse2_heart_single_cell_B2_plate1_exp2_TTCTTCCG+TTCGTGCT	100	749625	749625	gnl|BL_ORD_ID|2607 Tbb1125VSG-34 : Complete : 1575nt : MC : contig Illumina-822	100	85.9048	1575	1353	Cluster 27	1	Cluster 27
B3_mouse2_heart	heart	Mouse 2	TRINITY_DN1_c0_g1_i6_1_152_1553_mouse2_heart_single_cell_B3_plate1_exp2_TTCCAAGC+TTCGTGCT	100	723589	723589	gnl|BL_ORD_ID|6 Tb427VSG-8 : GB Accession AY935574 : 1401nt : Complete : contig90003.	100	100	1401	1401	Cluster 88	1	Cluster 88
B4_mouse2_heart	heart	Mouse 2	TRINITY_DN0_c0_g1_i3_1_79_1549_RC_mouse2_heart_single_cell_B4_plate1_exp2_TTGTCTCC+TTCGTGCT	100	689180	689180	gnl|BL_ORD_ID|2885 Tbb1125VSG-322 : Complete : 1470nt : contig PacBio-2410	99.2517	99.2517	1470	1470	Cluster 47	1	Cluster 47
B6_mouse2_heart	heart	Mouse 2	TRINITY_DN0_c0_g1_i4_1_123_1419_mouse2_heart_single_cell_B6_plate1_exp2_TTAGGCCT+TTCGTGCT	100	783085	783085	gnl|BL_ORD_ID|6 Tb427VSG-8 : GB Accession AY935574 : 1401nt : Complete : contig90003.	96.2191	89.0079	1401	1296	Cluster 146	1	Cluster 146
B7_mouse2_heart	heart	Mouse 2	TRINITY_DN0_c0_g1_i1_1_86_1547_RC_mouse2_heart_single_cell_B7_plate1_exp2_TAGAGTGC+TTCGTGCT	100	693481	693481	gnl|BL_ORD_ID|2591 Tbb1125VSG-16 : Complete : 1461nt : MC : contig Illumina-328	100	100	1461	1461	Cluster 41	1	Cluster 41
B8_mouse2_heart	heart	Mouse 2	TRINITY_DN3_c0_g1_i4_1_130_1705_mouse2_heart_single_cell_B8_plate1_exp2_CTGTTGGA+TTCGTGCT	100	642673	642673	gnl|BL_ORD_ID|3812 Tbb1125VSG-1686 : Complete : 1566nt : contig PacBio-3049	96.8889	97.4457	1566	1575	Cluster 28	1	Cluster 28
B9_mouse2_heart	heart	Mouse 2	TRINITY_DN2_c0_g1_i1_1_80_1481_RC_mouse2_heart_single_cell_B9_plate1_exp2_CCTGCTAA+TTCGTGCT	82.0243	590982	720496	gnl|BL_ORD_ID|6 Tb427VSG-8 : GB Accession AY935574 : 1401nt : Complete : contig90003.	100	100	1401	1401	Cluster 88	2	Cluster 88
B9_mouse2_heart	heart	Mouse 2	TRINITY_DN31_c0_g1_i5_1_80_1514_mouse2_heart_single_cell_B9_plate1_exp2_CCTGCTAA+TTCGTGCT	17.9757	129514	720496	gnl|BL_ORD_ID|4919 Tbb1125VSG-4193 : N-terminus partial : 1434nt : contig PacBio-2985	100	100	1434	1434	Cluster 58	2	Cluster 88
C10_mouse2_heart	heart	Mouse 2	TRINITY_DN5_c0_g1_i3_1_2_1279_RC_mouse2_heart_single_cell_C10_plate1_exp2_CCACTGTT+TTCAGGAC	100	794912	794912	gnl|BL_ORD_ID|6 Tb427VSG-8 : GB Accession AY935574 : 1401nt : Complete : contig90003.	97.6507	89.0079	1401	1277	Cluster 146	1	Cluster 146
C11_mouse2_heart	heart	Mouse 2	TRINITY_DN0_c0_g1_i1_1_256_1648_mouse2_heart_single_cell_C11_plate1_exp2_CGTCAAGA+TTCAGGAC	100	728332	728332	gnl|BL_ORD_ID|2783 Tbb1125VSG-224 : Complete : 1518nt : contig PacBio-2411	78.8793	72.332	1518	1392	Cluster 118	1	Cluster 118
C13_mouse2_heart	heart	Mouse 2	TRINITY_DN11_c0_g1_i2_1_80_1550_RC_mouse2_heart_single_cell_C13_plate1_exp2_CGATCCTA+TTCAGGAC	100	689180	689180	gnl|BL_ORD_ID|2885 Tbb1125VSG-322 : Complete : 1470nt : contig PacBio-2410	99.2517	99.2517	1470	1470	Cluster 47	1	Cluster 47
C15_mouse2_heart	heart	Mouse 2	TRINITY_DN3_c0_g1_i3_1_113_1595_RC_mouse2_heart_single_cell_C15_plate1_exp2_CACACCTT+TTCAGGAC	100	683527	683527	gnl|BL_ORD_ID|2909 Tbb1125VSG-353 : Complete : 1461nt : contig Illumina-7825	98.583	100	1461	1482	Cluster 32	1	Cluster 32
C18_mouse2_heart	heart	Mouse 2	TRINITY_DN48_c0_g1_i1_1_83_1553_RC_mouse2_heart_single_cell_C18_plate1_exp2_GCAAGAAC+TTCAGGAC	100	689180	689180	gnl|BL_ORD_ID|2885 Tbb1125VSG-322 : Complete : 1470nt : contig PacBio-2410	99.2517	99.2517	1470	1470	Cluster 47	1	Cluster 47
C19_mouse2_heart	heart	Mouse 2	TRINITY_DN12_c0_g1_i3_1_101_1568_RC_mouse2_heart_single_cell_C19_plate1_exp2_GGCATAAG+TTCAGGAC	100	690608	690608	gnl|BL_ORD_ID|2882 Tbb1125VSG-319 : Complete : 1470nt : contig PacBio-406	98.8412	98.6395	1470	1467	Cluster 46	1	Cluster 46
C1_mouse2_heart	heart	Mouse 2	TRINITY_DN23_c0_g1_i1_1_113_1634_RC_mouse2_heart_single_cell_C1_plate1_exp2_TATCCGTC+TTCAGGAC	100	665779	665779	gnl|BL_ORD_ID|2640 Tbb1125VSG-72 : Complete : 1521nt : MC : contig Illumina-7600	100	100	1521	1521	Cluster 50	1	Cluster 50
C20_mouse2_heart	heart	Mouse 2	TRINITY_DN14_c0_g1_i1_1_113_1547_RC_mouse2_heart_single_cell_C20_plate1_exp2_GGAGTATC+TTCAGGAC	100	706714	706714	gnl|BL_ORD_ID|2630 Tbb1125VSG-60 : Complete : 1434nt : MC : contig Illumina-12	100	100	1434	1434	Cluster 25	1	Cluster 25
C2_mouse2_heart	heart	Mouse 2	TRINITY_DN0_c0_g1_i1_1_67_1528_mouse2_heart_single_cell_C2_plate1_exp2_TTCTTCCG+TTCAGGAC	100	693481	693481	gnl|BL_ORD_ID|2591 Tbb1125VSG-16 : Complete : 1461nt : MC : contig Illumina-328	100	100	1461	1461	Cluster 41	1	Cluster 41
C6_mouse2_heart	heart	Mouse 2	TRINITY_DN12_c0_g1_i1_1_80_1589_RC_mouse2_heart_single_cell_C6_plate1_exp2_TTAGGCCT+TTCAGGAC	100	671141	671141	gnl|BL_ORD_ID|5041 Tbb1125VSG-4310 : Complete : 1509nt : contig PacBio-2361	99.8012	99.8012	1509	1509	Cluster 60	1	Cluster 60
C8_mouse2_heart	heart	Mouse 2	TRINITY_DN0_c0_g1_i1_1_1_994_RC_mouse2_heart_single_cell_C8_plate1_exp2_CTGTTGGA+TTCAGGAC	100	1.02669e+06	1.02669e+06	gnl|BL_ORD_ID|2625 Tbb1125VSG-54 : Complete : 1392nt : MC : contig Illumina-351	99.8993	71.2644	1392	993	Cluster 94	1	Cluster 94
C9_mouse2_heart	heart	Mouse 2	TRINITY_DN9_c0_g1_i1_1_78_1545_RC_mouse2_heart_single_cell_C9_plate1_exp2_CCTGCTAA+TTCAGGAC	100	690608	690608	gnl|BL_ORD_ID|2882 Tbb1125VSG-319 : Complete : 1470nt : contig PacBio-406	98.9775	98.7755	1470	1467	Cluster 46	1	Cluster 46
D10_mouse2_heart	heart	Mouse 2	TRINITY_DN0_c0_g1_i1_1_90_1563_RC_mouse2_heart_single_cell_D10_plate1_exp2_CCACTGTT+TGTGCAAG	100	687758	687758	gnl|BL_ORD_ID|2613 Tbb1125VSG-41 : Complete : 1473nt : MC : contig Illumina-297	100	100	1473	1473	Cluster 62	1	Cluster 62
D13_mouse2_heart	heart	Mouse 2	TRINITY_DN0_c0_g1_i9_1_129_1530_mouse2_heart_single_cell_D13_plate1_exp2_CGATCCTA+TGTGCAAG	100	723589	723589	gnl|BL_ORD_ID|6 Tb427VSG-8 : GB Accession AY935574 : 1401nt : Complete : contig90003.	100	100	1401	1401	Cluster 88	1	Cluster 88
D15_mouse2_heart	heart	Mouse 2	TRINITY_DN10_c0_g1_i15_1_108_1500_RC_mouse2_heart_single_cell_D15_plate1_exp2_CACACCTT+TGTGCAAG	100	728332	728332	gnl|BL_ORD_ID|2625 Tbb1125VSG-54 : Complete : 1392nt : MC : contig Illumina-351	100	100	1392	1392	Cluster 94	1	Cluster 94
D19_mouse2_heart	heart	Mouse 2	TRINITY_DN31_c0_g1_i1_1_121_1522_mouse2_heart_single_cell_D19_plate1_exp2_GGCATAAG+TGTGCAAG	100	723589	723589	gnl|BL_ORD_ID|6 Tb427VSG-8 : GB Accession AY935574 : 1401nt : Complete : contig90003.	99.9286	99.9286	1401	1401	Cluster 88	1	Cluster 88
D1_mouse2_heart	heart	Mouse 2	TRINITY_DN0_c0_g1_i1_1_125_1508_RC_mouse2_heart_single_cell_D1_plate1_exp2_TATCCGTC+TGTGCAAG	100	733138	733138	gnl|BL_ORD_ID|2605 Tbb1125VSG-32 : Complete : 1383nt : MC : contig Illumina-837	99.8554	99.8554	1383	1383	Cluster 124	1	Cluster 124
D20_mouse2_heart	heart	Mouse 2	TRINITY_DN0_c0_g1_i3_1_54_1560_RC_mouse2_heart_single_cell_D20_plate1_exp2_GGAGTATC+TGTGCAAG	100	672495	672495	gnl|BL_ORD_ID|2613 Tbb1125VSG-41 : Complete : 1473nt : MC : contig Illumina-297	97.8088	100	1473	1506	Cluster 62	1	Cluster 62
D21_mouse2_heart	heart	Mouse 2	TRINITY_DN0_c0_g1_i1_1_185_1586_mouse2_heart_single_cell_D21_plate1_exp2_GATAGGAG+TGTGCAAG	100	723589	723589	gnl|BL_ORD_ID|6 Tb427VSG-8 : GB Accession AY935574 : 1401nt : Complete : contig90003.	99.9286	99.9286	1401	1401	Cluster 88	1	Cluster 88
D22_mouse2_heart	heart	Mouse 2	TRINITY_DN0_c0_g1_i5_1_108_1497_mouse2_heart_single_cell_D22_plate1_exp2_ACTGAGAG+TGTGCAAG	11.5735	684931	5.91812e+06	gnl|BL_ORD_ID|2882 Tbb1125VSG-319 : Complete : 1470nt : contig PacBio-406	80.2736	75.8503	1470	1389	Cluster 122	2	Cluster 46
D22_mouse2_heart	heart	Mouse 2	TRINITY_DN0_c0_g1_i7_1_108_1575_mouse2_heart_single_cell_D22_plate1_exp2_ACTGAGAG+TGTGCAAG	88.4265	5.23318e+06	5.91812e+06	gnl|BL_ORD_ID|2882 Tbb1125VSG-319 : Complete : 1470nt : contig PacBio-406	98.773	98.5714	1470	1467	Cluster 46	2	Cluster 46
D23_mouse2_heart	heart	Mouse 2	TRINITY_DN0_c0_g1_i5_1_428_1577_mouse2_heart_single_cell_D23_plate1_exp2_ACGAGTCT+TGTGCAAG	100	884956	884956	gnl|BL_ORD_ID|252 Tb427VSG-531 : GB Accession KC613658 : 1479nt : Complete : contig90024.	6.52742	5.07099	1479	1149	Cluster 86	1	Cluster 86
D7_mouse2_heart	heart	Mouse 2	TRINITY_DN0_c0_g1_i1_1_1_997_RC_mouse2_heart_single_cell_D7_plate1_exp2_TAGAGTGC+TGTGCAAG	100	1.02354e+06	1.02354e+06	gnl|BL_ORD_ID|2882 Tbb1125VSG-319 : Complete : 1470nt : contig PacBio-406	100	67.7551	1470	996	Cluster 46	1	Cluster 46
D8_mouse2_heart	heart	Mouse 2	TRINITY_DN0_c0_g1_i1_1_101_1622_mouse2_heart_single_cell_D8_plate1_exp2_CTGTTGGA+TGTGCAAG	100	665779	665779	gnl|BL_ORD_ID|2640 Tbb1125VSG-72 : Complete : 1521nt : MC : contig Illumina-7600	100	100	1521	1521	Cluster 50	1	Cluster 50
D9_mouse2_heart	heart	Mouse 2	TRINITY_DN1_c0_g1_i1_1_153_1668_mouse2_heart_single_cell_D9_plate1_exp2_CCTGCTAA+TGTGCAAG	100	668449	668449	gnl|BL_ORD_ID|2640 Tbb1125VSG-72 : Complete : 1521nt : MC : contig Illumina-7600	99.802	99.4083	1521	1515	Cluster 50	1	Cluster 50
E10_mouse2_heart	heart	Mouse 2	TRINITY_DN1_c0_g1_i2_1_161_1435_mouse2_heart_single_cell_E10_plate1_exp2_CCACTGTT+TATAGCGG	100	796813	796813	gnl|BL_ORD_ID|6 Tb427VSG-8 : GB Accession AY935574 : 1401nt : Complete : contig90003.	99.9215	90.8637	1401	1274	Cluster 88	1	Cluster 88
E12_mouse2_heart	heart	Mouse 2	TRINITY_DN0_c0_g1_i1_1_80_1481_RC_mouse2_heart_single_cell_E12_plate1_exp2_CGGTATGA+TATAGCGG	100	723589	723589	gnl|BL_ORD_ID|6 Tb427VSG-8 : GB Accession AY935574 : 1401nt : Complete : contig90003.	99.9286	99.9286	1401	1401	Cluster 88	1	Cluster 88
E14_mouse2_heart	heart	Mouse 2	TRINITY_DN36_c0_g1_i4_1_103_1678_RC_mouse2_heart_single_cell_E14_plate1_exp2_CATGGTAG+TATAGCGG	100	642673	642673	gnl|BL_ORD_ID|2607 Tbb1125VSG-34 : Complete : 1575nt : MC : contig Illumina-822	100	100	1575	1575	Cluster 27	1	Cluster 27
E17_mouse2_heart	heart	Mouse 2	TRINITY_DN2_c0_g1_i6_1_0_1187_RC_mouse2_heart_single_cell_E17_plate1_exp2_CAACCAGT+TATAGCGG	100	856164	856164	gnl|BL_ORD_ID|2630 Tbb1125VSG-60 : Complete : 1434nt : MC : contig Illumina-12	99.8315	82.636	1434	1187	Cluster 25	1	Cluster 25
E18_mouse2_heart	heart	Mouse 2	TRINITY_DN0_c0_g1_i1_1_81_1530_RC_mouse2_heart_single_cell_E18_plate1_exp2_GCAAGAAC+TATAGCGG	100	699301	699301	gnl|BL_ORD_ID|2595 Tbb1125VSG-22 : Complete : 1449nt : MC : contig Illumina-298	100	100	1449	1449	Cluster 87	1	Cluster 87
E19_mouse2_heart	heart	Mouse 2	TRINITY_DN0_c0_g1_i5_1_193_1585_RC_mouse2_heart_single_cell_E19_plate1_exp2_GGCATAAG+TATAGCGG	100	728332	728332	gnl|BL_ORD_ID|2783 Tbb1125VSG-224 : Complete : 1518nt : contig PacBio-2411	78.8793	72.332	1518	1392	Cluster 118	1	Cluster 118
E1_mouse2_heart	heart	Mouse 2	TRINITY_DN2_c0_g1_i6_1_74_1373_RC_mouse2_heart_single_cell_E1_plate1_exp2_TATCCGTC+TATAGCGG	100	781250	781250	gnl|BL_ORD_ID|1743 Tb427VSG-2285 : GB Accession KC611559 : 843nt : C-terminus partial extended : contig2857.	53.9646	83.1554	843	1299	Cluster 119	1	Cluster 119
E20_mouse2_heart	heart	Mouse 2	TRINITY_DN0_c0_g1_i1_1_91_1492_RC_mouse2_heart_single_cell_E20_plate1_exp2_GGAGTATC+TATAGCGG	100	723589	723589	gnl|BL_ORD_ID|6 Tb427VSG-8 : GB Accession AY935574 : 1401nt : Complete : contig90003.	100	100	1401	1401	Cluster 88	1	Cluster 88
E21_mouse2_heart	heart	Mouse 2	TRINITY_DN0_c0_g1_i3_1_68_1538_RC_mouse2_heart_single_cell_E21_plate1_exp2_GATAGGAG+TATAGCGG	100	689180	689180	gnl|BL_ORD_ID|2885 Tbb1125VSG-322 : Complete : 1470nt : contig PacBio-2410	99.2517	99.2517	1470	1470	Cluster 47	1	Cluster 47
E22_mouse2_heart	heart	Mouse 2	TRINITY_DN0_c0_g1_i4_1_108_1509_RC_mouse2_heart_single_cell_E22_plate1_exp2_ACTGAGAG+TATAGCGG	100	723589	723589	gnl|BL_ORD_ID|6 Tb427VSG-8 : GB Accession AY935574 : 1401nt : Complete : contig90003.	99.9286	99.9286	1401	1401	Cluster 88	1	Cluster 88
E23_mouse2_heart	heart	Mouse 2	TRINITY_DN2_c0_g1_i1_1_77_1466_RC_mouse2_heart_single_cell_E23_plate1_exp2_ACGAGTCT+TATAGCGG	100	729927	729927	gnl|BL_ORD_ID|2625 Tbb1125VSG-54 : Complete : 1392nt : MC : contig Illumina-351	99.424	99.2098	1392	1389	Cluster 94	1	Cluster 94
E24_mouse2_heart	heart	Mouse 2	TRINITY_DN1_c0_g1_i2_1_80_1655_RC_mouse2_heart_single_cell_E24_plate1_exp2_AACAGCGA+TATAGCGG	100	642673	642673	gnl|BL_ORD_ID|2607 Tbb1125VSG-34 : Complete : 1575nt : MC : contig Illumina-822	100	100	1575	1575	Cluster 27	1	Cluster 27
E2_mouse2_heart	heart	Mouse 2	TRINITY_DN0_c0_g1_i1_1_78_1512_RC_mouse2_heart_single_cell_E2_plate1_exp2_TTCTTCCG+TATAGCGG	100	706714	706714	gnl|BL_ORD_ID|2630 Tbb1125VSG-60 : Complete : 1434nt : MC : contig Illumina-12	100	100	1434	1434	Cluster 25	1	Cluster 25
E5_mouse2_heart	heart	Mouse 2	TRINITY_DN0_c0_g1_i1_1_96_1488_mouse2_heart_single_cell_E5_plate1_exp2_TTGGTCTG+TATAGCGG	100	728332	728332	gnl|BL_ORD_ID|2971 Tbb1125VSG-421 : Complete : 1392nt : contig PacBio-2904	100	100	1392	1392	Cluster 100	1	Cluster 100
E6_mouse2_heart	heart	Mouse 2	TRINITY_DN2_c0_g1_i2_1_20_1481_RC_mouse2_heart_single_cell_E6_plate1_exp2_TTAGGCCT+TATAGCGG	100	693481	693481	gnl|BL_ORD_ID|2591 Tbb1125VSG-16 : Complete : 1461nt : MC : contig Illumina-328	100	100	1461	1461	Cluster 41	1	Cluster 41
E7_mouse2_heart	heart	Mouse 2	TRINITY_DN2_c0_g1_i4_1_126_1527_mouse2_heart_single_cell_E7_plate1_exp2_TAGAGTGC+TATAGCGG	100	723589	723589	gnl|BL_ORD_ID|6 Tb427VSG-8 : GB Accession AY935574 : 1401nt : Complete : contig90003.	99.8572	99.8572	1401	1401	Cluster 88	1	Cluster 88
E9_mouse2_heart	heart	Mouse 2	TRINITY_DN0_c0_g1_i4_1_107_1568_RC_mouse2_heart_single_cell_E9_plate1_exp2_CCTGCTAA+TATAGCGG	100	693481	693481	gnl|BL_ORD_ID|2648 Tbb1125VSG-80 : Complete : 1461nt : MC : contig Illumina-7771	100	100	1461	1461	Cluster 83	1	Cluster 83
F10_mouse2_heart	heart	Mouse 2	TRINITY_DN0_c0_g1_i3_1_0_1288_RC_mouse2_heart_single_cell_F10_plate1_exp2_CCACTGTT+CCTGCTAA	100	788022	788022	gnl|BL_ORD_ID|6 Tb427VSG-8 : GB Accession AY935574 : 1401nt : Complete : contig90003.	99.9224	91.863	1401	1288	Cluster 88	1	Cluster 88
F11_mouse2_heart	heart	Mouse 2	TRINITY_DN1_c0_g1_i1_1_116_1589_RC_mouse2_heart_single_cell_F11_plate1_exp2_CGTCAAGA+CCTGCTAA	100	687758	687758	gnl|BL_ORD_ID|2876 Tbb1125VSG-313 : Complete : 1473nt : contig Illumina-7014	100	100	1473	1473	Cluster 77	1	Cluster 77
F12_mouse2_heart	heart	Mouse 2	TRINITY_DN0_c0_g1_i2_1_139_1540_RC_mouse2_heart_single_cell_F12_plate1_exp2_CGGTATGA+CCTGCTAA	100	723589	723589	gnl|BL_ORD_ID|6 Tb427VSG-8 : GB Accession AY935574 : 1401nt : Complete : contig90003.	99.9286	99.9286	1401	1401	Cluster 88	1	Cluster 88
F13_mouse2_heart	heart	Mouse 2	TRINITY_DN0_c0_g1_i1_1_111_1494_RC_mouse2_heart_single_cell_F13_plate1_exp2_CGATCCTA+CCTGCTAA	100	733138	733138	gnl|BL_ORD_ID|2605 Tbb1125VSG-32 : Complete : 1383nt : MC : contig Illumina-837	99.8554	99.8554	1383	1383	Cluster 124	1	Cluster 124
F14_mouse2_heart	heart	Mouse 2	TRINITY_DN0_c0_g1_i2_1_30_1542_RC_mouse2_heart_single_cell_F14_plate1_exp2_CATGGTAG+CCTGCTAA	100	669792	669792	gnl|BL_ORD_ID|2907 Tbb1125VSG-350 : Complete : 1461nt : contig PacBio-2245	95.9656	99.3155	1461	1512	Cluster 39	1	Cluster 39
F15_mouse2_heart	heart	Mouse 2	TRINITY_DN3_c0_g1_i4_1_76_1468_mouse2_heart_single_cell_F15_plate1_exp2_CACACCTT+CCTGCTAA	100	728332	728332	gnl|BL_ORD_ID|2625 Tbb1125VSG-54 : Complete : 1392nt : MC : contig Illumina-351	100	100	1392	1392	Cluster 94	1	Cluster 94
F18_mouse2_heart	heart	Mouse 2	TRINITY_DN0_c0_g1_i1_1_85_1474_RC_mouse2_heart_single_cell_F18_plate1_exp2_GCAAGAAC+CCTGCTAA	100	729927	729927	gnl|BL_ORD_ID|2625 Tbb1125VSG-54 : Complete : 1392nt : MC : contig Illumina-351	99.424	99.2098	1392	1389	Cluster 94	1	Cluster 94
F19_mouse2_heart	heart	Mouse 2	TRINITY_DN0_c0_g1_i3_1_122_1559_RC_mouse2_heart_single_cell_F19_plate1_exp2_GGCATAAG+CCTGCTAA	100	705219	705219	gnl|BL_ORD_ID|3044 Tbb1125VSG-496 : Complete : 1473nt : contig PacBio-2411	99.9304	97.4881	1473	1437	Cluster 93	1	Cluster 93
F1_mouse2_heart	heart	Mouse 2	TRINITY_DN0_c0_g1_i2_1_85_1627_RC_mouse2_heart_single_cell_F1_plate1_exp2_TATCCGTC+CCTGCTAA	100	656599	656599	gnl|BL_ORD_ID|2772 Tbb1125VSG-211 : Complete : 1527nt : contig PacBio-410	99.0272	100	1527	1542	Cluster 12	1	Cluster 12
F21_mouse2_heart	heart	Mouse 2	TRINITY_DN0_c0_g1_i1_1_68_1517_RC_mouse2_heart_single_cell_F21_plate1_exp2_GATAGGAG+CCTGCTAA	100	699301	699301	gnl|BL_ORD_ID|2595 Tbb1125VSG-22 : Complete : 1449nt : MC : contig Illumina-298	100	100	1449	1449	Cluster 87	1	Cluster 87
F23_mouse2_heart	heart	Mouse 2	TRINITY_DN2_c0_g1_i3_1_1_1255_RC_mouse2_heart_single_cell_F23_plate1_exp2_ACGAGTCT+CCTGCTAA	100	809717	809717	gnl|BL_ORD_ID|6 Tb427VSG-8 : GB Accession AY935574 : 1401nt : Complete : contig90003.	99.6013	89.1506	1401	1254	Cluster 146	1	Cluster 146
F24_mouse2_heart	heart	Mouse 2	TRINITY_DN0_c0_g1_i2_1_78_1512_mouse2_heart_single_cell_F24_plate1_exp2_AACAGCGA+CCTGCTAA	100	706714	706714	gnl|BL_ORD_ID|2630 Tbb1125VSG-60 : Complete : 1434nt : MC : contig Illumina-12	100	100	1434	1434	Cluster 25	1	Cluster 25
F2_mouse2_heart	heart	Mouse 2	TRINITY_DN0_c0_g1_i1_1_202_1453_mouse2_heart_single_cell_F2_plate1_exp2_TTCTTCCG+CCTGCTAA	91.8763	2.53022e+06	2.75394e+06	gnl|BL_ORD_ID|2625 Tbb1125VSG-54 : Complete : 1392nt : MC : contig Illumina-351	98.4013	88.4339	1392	1251	Cluster 94	2	Cluster 94
F2_mouse2_heart	heart	Mouse 2	TRINITY_DN0_c0_g1_i3_1_202_1159_mouse2_heart_single_cell_F2_plate1_exp2_TTCTTCCG+CCTGCTAA	8.12375	223723	2.75394e+06	gnl|BL_ORD_ID|2625 Tbb1125VSG-54 : Complete : 1392nt : MC : contig Illumina-351	67.2936	46.2644	1392	957	Cluster 219	2	Cluster 94
F3_mouse2_heart	heart	Mouse 2	TRINITY_DN5_c0_g1_i4_1_130_1705_mouse2_heart_single_cell_F3_plate1_exp2_TTCCAAGC+CCTGCTAA	100	642673	642673	gnl|BL_ORD_ID|3812 Tbb1125VSG-1686 : Complete : 1566nt : contig PacBio-3049	97.0159	97.5734	1566	1575	Cluster 28	1	Cluster 28
G11_mouse2_heart	heart	Mouse 2	TRINITY_DN1_c0_g1_i4_1_90_1545_RC_mouse2_heart_single_cell_G11_plate1_exp2_CGTCAAGA+CCAATGGA	100	696379	696379	gnl|BL_ORD_ID|3943 Tbb1125VSG-2039 : C-terminus partial : 1281nt : contig Illumina-3397	84.2612	95.7065	1281	1455	Cluster 85	1	Cluster 85
G12_mouse2_heart	heart	Mouse 2	TRINITY_DN0_c0_g1_i1_1_154_1555_RC_mouse2_heart_single_cell_G12_plate1_exp2_CGGTATGA+CCAATGGA	100	723589	723589	gnl|BL_ORD_ID|6 Tb427VSG-8 : GB Accession AY935574 : 1401nt : Complete : contig90003.	99.9286	99.9286	1401	1401	Cluster 88	1	Cluster 88
G13_mouse2_heart	heart	Mouse 2	TRINITY_DN0_c0_g1_i2_1_127_1576_mouse2_heart_single_cell_G13_plate1_exp2_CGATCCTA+CCAATGGA	100	699301	699301	gnl|BL_ORD_ID|3938 Tbb1125VSG-2035 : C-terminus partial : 1320nt : contig PacBio-117	4.96894	5.45455	1320	1449	Cluster 86	1	Cluster 86
G15_mouse2_heart	heart	Mouse 2	TRINITY_DN4_c0_g1_i1_1_2_1309_RC_mouse2_heart_single_cell_G15_plate1_exp2_CACACCTT+CCAATGGA	100	776397	776397	gnl|BL_ORD_ID|6 Tb427VSG-8 : GB Accession AY935574 : 1401nt : Complete : contig90003.	100	93.2905	1401	1307	Cluster 88	1	Cluster 88
G17_mouse2_heart	heart	Mouse 2	TRINITY_DN0_c0_g1_i4_1_1_1401_RC_mouse2_heart_single_cell_G17_plate1_exp2_CAACCAGT+CCAATGGA	100	724113	724113	gnl|BL_ORD_ID|2955 Tbb1125VSG-398 : Complete : 1422nt : contig Illumina-6133	97.2857	95.7806	1422	1400	Cluster 102	1	Cluster 102
G19_mouse2_heart	heart	Mouse 2	TRINITY_DN0_c0_g1_i4_1_1673_3107_mouse2_heart_single_cell_G19_plate1_exp2_GGCATAAG+CCAATGGA	100	706714	706714	gnl|BL_ORD_ID|2630 Tbb1125VSG-60 : Complete : 1434nt : MC : contig Illumina-12	100	100	1434	1434	Cluster 25	1	Cluster 25
G1_mouse2_heart	heart	Mouse 2	TRINITY_DN3_c0_g1_i2_1_81_1530_RC_mouse2_heart_single_cell_G1_plate1_exp2_TATCCGTC+CCAATGGA	100	699301	699301	gnl|BL_ORD_ID|2595 Tbb1125VSG-22 : Complete : 1449nt : MC : contig Illumina-298	100	100	1449	1449	Cluster 87	1	Cluster 87
G20_mouse2_heart	heart	Mouse 2	TRINITY_DN0_c0_g1_i1_1_1_1089_RC_mouse2_heart_single_cell_G20_plate1_exp2_GGAGTATC+CCAATGGA	100	935454	935454	gnl|BL_ORD_ID|6 Tb427VSG-8 : GB Accession AY935574 : 1401nt : Complete : contig90003.	99.9081	77.5874	1401	1088	Cluster 88	1	Cluster 88
G21_mouse2_heart	heart	Mouse 2	TRINITY_DN0_c0_g1_i6_1_108_1509_RC_mouse2_heart_single_cell_G21_plate1_exp2_GATAGGAG+CCAATGGA	100	723589	723589	gnl|BL_ORD_ID|6 Tb427VSG-8 : GB Accession AY935574 : 1401nt : Complete : contig90003.	100	100	1401	1401	Cluster 88	1	Cluster 88
G3_mouse2_heart	heart	Mouse 2	TRINITY_DN0_c0_g1_i5_1_105_1488_mouse2_heart_single_cell_G3_plate1_exp2_TTCCAAGC+CCAATGGA	100	733138	733138	gnl|BL_ORD_ID|2605 Tbb1125VSG-32 : Complete : 1383nt : MC : contig Illumina-837	99.8554	99.8554	1383	1383	Cluster 124	1	Cluster 124
G4_mouse2_heart	heart	Mouse 2	TRINITY_DN12_c0_g1_i1_1_94_1561_RC_mouse2_heart_single_cell_G4_plate1_exp2_TTGTCTCC+CCAATGGA	100	690608	690608	gnl|BL_ORD_ID|2882 Tbb1125VSG-319 : Complete : 1470nt : contig PacBio-406	98.9775	98.7755	1470	1467	Cluster 46	1	Cluster 46
G5_mouse2_heart	heart	Mouse 2	TRINITY_DN0_c0_g1_i2_1_80_1529_mouse2_heart_single_cell_G5_plate1_exp2_TTGGTCTG+CCAATGGA	100	699301	699301	gnl|BL_ORD_ID|2595 Tbb1125VSG-22 : Complete : 1449nt : MC : contig Illumina-298	100	100	1449	1449	Cluster 87	1	Cluster 87
G9_mouse2_heart	heart	Mouse 2	TRINITY_DN0_c0_g1_i3_1_43_1414_mouse2_heart_single_cell_G9_plate1_exp2_CCTGCTAA+CCAATGGA	100	739645	739645	gnl|BL_ORD_ID|2594 Tbb1125VSG-21 : Complete : 1452nt : MC : contig Illumina-660	95.8425	90.4959	1452	1371	Cluster 61	1	Cluster 61
H11_mouse2_heart	heart	Mouse 2	TRINITY_DN0_c0_g1_i1_1_103_1345_mouse2_heart_single_cell_H11_plate1_exp2_CGTCAAGA+CGTCATCT	100	817661	817661	gnl|BL_ORD_ID|2625 Tbb1125VSG-54 : Complete : 1392nt : MC : contig Illumina-351	99.9195	89.1523	1392	1242	Cluster 94	1	Cluster 94
H12_mouse2_heart	heart	Mouse 2	TRINITY_DN4_c0_g1_i4_1_97_1564_mouse2_heart_single_cell_H12_plate1_exp2_CGGTATGA+CGTCATCT	100	1.65016e+06	1.65016e+06	gnl|BL_ORD_ID|2882 Tbb1125VSG-319 : Complete : 1470nt : contig PacBio-406	98.9775	98.7755	1470	1467	Cluster 46	1	Cluster 46
H13_mouse2_heart	heart	Mouse 2	TRINITY_DN0_c0_g1_i2_1_116_1589_RC_mouse2_heart_single_cell_H13_plate1_exp2_CGATCCTA+CGTCATCT	100	687758	687758	gnl|BL_ORD_ID|2876 Tbb1125VSG-313 : Complete : 1473nt : contig Illumina-7014	100	100	1473	1473	Cluster 77	1	Cluster 77
H14_mouse2_heart	heart	Mouse 2	TRINITY_DN0_c0_g1_i2_1_74_1443_mouse2_heart_single_cell_H14_plate1_exp2_CATGGTAG+CGTCATCT	100	740741	740741	gnl|BL_ORD_ID|2625 Tbb1125VSG-54 : Complete : 1392nt : MC : contig Illumina-351	100	98.3477	1392	1369	Cluster 94	1	Cluster 94
H16_mouse2_heart	heart	Mouse 2	TRINITY_DN0_c0_g1_i4_1_60_1566_mouse2_heart_single_cell_H16_plate1_exp2_CAGCAACT+CGTCATCT	100	628174	628174	gnl|BL_ORD_ID|2594 Tbb1125VSG-21 : Complete : 1452nt : MC : contig Illumina-660	96.0823	99.6556	1452	1506	Cluster 61	1	Cluster 61
H17_mouse2_heart	heart	Mouse 2	TRINITY_DN0_c0_g1_i4_1_141_1533_RC_mouse2_heart_single_cell_H17_plate1_exp2_CAACCAGT+CGTCATCT	100	728332	728332	gnl|BL_ORD_ID|2783 Tbb1125VSG-224 : Complete : 1518nt : contig PacBio-2411	78.8793	72.332	1518	1392	Cluster 118	1	Cluster 118
H19_mouse2_heart	heart	Mouse 2	TRINITY_DN0_c0_g1_i1_1_83_1574_RC_mouse2_heart_single_cell_H19_plate1_exp2_GGCATAAG+CGTCATCT	100	679348	679348	gnl|BL_ORD_ID|4726 Tbb1125VSG-3197 : N-terminus partial : 1401nt : contig PacBio-216	87.391	93.005	1401	1491	Cluster 70	1	Cluster 70
H1_mouse2_heart	heart	Mouse 2	TRINITY_DN7_c0_g1_i1_1_92_1553_RC_mouse2_heart_single_cell_H1_plate1_exp2_TATCCGTC+CGTCATCT	100	693481	693481	gnl|BL_ORD_ID|2907 Tbb1125VSG-350 : Complete : 1461nt : contig PacBio-2245	99.3155	99.3155	1461	1461	Cluster 39	1	Cluster 39
H20_mouse2_heart	heart	Mouse 2	TRINITY_DN0_c0_g1_i1_1_128_1254_mouse2_heart_single_cell_H20_plate1_exp2_GGAGTATC+CGTCATCT	5.59347	231669	4.14178e+06	gnl|BL_ORD_ID|6 Tb427VSG-8 : GB Accession AY935574 : 1401nt : Complete : contig90003.	90.4085	72.6624	1401	1126	Cluster 190	2	Cluster 146
H20_mouse2_heart	heart	Mouse 2	TRINITY_DN0_c0_g1_i3_1_121_1400_mouse2_heart_single_cell_H20_plate1_exp2_GGAGTATC+CGTCATCT	94.4065	3.91011e+06	4.14178e+06	gnl|BL_ORD_ID|6 Tb427VSG-8 : GB Accession AY935574 : 1401nt : Complete : contig90003.	97.5762	89.0792	1401	1279	Cluster 146	2	Cluster 146
H22_mouse2_heart	heart	Mouse 2	TRINITY_DN4_c0_g1_i1_1_103_1576_RC_mouse2_heart_single_cell_H22_plate1_exp2_ACTGAGAG+CGTCATCT	100	687758	687758	gnl|BL_ORD_ID|2876 Tbb1125VSG-313 : Complete : 1473nt : contig Illumina-7014	100	100	1473	1473	Cluster 77	1	Cluster 77
H23_mouse2_heart	heart	Mouse 2	TRINITY_DN0_c0_g1_i1_1_94_1561_RC_mouse2_heart_single_cell_H23_plate1_exp2_ACGAGTCT+CGTCATCT	100	690608	690608	gnl|BL_ORD_ID|2882 Tbb1125VSG-319 : Complete : 1470nt : contig PacBio-406	99.4547	99.2517	1470	1467	Cluster 46	1	Cluster 46
H3_mouse2_heart	heart	Mouse 2	TRINITY_DN1_c0_g1_i1_1_0_1032_RC_mouse2_heart_single_cell_H3_plate1_exp2_TTCCAAGC+CGTCATCT	100	987167	987167	gnl|BL_ORD_ID|2613 Tbb1125VSG-41 : Complete : 1473nt : MC : contig Illumina-297	100	70.0611	1473	1032	Cluster 62	1	Cluster 62
I10_mouse2_heart	heart	Mouse 2	TRINITY_DN0_c0_g1_i1_1_103_1495_RC_mouse2_heart_single_cell_I10_plate1_exp2_CCACTGTT+GCACTTGT	100	728332	728332	gnl|BL_ORD_ID|2625 Tbb1125VSG-54 : Complete : 1392nt : MC : contig Illumina-351	100	100	1392	1392	Cluster 94	1	Cluster 94
I11_mouse2_heart	heart	Mouse 2	TRINITY_DN0_c0_g1_i1_1_105_1572_mouse2_heart_single_cell_I11_plate1_exp2_CGTCAAGA+GCACTTGT	100	690608	690608	gnl|BL_ORD_ID|2882 Tbb1125VSG-319 : Complete : 1470nt : contig PacBio-406	98.9775	98.7755	1470	1467	Cluster 46	1	Cluster 46
I12_mouse2_heart	heart	Mouse 2	TRINITY_DN0_c0_g1_i2_1_86_1559_RC_mouse2_heart_single_cell_I12_plate1_exp2_CGGTATGA+GCACTTGT	100	687758	687758	gnl|BL_ORD_ID|2613 Tbb1125VSG-41 : Complete : 1473nt : MC : contig Illumina-297	100	100	1473	1473	Cluster 62	1	Cluster 62
I13_mouse2_heart	heart	Mouse 2	TRINITY_DN1_c0_g1_i1_1_112_1579_RC_mouse2_heart_single_cell_I13_plate1_exp2_CGATCCTA+GCACTTGT	100	690608	690608	gnl|BL_ORD_ID|2882 Tbb1125VSG-319 : Complete : 1470nt : contig PacBio-406	98.9775	98.7755	1470	1467	Cluster 46	1	Cluster 46
I14_mouse2_heart	heart	Mouse 2	TRINITY_DN0_c0_g1_i1_1_146_1547_mouse2_heart_single_cell_I14_plate1_exp2_CATGGTAG+GCACTTGT	100	723589	723589	gnl|BL_ORD_ID|6 Tb427VSG-8 : GB Accession AY935574 : 1401nt : Complete : contig90003.	100	100	1401	1401	Cluster 88	1	Cluster 88
I15_mouse2_heart	heart	Mouse 2	TRINITY_DN3_c0_g1_i2_1_120_1512_RC_mouse2_heart_single_cell_I15_plate1_exp2_CACACCTT+GCACTTGT	100	728332	728332	gnl|BL_ORD_ID|2625 Tbb1125VSG-54 : Complete : 1392nt : MC : contig Illumina-351	100	100	1392	1392	Cluster 94	1	Cluster 94
I16_mouse2_heart	heart	Mouse 2	TRINITY_DN0_c0_g1_i1_1_91_1492_RC_mouse2_heart_single_cell_I16_plate1_exp2_CAGCAACT+GCACTTGT	100	723589	723589	gnl|BL_ORD_ID|6 Tb427VSG-8 : GB Accession AY935574 : 1401nt : Complete : contig90003.	100	100	1401	1401	Cluster 88	1	Cluster 88
I19_mouse2_heart	heart	Mouse 2	TRINITY_DN1_c0_g1_i1_1_151_1552_RC_mouse2_heart_single_cell_I19_plate1_exp2_GGCATAAG+GCACTTGT	100	723589	723589	gnl|BL_ORD_ID|6 Tb427VSG-8 : GB Accession AY935574 : 1401nt : Complete : contig90003.	100	100	1401	1401	Cluster 88	1	Cluster 88
I1_mouse2_heart	heart	Mouse 2	TRINITY_DN3_c0_g1_i1_1_80_1595_RC_mouse2_heart_single_cell_I1_plate1_exp2_TATCCGTC+GCACTTGT	100	668449	668449	gnl|BL_ORD_ID|2613 Tbb1125VSG-41 : Complete : 1473nt : MC : contig Illumina-297	97.1617	99.9321	1473	1515	Cluster 55	1	Cluster 55
I23_mouse2_heart	heart	Mouse 2	TRINITY_DN0_c0_g1_i1_1_82_1531_RC_mouse2_heart_single_cell_I23_plate1_exp2_ACGAGTCT+GCACTTGT	100	699301	699301	gnl|BL_ORD_ID|2595 Tbb1125VSG-22 : Complete : 1449nt : MC : contig Illumina-298	99.931	99.931	1449	1449	Cluster 87	1	Cluster 87
I2_mouse2_heart	heart	Mouse 2	TRINITY_DN58_c0_g1_i1_1_69_1530_mouse2_heart_single_cell_I2_plate1_exp2_TTCTTCCG+GCACTTGT	100	693481	693481	gnl|BL_ORD_ID|2591 Tbb1125VSG-16 : Complete : 1461nt : MC : contig Illumina-328	100	100	1461	1461	Cluster 41	1	Cluster 41
I3_mouse2_heart	heart	Mouse 2	TRINITY_DN21_c0_g1_i1_1_80_1655_RC_mouse2_heart_single_cell_I3_plate1_exp2_TTCCAAGC+GCACTTGT	100	642673	642673	gnl|BL_ORD_ID|3812 Tbb1125VSG-1686 : Complete : 1566nt : contig PacBio-3049	97.0794	97.6373	1566	1575	Cluster 28	1	Cluster 28
I7_mouse2_heart	heart	Mouse 2	TRINITY_DN0_c0_g1_i1_1_87_1689_RC_mouse2_heart_single_cell_I7_plate1_exp2_TAGAGTGC+GCACTTGT	100	631712	631712	gnl|BL_ORD_ID|2676 Tbb1125VSG-123 : Complete : 1602nt : contig Illumina-984	99.7503	99.7503	1602	1602	Cluster 10	1	Cluster 10
I8_mouse2_heart	heart	Mouse 2	TRINITY_DN10_c0_g1_i4_1_77_1460_RC_mouse2_heart_single_cell_I8_plate1_exp2_CTGTTGGA+GCACTTGT	100	733138	733138	gnl|BL_ORD_ID|2605 Tbb1125VSG-32 : Complete : 1383nt : MC : contig Illumina-837	99.8554	99.8554	1383	1383	Cluster 124	1	Cluster 124
J10_mouse2_heart	heart	Mouse 2	TRINITY_DN41_c0_g1_i4_1_119_1520_RC_mouse2_heart_single_cell_J10_plate1_exp2_CCACTGTT+GGCGAATA	100	723589	723589	gnl|BL_ORD_ID|6 Tb427VSG-8 : GB Accession AY935574 : 1401nt : Complete : contig90003.	99.9286	99.9286	1401	1401	Cluster 88	1	Cluster 88
J13_mouse2_heart	heart	Mouse 2	TRINITY_DN34_c0_g1_i3_1_92_1493_RC_mouse2_heart_single_cell_J13_plate1_exp2_CGATCCTA+GGCGAATA	100	723589	723589	gnl|BL_ORD_ID|6 Tb427VSG-8 : GB Accession AY935574 : 1401nt : Complete : contig90003.	99.9286	99.9286	1401	1401	Cluster 88	1	Cluster 88
J16_mouse2_heart	heart	Mouse 2	TRINITY_DN24_c0_g1_i7_1_108_1545_RC_mouse2_heart_single_cell_J16_plate1_exp2_CAGCAACT+GGCGAATA	100	705219	705219	gnl|BL_ORD_ID|2625 Tbb1125VSG-54 : Complete : 1392nt : MC : contig Illumina-351	96.7293	99.8563	1392	1437	Cluster 94	1	Cluster 94
J22_mouse2_heart	heart	Mouse 2	TRINITY_DN3_c0_g1_i1_1_0_1101_RC_mouse2_heart_single_cell_J22_plate1_exp2_ACTGAGAG+GGCGAATA	100	924214	924214	gnl|BL_ORD_ID|4826 Tbb1125VSG-4098 : Complete but atypical GPI site : 1551nt : contig PacBio-2378	100	70.9865	1551	1101	Cluster 38	1	Cluster 38
J23_mouse2_heart	heart	Mouse 2	TRINITY_DN0_c0_g1_i1_1_115_1516_RC_mouse2_heart_single_cell_J23_plate1_exp2_ACGAGTCT+GGCGAATA	100	723589	723589	gnl|BL_ORD_ID|6 Tb427VSG-8 : GB Accession AY935574 : 1401nt : Complete : contig90003.	100	100	1401	1401	Cluster 88	1	Cluster 88
J24_mouse2_heart	heart	Mouse 2	TRINITY_DN0_c0_g1_i1_1_64_1606_mouse2_heart_single_cell_J24_plate1_exp2_AACAGCGA+GGCGAATA	100	656599	656599	gnl|BL_ORD_ID|2772 Tbb1125VSG-211 : Complete : 1527nt : contig PacBio-410	99.0272	100	1527	1542	Cluster 12	1	Cluster 12
J2_mouse2_heart	heart	Mouse 2	TRINITY_DN12_c0_g1_i4_1_0_1263_RC_mouse2_heart_single_cell_J2_plate1_exp2_TTCTTCCG+GGCGAATA	100	765228	765228	gnl|BL_ORD_ID|3 Tb427VSG-4 : GB Accession V01387 : 1581nt : Complete : contig90001.	98.8915	79.0006	1581	1263	Cluster 8	1	Cluster 8
J3_mouse2_heart	heart	Mouse 2	TRINITY_DN10_c0_g1_i2_1_71_1454_mouse2_heart_single_cell_J3_plate1_exp2_TTCCAAGC+GGCGAATA	100	733138	733138	gnl|BL_ORD_ID|2605 Tbb1125VSG-32 : Complete : 1383nt : MC : contig Illumina-837	99.8554	99.8554	1383	1383	Cluster 124	1	Cluster 124
J4_mouse2_heart	heart	Mouse 2	TRINITY_DN0_c0_g1_i5_1_113_1505_RC_mouse2_heart_single_cell_J4_plate1_exp2_TTGTCTCC+GGCGAATA	100	728332	728332	gnl|BL_ORD_ID|2783 Tbb1125VSG-224 : Complete : 1518nt : contig PacBio-2411	78.8793	72.332	1518	1392	Cluster 118	1	Cluster 118
J7_mouse2_heart	heart	Mouse 2	TRINITY_DN2_c0_g1_i1_1_432_1938_mouse2_heart_single_cell_J7_plate1_exp2_TAGAGTGC+GGCGAATA	100	672495	672495	gnl|BL_ORD_ID|2594 Tbb1125VSG-21 : Complete : 1452nt : MC : contig Illumina-660	96.2151	99.7934	1452	1506	Cluster 61	1	Cluster 61
J9_mouse2_heart	heart	Mouse 2	TRINITY_DN0_c0_g1_i2_1_111_1512_RC_mouse2_heart_single_cell_J9_plate1_exp2_CCTGCTAA+GGCGAATA	100	723589	723589	gnl|BL_ORD_ID|6 Tb427VSG-8 : GB Accession AY935574 : 1401nt : Complete : contig90003.	99.9286	99.9286	1401	1401	Cluster 88	1	Cluster 88
K10_mouse2_heart	heart	Mouse 2	TRINITY_DN0_c0_g1_i2_2_99_1548_RC_mouse2_heart_single_cell_K10_plate1_exp2_CCACTGTT+GAGAACCA	100	699301	699301	gnl|BL_ORD_ID|252 Tb427VSG-531 : GB Accession KC613658 : 1479nt : Complete : contig90024.	5.17598	5.07099	1479	1449	Cluster 86	1	Cluster 86
K11_mouse2_heart	heart	Mouse 2	TRINITY_DN0_c0_g1_i1_1_67_1579_RC_mouse2_heart_single_cell_K11_plate1_exp2_CGTCAAGA+GAGAACCA	100	669792	669792	gnl|BL_ORD_ID|2610 Tbb1125VSG-38 : Complete : 1512nt : MC : contig Illumina-848	100	100	1512	1512	Cluster 45	1	Cluster 45
K13_mouse2_heart	heart	Mouse 2	TRINITY_DN11_c0_g1_i2_1_39_1623_RC_mouse2_heart_single_cell_K13_plate1_exp2_CGATCCTA+GAGAACCA	100	638978	638978	gnl|BL_ORD_ID|2772 Tbb1125VSG-211 : Complete : 1527nt : contig PacBio-410	96.2753	99.869	1527	1584	Cluster 12	1	Cluster 12
K16_mouse2_heart	heart	Mouse 2	TRINITY_DN0_c0_g1_i5_1_49_1486_mouse2_heart_single_cell_K16_plate1_exp2_CAGCAACT+GAGAACCA	100	705219	705219	gnl|BL_ORD_ID|2630 Tbb1125VSG-60 : Complete : 1434nt : MC : contig Illumina-12	96.8685	97.0711	1434	1437	Cluster 92	1	Cluster 92
K17_mouse2_heart	heart	Mouse 2	TRINITY_DN26_c1_g1_i1_1_110_1511_RC_mouse2_heart_single_cell_K17_plate1_exp2_CAACCAGT+GAGAACCA	100	723589	723589	gnl|BL_ORD_ID|6 Tb427VSG-8 : GB Accession AY935574 : 1401nt : Complete : contig90003.	100	100	1401	1401	Cluster 88	1	Cluster 88
K18_mouse2_heart	heart	Mouse 2	TRINITY_DN13_c0_g1_i3_1_119_1520_mouse2_heart_single_cell_K18_plate1_exp2_GCAAGAAC+GAGAACCA	100	723589	723589	gnl|BL_ORD_ID|6 Tb427VSG-8 : GB Accession AY935574 : 1401nt : Complete : contig90003.	99.9286	99.9286	1401	1401	Cluster 88	1	Cluster 88
K19_mouse2_heart	heart	Mouse 2	TRINITY_DN4_c0_g1_i5_2_117_1518_RC_mouse2_heart_single_cell_K19_plate1_exp2_GGCATAAG+GAGAACCA	100	723589	723589	gnl|BL_ORD_ID|6 Tb427VSG-8 : GB Accession AY935574 : 1401nt : Complete : contig90003.	99.8572	99.8572	1401	1401	Cluster 88	1	Cluster 88
K1_mouse2_heart	heart	Mouse 2	TRINITY_DN0_c0_g1_i1_1_102_1569_RC_mouse2_heart_single_cell_K1_plate1_exp2_TATCCGTC+GAGAACCA	100	690608	690608	gnl|BL_ORD_ID|2882 Tbb1125VSG-319 : Complete : 1470nt : contig PacBio-406	98.8412	98.6395	1470	1467	Cluster 46	1	Cluster 46
K21_mouse2_heart	heart	Mouse 2	TRINITY_DN0_c0_g1_i1_1_116_1718_RC_mouse2_heart_single_cell_K21_plate1_exp2_GATAGGAG+GAGAACCA	100	631712	631712	gnl|BL_ORD_ID|2676 Tbb1125VSG-123 : Complete : 1602nt : contig Illumina-984	99.7503	99.7503	1602	1602	Cluster 10	1	Cluster 10
K22_mouse2_heart	heart	Mouse 2	TRINITY_DN0_c0_g1_i3_1_83_1475_RC_mouse2_heart_single_cell_K22_plate1_exp2_ACTGAGAG+GAGAACCA	100	728332	728332	gnl|BL_ORD_ID|2783 Tbb1125VSG-224 : Complete : 1518nt : contig PacBio-2411	78.8793	72.332	1518	1392	Cluster 118	1	Cluster 118
K2_mouse2_heart	heart	Mouse 2	TRINITY_DN0_c0_g1_i1_1_87_1689_RC_mouse2_heart_single_cell_K2_plate1_exp2_TTCTTCCG+GAGAACCA	100	631712	631712	gnl|BL_ORD_ID|2676 Tbb1125VSG-123 : Complete : 1602nt : contig Illumina-984	99.6879	99.6879	1602	1602	Cluster 10	1	Cluster 10
K5_mouse2_heart	heart	Mouse 2	TRINITY_DN2_c0_g1_i1_1_90_1428_mouse2_heart_single_cell_K5_plate1_exp2_TTGGTCTG+GAGAACCA	6.96721	375973	5.39632e+06	gnl|BL_ORD_ID|2630 Tbb1125VSG-60 : Complete : 1434nt : MC : contig Illumina-12	82.287	76.7782	1434	1338	Cluster 140	2	Cluster 25
K5_mouse2_heart	heart	Mouse 2	TRINITY_DN2_c0_g1_i3_1_52_1486_mouse2_heart_single_cell_K5_plate1_exp2_TTGGTCTG+GAGAACCA	93.0328	5.02035e+06	5.39632e+06	gnl|BL_ORD_ID|2630 Tbb1125VSG-60 : Complete : 1434nt : MC : contig Illumina-12	100	100	1434	1434	Cluster 25	2	Cluster 25
L11_mouse2_heart	heart	Mouse 2	TRINITY_DN4_c0_g1_i3_1_180_1581_RC_mouse2_heart_single_cell_L11_plate1_exp2_CGTCAAGA+ATGTACCG	100	723589	723589	gnl|BL_ORD_ID|6 Tb427VSG-8 : GB Accession AY935574 : 1401nt : Complete : contig90003.	100	100	1401	1401	Cluster 88	1	Cluster 88
L14_mouse2_heart	heart	Mouse 2	TRINITY_DN0_c0_g1_i5_1_369_1812_mouse2_heart_single_cell_L14_plate1_exp2_CATGGTAG+ATGTACCG	100	702247	702247	gnl|BL_ORD_ID|3938 Tbb1125VSG-2035 : C-terminus partial : 1320nt : contig PacBio-117	4.9896	5.45455	1320	1443	Cluster 86	1	Cluster 86
L19_mouse2_heart	heart	Mouse 2	TRINITY_DN0_c0_g1_i1_1_25_1126_mouse2_heart_single_cell_L19_plate1_exp2_GGCATAAG+ATGTACCG	100	924214	924214	gnl|BL_ORD_ID|2613 Tbb1125VSG-41 : Complete : 1473nt : MC : contig Illumina-297	100	74.7454	1473	1101	Cluster 62	1	Cluster 62
L22_mouse2_heart	heart	Mouse 2	TRINITY_DN4_c0_g1_i1_1_93_1494_RC_mouse2_heart_single_cell_L22_plate1_exp2_ACTGAGAG+ATGTACCG	100	723589	723589	gnl|BL_ORD_ID|6 Tb427VSG-8 : GB Accession AY935574 : 1401nt : Complete : contig90003.	100	100	1401	1401	Cluster 88	1	Cluster 88
L23_mouse2_heart	heart	Mouse 2	TRINITY_DN0_c0_g1_i1_1_36_1050_mouse2_heart_single_cell_L23_plate1_exp2_ACGAGTCT+ATGTACCG	100	1.00503e+06	1.00503e+06	gnl|BL_ORD_ID|2595 Tbb1125VSG-22 : Complete : 1449nt : MC : contig Illumina-298	99.9014	69.9103	1449	1014	Cluster 87	1	Cluster 87
L9_mouse2_heart	heart	Mouse 2	TRINITY_DN3_c0_g1_i1_1_71_1532_RC_mouse2_heart_single_cell_L9_plate1_exp2_CCTGCTAA+ATGTACCG	100	693481	693481	gnl|BL_ORD_ID|2907 Tbb1125VSG-350 : Complete : 1461nt : contig PacBio-2245	99.3155	99.3155	1461	1461	Cluster 39	1	Cluster 39
M10_mouse2_heart	heart	Mouse 2	TRINITY_DN0_c0_g1_i3_1_233_1814_mouse2_heart_single_cell_M10_plate1_exp2_CCACTGTT+ACGCGATT	100	640205	640205	gnl|BL_ORD_ID|2639 Tbb1125VSG-71 : Complete : 1527nt : MC : contig Illumina-5072	96.5844	100	1527	1581	Cluster 6	1	Cluster 6
M11_mouse2_heart	heart	Mouse 2	TRINITY_DN11_c0_g1_i2_1_94_1561_RC_mouse2_heart_single_cell_M11_plate1_exp2_CGTCAAGA+ACGCGATT	100	690608	690608	gnl|BL_ORD_ID|2882 Tbb1125VSG-319 : Complete : 1470nt : contig PacBio-406	98.8412	98.6395	1470	1467	Cluster 46	1	Cluster 46
M14_mouse2_heart	heart	Mouse 2	TRINITY_DN24_c0_g1_i17_1_81_1527_RC_mouse2_heart_single_cell_M14_plate1_exp2_CATGGTAG+ACGCGATT	100	700771	700771	gnl|BL_ORD_ID|6 Tb427VSG-8 : GB Accession AY935574 : 1401nt : Complete : contig90003.	96.6805	99.7859	1401	1446	Cluster 88	1	Cluster 88
M1_mouse2_heart	heart	Mouse 2	TRINITY_DN3_c0_g1_i11_1_89_1535_RC_mouse2_heart_single_cell_M1_plate1_exp2_TATCCGTC+ACGCGATT	100	700771	700771	gnl|BL_ORD_ID|6 Tb427VSG-8 : GB Accession AY935574 : 1401nt : Complete : contig90003.	96.7497	99.8572	1401	1446	Cluster 88	1	Cluster 88
M2_mouse2_heart	heart	Mouse 2	TRINITY_DN0_c0_g1_i5_1_121_1522_mouse2_heart_single_cell_M2_plate1_exp2_TTCTTCCG+ACGCGATT	100	723589	723589	gnl|BL_ORD_ID|6 Tb427VSG-8 : GB Accession AY935574 : 1401nt : Complete : contig90003.	100	100	1401	1401	Cluster 88	1	Cluster 88
M3_mouse2_heart	heart	Mouse 2	TRINITY_DN0_c0_g1_i2_1_220_1720_mouse2_heart_single_cell_M3_plate1_exp2_TTCCAAGC+ACGCGATT	100	675219	675219	gnl|BL_ORD_ID|3853 Tbb1125VSG-1724 : N-terminus partial incomplete : 1197nt : contig Illumina-4510	78.8667	98.9958	1195	1500	Cluster 66	1	Cluster 66
M6_mouse2_heart	heart	Mouse 2	TRINITY_DN1_c0_g1_i5_1_173_1565_RC_mouse2_heart_single_cell_M6_plate1_exp2_TTAGGCCT+ACGCGATT	100	728332	728332	gnl|BL_ORD_ID|2783 Tbb1125VSG-224 : Complete : 1518nt : contig PacBio-2411	78.8793	72.332	1518	1392	Cluster 118	1	Cluster 118
N12_mouse2_heart	heart	Mouse 2	TRINITY_DN0_c0_g1_i6_1_104_1616_mouse2_heart_single_cell_N12_plate1_exp2_CGGTATGA+AGACGTTG	100	669792	669792	gnl|BL_ORD_ID|2787 Tbb1125VSG-228 : Complete : 1515nt : contig Illumina-3226	93.5185	93.3333	1515	1512	Cluster 57	1	Cluster 57
N13_mouse2_heart	heart	Mouse 2	TRINITY_DN0_c0_g1_i3_1_160_1579_RC_mouse2_heart_single_cell_N13_plate1_exp2_CGATCCTA+AGACGTTG	100	714286	714286	gnl|BL_ORD_ID|2955 Tbb1125VSG-398 : Complete : 1422nt : contig Illumina-6133	96.4764	96.2729	1422	1419	Cluster 102	1	Cluster 102
N16_mouse2_heart	heart	Mouse 2	TRINITY_DN0_c0_g1_i4_1_421_1870_mouse2_heart_single_cell_N16_plate1_exp2_CAGCAACT+AGACGTTG	100	699301	699301	gnl|BL_ORD_ID|252 Tb427VSG-531 : GB Accession KC613658 : 1479nt : Complete : contig90024.	5.17598	5.07099	1479	1449	Cluster 86	1	Cluster 86
N1_mouse2_heart	heart	Mouse 2	TRINITY_DN53_c0_g1_i1_1_128_1562_RC_mouse2_heart_single_cell_N1_plate1_exp2_TATCCGTC+AGACGTTG	9.37367	58884.3	628189	gnl|BL_ORD_ID|4919 Tbb1125VSG-4193 : N-terminus partial : 1434nt : contig PacBio-2985	100	100	1434	1434	Cluster 58	2	Cluster 88
N1_mouse2_heart	heart	Mouse 2	TRINITY_DN3_c0_g1_i2_1_80_1481_RC_mouse2_heart_single_cell_N1_plate1_exp2_TATCCGTC+AGACGTTG	90.6263	569304	628189	gnl|BL_ORD_ID|6 Tb427VSG-8 : GB Accession AY935574 : 1401nt : Complete : contig90003.	100	100	1401	1401	Cluster 88	2	Cluster 88
N2_mouse2_heart	heart	Mouse 2	TRINITY_DN0_c0_g1_i1_1_112_1714_RC_mouse2_heart_single_cell_N2_plate1_exp2_TTCTTCCG+AGACGTTG	100	631712	631712	gnl|BL_ORD_ID|2676 Tbb1125VSG-123 : Complete : 1602nt : contig Illumina-984	99.7503	99.7503	1602	1602	Cluster 10	1	Cluster 10
N3_mouse2_heart	heart	Mouse 2	TRINITY_DN0_c0_g1_i4_1_146_1595_RC_mouse2_heart_single_cell_N3_plate1_exp2_TTCCAAGC+AGACGTTG	100	699301	699301	gnl|BL_ORD_ID|2595 Tbb1125VSG-22 : Complete : 1449nt : MC : contig Illumina-298	100	100	1449	1449	Cluster 87	1	Cluster 87
O10_mouse2_heart	heart	Mouse 2	TRINITY_DN0_c0_g1_i3_1_36_1166_mouse2_heart_single_cell_O10_plate1_exp2_CCACTGTT+AACGCACA	100	900090	900090	gnl|BL_ORD_ID|2613 Tbb1125VSG-41 : Complete : 1473nt : MC : contig Illumina-297	97.2566	74.6096	1473	1130	Cluster 62	1	Cluster 62
O15_mouse2_heart	heart	Mouse 2	TRINITY_DN23_c0_g1_i3_1_79_1621_RC_mouse2_heart_single_cell_O15_plate1_exp2_CACACCTT+AACGCACA	100	656599	656599	gnl|BL_ORD_ID|2772 Tbb1125VSG-211 : Complete : 1527nt : contig PacBio-410	99.0272	100	1527	1542	Cluster 12	1	Cluster 12
O16_mouse2_heart	heart	Mouse 2	TRINITY_DN1_c0_g1_i1_1_117_1061_mouse2_heart_single_cell_O16_plate1_exp2_CAGCAACT+AACGCACA	100	1.08108e+06	1.08108e+06	gnl|BL_ORD_ID|6 Tb427VSG-8 : GB Accession AY935574 : 1401nt : Complete : contig90003.	100	67.3804	1401	944	Cluster 88	1	Cluster 88
O18_mouse2_heart	heart	Mouse 2	TRINITY_DN0_c0_g1_i1_1_1_920_RC_mouse2_heart_single_cell_O18_plate1_exp2_GCAAGAAC+AACGCACA	100	1111111	1111111	gnl|BL_ORD_ID|6 Tb427VSG-8 : GB Accession AY935574 : 1401nt : Complete : contig90003.	99.8912	65.5246	1401	919	Cluster 88	1	Cluster 88
O1_mouse2_heart	heart	Mouse 2	TRINITY_DN0_c0_g1_i1_1_97_1546_RC_mouse2_heart_single_cell_O1_plate1_exp2_TATCCGTC+AACGCACA	100	699301	699301	gnl|BL_ORD_ID|2595 Tbb1125VSG-22 : Complete : 1449nt : MC : contig Illumina-298	99.931	99.931	1449	1449	Cluster 87	1	Cluster 87
O21_mouse2_heart	heart	Mouse 2	TRINITY_DN0_c0_g1_i1_1_121_1522_mouse2_heart_single_cell_O21_plate1_exp2_GATAGGAG+AACGCACA	100	723589	723589	gnl|BL_ORD_ID|6 Tb427VSG-8 : GB Accession AY935574 : 1401nt : Complete : contig90003.	99.9286	99.9286	1401	1401	Cluster 88	1	Cluster 88
O23_mouse2_heart	heart	Mouse 2	TRINITY_DN0_c0_g1_i3_1_147_1548_mouse2_heart_single_cell_O23_plate1_exp2_ACGAGTCT+AACGCACA	100	723589	723589	gnl|BL_ORD_ID|6 Tb427VSG-8 : GB Accession AY935574 : 1401nt : Complete : contig90003.	99.9286	99.9286	1401	1401	Cluster 88	1	Cluster 88
O2_mouse2_heart	heart	Mouse 2	TRINITY_DN63_c0_g1_i2_1_78_1620_RC_mouse2_heart_single_cell_O2_plate1_exp2_TTCTTCCG+AACGCACA	100	656599	656599	gnl|BL_ORD_ID|2772 Tbb1125VSG-211 : Complete : 1527nt : contig PacBio-410	99.0272	100	1527	1542	Cluster 12	1	Cluster 12
O3_mouse2_heart	heart	Mouse 2	TRINITY_DN0_c0_g1_i1_1_91_1492_RC_mouse2_heart_single_cell_O3_plate1_exp2_TTCCAAGC+AACGCACA	100	723589	723589	gnl|BL_ORD_ID|6 Tb427VSG-8 : GB Accession AY935574 : 1401nt : Complete : contig90003.	100	100	1401	1401	Cluster 88	1	Cluster 88
O4_mouse2_heart	heart	Mouse 2	TRINITY_DN0_c0_g1_i1_1_62_1392_mouse2_heart_single_cell_O4_plate1_exp2_TTGTCTCC+AACGCACA	100	762776	762776	gnl|BL_ORD_ID|2611 Tbb1125VSG-39 : Complete : 1491nt : MC : contig PacBio-677	99.9248	89.1348	1491	1330	Cluster 14	1	Cluster 14
O5_mouse2_heart	heart	Mouse 2	TRINITY_DN0_c0_g1_i3_1_147_1548_mouse2_heart_single_cell_O5_plate1_exp2_TTGGTCTG+AACGCACA	100	723589	723589	gnl|BL_ORD_ID|6 Tb427VSG-8 : GB Accession AY935574 : 1401nt : Complete : contig90003.	99.9286	99.9286	1401	1401	Cluster 88	1	Cluster 88
O6_mouse2_heart	heart	Mouse 2	TRINITY_DN3_c0_g1_i4_2_168_1617_RC_mouse2_heart_single_cell_O6_plate1_exp2_TTAGGCCT+AACGCACA	100	699301	699301	gnl|BL_ORD_ID|252 Tb427VSG-531 : GB Accession KC613658 : 1479nt : Complete : contig90024.	5.17598	5.07099	1479	1449	Cluster 86	1	Cluster 86
O7_mouse2_heart	heart	Mouse 2	TRINITY_DN4_c0_g1_i1_1_101_1502_RC_mouse2_heart_single_cell_O7_plate1_exp2_TAGAGTGC+AACGCACA	100	723589	723589	gnl|BL_ORD_ID|6 Tb427VSG-8 : GB Accession AY935574 : 1401nt : Complete : contig90003.	99.9286	99.9286	1401	1401	Cluster 88	1	Cluster 88
O9_mouse2_heart	heart	Mouse 2	TRINITY_DN1_c0_g1_i4_1_0_1127_RC_mouse2_heart_single_cell_O9_plate1_exp2_CCTGCTAA+AACGCACA	100	902527	902527	gnl|BL_ORD_ID|2595 Tbb1125VSG-22 : Complete : 1449nt : MC : contig Illumina-298	100	77.7778	1449	1127	Cluster 87	1	Cluster 87
P17_mouse2_heart	heart	Mouse 2	TRINITY_DN0_c0_g1_i1_1_46_1085_mouse2_heart_single_cell_P17_plate1_exp2_CAACCAGT+AAGTCCTC	100	980392	980392	gnl|BL_ORD_ID|2595 Tbb1125VSG-22 : Complete : 1449nt : MC : contig Illumina-298	100	71.7046	1449	1039	Cluster 87	1	Cluster 87
P21_mouse2_heart	heart	Mouse 2	TRINITY_DN0_c0_g1_i1_1_216_1722_mouse2_heart_single_cell_P21_plate1_exp2_GATAGGAG+AAGTCCTC	100	672495	672495	gnl|BL_ORD_ID|2594 Tbb1125VSG-21 : Complete : 1452nt : MC : contig Illumina-660	96.2151	99.7934	1452	1506	Cluster 61	1	Cluster 61
P22_mouse2_heart	heart	Mouse 2	TRINITY_DN0_c0_g1_i3_1_70_1672_mouse2_heart_single_cell_P22_plate1_exp2_ACTGAGAG+AAGTCCTC	100	631712	631712	gnl|BL_ORD_ID|2676 Tbb1125VSG-123 : Complete : 1602nt : contig Illumina-984	99.6879	99.6879	1602	1602	Cluster 10	1	Cluster 10
P24_mouse2_heart	heart	Mouse 2	TRINITY_DN4_c0_g1_i1_1_86_1319_RC_mouse2_heart_single_cell_P24_plate1_exp2_AACAGCGA+AAGTCCTC	100	823723	823723	gnl|BL_ORD_ID|4746 Tbb1125VSG-4018 : Complete : 1698nt : contig PacBio-2390	99.0268	71.9081	1698	1233	Cluster 169	1	Cluster 169
P2_mouse2_heart	heart	Mouse 2	TRINITY_DN0_c0_g1_i1_1_86_1628_RC_mouse2_heart_single_cell_P2_plate1_exp2_TTCTTCCG+AAGTCCTC	100	656599	656599	gnl|BL_ORD_ID|2772 Tbb1125VSG-211 : Complete : 1527nt : contig PacBio-410	99.0272	100	1527	1542	Cluster 12	1	Cluster 12
P3_mouse2_heart	heart	Mouse 2	TRINITY_DN0_c0_g1_i1_1_215_1574_RC_mouse2_heart_single_cell_P3_plate1_exp2_TTCCAAGC+AAGTCCTC	100	746269	746269	gnl|BL_ORD_ID|2772 Tbb1125VSG-211 : Complete : 1527nt : contig PacBio-410	98.7491	87.8847	1527	1359	Cluster 12	1	Cluster 12
P5_mouse2_heart	heart	Mouse 2	TRINITY_DN0_c0_g1_i2_1_2_1308_RC_mouse2_heart_single_cell_P5_plate1_exp2_TTGGTCTG+AAGTCCTC	100	777001	777001	gnl|BL_ORD_ID|2909 Tbb1125VSG-353 : Complete : 1461nt : contig Illumina-7825	100	89.3908	1461	1306	Cluster 32	1	Cluster 32
P6_mouse2_heart	heart	Mouse 2	TRINITY_DN0_c0_g2_i1_1_593_2042_mouse2_heart_single_cell_P6_plate1_exp2_TTAGGCCT+AAGTCCTC	100	699301	699301	gnl|BL_ORD_ID|2595 Tbb1125VSG-22 : Complete : 1449nt : MC : contig Illumina-298	100	100	1449	1449	Cluster 87	1	Cluster 87
A24_mouse2_lung	lung	Mouse 2	TRINITY_DN0_c0_g1_i4_1_2_1123_RC_mouse2_lung_single_cell_A24_plate1_exp2_AACAGCGA+TATCCGTC	100	907441	907441	gnl|BL_ORD_ID|2640 Tbb1125VSG-72 : Complete : 1521nt : MC : contig Illumina-7600	99.7324	73.5043	1521	1121	Cluster 50	1	Cluster 50
C13_mouse2_lung	lung	Mouse 2	TRINITY_DN10_c0_g1_i1_1_119_1520_RC_mouse2_lung_single_cell_C13_plate1_exp2_CGATCCTA+CCTAGACT	100	723589	723589	gnl|BL_ORD_ID|6 Tb427VSG-8 : GB Accession AY935574 : 1401nt : Complete : contig90003.	100	100	1401	1401	Cluster 88	1	Cluster 88
C14_mouse2_lung	lung	Mouse 2	TRINITY_DN6_c0_g1_i1_1_1_967_mouse2_lung_single_cell_C14_plate1_exp2_CATGGTAG+CCTAGACT	100	1.05597e+06	1.05597e+06	gnl|BL_ORD_ID|2591 Tbb1125VSG-16 : Complete : 1461nt : MC : contig Illumina-328	100	66.1191	1461	966	Cluster 41	1	Cluster 41
C15_mouse2_lung	lung	Mouse 2	TRINITY_DN0_c0_g1_i3_1_110_1511_RC_mouse2_lung_single_cell_C15_plate1_exp2_CACACCTT+CCTAGACT	100	723589	723589	gnl|BL_ORD_ID|6 Tb427VSG-8 : GB Accession AY935574 : 1401nt : Complete : contig90003.	100	100	1401	1401	Cluster 88	1	Cluster 88
C16_mouse2_lung	lung	Mouse 2	TRINITY_DN12_c0_g1_i1_1_101_1622_mouse2_lung_single_cell_C16_plate1_exp2_CAGCAACT+CCTAGACT	94.0519	4.37292e+06	4.64948e+06	gnl|BL_ORD_ID|2640 Tbb1125VSG-72 : Complete : 1521nt : MC : contig Illumina-7600	100	100	1521	1521	Cluster 50	2	Cluster 50
C16_mouse2_lung	lung	Mouse 2	TRINITY_DN12_c0_g1_i4_1_10_1381_mouse2_lung_single_cell_C16_plate1_exp2_CAGCAACT+CCTAGACT	5.9481	276556	4.64948e+06	gnl|BL_ORD_ID|2640 Tbb1125VSG-72 : Complete : 1521nt : MC : contig Illumina-7600	94.6025	85.2728	1521	1371	Cluster 132	2	Cluster 50
C17_mouse2_lung	lung	Mouse 2	TRINITY_DN1_c0_g1_i4_1_80_1622_RC_mouse2_lung_single_cell_C17_plate1_exp2_CAACCAGT+CCTAGACT	100	656599	656599	gnl|BL_ORD_ID|2772 Tbb1125VSG-211 : Complete : 1527nt : contig PacBio-410	99.0272	100	1527	1542	Cluster 12	1	Cluster 12
C19_mouse2_lung	lung	Mouse 2	TRINITY_DN1_c0_g1_i5_1_119_1520_mouse2_lung_single_cell_C19_plate1_exp2_GGCATAAG+CCTAGACT	100	723589	723589	gnl|BL_ORD_ID|6 Tb427VSG-8 : GB Accession AY935574 : 1401nt : Complete : contig90003.	100	100	1401	1401	Cluster 88	1	Cluster 88
C20_mouse2_lung	lung	Mouse 2	TRINITY_DN0_c0_g1_i1_1_293_1874_mouse2_lung_single_cell_C20_plate1_exp2_GGAGTATC+CCTAGACT	100	640205	640205	gnl|BL_ORD_ID|2639 Tbb1125VSG-71 : Complete : 1527nt : MC : contig Illumina-5072	96.5212	99.9345	1527	1581	Cluster 6	1	Cluster 6
C21_mouse2_lung	lung	Mouse 2	TRINITY_DN10_c0_g1_i5_1_105_1680_RC_mouse2_lung_single_cell_C21_plate1_exp2_GATAGGAG+CCTAGACT	100	642673	642673	gnl|BL_ORD_ID|2607 Tbb1125VSG-34 : Complete : 1575nt : MC : contig Illumina-822	100	100	1575	1575	Cluster 27	1	Cluster 27
C22_mouse2_lung	lung	Mouse 2	TRINITY_DN12_c0_g1_i4_1_80_1550_RC_mouse2_lung_single_cell_C22_plate1_exp2_ACTGAGAG+CCTAGACT	100	689180	689180	gnl|BL_ORD_ID|2885 Tbb1125VSG-322 : Complete : 1470nt : contig PacBio-2410	99.2517	99.2517	1470	1470	Cluster 47	1	Cluster 47
D13_mouse2_lung	lung	Mouse 2	TRINITY_DN13_c0_g1_i1_1_71_1493_RC_mouse2_lung_single_cell_D13_plate1_exp2_CGATCCTA+TTCTCGTG	100	712758	712758	gnl|BL_ORD_ID|2955 Tbb1125VSG-398 : Complete : 1422nt : contig Illumina-6133	97.3277	97.3277	1422	1422	Cluster 102	1	Cluster 102
D14_mouse2_lung	lung	Mouse 2	TRINITY_DN0_c0_g1_i4_1_77_1361_mouse2_lung_single_cell_D14_plate1_exp2_CATGGTAG+TTCTCGTG	9.20458	374455	4.06814e+06	gnl|BL_ORD_ID|2595 Tbb1125VSG-22 : Complete : 1449nt : MC : contig Illumina-298	83.4891	73.9821	1449	1284	Cluster 154	2	Cluster 87
D14_mouse2_lung	lung	Mouse 2	TRINITY_DN0_c0_g1_i2_1_77_1526_mouse2_lung_single_cell_D14_plate1_exp2_CATGGTAG+TTCTCGTG	90.7954	3.69369e+06	4.06814e+06	gnl|BL_ORD_ID|2595 Tbb1125VSG-22 : Complete : 1449nt : MC : contig Illumina-298	99.7239	99.7239	1449	1449	Cluster 87	2	Cluster 87
D15_mouse2_lung	lung	Mouse 2	TRINITY_DN38_c0_g1_i1_1_101_1199_RC_mouse2_lung_single_cell_D15_plate1_exp2_CACACCTT+TTCTCGTG	100	926784	926784	gnl|BL_ORD_ID|2676 Tbb1125VSG-123 : Complete : 1602nt : contig Illumina-984	99.7268	68.3521	1602	1098	Cluster 10	1	Cluster 10
D17_mouse2_lung	lung	Mouse 2	TRINITY_DN7_c0_g1_i4_1_49_1480_mouse2_lung_single_cell_D17_plate1_exp2_CAACCAGT+TTCTCGTG	100	708215	708215	gnl|BL_ORD_ID|2630 Tbb1125VSG-60 : Complete : 1434nt : MC : contig Illumina-12	99.0217	98.8145	1434	1431	Cluster 25	1	Cluster 25
D18_mouse2_lung	lung	Mouse 2	TRINITY_DN0_c0_g1_i1_1_277_1678_mouse2_lung_single_cell_D18_plate1_exp2_GCAAGAAC+TTCTCGTG	100	723589	723589	gnl|BL_ORD_ID|6 Tb427VSG-8 : GB Accession AY935574 : 1401nt : Complete : contig90003.	100	100	1401	1401	Cluster 88	1	Cluster 88
D19_mouse2_lung	lung	Mouse 2	TRINITY_DN0_c0_g1_i4_1_2_1287_RC_mouse2_lung_single_cell_D19_plate1_exp2_GGCATAAG+TTCTCGTG	100	789889	789889	gnl|BL_ORD_ID|6 Tb427VSG-8 : GB Accession AY935574 : 1401nt : Complete : contig90003.	96.965	88.9365	1401	1285	Cluster 146	1	Cluster 146
D20_mouse2_lung	lung	Mouse 2	TRINITY_DN4_c0_g1_i1_1_57_1524_mouse2_lung_single_cell_D20_plate1_exp2_GGAGTATC+TTCTCGTG	100	690608	690608	gnl|BL_ORD_ID|2640 Tbb1125VSG-72 : Complete : 1521nt : MC : contig Illumina-7600	99.6592	96.121	1521	1467	Cluster 50	1	Cluster 50
D21_mouse2_lung	lung	Mouse 2	TRINITY_DN6_c0_g1_i3_1_80_1505_RC_mouse2_lung_single_cell_D21_plate1_exp2_GATAGGAG+TTCTCGTG	100	711237	711237	gnl|BL_ORD_ID|2588 Tbb1125VSG-8 : Complete : 1497nt : MC : contig Illumina-126	100	95.1904	1497	1425	Cluster 101	1	Cluster 101
D22_mouse2_lung	lung	Mouse 2	TRINITY_DN0_c0_g1_i1_1_120_1383_mouse2_lung_single_cell_D22_plate1_exp2_ACTGAGAG+TTCTCGTG	100	805802	805802	gnl|BL_ORD_ID|6 Tb427VSG-8 : GB Accession AY935574 : 1401nt : Complete : contig90003.	98.8915	89.1506	1401	1263	Cluster 146	1	Cluster 146
E12_mouse2_lung	lung	Mouse 2	TRINITY_DN0_c0_g1_i5_1_39_966_mouse2_lung_single_cell_E12_plate1_exp2_CGGTATGA+TTCACTGC	100	1.10132e+06	1.10132e+06	gnl|BL_ORD_ID|2885 Tbb1125VSG-322 : Complete : 1470nt : contig PacBio-2410	92.6645	58.4354	1470	927	Cluster 228	1	Cluster 228
E24_mouse2_lung	lung	Mouse 2	TRINITY_DN1_c0_g1_i4_1_2_1204_RC_mouse2_lung_single_cell_E24_plate1_exp2_AACAGCGA+TTCACTGC	100	845308	845308	gnl|BL_ORD_ID|3 Tb427VSG-4 : GB Accession V01387 : 1581nt : Complete : contig90001.	98.0865	74.5731	1581	1202	Cluster 8	1	Cluster 8
E8_mouse2_lung	lung	Mouse 2	TRINITY_DN0_c0_g1_i1_1_0_1297_RC_mouse2_lung_single_cell_E8_plate1_exp2_CTGTTGGA+TTCACTGC	100	782473	782473	gnl|BL_ORD_ID|6 Tb427VSG-8 : GB Accession AY935574 : 1401nt : Complete : contig90003.	100	92.5767	1401	1297	Cluster 88	1	Cluster 88
F12_mouse2_lung	lung	Mouse 2	TRINITY_DN1_c0_g1_i1_1_78_1362_mouse2_lung_single_cell_F12_plate1_exp2_CGGTATGA+TTGGAGGA	100	790514	790514	gnl|BL_ORD_ID|2640 Tbb1125VSG-72 : Complete : 1521nt : MC : contig Illumina-7600	100	84.4181	1521	1284	Cluster 50	1	Cluster 50
F7_mouse2_lung	lung	Mouse 2	TRINITY_DN0_c0_g1_i4_1_64_1576_mouse2_lung_single_cell_F7_plate1_exp2_TAGAGTGC+TTGGAGGA	100	669792	669792	gnl|BL_ORD_ID|4919 Tbb1125VSG-4193 : N-terminus partial : 1434nt : contig PacBio-2985	94.709	99.8605	1434	1512	Cluster 58	1	Cluster 58
G10_mouse2_lung	lung	Mouse 2	TRINITY_DN4_c0_g1_i1_1_78_1350_mouse2_lung_single_cell_G10_plate1_exp2_CCACTGTT+TCTCAGCA	100	798085	798085	gnl|BL_ORD_ID|2640 Tbb1125VSG-72 : Complete : 1521nt : MC : contig Illumina-7600	99.7642	83.432	1521	1272	Cluster 50	1	Cluster 50
G11_mouse2_lung	lung	Mouse 2	TRINITY_DN0_c0_g1_i11_1_155_1256_RC_mouse2_lung_single_cell_G11_plate1_exp2_CGTCAAGA+TCTCAGCA	100	924214	924214	gnl|BL_ORD_ID|6 Tb427VSG-8 : GB Accession AY935574 : 1401nt : Complete : contig90003.	100	78.5867	1401	1101	Cluster 88	1	Cluster 88
G12_mouse2_lung	lung	Mouse 2	TRINITY_DN0_c0_g1_i2_1_119_1520_mouse2_lung_single_cell_G12_plate1_exp2_CGGTATGA+TCTCAGCA	100	723589	723589	gnl|BL_ORD_ID|6 Tb427VSG-8 : GB Accession AY935574 : 1401nt : Complete : contig90003.	99.9286	99.9286	1401	1401	Cluster 88	1	Cluster 88
G13_mouse2_lung	lung	Mouse 2	TRINITY_DN0_c0_g1_i2_1_124_1093_mouse2_lung_single_cell_G13_plate1_exp2_CGATCCTA+TCTCAGCA	100	1.05263e+06	1.05263e+06	gnl|BL_ORD_ID|6 Tb427VSG-8 : GB Accession AY935574 : 1401nt : Complete : contig90003.	100	69.1649	1401	969	Cluster 88	1	Cluster 88
G21_mouse2_lung	lung	Mouse 2	TRINITY_DN4_c0_g1_i4_1_81_1623_RC_mouse2_lung_single_cell_G21_plate1_exp2_GATAGGAG+TCTCAGCA	100	656599	656599	gnl|BL_ORD_ID|2772 Tbb1125VSG-211 : Complete : 1527nt : contig PacBio-410	99.0272	100	1527	1542	Cluster 12	1	Cluster 12
G22_mouse2_lung	lung	Mouse 2	TRINITY_DN5_c0_g1_i2_1_50_1484_mouse2_lung_single_cell_G22_plate1_exp2_ACTGAGAG+TCTCAGCA	100	706714	706714	gnl|BL_ORD_ID|2630 Tbb1125VSG-60 : Complete : 1434nt : MC : contig Illumina-12	99.9303	99.9303	1434	1434	Cluster 25	1	Cluster 25
G23_mouse2_lung	lung	Mouse 2	TRINITY_DN0_c0_g1_i1_1_121_1509_mouse2_lung_single_cell_G23_plate1_exp2_ACGAGTCT+TCTCAGCA	100	730460	730460	gnl|BL_ORD_ID|6 Tb427VSG-8 : GB Accession AY935574 : 1401nt : Complete : contig90003.	100	99.0721	1401	1388	Cluster 88	1	Cluster 88
G6_mouse2_lung	lung	Mouse 2	TRINITY_DN15_c0_g1_i1_1_79_1549_RC_mouse2_lung_single_cell_G6_plate1_exp2_TTAGGCCT+TCTCAGCA	100	689180	689180	gnl|BL_ORD_ID|2885 Tbb1125VSG-322 : Complete : 1470nt : contig PacBio-2410	99.2517	99.2517	1470	1470	Cluster 47	1	Cluster 47
G7_mouse2_lung	lung	Mouse 2	TRINITY_DN0_c0_g1_i4_1_119_1485_mouse2_lung_single_cell_G7_plate1_exp2_TAGAGTGC+TCTCAGCA	100	742390	742390	gnl|BL_ORD_ID|6 Tb427VSG-8 : GB Accession AY935574 : 1401nt : Complete : contig90003.	99.9268	97.4304	1401	1366	Cluster 88	1	Cluster 88
G9_mouse2_lung	lung	Mouse 2	TRINITY_DN1_c0_g1_i1_1_0_1304_RC_mouse2_lung_single_cell_G9_plate1_exp2_CCTGCTAA+TCTCAGCA	100	780031	780031	gnl|BL_ORD_ID|2885 Tbb1125VSG-322 : Complete : 1470nt : contig PacBio-2410	99.6166	88.3673	1470	1304	Cluster 47	1	Cluster 47
H12_mouse2_lung	lung	Mouse 2	TRINITY_DN7_c0_g1_i2_1_80_1592_RC_mouse2_lung_single_cell_H12_plate1_exp2_CGGTATGA+TCGATGTG	100	669792	669792	gnl|BL_ORD_ID|4919 Tbb1125VSG-4193 : N-terminus partial : 1434nt : contig PacBio-2985	94.709	99.8605	1434	1512	Cluster 58	1	Cluster 58
H15_mouse2_lung	lung	Mouse 2	TRINITY_DN6_c0_g1_i4_1_33_1455_mouse2_lung_single_cell_H15_plate1_exp2_CACACCTT+TCGATGTG	8.62397	263554	3.05607e+06	gnl|BL_ORD_ID|2652 Tbb1125VSG-84 : Complete : 1605nt : MC : contig PacBio-1576	94.3741	83.6137	1605	1422	Cluster 103	2	Cluster 16
H15_mouse2_lung	lung	Mouse 2	TRINITY_DN6_c0_g1_i1_1_33_1638_mouse2_lung_single_cell_H15_plate1_exp2_CACACCTT+TCGATGTG	91.376	2.79251e+06	3.05607e+06	gnl|BL_ORD_ID|2652 Tbb1125VSG-84 : Complete : 1605nt : MC : contig PacBio-1576	99.9377	99.9377	1605	1605	Cluster 16	2	Cluster 16
H1_mouse2_lung	lung	Mouse 2	TRINITY_DN0_c0_g1_i2_1_101_1622_mouse2_lung_single_cell_H1_plate1_exp2_TATCCGTC+TCGATGTG	100	665779	665779	gnl|BL_ORD_ID|2640 Tbb1125VSG-72 : Complete : 1521nt : MC : contig Illumina-7600	100	100	1521	1521	Cluster 50	1	Cluster 50
H22_mouse2_lung	lung	Mouse 2	TRINITY_DN1_c0_g1_i3_1_0_1358_RC_mouse2_lung_single_cell_H22_plate1_exp2_ACTGAGAG+TCGATGTG	100	748503	748503	gnl|BL_ORD_ID|3812 Tbb1125VSG-1686 : Complete : 1566nt : contig PacBio-3049	98.5272	85.4406	1566	1358	Cluster 28	1	Cluster 28
H6_mouse2_lung	lung	Mouse 2	TRINITY_DN32_c0_g1_i2_1_129_1521_RC_mouse2_lung_single_cell_H6_plate1_exp2_TTAGGCCT+TCGATGTG	100	728332	728332	gnl|BL_ORD_ID|2625 Tbb1125VSG-54 : Complete : 1392nt : MC : contig Illumina-351	100	100	1392	1392	Cluster 94	1	Cluster 94
H7_mouse2_lung	lung	Mouse 2	TRINITY_DN2_c0_g1_i1_1_126_1154_mouse2_lung_single_cell_H7_plate1_exp2_TAGAGTGC+TCGATGTG	100	991080	991080	gnl|BL_ORD_ID|6 Tb427VSG-8 : GB Accession AY935574 : 1401nt : Complete : contig90003.	100	73.3762	1401	1028	Cluster 88	1	Cluster 88
I13_mouse2_lung	lung	Mouse 2	TRINITY_DN6_c0_g1_i3_1_126_1527_mouse2_lung_single_cell_I13_plate1_exp2_CGATCCTA+CTGTTGGA	100	723589	723589	gnl|BL_ORD_ID|6 Tb427VSG-8 : GB Accession AY935574 : 1401nt : Complete : contig90003.	100	100	1401	1401	Cluster 88	1	Cluster 88
I15_mouse2_lung	lung	Mouse 2	TRINITY_DN1_c0_g1_i2_1_121_1513_RC_mouse2_lung_single_cell_I15_plate1_exp2_CACACCTT+CTGTTGGA	100	728332	728332	gnl|BL_ORD_ID|2625 Tbb1125VSG-54 : Complete : 1392nt : MC : contig Illumina-351	100	100	1392	1392	Cluster 94	1	Cluster 94
I16_mouse2_lung	lung	Mouse 2	TRINITY_DN0_c0_g1_i4_1_158_1559_RC_mouse2_lung_single_cell_I16_plate1_exp2_CAGCAACT+CTGTTGGA	100	723589	723589	gnl|BL_ORD_ID|6 Tb427VSG-8 : GB Accession AY935574 : 1401nt : Complete : contig90003.	100	100	1401	1401	Cluster 88	1	Cluster 88
I17_mouse2_lung	lung	Mouse 2	TRINITY_DN3_c0_g1_i5_1_51_1485_mouse2_lung_single_cell_I17_plate1_exp2_CAACCAGT+CTGTTGGA	100	706714	706714	gnl|BL_ORD_ID|2630 Tbb1125VSG-60 : Complete : 1434nt : MC : contig Illumina-12	100	100	1434	1434	Cluster 25	1	Cluster 25
I18_mouse2_lung	lung	Mouse 2	TRINITY_DN0_c0_g1_i4_1_1_1447_RC_mouse2_lung_single_cell_I18_plate1_exp2_GCAAGAAC+CTGTTGGA	100	700771	700771	gnl|BL_ORD_ID|6 Tb427VSG-8 : GB Accession AY935574 : 1401nt : Complete : contig90003.	96.7497	99.8572	1401	1446	Cluster 88	1	Cluster 88
I19_mouse2_lung	lung	Mouse 2	TRINITY_DN1_c0_g1_i1_1_104_1604_RC_mouse2_lung_single_cell_I19_plate1_exp2_GGCATAAG+CTGTTGGA	100	675219	675219	gnl|BL_ORD_ID|3853 Tbb1125VSG-1724 : N-terminus partial incomplete : 1197nt : contig Illumina-4510	79.5333	99.8326	1195	1500	Cluster 66	1	Cluster 66
I20_mouse2_lung	lung	Mouse 2	TRINITY_DN0_c0_g1_i1_1_70_1540_mouse2_lung_single_cell_I20_plate1_exp2_GGAGTATC+CTGTTGGA	100	689180	689180	gnl|BL_ORD_ID|2885 Tbb1125VSG-322 : Complete : 1470nt : contig PacBio-2410	99.2517	99.2517	1470	1470	Cluster 47	1	Cluster 47
I21_mouse2_lung	lung	Mouse 2	TRINITY_DN0_c0_g1_i1_1_103_1504_RC_mouse2_lung_single_cell_I21_plate1_exp2_GATAGGAG+CTGTTGGA	100	723589	723589	gnl|BL_ORD_ID|6 Tb427VSG-8 : GB Accession AY935574 : 1401nt : Complete : contig90003.	100	100	1401	1401	Cluster 88	1	Cluster 88
I22_mouse2_lung	lung	Mouse 2	TRINITY_DN21_c0_g1_i4_1_163_1684_RC_mouse2_lung_single_cell_I22_plate1_exp2_ACTGAGAG+CTGTTGGA	100	665779	665779	gnl|BL_ORD_ID|2640 Tbb1125VSG-72 : Complete : 1521nt : MC : contig Illumina-7600	100	100	1521	1521	Cluster 50	1	Cluster 50
I23_mouse2_lung	lung	Mouse 2	TRINITY_DN38_c0_g1_i4_1_121_1522_mouse2_lung_single_cell_I23_plate1_exp2_ACGAGTCT+CTGTTGGA	100	723589	723589	gnl|BL_ORD_ID|6 Tb427VSG-8 : GB Accession AY935574 : 1401nt : Complete : contig90003.	100	100	1401	1401	Cluster 88	1	Cluster 88
I24_mouse2_lung	lung	Mouse 2	TRINITY_DN30_c0_g1_i2_1_124_1525_mouse2_lung_single_cell_I24_plate1_exp2_AACAGCGA+CTGTTGGA	86.1249	664771	771868	gnl|BL_ORD_ID|6 Tb427VSG-8 : GB Accession AY935574 : 1401nt : Complete : contig90003.	100	100	1401	1401	Cluster 88	2	Cluster 88
I24_mouse2_lung	lung	Mouse 2	TRINITY_DN10_c0_g1_i1_1_2_780_RC_mouse2_lung_single_cell_I24_plate1_exp2_AACAGCGA+CTGTTGGA	13.8751	107098	771868	gnl|BL_ORD_ID|4919 Tbb1125VSG-4193 : N-terminus partial : 1434nt : contig PacBio-2985	100	54.2538	1434	778	Cluster 51	2	Cluster 88
J15_mouse2_lung	lung	Mouse 2	TRINITY_DN2_c0_g1_i1_1_446_1021_mouse2_lung_single_cell_J15_plate1_exp2_CACACCTT+CCTCGTTA	100	1.79856e+06	1.79856e+06	gnl|BL_ORD_ID|2676 Tbb1125VSG-123 : Complete : 1602nt : contig Illumina-984	100	35.8926	1602	575	Cluster 10	1	Cluster 10
J17_mouse2_lung	lung	Mouse 2	TRINITY_DN0_c0_g1_i6_1_67_1537_RC_mouse2_lung_single_cell_J17_plate1_exp2_CAACCAGT+CCTCGTTA	100	689180	689180	gnl|BL_ORD_ID|2885 Tbb1125VSG-322 : Complete : 1470nt : contig PacBio-2410	99.2517	99.2517	1470	1470	Cluster 47	1	Cluster 47
J18_mouse2_lung	lung	Mouse 2	TRINITY_DN2_c0_g1_i4_1_96_1701_mouse2_lung_single_cell_J18_plate1_exp2_GCAAGAAC+CCTCGTTA	100	630517	630517	gnl|BL_ORD_ID|2675 Tbb1125VSG-122 : Complete : 1605nt : contig Illumina-7962	99.2523	99.2523	1605	1605	Cluster 5	1	Cluster 5
J19_mouse2_lung	lung	Mouse 2	TRINITY_DN0_c0_g1_i7_1_111_1632_RC_mouse2_lung_single_cell_J19_plate1_exp2_GGCATAAG+CCTCGTTA	100	665779	665779	gnl|BL_ORD_ID|2640 Tbb1125VSG-72 : Complete : 1521nt : MC : contig Illumina-7600	100	100	1521	1521	Cluster 50	1	Cluster 50
J20_mouse2_lung	lung	Mouse 2	TRINITY_DN32_c0_g1_i1_1_78_1599_mouse2_lung_single_cell_J20_plate1_exp2_GGAGTATC+CCTCGTTA	100	665779	665779	gnl|BL_ORD_ID|2640 Tbb1125VSG-72 : Complete : 1521nt : MC : contig Illumina-7600	100	100	1521	1521	Cluster 50	1	Cluster 50
J23_mouse2_lung	lung	Mouse 2	TRINITY_DN0_c0_g1_i3_1_82_1567_RC_mouse2_lung_single_cell_J23_plate1_exp2_ACGAGTCT+CCTCGTTA	100	682128	682128	gnl|BL_ORD_ID|5180 Tbb1125VSG-4744 : Complete : 1485nt : contig PacBio-2602	100	100	1485	1485	Cluster 72	1	Cluster 72
J24_mouse2_lung	lung	Mouse 2	TRINITY_DN12_c0_g1_i4_1_139_1609_RC_mouse2_lung_single_cell_J24_plate1_exp2_AACAGCGA+CCTCGTTA	100	689180	689180	gnl|BL_ORD_ID|2885 Tbb1125VSG-322 : Complete : 1470nt : contig PacBio-2410	99.2517	99.2517	1470	1470	Cluster 47	1	Cluster 47
L15_mouse2_lung	lung	Mouse 2	TRINITY_DN0_c0_g1_i1_1_0_974_RC_mouse2_lung_single_cell_L15_plate1_exp2_CACACCTT+CCAACTCT	100	1.04712e+06	1.04712e+06	gnl|BL_ORD_ID|6 Tb427VSG-8 : GB Accession AY935574 : 1401nt : Complete : contig90003.	100	69.5218	1401	974	Cluster 88	1	Cluster 88
L17_mouse2_lung	lung	Mouse 2	TRINITY_DN1_c0_g1_i1_1_126_1527_mouse2_lung_single_cell_L17_plate1_exp2_CAACCAGT+CCAACTCT	100	723589	723589	gnl|BL_ORD_ID|6 Tb427VSG-8 : GB Accession AY935574 : 1401nt : Complete : contig90003.	100	100	1401	1401	Cluster 88	1	Cluster 88
M13_mouse2_lung	lung	Mouse 2	TRINITY_DN0_c0_g1_i1_1_99_1338_mouse2_lung_single_cell_M13_plate1_exp2_CGATCCTA+CGTCAAGA	100	819672	819672	gnl|BL_ORD_ID|2595 Tbb1125VSG-22 : Complete : 1449nt : MC : contig Illumina-298	100	85.5072	1449	1239	Cluster 87	1	Cluster 87
M14_mouse2_lung	lung	Mouse 2	TRINITY_DN0_c0_g1_i1_1_0_1244_RC_mouse2_lung_single_cell_M14_plate1_exp2_CATGGTAG+CGTCAAGA	100	816326	816326	gnl|BL_ORD_ID|2631 Tbb1125VSG-62 : Complete : 1551nt : MC : contig Illumina-274	99.8392	80.0774	1551	1244	Cluster 26	1	Cluster 26
M15_mouse2_lung	lung	Mouse 2	TRINITY_DN1_c0_g1_i2_1_103_1072_mouse2_lung_single_cell_M15_plate1_exp2_CACACCTT+CGTCAAGA	100	1.05263e+06	1.05263e+06	gnl|BL_ORD_ID|6 Tb427VSG-8 : GB Accession AY935574 : 1401nt : Complete : contig90003.	100	69.1649	1401	969	Cluster 88	1	Cluster 88
M16_mouse2_lung	lung	Mouse 2	TRINITY_DN4_c0_g1_i2_1_50_1571_RC_mouse2_lung_single_cell_M16_plate1_exp2_CAGCAACT+CGTCAAGA	100	665779	665779	gnl|BL_ORD_ID|2640 Tbb1125VSG-72 : Complete : 1521nt : MC : contig Illumina-7600	100	100	1521	1521	Cluster 50	1	Cluster 50
M17_mouse2_lung	lung	Mouse 2	TRINITY_DN13_c0_g1_i4_1_122_1523_mouse2_lung_single_cell_M17_plate1_exp2_CAACCAGT+CGTCAAGA	100	723589	723589	gnl|BL_ORD_ID|6 Tb427VSG-8 : GB Accession AY935574 : 1401nt : Complete : contig90003.	100	100	1401	1401	Cluster 88	1	Cluster 88
M18_mouse2_lung	lung	Mouse 2	TRINITY_DN11_c0_g1_i1_1_101_1622_mouse2_lung_single_cell_M18_plate1_exp2_GCAAGAAC+CGTCAAGA	100	665779	665779	gnl|BL_ORD_ID|2640 Tbb1125VSG-72 : Complete : 1521nt : MC : contig Illumina-7600	100	100	1521	1521	Cluster 50	1	Cluster 50
M19_mouse2_lung	lung	Mouse 2	TRINITY_DN5_c0_g1_i1_1_184_1585_mouse2_lung_single_cell_M19_plate1_exp2_GGCATAAG+CGTCAAGA	100	723589	723589	gnl|BL_ORD_ID|6 Tb427VSG-8 : GB Accession AY935574 : 1401nt : Complete : contig90003.	100	100	1401	1401	Cluster 88	1	Cluster 88
M20_mouse2_lung	lung	Mouse 2	TRINITY_DN0_c0_g1_i1_1_1742_3272_mouse2_lung_single_cell_M20_plate1_exp2_GGAGTATC+CGTCAAGA	100	661813	661813	gnl|BL_ORD_ID|718 Tb427VSG-1176 : GB Accession KC612683 : 1395nt : N-terminus partial : contig2779.	67.9085	74.4803	1395	1530	Cluster 44	1	Cluster 44
M22_mouse2_lung	lung	Mouse 2	TRINITY_DN6_c0_g1_i2_1_110_1511_RC_mouse2_lung_single_cell_M22_plate1_exp2_ACTGAGAG+CGTCAAGA	100	723589	723589	gnl|BL_ORD_ID|6 Tb427VSG-8 : GB Accession AY935574 : 1401nt : Complete : contig90003.	100	100	1401	1401	Cluster 88	1	Cluster 88
M23_mouse2_lung	lung	Mouse 2	TRINITY_DN12_c0_g1_i1_1_101_1622_mouse2_lung_single_cell_M23_plate1_exp2_ACGAGTCT+CGTCAAGA	100	665779	665779	gnl|BL_ORD_ID|2640 Tbb1125VSG-72 : Complete : 1521nt : MC : contig Illumina-7600	100	100	1521	1521	Cluster 50	1	Cluster 50
M24_mouse2_lung	lung	Mouse 2	TRINITY_DN4_c0_g1_i5_2_4_1456_RC_mouse2_lung_single_cell_M24_plate1_exp2_AACAGCGA+CGTCAAGA	100	697837	697837	gnl|BL_ORD_ID|2588 Tbb1125VSG-8 : Complete : 1497nt : MC : contig Illumina-126	5.16529	5.01002	1497	1452	Cluster 86	1	Cluster 86
N12_mouse2_lung	lung	Mouse 2	TRINITY_DN3_c0_g1_i4_1_105_1497_mouse2_lung_single_cell_N12_plate1_exp2_CGGTATGA+CACTAACC	7.67486	456175	5.94375e+06	gnl|BL_ORD_ID|2882 Tbb1125VSG-319 : Complete : 1470nt : contig PacBio-406	87.6437	82.9932	1470	1392	Cluster 120	2	Cluster 46
N12_mouse2_lung	lung	Mouse 2	TRINITY_DN3_c0_g1_i1_1_105_1572_mouse2_lung_single_cell_N12_plate1_exp2_CGGTATGA+CACTAACC	92.3251	5.48758e+06	5.94375e+06	gnl|BL_ORD_ID|2882 Tbb1125VSG-319 : Complete : 1470nt : contig PacBio-406	98.8412	98.6395	1470	1467	Cluster 46	2	Cluster 46
N13_mouse2_lung	lung	Mouse 2	TRINITY_DN0_c0_g1_i1_1_119_1511_RC_mouse2_lung_single_cell_N13_plate1_exp2_CGATCCTA+CACTAACC	100	728332	728332	gnl|BL_ORD_ID|2971 Tbb1125VSG-421 : Complete : 1392nt : contig PacBio-2904	99.9282	99.9282	1392	1392	Cluster 100	1	Cluster 100
N15_mouse2_lung	lung	Mouse 2	TRINITY_DN0_c0_g1_i1_1_113_1514_mouse2_lung_single_cell_N15_plate1_exp2_CACACCTT+CACTAACC	100	723589	723589	gnl|BL_ORD_ID|6 Tb427VSG-8 : GB Accession AY935574 : 1401nt : Complete : contig90003.	100	100	1401	1401	Cluster 88	1	Cluster 88
N17_mouse2_lung	lung	Mouse 2	TRINITY_DN20_c0_g1_i36_1_47_1649_mouse2_lung_single_cell_N17_plate1_exp2_CAACCAGT+CACTAACC	100	631712	631712	gnl|BL_ORD_ID|2676 Tbb1125VSG-123 : Complete : 1602nt : contig Illumina-984	99.7503	99.7503	1602	1602	Cluster 10	1	Cluster 10
N19_mouse2_lung	lung	Mouse 2	TRINITY_DN3_c0_g1_i7_1_80_1622_RC_mouse2_lung_single_cell_N19_plate1_exp2_GGCATAAG+CACTAACC	100	656599	656599	gnl|BL_ORD_ID|2772 Tbb1125VSG-211 : Complete : 1527nt : contig PacBio-410	99.0272	100	1527	1542	Cluster 12	1	Cluster 12
N20_mouse2_lung	lung	Mouse 2	TRINITY_DN1_c0_g1_i4_1_134_1604_RC_mouse2_lung_single_cell_N20_plate1_exp2_GGAGTATC+CACTAACC	100	689180	689180	gnl|BL_ORD_ID|2885 Tbb1125VSG-322 : Complete : 1470nt : contig PacBio-2410	99.2517	99.2517	1470	1470	Cluster 47	1	Cluster 47
N21_mouse2_lung	lung	Mouse 2	TRINITY_DN34_c0_g1_i6_1_143_1577_RC_mouse2_lung_single_cell_N21_plate1_exp2_GATAGGAG+CACTAACC	100	706714	706714	gnl|BL_ORD_ID|2630 Tbb1125VSG-60 : Complete : 1434nt : MC : contig Illumina-12	100	100	1434	1434	Cluster 25	1	Cluster 25
N22_mouse2_lung	lung	Mouse 2	TRINITY_DN52_c0_g1_i1_1_80_1775_mouse2_lung_single_cell_N22_plate1_exp2_ACTGAGAG+CACTAACC	100	596659	596659	gnl|BL_ORD_ID|2638 Tbb1125VSG-70 : Complete : 1695nt : MC : contig Illumina-329	100	100	1695	1695	Cluster 7	1	Cluster 7
N23_mouse2_lung	lung	Mouse 2	TRINITY_DN0_c0_g1_i2_1_92_1625_RC_mouse2_lung_single_cell_N23_plate1_exp2_ACGAGTCT+CACTAACC	100	660502	660502	gnl|BL_ORD_ID|2610 Tbb1125VSG-38 : Complete : 1512nt : MC : contig Illumina-848	98.6301	100	1512	1533	Cluster 45	1	Cluster 45
O11_mouse2_lung	lung	Mouse 2	TRINITY_DN0_c0_g1_i4_1_61_1462_RC_mouse2_lung_single_cell_O11_plate1_exp2_CGTCAAGA+CAGCAACT	100	723589	723589	gnl|BL_ORD_ID|6 Tb427VSG-8 : GB Accession AY935574 : 1401nt : Complete : contig90003.	99.9286	99.9286	1401	1401	Cluster 88	1	Cluster 88
O13_mouse2_lung	lung	Mouse 2	TRINITY_DN0_c0_g1_i1_1_110_1511_RC_mouse2_lung_single_cell_O13_plate1_exp2_CGATCCTA+CAGCAACT	100	723589	723589	gnl|BL_ORD_ID|6 Tb427VSG-8 : GB Accession AY935574 : 1401nt : Complete : contig90003.	100	100	1401	1401	Cluster 88	1	Cluster 88
O15_mouse2_lung	lung	Mouse 2	TRINITY_DN6_c0_g1_i1_1_122_1625_RC_mouse2_lung_single_cell_O15_plate1_exp2_CACACCTT+CAGCAACT	100	673854	673854	gnl|BL_ORD_ID|2587 Tbb1125VSG-6 : Complete : 1503nt : MC : contig Illumina-670	96.5403	96.5403	1503	1503	Cluster 64	1	Cluster 64
O17_mouse2_lung	lung	Mouse 2	TRINITY_DN0_c0_g1_i1_1_79_1480_RC_mouse2_lung_single_cell_O17_plate1_exp2_CAACCAGT+CAGCAACT	100	723589	723589	gnl|BL_ORD_ID|6 Tb427VSG-8 : GB Accession AY935574 : 1401nt : Complete : contig90003.	100	100	1401	1401	Cluster 88	1	Cluster 88
O18_mouse2_lung	lung	Mouse 2	TRINITY_DN0_c0_g1_i1_1_134_1607_RC_mouse2_lung_single_cell_O18_plate1_exp2_GCAAGAAC+CAGCAACT	100	687758	687758	gnl|BL_ORD_ID|2876 Tbb1125VSG-313 : Complete : 1473nt : contig Illumina-7014	99.7963	99.7963	1473	1473	Cluster 77	1	Cluster 77
O20_mouse2_lung	lung	Mouse 2	TRINITY_DN36_c0_g1_i2_1_2_1722_RC_mouse2_lung_single_cell_O20_plate1_exp2_GGAGTATC+CAGCAACT	100	588235	588235	gnl|BL_ORD_ID|2675 Tbb1125VSG-122 : Complete : 1605nt : contig Illumina-7962	92.4419	99.0654	1605	1720	Cluster 5	1	Cluster 5
O21_mouse2_lung	lung	Mouse 2	TRINITY_DN9_c0_g1_i3_1_110_1511_RC_mouse2_lung_single_cell_O21_plate1_exp2_GATAGGAG+CAGCAACT	100	723589	723589	gnl|BL_ORD_ID|6 Tb427VSG-8 : GB Accession AY935574 : 1401nt : Complete : contig90003.	100	100	1401	1401	Cluster 88	1	Cluster 88
O22_mouse2_lung	lung	Mouse 2	TRINITY_DN52_c0_g1_i1_1_121_1522_mouse2_lung_single_cell_O22_plate1_exp2_ACTGAGAG+CAGCAACT	100	723589	723589	gnl|BL_ORD_ID|6 Tb427VSG-8 : GB Accession AY935574 : 1401nt : Complete : contig90003.	100	100	1401	1401	Cluster 88	1	Cluster 88
O23_mouse2_lung	lung	Mouse 2	TRINITY_DN159_c0_g1_i1_1_101_1622_mouse2_lung_single_cell_O23_plate1_exp2_ACGAGTCT+CAGCAACT	100	665779	665779	gnl|BL_ORD_ID|2640 Tbb1125VSG-72 : Complete : 1521nt : MC : contig Illumina-7600	100	100	1521	1521	Cluster 50	1	Cluster 50
O24_mouse2_lung	lung	Mouse 2	TRINITY_DN72_c0_g1_i4_1_80_1514_mouse2_lung_single_cell_O24_plate1_exp2_AACAGCGA+CAGCAACT	5.59511	40431.6	722623	gnl|BL_ORD_ID|4919 Tbb1125VSG-4193 : N-terminus partial : 1434nt : contig PacBio-2985	100	100	1434	1434	Cluster 58	2	Cluster 88
O24_mouse2_lung	lung	Mouse 2	TRINITY_DN0_c0_g1_i1_1_923_2324_mouse2_lung_single_cell_O24_plate1_exp2_AACAGCGA+CAGCAACT	94.4049	682192	722623	gnl|BL_ORD_ID|6 Tb427VSG-8 : GB Accession AY935574 : 1401nt : Complete : contig90003.	100	100	1401	1401	Cluster 88	2	Cluster 88
P20_mouse2_lung	lung	Mouse 2	TRINITY_DN5_c0_g1_i2_1_80_1481_RC_mouse2_lung_single_cell_P20_plate1_exp2_GGAGTATC+GTGTTGCT	100	723589	723589	gnl|BL_ORD_ID|6 Tb427VSG-8 : GB Accession AY935574 : 1401nt : Complete : contig90003.	100	100	1401	1401	Cluster 88	1	Cluster 88
P21_mouse2_lung	lung	Mouse 2	TRINITY_DN0_c0_g1_i7_1_914_1839_mouse2_lung_single_cell_P21_plate1_exp2_GATAGGAG+GTGTTGCT	16.16	848176	5.24862e+06	gnl|BL_ORD_ID|2639 Tbb1125VSG-71 : Complete : 1527nt : MC : contig Illumina-5072	94.5946	57.3019	1527	925	Cluster 229	2	Cluster 208
P21_mouse2_lung	lung	Mouse 2	TRINITY_DN0_c0_g1_i5_1_914_1910_mouse2_lung_single_cell_P21_plate1_exp2_GATAGGAG+GTGTTGCT	83.84	4.40044e+06	5.24862e+06	gnl|BL_ORD_ID|2639 Tbb1125VSG-71 : Complete : 1527nt : MC : contig Illumina-5072	94.3775	61.5586	1527	996	Cluster 208	2	Cluster 208
P22_mouse2_lung	lung	Mouse 2	TRINITY_DN0_c0_g1_i3_1_80_1481_RC_mouse2_lung_single_cell_P22_plate1_exp2_ACTGAGAG+GTGTTGCT	100	723589	723589	gnl|BL_ORD_ID|6 Tb427VSG-8 : GB Accession AY935574 : 1401nt : Complete : contig90003.	100	100	1401	1401	Cluster 88	1	Cluster 88
P23_mouse2_lung	lung	Mouse 2	TRINITY_DN25_c0_g1_i1_1_118_1510_RC_mouse2_lung_single_cell_P23_plate1_exp2_ACGAGTCT+GTGTTGCT	100	728332	728332	gnl|BL_ORD_ID|2625 Tbb1125VSG-54 : Complete : 1392nt : MC : contig Illumina-351	100	100	1392	1392	Cluster 94	1	Cluster 94
P24_mouse2_lung	lung	Mouse 2	TRINITY_DN0_c0_g1_i1_1_79_1481_mouse2_lung_single_cell_P24_plate1_exp2_AACAGCGA+GTGTTGCT	100	723066	723066	gnl|BL_ORD_ID|718 Tb427VSG-1176 : GB Accession KC612683 : 1395nt : N-terminus partial : contig2779.	74.0371	74.4086	1395	1402	Cluster 44	1	Cluster 44
H13_Lung_R2	lung	Mouse 1	TRINITY_DN5_c0_g1_i1_1_140_1106_RC_H13_Lung_R2_cell_TTGCAGGA+GACTACGA	100	1.63043e+06	1.63043e+06	gnl|BL_ORD_ID|2630 Tbb1125VSG-60 : Complete : 1434nt : MC : contig Illumina-12	92.1325	62.0642	1434	966	Cluster 59	1	Cluster 59
C20_mouse1_fat	gon. fat	Mouse 1	TRINITY_DN0_c0_g1_i1_1_60_1551_mouse1_fat_single_cell_C20_plate1_exp2_TGGTAGCA+TTCAGGAC	100	913085	913085	gnl|BL_ORD_ID|2611 Tbb1125VSG-39 : Complete : 1491nt : MC : contig PacBio-677	100	100	1491	1491	Cluster 14	1	Cluster 14
D5_mouse1_fat	gon. fat	Mouse 1	TRINITY_DN1_c0_g1_i3_1_58_1518_mouse1_fat_single_cell_D5_plate1_exp2_TCGTGGTA+TGTGCAAG	100	921361	921361	gnl|BL_ORD_ID|2611 Tbb1125VSG-39 : Complete : 1491nt : MC : contig PacBio-677	100	97.9209	1491	1460	Cluster 14	1	Cluster 14
H1_mouse1_fat	gon. fat	Mouse 1	TRINITY_DN0_c0_g1_i2_1_2_935_mouse1_fat_single_cell_H1_plate1_exp2_TAAGGCGA+CGTCATCT	100	1.51176e+06	1.51176e+06	gnl|BL_ORD_ID|2611 Tbb1125VSG-39 : Complete : 1491nt : MC : contig PacBio-677	94.105	58.8867	1491	933	Cluster 14	1	Cluster 14
C13_mouse1_heart	heart	Mouse 1	TRINITY_DN0_c0_g1_i6_1_720_1773_RC_mouse1_heart_single_cell_C13_plate1_exp2_CGATCCTA+GCATGACA	100	1.02658e+06	1.02658e+06	gnl|BL_ORD_ID|3115 Tbb1125VSG-1026 : Complete but extended but atypical GPI site : 1521nt : contig Illumina-7008	81.7664	56.6075	1521	1053	Cluster 2	1	Cluster 2
L2_mouse2_heart	heart	Mouse 2	TRINITY_DN0_c0_g1_i1_1_62_1553_mouse2_heart_single_cell_L2_plate1_exp2_TTCTTCCG+ATGTACCG	100	934834	934834	gnl|BL_ORD_ID|2611 Tbb1125VSG-39 : Complete : 1491nt : MC : contig PacBio-677	100	100	1491	1491	Cluster 14	1	Cluster 14
J4_Lung_R2	lung	Mouse 1	TRINITY_DN0_c0_g1_i5_1_173_1616_RC_J4_Lung_R2_cell_TGACCAAG+ACTGAGAG	79.7405	3.90805e+06	4.90095e+06	gnl|BL_ORD_ID|2630 Tbb1125VSG-60 : Complete : 1434nt : MC : contig Illumina-12	94.8025	95.3975	1434	1443	Cluster 59	2	NA
J4_Lung_R2	lung	Mouse 1	TRINITY_DN0_c0_g1_i1_1_173_1478_RC_J4_Lung_R2_cell_TGACCAAG+ACTGAGAG	20.2595	992908	4.90095e+06	gnl|BL_ORD_ID|2630 Tbb1125VSG-60 : Complete : 1434nt : MC : contig Illumina-12	90.1149	82.0084	1434	1305	Cluster 149	2	NA
B9_mouse1_blood	blood	Mouse 1	TRINITY_DN1_c0_g1_i1_1_54_1251_RC_mouse1_blood_single_cell_B9_plate1_exp2_CAGAATCG+ACTCTAGG	66.0016	3.92734e+06	5.95037e+06	gnl|BL_ORD_ID|2951 Tbb1125VSG-393 : Complete : 1425nt : contig Illumina-7844	91.6458	76.9825	1425	1197	Cluster 175	2	NA
B9_mouse1_blood	blood	Mouse 1	TRINITY_DN1_c0_g1_i3_1_0_1325_RC_mouse1_blood_single_cell_B9_plate1_exp2_CAGAATCG+ACTCTAGG	33.9984	2.02303e+06	5.95037e+06	gnl|BL_ORD_ID|2951 Tbb1125VSG-393 : Complete : 1425nt : contig Illumina-7844	99.7736	92.7719	1425	1325	Cluster 98	2	NA
E16_mouse1_blood	blood	Mouse 1	TRINITY_DN27_c0_g1_i3_1_907_1813_RC_mouse1_blood_single_cell_E16_plate1_exp2_TTGCACTC+TTGAGCTG	36.5908	492177	1.34508e+06	gnl|BL_ORD_ID|4826 Tbb1125VSG-4098 : Complete but atypical GPI site : 1551nt : contig PacBio-2378	79.2494	46.2927	1551	906	Cluster 241	2	NA
E16_mouse1_blood	blood	Mouse 1	TRINITY_DN27_c0_g1_i4_1_80_1628_RC_mouse1_blood_single_cell_E16_plate1_exp2_TTGCACTC+TTGAGCTG	63.4092	852906	1.34508e+06	gnl|BL_ORD_ID|4826 Tbb1125VSG-4098 : Complete but atypical GPI site : 1551nt : contig PacBio-2378	87.2739	87.1051	1551	1548	Cluster 38	2	NA
H13_mouse1_blood	blood	Mouse 1	TRINITY_DN19_c0_g1_i4_1_86_1484_RC_mouse1_blood_single_cell_H13_plate1_exp2_TTGCAGGA+CGTTCACA	34.024	1.80914e+06	5.31724e+06	gnl|BL_ORD_ID|3223 Tbb1125VSG-1128 : N-terminus partial : 1425nt : contig PacBio-195	94.1345	92.3509	1425	1398	Cluster 113	2	NA
H13_mouse1_blood	blood	Mouse 1	TRINITY_DN19_c0_g1_i35_1_86_1619_RC_mouse1_blood_single_cell_H13_plate1_exp2_TTGCAGGA+CGTTCACA	65.976	3.5081e+06	5.31724e+06	gnl|BL_ORD_ID|3223 Tbb1125VSG-1128 : N-terminus partial : 1425nt : contig PacBio-195	85.8447	92.3509	1425	1533	Cluster 15	2	NA
L7_mouse1_blood	blood	Mouse 1	TRINITY_DN31_c0_g1_i1_1_116_1649_RC_mouse1_blood_single_cell_L7_plate1_exp2_ACGTGTAC+GCATCGAT	78.2586	2.82394e+06	3.60848e+06	gnl|BL_ORD_ID|3223 Tbb1125VSG-1128 : N-terminus partial : 1425nt : contig PacBio-195	85.8447	92.3509	1425	1533	Cluster 15	2	NA
L7_mouse1_blood	blood	Mouse 1	TRINITY_DN31_c0_g1_i21_1_116_1415_RC_mouse1_blood_single_cell_L7_plate1_exp2_ACGTGTAC+GCATCGAT	21.7414	784535	3.60848e+06	gnl|BL_ORD_ID|3223 Tbb1125VSG-1128 : N-terminus partial : 1425nt : contig PacBio-195	72.5173	66.1053	1425	1299	Cluster 151	2	NA
P3_mouse1_blood	blood	Mouse 1	TRINITY_DN13_c0_g1_i5_1_155_1544_mouse1_blood_single_cell_P3_plate1_exp2_TGGTCAAC+AACCTCAG	35.5087	1.9656e+06	5.53555e+06	gnl|BL_ORD_ID|2616 Tbb1125VSG-43.1 : Complete : 1497nt : Duplicate : contig Illumina-5219	71.4903	66.3327	1497	1389	Cluster 121	2	NA
P3_mouse1_blood	blood	Mouse 1	TRINITY_DN13_c0_g1_i2_1_155_1652_mouse1_blood_single_cell_P3_plate1_exp2_TGGTCAAC+AACCTCAG	64.4913	3.56995e+06	5.53555e+06	gnl|BL_ORD_ID|2616 Tbb1125VSG-43.1 : Complete : 1497nt : Duplicate : contig Illumina-5219	100	100	1497	1497	Cluster 31	2	NA
B9_mouse1_fat	gon. fat	Mouse 1	TRINITY_DN9_c0_g1_i5_1_0_1375_RC_mouse1_fat_single_cell_B9_plate1_exp2_CAGAATCG+TTCGTGCT	77.0121	2.03407e+06	2.64123e+06	gnl|BL_ORD_ID|2630 Tbb1125VSG-60 : Complete : 1434nt : MC : contig Illumina-12	56.3636	54.0446	1434	1375	Cluster 127	2	NA
B9_mouse1_fat	gon. fat	Mouse 1	TRINITY_DN9_c0_g1_i3_1_210_1125_RC_mouse1_fat_single_cell_B9_plate1_exp2_CAGAATCG+TTCGTGCT	22.9879	607164	2.64123e+06	gnl|BL_ORD_ID|2630 Tbb1125VSG-60 : Complete : 1434nt : MC : contig Illumina-12	89.8361	57.3222	1434	915	Cluster 232	2	NA
D16_mouse1_fat	gon. fat	Mouse 1	TRINITY_DN1_c0_g1_i4_1_56_1547_mouse1_fat_single_cell_D16_plate1_exp2_TTGCACTC+TGTGCAAG	69.0965	4.30706e+06	6.2334e+06	gnl|BL_ORD_ID|2611 Tbb1125VSG-39 : Complete : 1491nt : MC : contig PacBio-677	98.2562	98.2562	1491	1491	Cluster 14	2	NA
D16_mouse1_fat	gon. fat	Mouse 1	TRINITY_DN1_c0_g1_i5_1_56_1406_mouse1_fat_single_cell_D16_plate1_exp2_TTGCACTC+TGTGCAAG	30.9035	1.92634e+06	6.2334e+06	gnl|BL_ORD_ID|2611 Tbb1125VSG-39 : Complete : 1491nt : MC : contig PacBio-677	95.1852	86.1838	1491	1350	Cluster 136	2	NA
F10_mouse1_fat	gon. fat	Mouse 1	TRINITY_DN0_c0_g1_i1_1_104_1685_RC_mouse1_fat_single_cell_F10_plate1_exp2_CGATTGGT+CCTGCTAA	78.6019	1.14889e+06	1.46165e+06	gnl|BL_ORD_ID|2639 Tbb1125VSG-71 : Complete : 1527nt : MC : contig Illumina-5072	96.5844	100	1527	1581	Cluster 6	2	NA
F10_mouse1_fat	gon. fat	Mouse 1	TRINITY_DN0_c0_g1_i5_1_471_1386_RC_mouse1_fat_single_cell_F10_plate1_exp2_CGATTGGT+CCTGCTAA	21.3981	312767	1.46165e+06	gnl|BL_ORD_ID|3 Tb427VSG-4 : GB Accession V01387 : 1581nt : Complete : contig90001.	85.5738	49.5256	1581	915	Cluster 233	2	NA
H16_mouse1_fat	gon. fat	Mouse 1	TRINITY_DN2_c0_g1_i1_1_72_2184_RC_mouse1_fat_single_cell_H16_plate1_exp2_TTGCACTC+CGTCATCT	53.2586	1.67306e+06	3.14139e+06	gnl|BL_ORD_ID|3781 Tbb1125VSG-1654 : Complete : 1551nt : contig PacBio-2451	63.2102	86.0735	1551	2112	Cluster 0	2	NA
H16_mouse1_fat	gon. fat	Mouse 1	TRINITY_DN2_c0_g1_i2_1_72_981_RC_mouse1_fat_single_cell_H16_plate1_exp2_TTGCACTC+CGTCATCT	46.7414	1.46833e+06	3.14139e+06	gnl|BL_ORD_ID|3781 Tbb1125VSG-1654 : Complete : 1551nt : contig PacBio-2451	63.3663	37.1373	1551	909	Cluster 239	2	NA
H13_mouse1_heart	heart	Mouse 1	TRINITY_DN8_c0_g1_i2_1_88_1402_RC_mouse1_heart_single_cell_H13_plate1_exp2_CGATCCTA+GACTACGA	34.6611	1.46839e+06	4.23642e+06	gnl|BL_ORD_ID|2909 Tbb1125VSG-353 : Complete : 1461nt : contig Illumina-7825	56.0122	50.3765	1461	1314	Cluster 147	2	NA
H13_mouse1_heart	heart	Mouse 1	TRINITY_DN8_c0_g1_i1_1_88_1549_RC_mouse1_heart_single_cell_H13_plate1_exp2_CGATCCTA+GACTACGA	65.3389	2.76803e+06	4.23642e+06	gnl|BL_ORD_ID|2909 Tbb1125VSG-353 : Complete : 1461nt : contig Illumina-7825	99.9316	99.9316	1461	1461	Cluster 32	2	NA
E22_mouse2_blood	blood	Mouse 2	TRINITY_DN1_c0_g1_i4_1_110_1511_RC_mouse2_blood_single_cell_E22_plate1_exp2_AACGGCAT+TTGAGCTG	68.8318	521833	758127	gnl|BL_ORD_ID|6 Tb427VSG-8 : GB Accession AY935574 : 1401nt : Complete : contig90003.	100	100	1401	1401	Cluster 88	2	NA
E22_mouse2_blood	blood	Mouse 2	TRINITY_DN27_c0_g1_i2_1_80_1279_mouse2_blood_single_cell_E22_plate1_exp2_AACGGCAT+TTGAGCTG	31.1682	236294	758127	gnl|BL_ORD_ID|4919 Tbb1125VSG-4193 : N-terminus partial : 1434nt : contig PacBio-2985	99.4162	83.1241	1434	1199	Cluster 51	2	NA
A20_mouse2_fat	gon. fat	Mouse 2	TRINITY_DN20_c0_g1_i6_1_97_1246_RC_mouse2_fat_single_cell_A20_plate1_exp2_AGACGTTG+GTGTAACC	31.3934	875952	2.79025e+06	gnl|BL_ORD_ID|2751 Tbb1125VSG-191 : Complete : 1539nt : contig PacBio-2390	31.1575	23.2619	1539	1149	Cluster 184	2	NA
A20_mouse2_fat	gon. fat	Mouse 2	TRINITY_DN20_c0_g1_i5_1_97_1627_RC_mouse2_fat_single_cell_A20_plate1_exp2_AGACGTTG+GTGTAACC	68.6066	1.91429e+06	2.79025e+06	gnl|BL_ORD_ID|718 Tb427VSG-1176 : GB Accession KC612683 : 1395nt : N-terminus partial : contig2779.	67.9085	74.4803	1395	1530	Cluster 44	2	NA
D21_mouse2_fat	gon. fat	Mouse 2	TRINITY_DN37_c0_g1_i1_1_86_1547_RC_mouse2_fat_single_cell_D21_plate1_exp2_AACGCACA+GGTACAGT	8.33617	55345.1	663916	gnl|BL_ORD_ID|2909 Tbb1125VSG-353 : Complete : 1461nt : contig Illumina-7825	100	100	1461	1461	Cluster 32	3	NA
D21_mouse2_fat	gon. fat	Mouse 2	TRINITY_DN26_c0_g1_i2_1_2_1061_RC_mouse2_fat_single_cell_D21_plate1_exp2_AACGCACA+GGTACAGT	11.9762	79511.8	663916	gnl|BL_ORD_ID|2630 Tbb1125VSG-60 : Complete : 1434nt : MC : contig Illumina-12	99.9056	73.7796	1434	1059	Cluster 25	3	NA
D21_mouse2_fat	gon. fat	Mouse 2	TRINITY_DN0_c0_g1_i1_1_236_1838_mouse2_fat_single_cell_D21_plate1_exp2_AACGCACA+GGTACAGT	79.6876	529059	663916	gnl|BL_ORD_ID|2676 Tbb1125VSG-123 : Complete : 1602nt : contig Illumina-984	99.7503	99.7503	1602	1602	Cluster 10	3	NA
C21_mouse2_heart	heart	Mouse 2	TRINITY_DN3_c0_g1_i1_1_111_1572_RC_mouse2_heart_single_cell_C21_plate1_exp2_GATAGGAG+TTCAGGAC	35.771	255578	714485	gnl|BL_ORD_ID|2591 Tbb1125VSG-16 : Complete : 1461nt : MC : contig Illumina-328	100	100	1461	1461	Cluster 41	2	NA
C21_mouse2_heart	heart	Mouse 2	TRINITY_DN83_c0_g1_i1_1_2_1397_RC_mouse2_heart_single_cell_C21_plate1_exp2_GATAGGAG+TTCAGGAC	64.229	458907	714485	gnl|BL_ORD_ID|3833 Tbb1125VSG-1707 : Complete but extended : 1491nt : contig PacBio-287	99.0681	92.6895	1491	1395	Cluster 115	2	NA
E13_mouse2_heart	heart	Mouse 2	TRINITY_DN0_c0_g1_i1_1_91_1492_RC_mouse2_heart_single_cell_E13_plate1_exp2_CGATCCTA+TATAGCGG	71.7105	5.99263e+06	8.3567e+06	gnl|BL_ORD_ID|6 Tb427VSG-8 : GB Accession AY935574 : 1401nt : Complete : contig90003.	100	100	1401	1401	Cluster 88	2	NA
E13_mouse2_heart	heart	Mouse 2	TRINITY_DN0_c0_g1_i2_1_91_1459_RC_mouse2_heart_single_cell_E13_plate1_exp2_CGATCCTA+TATAGCGG	28.2895	2.36407e+06	8.3567e+06	gnl|BL_ORD_ID|6 Tb427VSG-8 : GB Accession AY935574 : 1401nt : Complete : contig90003.	61.4766	60.0286	1401	1368	Cluster 133	2	NA
J15_mouse2_heart	heart	Mouse 2	TRINITY_DN7_c0_g1_i5_1_80_1655_RC_mouse2_heart_single_cell_J15_plate1_exp2_CACACCTT+GGCGAATA	63.9933	2.74384e+06	4.2877e+06	gnl|BL_ORD_ID|3812 Tbb1125VSG-1686 : Complete : 1566nt : contig PacBio-3049	97.0159	97.5734	1566	1575	Cluster 28	2	NA
J15_mouse2_heart	heart	Mouse 2	TRINITY_DN7_c0_g1_i2_1_80_1439_RC_mouse2_heart_single_cell_J15_plate1_exp2_CACACCTT+GGCGAATA	36.0067	1.54386e+06	4.2877e+06	gnl|BL_ORD_ID|3812 Tbb1125VSG-1686 : Complete : 1566nt : contig PacBio-3049	93.8926	81.4815	1566	1359	Cluster 135	2	NA
L15_mouse2_heart	heart	Mouse 2	TRINITY_DN0_c0_g1_i1_1_643_1564_RC_mouse2_heart_single_cell_L15_plate1_exp2_CACACCTT+ATGTACCG	72.4694	2.3596e+06	3.25599e+06	gnl|BL_ORD_ID|2613 Tbb1125VSG-41 : Complete : 1473nt : MC : contig Illumina-297	89.9023	56.2118	1473	921	Cluster 230	2	NA
L15_mouse2_heart	heart	Mouse 2	TRINITY_DN0_c0_g1_i2_1_92_1565_RC_mouse2_heart_single_cell_L15_plate1_exp2_CACACCTT+ATGTACCG	27.5306	896391	3.25599e+06	gnl|BL_ORD_ID|2613 Tbb1125VSG-41 : Complete : 1473nt : MC : contig Illumina-297	100	100	1473	1473	Cluster 62	2	NA
G1_mouse2_lung	lung	Mouse 2	TRINITY_DN0_c0_g1_i1_1_97_1103_mouse2_lung_single_cell_G1_plate1_exp2_TATCCGTC+TCTCAGCA	20.1405	1.65426e+06	8.21359e+06	gnl|BL_ORD_ID|2885 Tbb1125VSG-322 : Complete : 1470nt : contig PacBio-2410	81.7097	55.9184	1470	1006	Cluster 206	2	NA
G1_mouse2_lung	lung	Mouse 2	TRINITY_DN0_c0_g1_i2_1_97_1139_mouse2_lung_single_cell_G1_plate1_exp2_TATCCGTC+TCTCAGCA	79.8595	6.55933e+06	8.21359e+06	gnl|BL_ORD_ID|2885 Tbb1125VSG-322 : Complete : 1470nt : contig PacBio-2410	99.904	70.8163	1470	1042	Cluster 47	2	NA
