# Supplementary material for: Tissue spaces are reservoirs of antigenic diversity for Trypanosoma brucei
Source: Nature. 2024 Oct 30;636(8042):430–7. doi: 10.1038/s41586-024-08151-z (PMC11634766; doi:10.1038/s41586-024-08151-z)
Supplement: Supplementary file 5 — Source Data Fig. 1 [file 41586_2024_8151_MOESM5_ESM.xlsx]

## Sheet: 1A
mouse	day	tissue	day_tis	percent_final	color
Mouse 1	D6	brain	brain	0.9729262088929989	VSG other
Mouse 1	D6	brain	brain	0.0871728	VSG other
Mouse 1	D6	brain	brain	0.14156601532799984	VSG-421
Mouse 1	D6	brain	brain	98.42108624549991	AnTat1.1
Mouse 1	D6	brain	brain	0.37724870223799956	VSG other
Mouse 1	D6	skin	skin	0.0195907	VSG other
Mouse 1	D6	skin	skin	1.03139	VSG other
Mouse 1	D6	skin	skin	0.028563097721683684	VSG other
Mouse 1	D6	skin	skin	0.015577731472285816	VSG other
Mouse 1	D6	skin	skin	0.0157616	VSG other
Mouse 1	D6	skin	skin	0.049497362717856486	VSG other
Mouse 1	D6	skin	skin	1.6945292616397039	VSG-421
Mouse 1	D6	skin	skin	2.1406673853285705	VSG other
Mouse 1	D6	skin	skin	0.0410222	VSG other
Mouse 1	D6	skin	skin	0.0193709	VSG other
Mouse 1	D6	skin	skin	1.3490892689296616	VSG Cluster 504
Mouse 1	D6	skin	skin	0.022290091658038316	VSG other
Mouse 1	D6	skin	skin	0.0887618	VSG other
Mouse 1	D6	skin	skin	0.014465597484203402	VSG other
Mouse 1	D6	skin	skin	0.010898443164963292	VSG other
Mouse 1	D6	skin	skin	0.0447841	VSG other
Mouse 1	D6	skin	skin	0.0479802	VSG other
Mouse 1	D6	skin	skin	0.47783260796522337	VSG other
Mouse 1	D6	skin	skin	0.18540079962116046	VSG Cluster 1831
Mouse 1	D6	skin	skin	0.024709147300587254	VSG other
Mouse 1	D6	skin	skin	0.3422657832985469	VSG other
Mouse 1	D6	skin	skin	0.023724667512959888	VSG other
Mouse 1	D6	skin	skin	0.012284916407342325	VSG other
Mouse 1	D6	skin	skin	0.1585307948798734	VSG other
Mouse 1	D6	skin	skin	0.011481567487767755	VSG other
Mouse 1	D6	skin	skin	0.029028207501797076	VSG other
Mouse 1	D6	skin	skin	0.011967802117302816	VSG other
Mouse 1	D6	skin	skin	0.0438299	VSG Cluster 26
Mouse 1	D6	skin	skin	0.2457386857488949	VSG other
Mouse 1	D6	skin	skin	1.068968647153106	VSG Cluster 294
Mouse 1	D6	skin	skin	5.352296585280538	VSG Cluster 1231
Mouse 1	D6	skin	skin	83.92286986721552	AnTat1.1
Mouse 1	D6	skin	skin	0.0939578	VSG other
Mouse 1	D6	skin	skin	0.015840264955906434	VSG other
Mouse 1	D6	skin	skin	0.1725487017792344	VSG other
Mouse 1	D6	skin	skin	0.015472847130346887	VSG other
Mouse 1	D6	skin	skin	0.1831147146043546	VSG other
Mouse 1	D6	skin	skin	0.6056185254585231	VSG other
Mouse 1	D6	skin	skin	0.087797	VSG other
Mouse 1	D6	skin	skin	0.2804782914867837	VSG other
Mouse 1	D6	gon. fat	gon. fat	93.24584376579959	AnTat1.1
Mouse 1	D6	gon. fat	gon. fat	0.026940082957710536	VSG other
Mouse 1	D6	gon. fat	gon. fat	0.16645182491589844	VSG Cluster 1123
Mouse 1	D6	gon. fat	gon. fat	0.15379523688003613	VSG-421
Mouse 1	D6	gon. fat	gon. fat	6.406969089446752	VSG Cluster 294
Mouse 1	D6	heart	heart	0.0287561	VSG other
Mouse 1	D6	heart	heart	99.9712	AnTat1.1
Mouse 1	D6	lung	lung	0.0579516	VSG other
Mouse 1	D6	lung	lung	3.169950242444047	VSG Cluster 294
Mouse 1	D6	lung	lung	96.56263461475208	AnTat1.1
Mouse 1	D6	lung	lung	0.014763758378542033	VSG Cluster 437
Mouse 1	D6	lung	lung	0.011010603088051612	VSG other
Mouse 1	D6	lung	lung	0.043186	VSG other
Mouse 1	D6	lung	lung	0.043547797942678525	VSG Cluster 1831
Mouse 1	D6	lung	lung	0.0969554	VSG other
Mouse 1	D6	s.c. fat	s.c. fat	0.011578333425719171	VSG other
Mouse 1	D6	s.c. fat	s.c. fat	0.046935317876634325	VSG-421
Mouse 1	D6	s.c. fat	s.c. fat	0.042472897476342544	VSG Cluster 294
Mouse 1	D6	s.c. fat	s.c. fat	0.0306867	VSG other
Mouse 1	D6	s.c. fat	s.c. fat	0.13221945426143017	VSG other
Mouse 1	D6	s.c. fat	s.c. fat	99.71946185668408	AnTat1.1
Mouse 1	D6	s.c. fat	s.c. fat	0.016645434695524586	VSG Cluster 1123
Mouse 1	D6	blood	D6 blood	99.93496083598392	AnTat1.1
Mouse 1	D6	blood	D6 blood	0.012112706800750798	VSG other
Mouse 1	D6	blood	D6 blood	0.052926457215332665	VSG other
Mouse 2	D6	brain	brain	97.6106	VSG-421
Mouse 2	D6	brain	brain	2.389359066429283	AnTat1.1
Mouse 2	D6	skin	skin	10.367430393538218	AnTat1.1
Mouse 2	D6	skin	skin	0.0363646	VSG Cluster 1831
Mouse 2	D6	skin	skin	0.012009703455657722	VSG other
Mouse 2	D6	skin	skin	0.052779257125490205	VSG Cluster 294
Mouse 2	D6	skin	skin	0.012230256679825153	VSG Cluster 504
Mouse 2	D6	skin	skin	89.42151934367095	VSG-421
Mouse 2	D6	skin	skin	0.0701924	VSG other
Mouse 2	D6	skin	skin	0.0274741	VSG other
Mouse 2	D6	gon. fat	gon. fat	1.89215	AnTat1.1
Mouse 2	D6	gon. fat	gon. fat	0.0238214	VSG other
Mouse 2	D6	gon. fat	gon. fat	0.031050071843638814	VSG Cluster 1831
Mouse 2	D6	gon. fat	gon. fat	1.2715731051764219	VSG Cluster 294
Mouse 2	D6	gon. fat	gon. fat	0.0235975	VSG other
Mouse 2	D6	gon. fat	gon. fat	0.026125091539190397	VSG other
Mouse 2	D6	gon. fat	gon. fat	96.73168071421182	VSG-421
Mouse 2	D6	heart	heart	0.020323775031466394	VSG Cluster 294
Mouse 2	D6	heart	heart	96.77094469882911	VSG-421
Mouse 2	D6	heart	heart	0.0215776	VSG other
Mouse 2	D6	heart	heart	3.187153921834728	AnTat1.1
Mouse 2	D6	lung	lung	97.69790886117484	VSG-421
Mouse 2	D6	lung	lung	0.018027547527667803	VSG other
Mouse 2	D6	lung	lung	0.012164734479622356	VSG other
Mouse 2	D6	lung	lung	0.012425765674596776	VSG Cluster 437
Mouse 2	D6	lung	lung	0.11727158952622008	VSG Cluster 294
Mouse 2	D6	lung	lung	2.1422015016170564	AnTat1.1
Mouse 2	D6	s.c. fat	s.c. fat	98.0394	VSG-421
Mouse 2	D6	s.c. fat	s.c. fat	0.012384655985082942	VSG other
Mouse 2	D6	s.c. fat	s.c. fat	1.9319135067732756	AnTat1.1
Mouse 2	D6	s.c. fat	s.c. fat	0.0163386	VSG other
Mouse 2	D6	blood	D6 blood	0.011131103272562679	VSG other
Mouse 2	D6	blood	D6 blood	93.96023295479965	VSG-421
Mouse 2	D6	blood	D6 blood	6.028635941927789	AnTat1.1
Mouse 5	D10	brain	brain	0.053110207611305055	VSG other
Mouse 5	D10	brain	brain	0.546335	VSG Cluster 1123
Mouse 5	D10	brain	brain	0.20570916056801958	VSG other
Mouse 5	D10	brain	brain	0.31146929172102966	VSG other
Mouse 5	D10	brain	brain	0.2828567268930269	VSG other
Mouse 5	D10	brain	brain	0.0999198	VSG other
Mouse 5	D10	brain	brain	0.0325887	VSG other
Mouse 5	D10	brain	brain	0.032293	VSG other
Mouse 5	D10	brain	brain	0.21167111729102012	VSG other
Mouse 5	D10	brain	brain	0.18335694485901743	VSG other
Mouse 5	D10	brain	brain	0.20514742904801953	VSG other
Mouse 5	D10	brain	brain	0.4181368573790398	VSG other
Mouse 5	D10	brain	brain	0.44452529340804225	VSG other
Mouse 5	D10	brain	brain	0.8150423897140775	VSG other
Mouse 5	D10	brain	brain	0.13667550726501299	VSG other
Mouse 5	D10	brain	brain	2.068639138730197	VSG-421
Mouse 5	D10	brain	brain	0.053263424952905064	VSG other
Mouse 5	D10	brain	brain	0.5233060520930497	VSG other
Mouse 5	D10	brain	brain	0.0849358	VSG other
Mouse 5	D10	brain	brain	0.8378869880230797	VSG other
Mouse 5	D10	brain	brain	0.5435233468660516	VSG other
Mouse 5	D10	brain	brain	0.048321835826504594	VSG other
Mouse 5	D10	brain	brain	0.12005329938701143	VSG other
Mouse 5	D10	brain	brain	0.4375821976240416	VSG other
Mouse 5	D10	brain	brain	0.1316456234490125	VSG other
Mouse 5	D10	brain	brain	0.3896914585130371	VSG other
Mouse 5	D10	brain	brain	1.2821603184701218	VSG other
Mouse 5	D10	brain	brain	0.12176834652201157	VSG other
Mouse 5	D10	brain	brain	0.11941471800801136	VSG other
Mouse 5	D10	brain	brain	1.210776270690115	VSG other
Mouse 5	D10	brain	brain	0.25112496762702385	VSG other
Mouse 5	D10	brain	brain	0.3848565768930366	VSG other
Mouse 5	D10	brain	brain	33.78219312110321	VSG Cluster 294
Mouse 5	D10	brain	brain	0.0964859	VSG Cluster 26
Mouse 5	D10	brain	brain	0.047038	VSG other
Mouse 5	D10	brain	brain	0.0979833	VSG other
Mouse 5	D10	brain	brain	52.82507095720502	AnTat1.1
Mouse 5	D10	brain	brain	0.083537	VSG other
Mouse 5	D10	brain	brain	0.0791744	VSG other
Mouse 5	D10	brain	brain	0.4007296338170381	VSG other
Mouse 5	D10	skin	skin	0.7457872239085674	VSG other
Mouse 5	D10	skin	skin	0.3839572279853384	VSG other
Mouse 5	D10	skin	skin	0.0897016	VSG other
Mouse 5	D10	skin	skin	0.19851115830332622	VSG other
Mouse 5	D10	skin	skin	1.2953993829897719	VSG other
Mouse 5	D10	skin	skin	0.15817084951174934	VSG other
Mouse 5	D10	skin	skin	0.066187	VSG other
Mouse 5	D10	skin	skin	0.5186678614310414	VSG other
Mouse 5	D10	skin	skin	0.2042942572787442	VSG other
Mouse 5	D10	skin	skin	2.525840240626581	VSG other
Mouse 5	D10	skin	skin	0.076384	VSG other
Mouse 5	D10	skin	skin	11.453857731318665	VSG Cluster 504
Mouse 5	D10	skin	skin	0.12593150050446697	VSG other
Mouse 5	D10	skin	skin	0.16685068648506135	VSG other
Mouse 5	D10	skin	skin	0.5029421146799129	VSG other
Mouse 5	D10	skin	skin	2.4628175461349224	VSG Cluster 294
Mouse 5	D10	skin	skin	0.39984607703901437	VSG Cluster 327
Mouse 5	D10	skin	skin	0.16285972425703746	VSG Cluster 1123
Mouse 5	D10	skin	skin	0.1212303269223844	VSG other
Mouse 5	D10	skin	skin	0.1384804249796725	VSG other
Mouse 5	D10	skin	skin	0.43259727816496574	VSG other
Mouse 5	D10	skin	skin	0.30857836073712047	VSG other
Mouse 5	D10	skin	skin	0.33438947226725635	VSG other
Mouse 5	D10	skin	skin	2.1841296423745438	VSG other
Mouse 5	D10	skin	skin	0.10062273588945644	VSG other
Mouse 5	D10	skin	skin	0.19416640479097053	VSG other
Mouse 5	D10	skin	skin	6.253544274321412	VSG other
Mouse 5	D10	skin	skin	6.997234413288392	VSG other
Mouse 5	D10	skin	skin	0.10323685551427339	VSG other
Mouse 5	D10	skin	skin	0.3236254537645335	VSG other
Mouse 5	D10	skin	skin	0.5708586665890103	VSG other
Mouse 5	D10	skin	skin	0.8110345572282975	VSG other
Mouse 5	D10	skin	skin	0.119411	VSG other
Mouse 5	D10	skin	skin	0.1980346838762077	VSG other
Mouse 5	D10	skin	skin	0.4069722133633923	VSG other
Mouse 5	D10	skin	skin	0.0707536	VSG other
Mouse 5	D10	skin	skin	0.2471356767390927	VSG other
Mouse 5	D10	skin	skin	2.3949465269095955	AnTat1.1
Mouse 5	D10	skin	skin	0.6913904109964311	VSG other
Mouse 5	D10	skin	skin	0.24563249386059582	VSG other
Mouse 5	D10	skin	skin	0.4516367441357893	VSG other
Mouse 5	D10	skin	skin	0.11324148336371803	VSG other
Mouse 5	D10	skin	skin	1.5564557048417342	VSG Cluster 437
Mouse 5	D10	skin	skin	0.0834613	VSG other
Mouse 5	D10	skin	skin	1.9179683155023775	VSG other
Mouse 5	D10	skin	skin	0.0632365	VSG other
Mouse 5	D10	skin	skin	0.45276350418950095	VSG other
Mouse 5	D10	skin	skin	0.9137783417602935	VSG other
Mouse 5	D10	skin	skin	0.15496096519902527	VSG other
Mouse 5	D10	skin	skin	0.15871410119049967	VSG other
Mouse 5	D10	skin	skin	0.1406849758160108	VSG other
Mouse 5	D10	skin	skin	2.6323072611058813	VSG other
Mouse 5	D10	skin	skin	0.13138699498463496	VSG other
Mouse 5	D10	skin	skin	0.5267431289192853	VSG other
Mouse 5	D10	skin	skin	0.9675466936300123	VSG other
Mouse 5	D10	skin	skin	10.8175	VSG Cluster 26
Mouse 5	D10	skin	skin	1.493220493333694	VSG other
Mouse 5	D10	skin	skin	0.6400034767419821	VSG other
Mouse 5	D10	skin	skin	3.3724957072363537	VSG other
Mouse 5	D10	skin	skin	0.2995344724281228	VSG other
Mouse 5	D10	skin	skin	0.16019155662765405	VSG other
Mouse 5	D10	skin	skin	1.0377366002150188	VSG other
Mouse 5	D10	skin	skin	0.20428000869300392	VSG other
Mouse 5	D10	skin	skin	0.9757818300063521	VSG other
Mouse 5	D10	skin	skin	1.1379440687326092	VSG other
Mouse 5	D10	skin	skin	2.876007638698096	VSG other
Mouse 5	D10	skin	skin	0.0819728	VSG other
Mouse 5	D10	skin	skin	0.8762702585785378	VSG other
Mouse 5	D10	skin	skin	3.531944500538147	VSG other
Mouse 5	D10	skin	skin	3.1419520178448725	VSG Cluster 1831
Mouse 5	D10	skin	skin	0.19730806037470006	VSG other
Mouse 5	D10	skin	skin	0.0744486	VSG other
Mouse 5	D10	skin	skin	0.304617	VSG other
Mouse 5	D10	skin	skin	0.662344	VSG other
Mouse 5	D10	skin	skin	2.8452780191063143	VSG-421
Mouse 5	D10	skin	skin	0.4265202910616325	VSG other
Mouse 5	D10	skin	skin	0.10665767619139707	VSG other
Mouse 5	D10	skin	skin	0.40268143838301346	VSG other
Mouse 5	D10	skin	skin	2.5430063737256323	VSG other
Mouse 5	D10	skin	skin	0.0976309	VSG other
Mouse 5	D10	skin	skin	0.2041429720724455	VSG other
Mouse 5	D10	skin	skin	0.2896247267109398	VSG other
Mouse 5	D10	skin	skin	0.5511811382927978	VSG other
Mouse 5	D10	skin	skin	0.5704954504611388	VSG other
Mouse 5	D10	skin	skin	0.0889746	VSG other
Mouse 5	D10	skin	skin	3.1843967594536204	VSG other
Mouse 5	D10	skin	skin	0.22764206985807653	VSG other
Mouse 5	D10	skin	skin	0.0886025	VSG other
Mouse 5	D10	skin	skin	0.5332174581012973	VSG other
Mouse 5	D10	skin	skin	0.3579617907177441	VSG other
Mouse 5	D10	skin	skin	0.18296731673882435	VSG other
Mouse 5	D10	skin	skin	0.2709079558473412	VSG other
Mouse 5	D10	skin	skin	0.0916818	VSG other
Mouse 5	D10	gon. fat	gon. fat	0.0420749	VSG other
Mouse 5	D10	gon. fat	gon. fat	0.0166823	VSG other
Mouse 5	D10	gon. fat	gon. fat	0.010985065277322705	VSG other
Mouse 5	D10	gon. fat	gon. fat	0.017876704590684366	VSG other
Mouse 5	D10	gon. fat	gon. fat	0.011989076619868316	VSG other
Mouse 5	D10	gon. fat	gon. fat	0.23692412145889818	VSG other
Mouse 5	D10	gon. fat	gon. fat	0.20461796591598236	VSG other
Mouse 5	D10	gon. fat	gon. fat	0.0558889	VSG other
Mouse 5	D10	gon. fat	gon. fat	0.012779669501838302	VSG other
Mouse 5	D10	gon. fat	gon. fat	0.0503948	VSG other
Mouse 5	D10	gon. fat	gon. fat	0.0880189	VSG Cluster 1231
Mouse 5	D10	gon. fat	gon. fat	0.014900032546823176	VSG other
Mouse 5	D10	gon. fat	gon. fat	0.10377719094182378	VSG other
Mouse 5	D10	gon. fat	gon. fat	0.0326459	VSG other
Mouse 5	D10	gon. fat	gon. fat	0.048216	VSG other
Mouse 5	D10	gon. fat	gon. fat	0.1485136355373636	VSG other
Mouse 5	D10	gon. fat	gon. fat	0.023410535367653692	VSG other
Mouse 5	D10	gon. fat	gon. fat	0.048657191156286084	VSG other
Mouse 5	D10	gon. fat	gon. fat	0.10155478261209003	VSG other
Mouse 5	D10	gon. fat	gon. fat	0.035661661190108405	VSG Cluster 1831
Mouse 5	D10	gon. fat	gon. fat	0.017572463560321584	VSG other
Mouse 5	D10	gon. fat	gon. fat	0.0396868	VSG other
Mouse 5	D10	gon. fat	gon. fat	0.32853626949598547	VSG other
Mouse 5	D10	gon. fat	gon. fat	0.20127029644074146	VSG other
Mouse 5	D10	gon. fat	gon. fat	0.11800404607468216	VSG other
Mouse 5	D10	gon. fat	gon. fat	0.015412246489881994	VSG other
Mouse 5	D10	gon. fat	gon. fat	0.0687197	VSG other
Mouse 5	D10	gon. fat	gon. fat	0.019025522778880498	VSG other
Mouse 5	D10	gon. fat	gon. fat	0.0212808	VSG other
Mouse 5	D10	gon. fat	gon. fat	0.0316824	VSG other
Mouse 5	D10	gon. fat	gon. fat	0.2579749191497609	VSG other
Mouse 5	D10	gon. fat	gon. fat	0.010113234699763772	VSG other
Mouse 5	D10	gon. fat	gon. fat	0.059400723351489514	VSG other
Mouse 5	D10	gon. fat	gon. fat	0.021538327674289405	VSG other
Mouse 5	D10	gon. fat	gon. fat	0.025441106041568184	VSG other
Mouse 5	D10	gon. fat	gon. fat	0.20128952319839916	VSG other
Mouse 5	D10	gon. fat	gon. fat	0.2870110847018057	VSG other
Mouse 5	D10	gon. fat	gon. fat	0.18074401344222776	VSG other
Mouse 5	D10	gon. fat	gon. fat	0.22825665233612685	VSG other
Mouse 5	D10	gon. fat	gon. fat	0.052406220367770255	VSG other
Mouse 5	D10	gon. fat	gon. fat	0.018118635385445923	VSG other
Mouse 5	D10	gon. fat	gon. fat	0.15566416679633618	VSG other
Mouse 5	D10	gon. fat	gon. fat	0.015326242276929572	VSG other
Mouse 5	D10	gon. fat	gon. fat	0.0523721	VSG other
Mouse 5	D10	gon. fat	gon. fat	0.0228034	VSG other
Mouse 5	D10	gon. fat	gon. fat	0.013295780177022064	VSG other
Mouse 5	D10	gon. fat	gon. fat	0.0518097	VSG other
Mouse 5	D10	gon. fat	gon. fat	0.155484	VSG other
Mouse 5	D10	gon. fat	gon. fat	0.014662074575152024	VSG other
Mouse 5	D10	gon. fat	gon. fat	0.0335148	VSG other
Mouse 5	D10	gon. fat	gon. fat	0.0439977	VSG other
Mouse 5	D10	gon. fat	gon. fat	0.010658080554446635	VSG other
Mouse 5	D10	gon. fat	gon. fat	0.013474591005831581	VSG other
Mouse 5	D10	gon. fat	gon. fat	0.0140777	VSG other
Mouse 5	D10	gon. fat	gon. fat	0.010701213461349984	VSG other
Mouse 5	D10	gon. fat	gon. fat	0.0498029	VSG other
Mouse 5	D10	gon. fat	gon. fat	0.0605683	VSG other
Mouse 5	D10	gon. fat	gon. fat	0.5575611962648787	VSG other
Mouse 5	D10	gon. fat	gon. fat	0.033397529887739384	VSG other
Mouse 5	D10	gon. fat	gon. fat	0.0159823	VSG other
Mouse 5	D10	gon. fat	gon. fat	0.019732128449613646	VSG other
Mouse 5	D10	gon. fat	gon. fat	0.0543331	VSG other
Mouse 5	D10	gon. fat	gon. fat	0.0387846	VSG other
Mouse 5	D10	gon. fat	gon. fat	0.043063483119408164	VSG other
Mouse 5	D10	gon. fat	gon. fat	0.0791093	VSG other
Mouse 5	D10	gon. fat	gon. fat	0.0364619	VSG other
Mouse 5	D10	gon. fat	gon. fat	0.10360686187060046	VSG other
Mouse 5	D10	gon. fat	gon. fat	0.0357367	VSG other
Mouse 5	D10	gon. fat	gon. fat	0.0288737	VSG other
Mouse 5	D10	gon. fat	gon. fat	0.014287513072642918	VSG other
Mouse 5	D10	gon. fat	gon. fat	0.705252	VSG other
Mouse 5	D10	gon. fat	gon. fat	0.0471639	VSG other
Mouse 5	D10	gon. fat	gon. fat	0.0620172	VSG other
Mouse 5	D10	gon. fat	gon. fat	0.37622781027228375	VSG-421
Mouse 5	D10	gon. fat	gon. fat	0.0641821	VSG other
Mouse 5	D10	gon. fat	gon. fat	0.0745257	VSG other
Mouse 5	D10	gon. fat	gon. fat	0.030116781953034792	VSG other
Mouse 5	D10	gon. fat	gon. fat	0.038849621102726634	VSG other
Mouse 5	D10	gon. fat	gon. fat	0.023854	VSG other
Mouse 5	D10	gon. fat	gon. fat	0.0321102	VSG other
Mouse 5	D10	gon. fat	gon. fat	0.0386374	VSG other
Mouse 5	D10	gon. fat	gon. fat	0.6411971393127728	VSG other
Mouse 5	D10	gon. fat	gon. fat	0.17544908494834008	VSG other
Mouse 5	D10	gon. fat	gon. fat	0.17195020993205473	VSG other
Mouse 5	D10	gon. fat	gon. fat	0.0232553	VSG other
Mouse 5	D10	gon. fat	gon. fat	0.0353963	VSG other
Mouse 5	D10	gon. fat	gon. fat	0.012055089155036199	VSG other
Mouse 5	D10	gon. fat	gon. fat	0.2105178021297197	VSG other
Mouse 5	D10	gon. fat	gon. fat	0.019366263229686764	VSG other
Mouse 5	D10	gon. fat	gon. fat	0.4137279800745888	VSG other
Mouse 5	D10	gon. fat	gon. fat	0.0334695	VSG other
Mouse 5	D10	gon. fat	gon. fat	0.10989409220282216	VSG other
Mouse 5	D10	gon. fat	gon. fat	0.0541571	VSG other
Mouse 5	D10	gon. fat	gon. fat	0.7268687932597648	VSG other
Mouse 5	D10	gon. fat	gon. fat	0.031250492460553926	VSG other
Mouse 5	D10	gon. fat	gon. fat	0.0169441	VSG other
Mouse 5	D10	gon. fat	gon. fat	0.3785067831164941	VSG other
Mouse 5	D10	gon. fat	gon. fat	0.15196727771818724	VSG other
Mouse 5	D10	gon. fat	gon. fat	0.059682276121383014	VSG other
Mouse 5	D10	gon. fat	gon. fat	0.0194744	VSG other
Mouse 5	D10	gon. fat	gon. fat	0.028189552790709792	VSG other
Mouse 5	D10	gon. fat	gon. fat	0.020842364608140578	VSG other
Mouse 5	D10	gon. fat	gon. fat	75.0033	AnTat1.1
Mouse 5	D10	gon. fat	gon. fat	0.030090507351031814	VSG other
Mouse 5	D10	gon. fat	gon. fat	0.013833647464990913	VSG other
Mouse 5	D10	gon. fat	gon. fat	0.0348514	VSG other
Mouse 5	D10	gon. fat	gon. fat	0.3420694807246568	VSG other
Mouse 5	D10	gon. fat	gon. fat	0.0392674	VSG other
Mouse 5	D10	gon. fat	gon. fat	0.0343689	VSG other
Mouse 5	D10	gon. fat	gon. fat	0.29245014775663286	VSG other
Mouse 5	D10	gon. fat	gon. fat	0.014117159613764906	VSG other
Mouse 5	D10	gon. fat	gon. fat	0.010737259930076327	VSG other
Mouse 5	D10	gon. fat	gon. fat	0.48312355955237246	VSG other
Mouse 5	D10	gon. fat	gon. fat	0.2609798008384496	VSG other
Mouse 5	D10	gon. fat	gon. fat	0.0504152	VSG other
Mouse 5	D10	gon. fat	gon. fat	0.0347228	VSG other
Mouse 5	D10	gon. fat	gon. fat	0.10930780106233151	VSG Cluster 1123
Mouse 5	D10	gon. fat	gon. fat	0.25558185651161036	VSG other
Mouse 5	D10	gon. fat	gon. fat	0.0350452	VSG other
Mouse 5	D10	gon. fat	gon. fat	0.019886979188787113	VSG other
Mouse 5	D10	gon. fat	gon. fat	0.3724559865136991	VSG other
Mouse 5	D10	gon. fat	gon. fat	0.10886670024950983	VSG other
Mouse 5	D10	gon. fat	gon. fat	0.16458542716023986	VSG other
Mouse 5	D10	gon. fat	gon. fat	0.0229963	VSG other
Mouse 5	D10	gon. fat	gon. fat	0.053884792463217514	VSG other
Mouse 5	D10	gon. fat	gon. fat	0.0235379	VSG other
Mouse 5	D10	gon. fat	gon. fat	0.10578915650000971	VSG other
Mouse 5	D10	gon. fat	gon. fat	0.038838	VSG other
Mouse 5	D10	gon. fat	gon. fat	0.14173400983651308	VSG other
Mouse 5	D10	gon. fat	gon. fat	0.13077265209998906	VSG other
Mouse 5	D10	gon. fat	gon. fat	0.1651498298661644	VSG other
Mouse 5	D10	gon. fat	gon. fat	0.1200728662954111	VSG other
Mouse 5	D10	gon. fat	gon. fat	0.039941954308895314	VSG other
Mouse 5	D10	gon. fat	gon. fat	0.0194481	VSG other
Mouse 5	D10	gon. fat	gon. fat	0.046918291187733635	VSG other
Mouse 5	D10	gon. fat	gon. fat	0.12354677582759527	VSG Cluster 327
Mouse 5	D10	gon. fat	gon. fat	0.0448536	VSG other
Mouse 5	D10	gon. fat	gon. fat	0.061739875264282144	VSG other
Mouse 5	D10	gon. fat	gon. fat	0.0788101	VSG other
Mouse 5	D10	gon. fat	gon. fat	9.013302505046022	VSG Cluster 294
Mouse 5	D10	gon. fat	gon. fat	0.23598436764130648	VSG other
Mouse 5	D10	gon. fat	gon. fat	0.0967658	VSG other
Mouse 5	D10	gon. fat	gon. fat	0.0874753	VSG Cluster 504
Mouse 5	D10	gon. fat	gon. fat	0.33079233838389066	VSG other
Mouse 5	D10	gon. fat	gon. fat	0.013701801851263764	VSG other
Mouse 5	D10	gon. fat	gon. fat	0.0694312	VSG other
Mouse 5	D10	gon. fat	gon. fat	0.3661794178507333	VSG other
Mouse 5	D10	gon. fat	gon. fat	0.037679955091000396	VSG other
Mouse 5	D10	gon. fat	gon. fat	0.0462998	VSG other
Mouse 5	D10	gon. fat	gon. fat	0.20176689228707428	VSG other
Mouse 5	D10	gon. fat	gon. fat	0.0728828	VSG other
Mouse 5	D10	gon. fat	gon. fat	0.042491	VSG other
Mouse 5	D10	gon. fat	gon. fat	0.0430976	VSG other
Mouse 5	D10	gon. fat	gon. fat	0.29874495303106186	VSG Cluster 26
Mouse 5	D10	heart	heart	0.019726301283881413	VSG other
Mouse 5	D10	heart	heart	0.0422071	VSG other
Mouse 5	D10	heart	heart	0.30982965494892933	VSG other
Mouse 5	D10	heart	heart	0.16882078343758164	VSG other
Mouse 5	D10	heart	heart	1.8141303126427473	VSG other
Mouse 5	D10	heart	heart	0.0573862	VSG other
Mouse 5	D10	heart	heart	0.0956832	VSG other
Mouse 5	D10	heart	heart	0.016270414741849017	VSG other
Mouse 5	D10	heart	heart	0.029116391722576875	VSG other
Mouse 5	D10	heart	heart	4.503857569716475	VSG-421
Mouse 5	D10	heart	heart	1.342193420806557	VSG other
Mouse 5	D10	heart	heart	0.012793165020291004	VSG other
Mouse 5	D10	heart	heart	0.0408886	VSG other
Mouse 5	D10	heart	heart	0.026408186650305903	VSG other
Mouse 5	D10	heart	heart	0.013047249122615467	VSG other
Mouse 5	D10	heart	heart	0.0806399	VSG other
Mouse 5	D10	heart	heart	0.5838205430257795	VSG other
Mouse 5	D10	heart	heart	0.12491648165063186	VSG other
Mouse 5	D10	heart	heart	1.9909238144747512	VSG Cluster 1123
Mouse 5	D10	heart	heart	0.48462947018014557	VSG other
Mouse 5	D10	heart	heart	0.3797096564370904	VSG other
Mouse 5	D10	heart	heart	0.0809828	VSG other
Mouse 5	D10	heart	heart	1.0225342328493832	VSG other
Mouse 5	D10	heart	heart	0.0583412	VSG other
Mouse 5	D10	heart	heart	0.0631427	VSG other
Mouse 5	D10	heart	heart	0.041353387549539634	VSG other
Mouse 5	D10	heart	heart	1.0174245707313452	VSG other
Mouse 5	D10	heart	heart	0.01377	VSG other
Mouse 5	D10	heart	heart	0.0749768	VSG other
Mouse 5	D10	heart	heart	1.5119302985122354	VSG other
Mouse 5	D10	heart	heart	0.2668326328422024	VSG other
Mouse 5	D10	heart	heart	1.1053620034221252	VSG other
Mouse 5	D10	heart	heart	0.223261	VSG other
Mouse 5	D10	heart	heart	0.0139447	VSG other
Mouse 5	D10	heart	heart	0.4643947448676075	VSG other
Mouse 5	D10	heart	heart	0.16757010129079294	VSG other
Mouse 5	D10	heart	heart	1.9498541510495313	VSG other
Mouse 5	D10	heart	heart	0.23719266680539203	VSG other
Mouse 5	D10	heart	heart	0.011339986032219028	VSG other
Mouse 5	D10	heart	heart	0.015656282085566377	VSG other
Mouse 5	D10	heart	heart	0.012852	VSG other
Mouse 5	D10	heart	heart	0.025621759485614116	VSG other
Mouse 5	D10	heart	heart	1.8710473699260624	VSG other
Mouse 5	D10	heart	heart	0.0872582	VSG other
Mouse 5	D10	heart	heart	1.7378608229085064	VSG other
Mouse 5	D10	heart	heart	0.0866625	VSG other
Mouse 5	D10	heart	heart	0.0697623	VSG other
Mouse 5	D10	heart	heart	0.074821	VSG other
Mouse 5	D10	heart	heart	1.8910349730764404	VSG other
Mouse 5	D10	heart	heart	0.1368841493997194	VSG other
Mouse 5	D10	heart	heart	0.019039976547831877	VSG other
Mouse 5	D10	heart	heart	0.4125355328228565	VSG other
Mouse 5	D10	heart	heart	0.20470563500887798	VSG other
Mouse 5	D10	heart	heart	0.027520210004916827	VSG other
Mouse 5	D10	heart	heart	0.0589049	VSG other
Mouse 5	D10	heart	heart	0.8665639326258018	VSG other
Mouse 5	D10	heart	heart	0.011579	VSG other
Mouse 5	D10	heart	heart	0.2000770006335508	VSG other
Mouse 5	D10	heart	heart	1.0665563454252978	VSG other
Mouse 5	D10	heart	heart	1.3986547317813318	VSG other
Mouse 5	D10	heart	heart	0.1627886996323067	VSG other
Mouse 5	D10	heart	heart	0.0847213	VSG other
Mouse 5	D10	heart	heart	0.0457852	VSG other
Mouse 5	D10	heart	heart	0.13198841697109664	VSG other
Mouse 5	D10	heart	heart	0.525457	VSG other
Mouse 5	D10	heart	heart	0.4673284693200651	VSG other
Mouse 5	D10	heart	heart	0.11841323442871272	VSG other
Mouse 5	D10	heart	heart	0.0747057	VSG other
Mouse 5	D10	heart	heart	0.8170993436622078	VSG other
Mouse 5	D10	heart	heart	3.2756579396418086	VSG other
Mouse 5	D10	heart	heart	0.076046	VSG other
Mouse 5	D10	heart	heart	0.522486	VSG Cluster 437
Mouse 5	D10	heart	heart	0.028485667306670952	VSG other
Mouse 5	D10	heart	heart	0.10795666702617271	VSG other
Mouse 5	D10	heart	heart	0.26045489597217186	VSG other
Mouse 5	D10	heart	heart	0.014949557780905731	VSG other
Mouse 5	D10	heart	heart	0.16436309166612453	VSG other
Mouse 5	D10	heart	heart	0.025158607922466242	VSG other
Mouse 5	D10	heart	heart	0.017279978715714673	VSG other
Mouse 5	D10	heart	heart	0.37170044798772417	VSG other
Mouse 5	D10	heart	heart	0.0332284	VSG other
Mouse 5	D10	heart	heart	1.1474158839876945	VSG other
Mouse 5	D10	heart	heart	0.038580683716876146	VSG other
Mouse 5	D10	heart	heart	0.015832862627481764	VSG other
Mouse 5	D10	heart	heart	0.4094375284694693	VSG other
Mouse 5	D10	heart	heart	0.046698203349876954	VSG other
Mouse 5	D10	heart	heart	0.0265527	VSG other
Mouse 5	D10	heart	heart	1.464202408345159	VSG other
Mouse 5	D10	heart	heart	0.013072249174216543	VSG other
Mouse 5	D10	heart	heart	0.1081008014285084	VSG other
Mouse 5	D10	heart	heart	0.6065444702910483	VSG other
Mouse 5	D10	heart	heart	0.0500216	VSG other
Mouse 5	D10	heart	heart	0.020903829673821803	VSG other
Mouse 5	D10	heart	heart	0.0397888	VSG other
Mouse 5	D10	heart	heart	0.9882996078546794	VSG other
Mouse 5	D10	heart	heart	0.1863537704625725	VSG other
Mouse 5	D10	heart	heart	0.6771322407468394	VSG other
Mouse 5	D10	heart	heart	4.732854247213657	VSG other
Mouse 5	D10	heart	heart	0.0834456	VSG other
Mouse 5	D10	heart	heart	0.0883574	VSG other
Mouse 5	D10	heart	heart	0.0164945	VSG other
Mouse 5	D10	heart	heart	0.12138506597203938	VSG other
Mouse 5	D10	heart	heart	2.1079935138814063	VSG other
Mouse 5	D10	heart	heart	1.3837644310306718	VSG other
Mouse 5	D10	heart	heart	0.9009	VSG other
Mouse 5	D10	heart	heart	0.012252951009331532	VSG other
Mouse 5	D10	heart	heart	0.10885585178404544	VSG other
Mouse 5	D10	heart	heart	0.0951917	VSG other
Mouse 5	D10	heart	heart	0.10962797655553758	VSG other
Mouse 5	D10	heart	heart	0.022105795556387656	VSG other
Mouse 5	D10	heart	heart	0.2283862245470327	VSG other
Mouse 5	D10	heart	heart	0.0268899	VSG other
Mouse 5	D10	heart	heart	0.094342	VSG other
Mouse 5	D10	heart	heart	0.841873	VSG Cluster 1831
Mouse 5	D10	heart	heart	0.018313378458081533	VSG other
Mouse 5	D10	heart	heart	1.4483509739138494	VSG other
Mouse 5	D10	heart	heart	0.0253419	VSG other
Mouse 5	D10	heart	heart	0.026195126970301207	VSG other
Mouse 5	D10	heart	heart	0.32628099345763917	VSG other
Mouse 5	D10	heart	heart	0.7205433180909929	VSG other
Mouse 5	D10	heart	heart	0.5305628735425437	VSG other
Mouse 5	D10	heart	heart	0.5750556011253436	VSG other
Mouse 5	D10	heart	heart	0.74164	VSG other
Mouse 5	D10	heart	heart	0.020336593447866137	VSG other
Mouse 5	D10	heart	heart	1.8661081014597056	VSG other
Mouse 5	D10	heart	heart	0.0226018	VSG other
Mouse 5	D10	heart	heart	0.062388791706165084	VSG other
Mouse 5	D10	heart	heart	0.028196524547761507	VSG other
Mouse 5	D10	heart	heart	0.0686982	VSG other
Mouse 5	D10	heart	heart	0.033696343750769395	VSG other
Mouse 5	D10	heart	heart	1.2830938344162142	VSG other
Mouse 5	D10	heart	heart	0.42028383014869253	VSG other
Mouse 5	D10	heart	heart	0.010058074567701221	VSG other
Mouse 5	D10	heart	heart	0.1365728752572811	VSG other
Mouse 5	D10	heart	heart	1.9592471867351076	VSG Cluster 26
Mouse 5	D10	heart	heart	1.2788225212196849	VSG Cluster 1231
Mouse 5	D10	heart	heart	0.15410750248856583	VSG other
Mouse 5	D10	heart	heart	0.17636092814484677	VSG other
Mouse 5	D10	heart	heart	0.7619390614951619	VSG other
Mouse 5	D10	heart	heart	0.0484714	VSG other
Mouse 5	D10	heart	heart	0.0439538	VSG other
Mouse 5	D10	heart	heart	0.17456435191274916	VSG other
Mouse 5	D10	heart	heart	0.0876904	VSG other
Mouse 5	D10	heart	heart	0.0900099	VSG other
Mouse 5	D10	heart	heart	0.0575087	VSG other
Mouse 5	D10	heart	heart	0.0198375	VSG other
Mouse 5	D10	heart	heart	0.0667211	VSG other
Mouse 5	D10	heart	heart	0.0273895	VSG other
Mouse 5	D10	heart	heart	0.26109553638881045	VSG other
Mouse 5	D10	heart	heart	0.8210760893596977	VSG other
Mouse 5	D10	heart	heart	0.10839962376262118	VSG other
Mouse 5	D10	heart	heart	0.027918002674991328	VSG other
Mouse 5	D10	heart	heart	0.16873502192307702	VSG other
Mouse 5	D10	heart	heart	0.0158523	VSG other
Mouse 5	D10	heart	heart	0.14934043460936094	VSG other
Mouse 5	D10	heart	heart	0.011780985489009755	VSG other
Mouse 5	D10	heart	heart	0.0163396	VSG other
Mouse 5	D10	heart	heart	1.8346834668407346	VSG other
Mouse 5	D10	heart	heart	0.6643146300179096	VSG other
Mouse 5	D10	heart	heart	0.038996443902321376	VSG other
Mouse 5	D10	heart	heart	0.0445972	VSG other
Mouse 5	D10	heart	heart	0.7278363522533078	VSG other
Mouse 5	D10	heart	heart	0.095774	VSG other
Mouse 5	D10	heart	heart	0.12951282060736527	VSG other
Mouse 5	D10	heart	heart	0.0282242	VSG other
Mouse 5	D10	heart	heart	0.0315135	VSG other
Mouse 5	D10	heart	heart	15.636496075961787	VSG Cluster 294
Mouse 5	D10	heart	heart	0.1758547726878285	VSG other
Mouse 5	D10	heart	heart	0.5946042468597842	VSG Cluster 327
Mouse 5	D10	heart	heart	0.0764917	VSG other
Mouse 5	D10	heart	heart	0.026661030990593634	VSG other
Mouse 5	D10	heart	heart	0.3459067949422579	VSG other
Mouse 5	D10	heart	heart	0.20949632936926896	VSG other
Mouse 5	D10	heart	heart	0.8610184953295845	VSG other
Mouse 5	D10	heart	heart	0.9098351154898706	VSG other
Mouse 5	D10	heart	heart	0.0921059	VSG other
Mouse 5	D10	heart	heart	0.1373244649993739	VSG other
Mouse 5	D10	heart	heart	0.10113036723732313	VSG other
Mouse 5	D10	heart	heart	0.030672875362993665	VSG other
Mouse 5	D10	heart	heart	0.0777459	VSG other
Mouse 5	D10	heart	heart	0.2811562332631449	VSG other
Mouse 5	D10	heart	heart	0.086693	VSG other
Mouse 5	D10	heart	heart	0.0605114	VSG other
Mouse 5	D10	heart	heart	0.9082841239560895	VSG other
Mouse 5	D10	heart	heart	0.0112131	VSG other
Mouse 5	D10	heart	heart	0.011595775190747955	VSG other
Mouse 5	D10	heart	heart	2.062298271561129	VSG other
Mouse 5	D10	heart	heart	0.37840508046530325	VSG other
Mouse 5	D10	heart	heart	0.2792991250045323	VSG Cluster 504
Mouse 5	D10	heart	heart	0.2170122867427251	VSG other
Mouse 5	D10	heart	heart	0.012057397082329717	VSG other
Mouse 5	D10	heart	heart	1.8051195947543477	AnTat1.1
Mouse 5	D10	heart	heart	0.24332294855130276	VSG other
Mouse 5	D10	heart	heart	0.10364641464011759	VSG other
Mouse 5	D10	heart	heart	0.0572585	VSG other
Mouse 5	D10	heart	heart	0.0301304	VSG other
Mouse 5	D10	heart	heart	0.6210584131042838	VSG other
Mouse 5	D10	heart	heart	0.1921428250053845	VSG other
Mouse 5	D10	lung	lung	0.029597619978746336	VSG other
Mouse 5	D10	lung	lung	0.5873599176866802	VSG other
Mouse 5	D10	lung	lung	0.013413481974705646	VSG other
Mouse 5	D10	lung	lung	0.0433666	VSG other
Mouse 5	D10	lung	lung	0.0260262	VSG other
Mouse 5	D10	lung	lung	0.029130289136939613	VSG other
Mouse 5	D10	lung	lung	0.015695477295480806	VSG other
Mouse 5	D10	lung	lung	0.010468697658622737	VSG other
Mouse 5	D10	lung	lung	0.3128808833234025	VSG other
Mouse 5	D10	lung	lung	0.20231646821562937	VSG other
Mouse 5	D10	lung	lung	0.024872785340068197	VSG other
Mouse 5	D10	lung	lung	0.067868	VSG other
Mouse 5	D10	lung	lung	0.016730541648345133	VSG other
Mouse 5	D10	lung	lung	1.1620065751191293	VSG other
Mouse 5	D10	lung	lung	0.010862141712073992	VSG other
Mouse 5	D10	lung	lung	0.013986102123902897	VSG other
Mouse 5	D10	lung	lung	0.2587348662471808	VSG other
Mouse 5	D10	lung	lung	0.0408846	VSG other
Mouse 5	D10	lung	lung	0.016910379710894624	VSG other
Mouse 5	D10	lung	lung	0.011652115654837045	VSG other
Mouse 5	D10	lung	lung	0.029882	VSG other
Mouse 5	D10	lung	lung	1.1728978733494162	VSG other
Mouse 5	D10	lung	lung	0.3947739758216857	VSG other
Mouse 5	D10	lung	lung	0.0481502	VSG other
Mouse 5	D10	lung	lung	0.019823101321455375	VSG other
Mouse 5	D10	lung	lung	0.013708371358541818	VSG other
Mouse 5	D10	lung	lung	0.9561132076890889	VSG Cluster 26
Mouse 5	D10	lung	lung	0.026452346767190795	VSG other
Mouse 5	D10	lung	lung	0.23481144038608373	VSG other
Mouse 5	D10	lung	lung	0.0699444	VSG other
Mouse 5	D10	lung	lung	1.3133660582285924	VSG other
Mouse 5	D10	lung	lung	0.028987393535059445	VSG other
Mouse 5	D10	lung	lung	0.0179124	VSG other
Mouse 5	D10	lung	lung	0.0412609	VSG other
Mouse 5	D10	lung	lung	0.0526539	VSG other
Mouse 5	D10	lung	lung	0.0161275	VSG other
Mouse 5	D10	lung	lung	0.011082175215160027	VSG other
Mouse 5	D10	lung	lung	0.017620272453593825	VSG other
Mouse 5	D10	lung	lung	0.037314410399324364	VSG other
Mouse 5	D10	lung	lung	0.015126038334438015	VSG other
Mouse 5	D10	lung	lung	0.41834755551155045	VSG other
Mouse 5	D10	lung	lung	0.016943127355156674	VSG other
Mouse 5	D10	lung	lung	0.11481873705256897	VSG other
Mouse 5	D10	lung	lung	0.0395832	VSG other
Mouse 5	D10	lung	lung	0.029474009362756542	VSG other
Mouse 5	D10	lung	lung	0.47504779207969955	VSG other
Mouse 5	D10	lung	lung	0.5074655690751678	VSG Cluster 437
Mouse 5	D10	lung	lung	0.7487923071683815	VSG other
Mouse 5	D10	lung	lung	0.0281946	VSG other
Mouse 5	D10	lung	lung	0.45341547109628116	VSG other
Mouse 5	D10	lung	lung	0.1782310975786144	VSG other
Mouse 5	D10	lung	lung	0.013989362865190735	VSG other
Mouse 5	D10	lung	lung	0.0350504	VSG other
Mouse 5	D10	lung	lung	0.20585923579948961	VSG other
Mouse 5	D10	lung	lung	0.050515	VSG other
Mouse 5	D10	lung	lung	0.11159833031587121	VSG other
Mouse 5	D10	lung	lung	0.029421176474976097	VSG other
Mouse 5	D10	lung	lung	0.0114722	VSG other
Mouse 5	D10	lung	lung	0.6697045125807615	VSG other
Mouse 5	D10	lung	lung	0.0175967	VSG other
Mouse 5	D10	lung	lung	0.16478842729877552	VSG other
Mouse 5	D10	lung	lung	0.0343042	VSG other
Mouse 5	D10	lung	lung	0.0800971	VSG other
Mouse 5	D10	lung	lung	1.2534446845166591	VSG other
Mouse 5	D10	lung	lung	0.012012490365728315	VSG other
Mouse 5	D10	lung	lung	0.0492377	VSG other
Mouse 5	D10	lung	lung	0.15830231411011292	VSG other
Mouse 5	D10	lung	lung	0.0645013	VSG other
Mouse 5	D10	lung	lung	0.023891659262054093	VSG other
Mouse 5	D10	lung	lung	0.0265208	VSG other
Mouse 5	D10	lung	lung	0.9941120301269898	VSG other
Mouse 5	D10	lung	lung	0.0843512	VSG other
Mouse 5	D10	lung	lung	0.359361	VSG other
Mouse 5	D10	lung	lung	0.027434421162141537	VSG other
Mouse 5	D10	lung	lung	0.0733088	VSG other
Mouse 5	D10	lung	lung	0.010516349868926113	VSG other
Mouse 5	D10	lung	lung	0.0238248	VSG other
Mouse 5	D10	lung	lung	0.027898801125842518	VSG other
Mouse 5	D10	lung	lung	0.013657220719207072	VSG other
Mouse 5	D10	lung	lung	0.010373224912231735	VSG other
Mouse 5	D10	lung	lung	0.10218688608342814	VSG other
Mouse 5	D10	lung	lung	0.036436429616324255	VSG other
Mouse 5	D10	lung	lung	0.016645879506808067	VSG other
Mouse 5	D10	lung	lung	0.026939431736717544	VSG other
Mouse 5	D10	lung	lung	0.0527228	VSG other
Mouse 5	D10	lung	lung	0.011925971291863298	VSG other
Mouse 5	D10	lung	lung	0.017791402397637983	VSG other
Mouse 5	D10	lung	lung	0.020212853686889364	VSG other
Mouse 5	D10	lung	lung	0.011212699069625992	VSG other
Mouse 5	D10	lung	lung	0.019750877154817003	VSG other
Mouse 5	D10	lung	lung	0.9063423980965627	VSG other
Mouse 5	D10	lung	lung	1.0281099357942491	VSG other
Mouse 5	D10	lung	lung	0.1621507151415273	VSG other
Mouse 5	D10	lung	lung	0.4599326350592971	VSG other
Mouse 5	D10	lung	lung	0.0217506	VSG other
Mouse 5	D10	lung	lung	0.29699753435921955	VSG other
Mouse 5	D10	lung	lung	0.0255039	VSG other
Mouse 5	D10	lung	lung	0.018845843249388494	VSG other
Mouse 5	D10	lung	lung	0.035259829071872154	VSG other
Mouse 5	D10	lung	lung	0.050473961607307445	VSG other
Mouse 5	D10	lung	lung	0.045001	VSG other
Mouse 5	D10	lung	lung	0.18486684181967247	VSG other
Mouse 5	D10	lung	lung	0.029545776620686987	VSG other
Mouse 5	D10	lung	lung	0.11221830734011833	VSG other
Mouse 5	D10	lung	lung	0.0349873	VSG other
Mouse 5	D10	lung	lung	0.0129468	VSG other
Mouse 5	D10	lung	lung	0.0200854	VSG other
Mouse 5	D10	lung	lung	0.017839962940383335	VSG other
Mouse 5	D10	lung	lung	0.010545683307790203	VSG other
Mouse 5	D10	lung	lung	0.018126800198553485	VSG other
Mouse 5	D10	lung	lung	0.4350611736094857	VSG other
Mouse 5	D10	lung	lung	0.1614079345317504	VSG other
Mouse 5	D10	lung	lung	0.0715601	VSG other
Mouse 5	D10	lung	lung	0.027431022270687833	VSG other
Mouse 5	D10	lung	lung	0.0893721	VSG other
Mouse 5	D10	lung	lung	0.16649361908401805	VSG other
Mouse 5	D10	lung	lung	0.8727781847179242	VSG other
Mouse 5	D10	lung	lung	0.11519063815138761	VSG other
Mouse 5	D10	lung	lung	0.022789134435328925	VSG other
Mouse 5	D10	lung	lung	0.0272191	VSG other
Mouse 5	D10	lung	lung	0.014788243063006032	VSG other
Mouse 5	D10	lung	lung	0.014191679323176738	VSG other
Mouse 5	D10	lung	lung	1.398125551309812	VSG-421
Mouse 5	D10	lung	lung	0.0238204	VSG other
Mouse 5	D10	lung	lung	0.029187295573618988	VSG other
Mouse 5	D10	lung	lung	0.0175199	VSG other
Mouse 5	D10	lung	lung	0.1581475612779703	VSG other
Mouse 5	D10	lung	lung	0.0129468	VSG other
Mouse 5	D10	lung	lung	0.4112975783297306	VSG other
Mouse 5	D10	lung	lung	0.0978999	VSG other
Mouse 5	D10	lung	lung	0.0129468	VSG other
Mouse 5	D10	lung	lung	0.16866068672420598	VSG other
Mouse 5	D10	lung	lung	0.42840386369634986	VSG other
Mouse 5	D10	lung	lung	0.0724838	VSG other
Mouse 5	D10	lung	lung	0.0449991	VSG other
Mouse 5	D10	lung	lung	0.0527331	VSG other
Mouse 5	D10	lung	lung	0.022861745904934786	VSG other
Mouse 5	D10	lung	lung	0.016805078813495408	VSG other
Mouse 5	D10	lung	lung	0.0159728	VSG other
Mouse 5	D10	lung	lung	0.14281993009868668	VSG other
Mouse 5	D10	lung	lung	0.055975849714139256	VSG other
Mouse 5	D10	lung	lung	0.19150467858530412	VSG other
Mouse 5	D10	lung	lung	0.010430013108681344	VSG other
Mouse 5	D10	lung	lung	0.0774926	VSG other
Mouse 5	D10	lung	lung	0.040409982285571765	VSG other
Mouse 5	D10	lung	lung	0.0824803	VSG other
Mouse 5	D10	lung	lung	0.023581662634670257	VSG other
Mouse 5	D10	lung	lung	0.3064074857370986	VSG other
Mouse 5	D10	lung	lung	0.024374323563565878	VSG other
Mouse 5	D10	lung	lung	0.021121028017509993	VSG other
Mouse 5	D10	lung	lung	0.048961802165133704	VSG other
Mouse 5	D10	lung	lung	0.0357081	VSG other
Mouse 5	D10	lung	lung	0.024435738408312372	VSG other
Mouse 5	D10	lung	lung	8.220728789734695	VSG Cluster 294
Mouse 5	D10	lung	lung	0.014726490580856396	VSG other
Mouse 5	D10	lung	lung	0.016183493964943785	VSG other
Mouse 5	D10	lung	lung	0.9920123984811591	VSG other
Mouse 5	D10	lung	lung	0.3132317909952835	VSG other
Mouse 5	D10	lung	lung	0.9310071397844251	VSG other
Mouse 5	D10	lung	lung	0.10254706132421822	VSG other
Mouse 5	D10	lung	lung	0.014609325997890272	VSG other
Mouse 5	D10	lung	lung	0.0339274	VSG other
Mouse 5	D10	lung	lung	0.7839311006955704	VSG other
Mouse 5	D10	lung	lung	0.4473972708966701	VSG other
Mouse 5	D10	lung	lung	0.33076835990051934	VSG other
Mouse 5	D10	lung	lung	0.28480693839116444	VSG other
Mouse 5	D10	lung	lung	0.3569812621026709	VSG other
Mouse 5	D10	lung	lung	0.0111196	VSG other
Mouse 5	D10	lung	lung	0.013743521028763847	VSG other
Mouse 5	D10	lung	lung	0.0659878	VSG other
Mouse 5	D10	lung	lung	0.016126401584596883	VSG other
Mouse 5	D10	lung	lung	0.11028735308541353	VSG other
Mouse 5	D10	lung	lung	0.45748944074524306	VSG other
Mouse 5	D10	lung	lung	0.35587401446047306	VSG other
Mouse 5	D10	lung	lung	0.6107560263576665	VSG other
Mouse 5	D10	lung	lung	0.5873114448313006	VSG other
Mouse 5	D10	lung	lung	0.0330014	VSG other
Mouse 5	D10	lung	lung	0.0312096	VSG other
Mouse 5	D10	lung	lung	0.7234407401846078	VSG other
Mouse 5	D10	lung	lung	0.829359	VSG other
Mouse 5	D10	lung	lung	0.013278764278957004	VSG other
Mouse 5	D10	lung	lung	0.1651738499832759	VSG other
Mouse 5	D10	lung	lung	0.018757064224809876	VSG other
Mouse 5	D10	lung	lung	0.0378384	VSG other
Mouse 5	D10	lung	lung	0.014743311474513934	VSG other
Mouse 5	D10	lung	lung	0.7352085430469301	VSG other
Mouse 5	D10	lung	lung	0.2729737206770817	VSG other
Mouse 5	D10	lung	lung	0.0174299	VSG other
Mouse 5	D10	lung	lung	0.071319	VSG other
Mouse 5	D10	lung	lung	0.014783154572747944	VSG other
Mouse 5	D10	lung	lung	0.0194202	VSG other
Mouse 5	D10	lung	lung	0.0575248	VSG other
Mouse 5	D10	lung	lung	0.16734734643839816	VSG other
Mouse 5	D10	lung	lung	0.0218919	VSG other
Mouse 5	D10	lung	lung	0.5862734168281363	VSG other
Mouse 5	D10	lung	lung	0.0122352	VSG other
Mouse 5	D10	lung	lung	0.0948329	VSG other
Mouse 5	D10	lung	lung	0.1491069272991787	VSG other
Mouse 5	D10	lung	lung	0.0434891	VSG other
Mouse 5	D10	lung	lung	0.030523476878304322	VSG other
Mouse 5	D10	lung	lung	0.013324803790148844	VSG other
Mouse 5	D10	lung	lung	0.0281841	VSG other
Mouse 5	D10	lung	lung	0.10308276908208003	VSG other
Mouse 5	D10	lung	lung	40.077076557049125	AnTat1.1
Mouse 5	D10	lung	lung	0.0765137	VSG other
Mouse 5	D10	lung	lung	0.2646944473046769	VSG other
Mouse 5	D10	lung	lung	0.9161378180928187	VSG other
Mouse 5	D10	lung	lung	0.28720003374490605	VSG other
Mouse 5	D10	lung	lung	0.0165191	VSG other
Mouse 5	D10	lung	lung	0.012041963390415043	VSG other
Mouse 5	D10	lung	lung	0.18243164261750344	VSG other
Mouse 5	D10	lung	lung	0.6207978461911223	VSG Cluster 1831
Mouse 5	D10	lung	lung	0.012274234383801786	VSG other
Mouse 5	D10	lung	lung	0.029043159658024394	VSG other
Mouse 5	D10	lung	lung	0.0777809	VSG other
Mouse 5	D10	lung	lung	0.0355783	VSG other
Mouse 5	D10	lung	lung	0.6255067540144256	VSG other
Mouse 5	D10	lung	lung	0.14200555614669597	VSG Cluster 504
Mouse 5	D10	lung	lung	0.20570909434688586	VSG other
Mouse 5	D10	lung	lung	0.0369988	VSG other
Mouse 5	D10	lung	lung	0.015338812755706008	VSG other
Mouse 5	D10	lung	lung	1.073421429913736	VSG other
Mouse 5	D10	lung	lung	0.022334664479450407	VSG other
Mouse 5	D10	lung	lung	0.0183456	VSG other
Mouse 5	D10	lung	lung	0.021039685864342326	VSG other
Mouse 5	D10	lung	lung	0.125398	VSG other
Mouse 5	D10	lung	lung	0.019872187613543476	VSG other
Mouse 5	D10	lung	lung	0.041257491052395394	VSG other
Mouse 5	D10	lung	lung	0.166166	VSG other
Mouse 5	D10	lung	lung	0.1688680671024721	VSG other
Mouse 5	D10	lung	lung	0.011309640621825566	VSG other
Mouse 5	D10	lung	lung	0.080351	VSG other
Mouse 5	D10	lung	lung	0.025178258663288777	VSG other
Mouse 5	D10	lung	lung	1.678355804294746	VSG other
Mouse 5	D10	lung	lung	0.0281738	VSG other
Mouse 5	D10	lung	lung	0.015755460989426394	VSG other
Mouse 5	D10	lung	lung	0.012768486016896497	VSG other
Mouse 5	D10	lung	lung	0.010736163264357569	VSG other
Mouse 5	D10	lung	lung	0.0351572	VSG other
Mouse 5	D10	lung	lung	0.012530140068339028	VSG other
Mouse 5	D10	lung	lung	0.8491489739380236	VSG other
Mouse 5	D10	lung	lung	0.0208275	VSG other
Mouse 5	D10	lung	lung	0.0558843	VSG other
Mouse 5	D10	lung	lung	0.072485	VSG other
Mouse 5	D10	lung	lung	0.13257688608725265	VSG other
Mouse 5	D10	lung	lung	0.011037072673759286	VSG other
Mouse 5	D10	lung	lung	0.0564138	VSG other
Mouse 5	D10	lung	lung	0.010596640045536024	VSG other
Mouse 5	D10	lung	lung	0.022777293913051312	VSG other
Mouse 5	D10	lung	lung	0.018048113921779584	VSG other
Mouse 5	D10	lung	lung	0.0565864	VSG other
Mouse 5	D10	lung	lung	0.8947014627168258	VSG other
Mouse 5	D10	lung	lung	0.0501366	VSG other
Mouse 5	D10	lung	lung	0.012001410436151569	VSG other
Mouse 5	D10	lung	lung	0.024511321514855928	VSG other
Mouse 5	D10	lung	lung	0.16728841285735951	VSG other
Mouse 5	D10	lung	lung	0.0489592	VSG other
Mouse 5	D10	lung	lung	0.0713558	VSG other
Mouse 5	D10	lung	lung	0.2324278678788757	VSG other
Mouse 5	D10	lung	lung	0.12349820520473642	VSG other
Mouse 5	D10	lung	lung	0.079795	VSG other
Mouse 5	D10	lung	lung	0.015149698865574442	VSG other
Mouse 5	D10	lung	lung	0.10530963405766215	VSG other
Mouse 5	D10	lung	lung	0.0402006	VSG other
Mouse 5	D10	lung	lung	0.017179401285929312	VSG other
Mouse 5	D10	lung	lung	0.9802141549868826	VSG other
Mouse 5	D10	lung	lung	0.0159946	VSG other
Mouse 5	D10	lung	lung	0.0295538	VSG other
Mouse 5	D10	lung	lung	0.0150806	VSG other
Mouse 5	D10	lung	lung	0.5471787266377739	VSG Cluster 1231
Mouse 5	D10	lung	lung	0.014989372080145082	VSG other
Mouse 5	D10	lung	lung	0.013070972106489793	VSG other
Mouse 5	D10	lung	lung	0.0130774	VSG other
Mouse 5	D10	lung	lung	0.040761219126979914	VSG other
Mouse 5	D10	lung	lung	0.5774414101498345	VSG other
Mouse 5	D10	lung	lung	0.0831946	VSG other
Mouse 5	D10	lung	lung	0.011652115654837045	VSG other
Mouse 5	D10	lung	lung	0.012162427289313018	VSG other
Mouse 5	D10	lung	lung	0.0480761	VSG other
Mouse 5	D10	lung	lung	0.0358698	VSG other
Mouse 5	D10	lung	lung	0.013854007311064353	VSG other
Mouse 5	D10	lung	lung	0.8931095845208544	VSG Cluster 1123
Mouse 5	D10	lung	lung	0.012933109341977118	VSG other
Mouse 5	D10	lung	lung	0.014707832495636057	VSG other
Mouse 5	D10	lung	lung	0.014822176531509402	VSG other
Mouse 5	D10	lung	lung	0.22018024825819388	VSG other
Mouse 5	D10	lung	lung	0.1046321060791004	VSG other
Mouse 5	D10	lung	lung	0.0396707	VSG other
Mouse 5	D10	lung	lung	0.0133905	VSG other
Mouse 5	D10	lung	lung	0.0960512	VSG other
Mouse 5	D10	lung	lung	0.0118018	VSG other
Mouse 5	D10	lung	lung	0.011910853291854881	VSG other
Mouse 5	D10	lung	lung	0.17519862625847163	VSG other
Mouse 5	D10	lung	lung	0.5638361595178587	VSG other
Mouse 5	D10	lung	lung	0.0707855	VSG other
Mouse 5	D10	lung	lung	0.017806822898127753	VSG other
Mouse 5	D10	lung	lung	0.029258053563001193	VSG other
Mouse 5	D10	lung	lung	0.012877719283158635	VSG other
Mouse 5	D10	lung	lung	0.016108538835073342	VSG other
Mouse 5	D10	lung	lung	0.43687686288127164	VSG Cluster 327
Mouse 5	D10	lung	lung	0.010930125700243043	VSG other
Mouse 5	D10	lung	lung	0.015685540304553023	VSG other
Mouse 5	D10	lung	lung	0.015237382010140136	VSG other
Mouse 5	D10	lung	lung	0.0161293	VSG other
Mouse 5	D10	lung	lung	0.010629395444486663	VSG other
Mouse 5	D10	s.c. fat	s.c. fat	0.30528947540829365	VSG other
Mouse 5	D10	s.c. fat	s.c. fat	0.011593645400118443	VSG other
Mouse 5	D10	s.c. fat	s.c. fat	0.027111077397780906	VSG other
Mouse 5	D10	s.c. fat	s.c. fat	0.0879792	VSG other
Mouse 5	D10	s.c. fat	s.c. fat	0.0358368	VSG other
Mouse 5	D10	s.c. fat	s.c. fat	0.023362867641514695	VSG other
Mouse 5	D10	s.c. fat	s.c. fat	0.011456504310873722	VSG other
Mouse 5	D10	s.c. fat	s.c. fat	0.0223385	VSG other
Mouse 5	D10	s.c. fat	s.c. fat	0.016920790302301685	VSG other
Mouse 5	D10	s.c. fat	s.c. fat	0.029662107048972958	VSG other
Mouse 5	D10	s.c. fat	s.c. fat	0.0188541	VSG other
Mouse 5	D10	s.c. fat	s.c. fat	0.15052762740846687	VSG other
Mouse 5	D10	s.c. fat	s.c. fat	0.8152837250525917	VSG other
Mouse 5	D10	s.c. fat	s.c. fat	0.011808267880311314	VSG other
Mouse 5	D10	s.c. fat	s.c. fat	0.018827071986586483	VSG other
Mouse 5	D10	s.c. fat	s.c. fat	0.0782835	VSG Cluster 504
Mouse 5	D10	s.c. fat	s.c. fat	0.015821597724143762	VSG other
Mouse 5	D10	s.c. fat	s.c. fat	0.0866118	VSG other
Mouse 5	D10	s.c. fat	s.c. fat	3.6747591931203925	VSG Cluster 294
Mouse 5	D10	s.c. fat	s.c. fat	0.028774734736591537	VSG other
Mouse 5	D10	s.c. fat	s.c. fat	0.019954786599376932	VSG other
Mouse 5	D10	s.c. fat	s.c. fat	0.4282466705197498	VSG other
Mouse 5	D10	s.c. fat	s.c. fat	0.14608206024469458	VSG other
Mouse 5	D10	s.c. fat	s.c. fat	0.3790088370687508	VSG other
Mouse 5	D10	s.c. fat	s.c. fat	0.0760662	VSG other
Mouse 5	D10	s.c. fat	s.c. fat	0.0148016	VSG other
Mouse 5	D10	s.c. fat	s.c. fat	0.0342749	VSG other
Mouse 5	D10	s.c. fat	s.c. fat	0.3937317504161614	VSG other
Mouse 5	D10	s.c. fat	s.c. fat	0.015559440227109306	VSG other
Mouse 5	D10	s.c. fat	s.c. fat	0.028486834802061274	VSG other
Mouse 5	D10	s.c. fat	s.c. fat	0.13969834213843113	VSG other
Mouse 5	D10	s.c. fat	s.c. fat	0.0499928	VSG other
Mouse 5	D10	s.c. fat	s.c. fat	0.0492541	VSG other
Mouse 5	D10	s.c. fat	s.c. fat	73.40214160281958	AnTat1.1
Mouse 5	D10	s.c. fat	s.c. fat	0.031150490188753845	VSG other
Mouse 5	D10	s.c. fat	s.c. fat	0.31115674474723376	VSG other
Mouse 5	D10	s.c. fat	s.c. fat	0.014855736489418273	VSG other
Mouse 5	D10	s.c. fat	s.c. fat	0.08411	VSG other
Mouse 5	D10	s.c. fat	s.c. fat	0.0256321	VSG other
Mouse 5	D10	s.c. fat	s.c. fat	0.014507544444274791	VSG other
Mouse 5	D10	s.c. fat	s.c. fat	0.47931182365365255	VSG other
Mouse 5	D10	s.c. fat	s.c. fat	0.020190103478360606	VSG other
Mouse 5	D10	s.c. fat	s.c. fat	0.0679186	VSG other
Mouse 5	D10	s.c. fat	s.c. fat	0.042689052658150095	VSG other
Mouse 5	D10	s.c. fat	s.c. fat	0.14975366842662094	VSG other
Mouse 5	D10	s.c. fat	s.c. fat	0.0201611	VSG other
Mouse 5	D10	s.c. fat	s.c. fat	0.0187895	VSG other
Mouse 5	D10	s.c. fat	s.c. fat	0.038506651870070505	VSG other
Mouse 5	D10	s.c. fat	s.c. fat	0.022732844336677983	VSG other
Mouse 5	D10	s.c. fat	s.c. fat	0.023424380262476334	VSG other
Mouse 5	D10	s.c. fat	s.c. fat	0.058780329048379903	VSG other
Mouse 5	D10	s.c. fat	s.c. fat	0.0293982	VSG other
Mouse 5	D10	s.c. fat	s.c. fat	0.18402707419149572	VSG other
Mouse 5	D10	s.c. fat	s.c. fat	0.023364531782017344	VSG other
Mouse 5	D10	s.c. fat	s.c. fat	0.0441227	VSG other
Mouse 5	D10	s.c. fat	s.c. fat	0.0362374	VSG other
Mouse 5	D10	s.c. fat	s.c. fat	0.013677462914990843	VSG other
Mouse 5	D10	s.c. fat	s.c. fat	0.0415722	VSG other
Mouse 5	D10	s.c. fat	s.c. fat	0.0886503	VSG other
Mouse 5	D10	s.c. fat	s.c. fat	0.0401011	VSG other
Mouse 5	D10	s.c. fat	s.c. fat	0.2127385486623131	VSG other
Mouse 5	D10	s.c. fat	s.c. fat	0.023399	VSG other
Mouse 5	D10	s.c. fat	s.c. fat	0.2521325183198743	VSG other
Mouse 5	D10	s.c. fat	s.c. fat	0.0694789	VSG other
Mouse 5	D10	s.c. fat	s.c. fat	0.014519497330932917	VSG other
Mouse 5	D10	s.c. fat	s.c. fat	0.34753720679456307	VSG other
Mouse 5	D10	s.c. fat	s.c. fat	0.14117141294894983	VSG other
Mouse 5	D10	s.c. fat	s.c. fat	1.4882701267065674	VSG-421
Mouse 5	D10	s.c. fat	s.c. fat	0.013026004428573311	VSG other
Mouse 5	D10	s.c. fat	s.c. fat	0.0976098	VSG other
Mouse 5	D10	s.c. fat	s.c. fat	0.0629774	VSG other
Mouse 5	D10	s.c. fat	s.c. fat	0.0161599	VSG other
Mouse 5	D10	s.c. fat	s.c. fat	0.0136212	VSG other
Mouse 5	D10	s.c. fat	s.c. fat	0.041429596501429654	VSG other
Mouse 5	D10	s.c. fat	s.c. fat	0.022225404095389333	VSG other
Mouse 5	D10	s.c. fat	s.c. fat	0.0572126	VSG other
Mouse 5	D10	s.c. fat	s.c. fat	0.015693868438605756	VSG other
Mouse 5	D10	s.c. fat	s.c. fat	0.046540820349308946	VSG other
Mouse 5	D10	s.c. fat	s.c. fat	0.024493366432032267	VSG other
Mouse 5	D10	s.c. fat	s.c. fat	0.0433023	VSG other
Mouse 5	D10	s.c. fat	s.c. fat	0.013872672453176787	VSG other
Mouse 5	D10	s.c. fat	s.c. fat	0.017974319167644408	VSG other
Mouse 5	D10	s.c. fat	s.c. fat	0.090707987726092107	VSG other
Mouse 5	D10	s.c. fat	s.c. fat	0.019356057406477344	VSG other
Mouse 5	D10	s.c. fat	s.c. fat	0.013403082200028968	VSG other
Mouse 5	D10	s.c. fat	s.c. fat	0.0861025	VSG other
Mouse 5	D10	s.c. fat	s.c. fat	0.0209469	VSG other
Mouse 5	D10	s.c. fat	s.c. fat	0.0289132	VSG other
Mouse 5	D10	s.c. fat	s.c. fat	0.019237862463777088	VSG other
Mouse 5	D10	s.c. fat	s.c. fat	0.012902564595522928	VSG other
Mouse 5	D10	s.c. fat	s.c. fat	0.2592239656160647	VSG other
Mouse 5	D10	s.c. fat	s.c. fat	0.027565099610068415	VSG other
Mouse 5	D10	s.c. fat	s.c. fat	0.323025	VSG other
Mouse 5	D10	s.c. fat	s.c. fat	0.014813090107851127	VSG other
Mouse 5	D10	s.c. fat	s.c. fat	0.0500824	VSG other
Mouse 5	D10	s.c. fat	s.c. fat	0.026715453543284404	VSG other
Mouse 5	D10	s.c. fat	s.c. fat	0.022900765925286417	VSG other
Mouse 5	D10	s.c. fat	s.c. fat	0.0435696	VSG other
Mouse 5	D10	s.c. fat	s.c. fat	0.414944	VSG other
Mouse 5	D10	s.c. fat	s.c. fat	0.0914029	VSG other
Mouse 5	D10	s.c. fat	s.c. fat	0.0220891	VSG other
Mouse 5	D10	s.c. fat	s.c. fat	0.1371032355609856	VSG other
Mouse 5	D10	s.c. fat	s.c. fat	0.016875675636477214	VSG other
Mouse 5	D10	s.c. fat	s.c. fat	0.0585199	VSG other
Mouse 5	D10	s.c. fat	s.c. fat	0.017294299612888284	VSG other
Mouse 5	D10	s.c. fat	s.c. fat	0.0632899	VSG other
Mouse 5	D10	s.c. fat	s.c. fat	0.22378304668525142	VSG Cluster 1231
Mouse 5	D10	s.c. fat	s.c. fat	0.27882772925868826	VSG other
Mouse 5	D10	s.c. fat	s.c. fat	0.16265386467565368	VSG other
Mouse 5	D10	s.c. fat	s.c. fat	0.013435	VSG other
Mouse 5	D10	s.c. fat	s.c. fat	0.061687457438090496	VSG other
Mouse 5	D10	s.c. fat	s.c. fat	0.0414075	VSG other
Mouse 5	D10	s.c. fat	s.c. fat	0.0134888	VSG other
Mouse 5	D10	s.c. fat	s.c. fat	0.015251644318318216	VSG other
Mouse 5	D10	s.c. fat	s.c. fat	0.017871369310308142	VSG other
Mouse 5	D10	s.c. fat	s.c. fat	0.0628438	VSG other
Mouse 5	D10	s.c. fat	s.c. fat	0.016867621537503492	VSG other
Mouse 5	D10	s.c. fat	s.c. fat	0.023506315024242625	VSG other
Mouse 5	D10	s.c. fat	s.c. fat	0.0311229	VSG other
Mouse 5	D10	s.c. fat	s.c. fat	0.3638812645012966	VSG other
Mouse 5	D10	s.c. fat	s.c. fat	0.4876316239380853	VSG other
Mouse 5	D10	s.c. fat	s.c. fat	0.0938631	VSG other
Mouse 5	D10	s.c. fat	s.c. fat	0.49128275001387045	VSG other
Mouse 5	D10	s.c. fat	s.c. fat	0.0267008	VSG other
Mouse 5	D10	s.c. fat	s.c. fat	0.025357182540548768	VSG other
Mouse 5	D10	s.c. fat	s.c. fat	0.0188772	VSG other
Mouse 5	D10	s.c. fat	s.c. fat	0.4725239084687213	VSG other
Mouse 5	D10	s.c. fat	s.c. fat	0.035342217437303446	VSG other
Mouse 5	D10	s.c. fat	s.c. fat	0.0394354	VSG other
Mouse 5	D10	s.c. fat	s.c. fat	0.022995484166687546	VSG other
Mouse 5	D10	s.c. fat	s.c. fat	0.13904255622923464	VSG other
Mouse 5	D10	s.c. fat	s.c. fat	0.11958378705008413	VSG other
Mouse 5	D10	s.c. fat	s.c. fat	0.015483840415672847	VSG other
Mouse 5	D10	s.c. fat	s.c. fat	0.2706009609141593	VSG other
Mouse 5	D10	s.c. fat	s.c. fat	0.015912335031964073	VSG other
Mouse 5	D10	s.c. fat	s.c. fat	0.0227855	VSG other
Mouse 5	D10	s.c. fat	s.c. fat	0.0167317	VSG other
Mouse 5	D10	s.c. fat	s.c. fat	0.10239972888623819	VSG other
Mouse 5	D10	s.c. fat	s.c. fat	0.018681287137147066	VSG other
Mouse 5	D10	s.c. fat	s.c. fat	0.027659485130197076	VSG other
Mouse 5	D10	s.c. fat	s.c. fat	0.0790214	VSG other
Mouse 5	D10	s.c. fat	s.c. fat	0.0176878	VSG other
Mouse 5	D10	s.c. fat	s.c. fat	0.0395329	VSG other
Mouse 5	D10	s.c. fat	s.c. fat	0.011810741199112415	VSG other
Mouse 5	D10	s.c. fat	s.c. fat	0.0435048	VSG other
Mouse 5	D10	s.c. fat	s.c. fat	0.3360963379415949	VSG other
Mouse 5	D10	s.c. fat	s.c. fat	0.039308	VSG other
Mouse 5	D10	s.c. fat	s.c. fat	0.3090580521169801	VSG Cluster 437
Mouse 5	D10	s.c. fat	s.c. fat	0.0208638	VSG other
Mouse 5	D10	s.c. fat	s.c. fat	0.20269784507134947	VSG other
Mouse 5	D10	s.c. fat	s.c. fat	0.026956198902295933	VSG other
Mouse 5	D10	s.c. fat	s.c. fat	0.028472305420032606	VSG other
Mouse 5	D10	s.c. fat	s.c. fat	0.038815072565004646	VSG Cluster 825
Mouse 5	D10	s.c. fat	s.c. fat	0.0766523	VSG other
Mouse 5	D10	s.c. fat	s.c. fat	0.015353666404010534	VSG other
Mouse 5	D10	s.c. fat	s.c. fat	0.022054919255333143	VSG other
Mouse 5	D10	s.c. fat	s.c. fat	0.031107078032022378	VSG other
Mouse 5	D10	s.c. fat	s.c. fat	0.0750086	VSG Cluster 26
Mouse 5	D10	s.c. fat	s.c. fat	0.014939741305695038	VSG other
Mouse 5	D10	s.c. fat	s.c. fat	0.017162483304923797	VSG other
Mouse 5	D10	s.c. fat	s.c. fat	0.022813371276770793	VSG other
Mouse 5	D10	s.c. fat	s.c. fat	0.2615331779686898	VSG other
Mouse 5	D10	s.c. fat	s.c. fat	0.017735502387424842	VSG other
Mouse 5	D10	s.c. fat	s.c. fat	0.0687511	VSG other
Mouse 5	D10	s.c. fat	s.c. fat	0.26631	VSG other
Mouse 5	D10	s.c. fat	s.c. fat	0.025704895809631496	VSG other
Mouse 5	D10	s.c. fat	s.c. fat	0.0170552	VSG other
Mouse 5	D10	s.c. fat	s.c. fat	0.22875404955222484	VSG other
Mouse 5	D10	s.c. fat	s.c. fat	0.0149328	VSG other
Mouse 5	D10	s.c. fat	s.c. fat	0.012966684382904468	VSG other
Mouse 5	D10	s.c. fat	s.c. fat	0.012582346903328132	VSG other
Mouse 5	D10	s.c. fat	s.c. fat	0.011477240200274179	VSG other
Mouse 5	D10	s.c. fat	s.c. fat	0.0670982	VSG other
Mouse 5	D10	s.c. fat	s.c. fat	0.018448714430614712	VSG other
Mouse 5	D10	s.c. fat	s.c. fat	0.029205067343745655	VSG other
Mouse 5	D10	s.c. fat	s.c. fat	0.017644	VSG other
Mouse 5	D10	s.c. fat	s.c. fat	0.7521286945285273	VSG other
Mouse 5	D10	s.c. fat	s.c. fat	0.014619140940020259	VSG other
Mouse 5	D10	s.c. fat	s.c. fat	0.029549900687329968	VSG other
Mouse 5	D10	s.c. fat	s.c. fat	0.0646599	VSG other
Mouse 5	D10	s.c. fat	s.c. fat	0.0322515	VSG other
Mouse 5	D10	s.c. fat	s.c. fat	0.024113021714979335	VSG other
Mouse 5	D10	s.c. fat	s.c. fat	0.11142799107157367	VSG other
Mouse 5	D10	s.c. fat	s.c. fat	0.19990481500178187	VSG other
Mouse 5	D10	s.c. fat	s.c. fat	0.016647795366423628	VSG other
Mouse 5	D10	s.c. fat	s.c. fat	0.19221325619178398	VSG other
Mouse 5	D10	s.c. fat	s.c. fat	0.0309611	VSG other
Mouse 5	D10	s.c. fat	s.c. fat	0.0455361	VSG other
Mouse 5	D10	s.c. fat	s.c. fat	0.4299226442166122	VSG other
Mouse 5	D10	s.c. fat	s.c. fat	0.020993211561089176	VSG other
Mouse 5	D10	s.c. fat	s.c. fat	0.0645736	VSG other
Mouse 5	D10	s.c. fat	s.c. fat	0.011332548840402912	VSG other
Mouse 5	D10	s.c. fat	s.c. fat	0.016897419045007325	VSG other
Mouse 5	D10	s.c. fat	s.c. fat	0.42195868148834326	VSG other
Mouse 5	D10	s.c. fat	s.c. fat	0.034922034686843295	VSG other
Mouse 5	D10	s.c. fat	s.c. fat	0.14415108788060205	VSG other
Mouse 5	D10	s.c. fat	s.c. fat	0.3491563120455543	VSG Cluster 327
Mouse 5	D10	s.c. fat	s.c. fat	0.10750597096013793	VSG other
Mouse 5	D10	s.c. fat	s.c. fat	0.014212025622715299	VSG other
Mouse 5	D10	s.c. fat	s.c. fat	0.018518554819765585	VSG other
Mouse 5	D10	s.c. fat	s.c. fat	0.0112008	VSG other
Mouse 5	D10	s.c. fat	s.c. fat	0.028437473563083147	VSG other
Mouse 5	D10	s.c. fat	s.c. fat	0.3258633723374625	VSG other
Mouse 5	D10	s.c. fat	s.c. fat	0.013026279440692018	VSG other
Mouse 5	D10	s.c. fat	s.c. fat	0.0468164	VSG other
Mouse 5	D10	s.c. fat	s.c. fat	0.0676598	VSG other
Mouse 5	D10	s.c. fat	s.c. fat	0.13238510247293345	VSG Cluster 1831
Mouse 5	D10	s.c. fat	s.c. fat	0.013671892429463234	VSG other
Mouse 5	D10	s.c. fat	s.c. fat	0.31919915488757067	VSG other
Mouse 5	D10	s.c. fat	s.c. fat	0.014359904514523172	VSG other
Mouse 5	D10	s.c. fat	s.c. fat	0.5063959390185923	VSG other
Mouse 5	D10	s.c. fat	s.c. fat	0.071735	VSG other
Mouse 5	D10	s.c. fat	s.c. fat	0.48907503279058795	VSG other
Mouse 5	D10	s.c. fat	s.c. fat	0.022927794043927776	VSG other
Mouse 5	D10	s.c. fat	s.c. fat	0.5392792803675118	VSG other
Mouse 5	D10	s.c. fat	s.c. fat	0.0557639	VSG other
Mouse 5	D10	s.c. fat	s.c. fat	0.3300401902990311	VSG Cluster 1123
Mouse 5	D10	s.c. fat	s.c. fat	0.023915718520660392	VSG other
Mouse 5	D10	s.c. fat	s.c. fat	0.0218593	VSG other
Mouse 5	D10	blood	D10 blood	0.5078303555499102	VSG Cluster 1231
Mouse 5	D10	blood	D10 blood	0.049541	VSG other
Mouse 5	D10	blood	D10 blood	0.18308128447234104	VSG other
Mouse 5	D10	blood	D10 blood	0.059875903741324406	VSG other
Mouse 5	D10	blood	D10 blood	0.052854008757651144	VSG other
Mouse 5	D10	blood	D10 blood	0.045918868181367437	VSG other
Mouse 5	D10	blood	D10 blood	0.0898505	VSG other
Mouse 5	D10	blood	D10 blood	0.8237749078413521	VSG-421
Mouse 5	D10	blood	D10 blood	0.1502760345246321	VSG other
Mouse 5	D10	blood	D10 blood	0.0740333	VSG other
Mouse 5	D10	blood	D10 blood	3.5409053552858283	VSG Cluster 1123
Mouse 5	D10	blood	D10 blood	0.015721093984420748	VSG other
Mouse 5	D10	blood	D10 blood	75.97816359122875	VSG Cluster 294
Mouse 5	D10	blood	D10 blood	0.7958129926701677	VSG other
Mouse 5	D10	blood	D10 blood	0.11220066924570256	VSG other
Mouse 5	D10	blood	D10 blood	0.026091733818958435	VSG other
Mouse 5	D10	blood	D10 blood	0.0404305	VSG other
Mouse 5	D10	blood	D10 blood	0.21165041417660377	VSG other
Mouse 5	D10	blood	D10 blood	1.1964546270225913	VSG Cluster 1831
Mouse 5	D10	blood	D10 blood	0.011406330726361333	VSG other
Mouse 5	D10	blood	D10 blood	0.047869976645353085	VSG other
Mouse 5	D10	blood	D10 blood	0.089776	VSG other
Mouse 5	D10	blood	D10 blood	0.020293002758107626	VSG other
Mouse 5	D10	blood	D10 blood	0.4381304838100454	VSG other
Mouse 5	D10	blood	D10 blood	0.016184898150596205	VSG other
Mouse 5	D10	blood	D10 blood	0.015674093020639598	VSG other
Mouse 5	D10	blood	D10 blood	0.0823388	VSG other
Mouse 5	D10	blood	D10 blood	0.0582314	VSG other
Mouse 5	D10	blood	D10 blood	0.015538705935540598	VSG other
Mouse 5	D10	blood	D10 blood	0.0989698	VSG other
Mouse 5	D10	blood	D10 blood	0.2121241686047767	VSG other
Mouse 5	D10	blood	D10 blood	0.0725778	VSG other
Mouse 5	D10	blood	D10 blood	0.6184525853010212	VSG other
Mouse 5	D10	blood	D10 blood	0.024295338046635622	VSG other
Mouse 5	D10	blood	D10 blood	1.7734647212278163	VSG Cluster 26
Mouse 5	D10	blood	D10 blood	0.038919217813485014	VSG other
Mouse 5	D10	blood	D10 blood	1.066722493180151	VSG Cluster 327
Mouse 5	D10	blood	D10 blood	0.0395161	VSG other
Mouse 5	D10	blood	D10 blood	0.0484058	VSG other
Mouse 5	D10	blood	D10 blood	0.6019982567225803	VSG other
Mouse 5	D10	blood	D10 blood	0.15458506636356245	VSG other
Mouse 5	D10	blood	D10 blood	0.10569265601624496	VSG other
Mouse 5	D10	blood	D10 blood	0.23663021557235367	VSG other
Mouse 5	D10	blood	D10 blood	0.0830882	VSG other
Mouse 5	D10	blood	D10 blood	0.3635907889110631	VSG other
Mouse 5	D10	blood	D10 blood	0.21037225196102477	VSG other
Mouse 5	D10	blood	D10 blood	0.467033	VSG other
Mouse 5	D10	blood	D10 blood	0.19193632355395904	VSG other
Mouse 5	D10	blood	D10 blood	0.31113592153449454	VSG other
Mouse 5	D10	blood	D10 blood	0.0481089	VSG other
Mouse 5	D10	blood	D10 blood	0.0597206	VSG Cluster 504
Mouse 5	D10	blood	D10 blood	0.0561658	VSG other
Mouse 5	D10	blood	D10 blood	0.027898697689420892	VSG other
Mouse 5	D10	blood	D10 blood	1.7016091273488008	VSG other
Mouse 5	D10	blood	D10 blood	0.7604355899462821	VSG other
Mouse 5	D10	blood	D10 blood	0.14091016165566067	VSG other
Mouse 5	D10	blood	D10 blood	0.0332948	VSG other
Mouse 5	D10	blood	D10 blood	0.12365870641808767	VSG other
Mouse 5	D10	blood	D10 blood	0.17840123086718015	VSG other
Mouse 5	D10	blood	D10 blood	0.52352	VSG other
Mouse 5	D10	blood	D10 blood	2.6250397386534363	VSG other
Mouse 5	D10	blood	D10 blood	0.0695025	VSG other
Mouse 5	D10	blood	D10 blood	0.10884472457799683	VSG other
Mouse 5	D10	blood	D10 blood	0.0354221	VSG other
Mouse 5	D10	blood	D10 blood	0.030592518120005546	VSG other
Mouse 5	D10	blood	D10 blood	0.050191873970550555	VSG other
Mouse 5	D10	blood	D10 blood	0.2864541668503892	VSG other
Mouse 5	D10	blood	D10 blood	0.0546472	VSG other
Mouse 5	D10	blood	D10 blood	1.4204623786178379	VSG other
Mouse 5	D10	blood	D10 blood	0.18519644469960667	VSG other
Mouse 5	D10	blood	D10 blood	0.010501332069872658	VSG other
Mouse 5	D6	blood	D6 blood	100	AnTat1.1
Mouse 3	D6	brain	brain	0.15578371766198754	VSG-421
Mouse 3	D6	brain	brain	0.16398618864598688	VSG Cluster 437
Mouse 3	D6	brain	brain	99.68023009369202	AnTat1.1
Mouse 3	D6	skin	skin	99.33352324142126	AnTat1.1
Mouse 3	D6	skin	skin	0.0357051	VSG other
Mouse 3	D6	skin	skin	0.3759529755870805	VSG-421
Mouse 3	D6	skin	skin	0.0339505	VSG Cluster 26
Mouse 3	D6	skin	skin	0.017389135163603724	VSG other
Mouse 3	D6	skin	skin	0.17910659570203832	VSG Cluster 1231
Mouse 3	D6	skin	skin	0.024372426738305215	VSG other
Mouse 3	D6	gon. fat	gon. fat	0.0104406	VSG Cluster 437
Mouse 3	D6	gon. fat	gon. fat	0.9208886659803863	VSG Cluster 294
Mouse 3	D6	gon. fat	gon. fat	0.013945978427587463	VSG Cluster 1123
Mouse 3	D6	gon. fat	gon. fat	0.4552365030945639	VSG-421
Mouse 3	D6	gon. fat	gon. fat	98.58431289806684	AnTat1.1
Mouse 3	D6	gon. fat	gon. fat	0.015175371047181316	VSG other
Mouse 3	D6	heart	heart	99.62636443990436	AnTat1.1
Mouse 3	D6	heart	heart	0.011462240664418323	VSG other
Mouse 3	D6	heart	heart	0.36217331943122466	VSG-421
Mouse 3	D6	lung	lung	0.303996	VSG Cluster 294
Mouse 3	D6	lung	lung	3.876883083643101	VSG-421
Mouse 3	D6	lung	lung	0.011218728109968672	VSG other
Mouse 3	D6	lung	lung	95.80790177222632	AnTat1.1
Mouse 3	D6	s.c. fat	s.c. fat	0.6679398412563647	VSG-421
Mouse 3	D6	s.c. fat	s.c. fat	0.0543058	VSG other
Mouse 3	D6	s.c. fat	s.c. fat	99.22373065723801	AnTat1.1
Mouse 3	D6	s.c. fat	s.c. fat	0.019297001125481165	VSG other
Mouse 3	D6	s.c. fat	s.c. fat	0.021831764608504577	VSG Cluster 437
Mouse 3	D6	s.c. fat	s.c. fat	0.012894926435174479	VSG other
Mouse 3	D6	blood	D6 blood	100	AnTat1.1
Mouse 4	D6	brain	brain	99.82843507124143	AnTat1.1
Mouse 4	D6	brain	brain	0.12282134229505096	VSG-421
Mouse 4	D6	brain	brain	0.0487436	VSG other
Mouse 4	D6	skin	skin	0.0785045	VSG other
Mouse 4	D6	skin	skin	0.1825168377239191	VSG Cluster 1231
Mouse 4	D6	skin	skin	99.23108688215603	AnTat1.1
Mouse 4	D6	skin	skin	0.15421350975893167	VSG Cluster 1831
Mouse 4	D6	skin	skin	0.014003739114293794	VSG other
Mouse 4	D6	skin	skin	0.012874167707394295	VSG other
Mouse 4	D6	skin	skin	0.17458923141092264	VSG-421
Mouse 4	D6	skin	skin	0.016394	VSG other
Mouse 4	D6	skin	skin	0.0672548	VSG Cluster 294
Mouse 4	D6	skin	skin	0.0685624	VSG other
Mouse 4	D6	gon. fat	gon. fat	0.017072619559400152	VSG other
Mouse 4	D6	gon. fat	gon. fat	5.291560982350047	VSG Cluster 294
Mouse 4	D6	gon. fat	gon. fat	94.52297397860086	AnTat1.1
Mouse 4	D6	gon. fat	gon. fat	0.028957598966700256	VSG-421
Mouse 4	D6	gon. fat	gon. fat	0.13943482052300124	VSG Cluster 1123
Mouse 4	D6	heart	heart	0.0734653	VSG-421
Mouse 4	D6	heart	heart	0.0688933	VSG other
Mouse 4	D6	heart	heart	99.85764143246955	AnTat1.1
Mouse 4	D6	lung	lung	0.014869789120717462	VSG-421
Mouse 4	D6	lung	lung	99.0099	AnTat1.1
Mouse 4	D6	lung	lung	0.015484995571222262	VSG other
Mouse 4	D6	lung	lung	0.0139783	VSG other
Mouse 4	D6	lung	lung	0.022735930756512993	VSG Cluster 1231
Mouse 4	D6	lung	lung	0.0794822	VSG other
Mouse 4	D6	lung	lung	0.8244302534693486	VSG Cluster 294
Mouse 4	D6	lung	lung	0.0191008	VSG other
Mouse 4	D6	s.c. fat	s.c. fat	0.0373128	VSG other
Mouse 4	D6	s.c. fat	s.c. fat	0.0782939	VSG-421
Mouse 4	D6	s.c. fat	s.c. fat	89.3321	AnTat1.1
Mouse 4	D6	s.c. fat	s.c. fat	0.1286745599709892	VSG other
Mouse 4	D6	s.c. fat	s.c. fat	0.10976808115599078	VSG other
Mouse 4	D6	s.c. fat	s.c. fat	9.813015157689176	VSG Cluster 294
Mouse 4	D6	s.c. fat	s.c. fat	0.23087127394398063	VSG other
Mouse 4	D6	s.c. fat	s.c. fat	0.11449579535599039	VSG other
Mouse 4	D6	s.c. fat	s.c. fat	0.15546748882398692	VSG other
Mouse 4	D6	blood	D6 blood	0.010393	VSG other
Mouse 4	D6	blood	D6 blood	0.042498463479202046	VSG other
Mouse 4	D6	blood	D6 blood	99.9471	AnTat1.1
Mouse 6	D10	brain	brain	0.0947223	VSG other
Mouse 6	D10	brain	brain	0.14351574312904405	VSG other
Mouse 6	D10	brain	brain	0.0798856	VSG other
Mouse 6	D10	brain	brain	0.0562831	VSG other
Mouse 6	D10	brain	brain	0.0767218	VSG other
Mouse 6	D10	brain	brain	0.26394814484608103	VSG other
Mouse 6	D10	brain	brain	0.087542	VSG other
Mouse 6	D10	brain	brain	0.10020060061603077	VSG other
Mouse 6	D10	brain	brain	28.93557364010888	VSG Cluster 294
Mouse 6	D10	brain	brain	4.070267560631248	VSG other
Mouse 6	D10	brain	brain	1.1344742118503484	VSG other
Mouse 6	D10	brain	brain	4.377606440241344	VSG other
Mouse 6	D10	brain	brain	0.19199094680405893	VSG other
Mouse 6	D10	brain	brain	0.34682995762210644	VSG other
Mouse 6	D10	brain	brain	0.1723195042440529	VSG Cluster 1231
Mouse 6	D10	brain	brain	0.35196730665310805	VSG other
Mouse 6	D10	brain	brain	0.0598453	VSG other
Mouse 6	D10	brain	brain	0.093094	VSG other
Mouse 6	D10	brain	brain	0.14060048574104317	VSG other
Mouse 6	D10	brain	brain	0.13958914795704286	VSG Cluster 1831
Mouse 6	D10	brain	brain	0.11389826403503496	VSG other
Mouse 6	D10	brain	brain	0.30248537021809285	VSG other
Mouse 6	D10	brain	brain	8.01587	VSG other
Mouse 6	D10	brain	brain	0.5259726696891615	VSG other
Mouse 6	D10	brain	brain	40.00959022571228	VSG-421
Mouse 6	D10	brain	brain	2.751186844440844	VSG Cluster 437
Mouse 6	D10	brain	brain	0.0913717	VSG other
Mouse 6	D10	brain	brain	0.5181374595411591	VSG other
Mouse 6	D10	brain	brain	0.6764949296322076	VSG Cluster 26
Mouse 6	D10	brain	brain	0.9629636809252955	VSG other
Mouse 6	D10	brain	brain	0.16497372064605062	VSG other
Mouse 6	D10	brain	brain	0.20025927403506147	VSG other
Mouse 6	D10	brain	brain	1.04242	VSG other
Mouse 6	D10	brain	brain	0.0507147	VSG other
Mouse 6	D10	brain	brain	0.12558790832603856	VSG other
Mouse 6	D10	brain	brain	0.0637747	VSG other
Mouse 6	D10	brain	brain	0.4024893265511235	VSG other
Mouse 6	D10	brain	brain	0.18750016568505756	VSG other
Mouse 6	D10	brain	brain	0.0996896	VSG other
Mouse 6	D10	brain	brain	0.31613	VSG Cluster 1123
Mouse 6	D10	brain	brain	0.47263787281414504	VSG other
Mouse 6	D10	brain	brain	0.17522766028705378	VSG other
Mouse 6	D10	brain	brain	1.484938633190456	AnTat1.1
Mouse 6	D10	brain	brain	0.075453	VSG other
Mouse 6	D10	brain	brain	0.089405	VSG other
Mouse 6	D10	brain	brain	0.1638471174530503	VSG other
Mouse 6	D10	skin	skin	0.025609412121104663	VSG other
Mouse 6	D10	skin	skin	0.758447	VSG other
Mouse 6	D10	skin	skin	0.053241524998109684	VSG other
Mouse 6	D10	skin	skin	0.53882	VSG other
Mouse 6	D10	skin	skin	0.0766246	VSG other
Mouse 6	D10	skin	skin	0.011708446654102131	VSG other
Mouse 6	D10	skin	skin	0.2996092261200546	VSG other
Mouse 6	D10	skin	skin	0.49319592432508974	VSG other
Mouse 6	D10	skin	skin	0.3461900848680631	VSG other
Mouse 6	D10	skin	skin	7.8686880019914325	VSG Cluster 26
Mouse 6	D10	skin	skin	4.873203481700887	VSG-421
Mouse 6	D10	skin	skin	0.1470540777050268	VSG other
Mouse 6	D10	skin	skin	0.8356125245551521	VSG other
Mouse 6	D10	skin	skin	0.031068903547505654	VSG other
Mouse 6	D10	skin	skin	0.0136903	VSG other
Mouse 6	D10	skin	skin	0.17016792071403097	VSG other
Mouse 6	D10	skin	skin	1.6331159224702974	VSG other
Mouse 6	D10	skin	skin	1.3765614774902506	VSG other
Mouse 6	D10	skin	skin	0.32156712560605855	VSG other
Mouse 6	D10	skin	skin	0.0419109	VSG other
Mouse 6	D10	skin	skin	0.042949	VSG other
Mouse 6	D10	skin	skin	0.1642978287350299	VSG other
Mouse 6	D10	skin	skin	0.017280936345703147	VSG other
Mouse 6	D10	skin	skin	7.622675332191388	VSG Cluster 294
Mouse 6	D10	skin	skin	0.17658875035603214	VSG other
Mouse 6	D10	skin	skin	0.967141	VSG other
Mouse 6	D10	skin	skin	1.053321446740192	VSG other
Mouse 6	D10	skin	skin	0.3298800109900601	VSG other
Mouse 6	D10	skin	skin	0.0279119	VSG other
Mouse 6	D10	skin	skin	1.6291930980402967	VSG Cluster 1831
Mouse 6	D10	skin	skin	2.136861325330389	VSG other
Mouse 6	D10	skin	skin	0.0909944	VSG other
Mouse 6	D10	skin	skin	0.37952903599606913	VSG other
Mouse 6	D10	skin	skin	1.3252383133902412	VSG other
Mouse 6	D10	skin	skin	0.8265313859921506	VSG other
Mouse 6	D10	skin	skin	1.9924927258403626	VSG other
Mouse 6	D10	skin	skin	0.016281152826802963	VSG other
Mouse 6	D10	skin	skin	0.026154	VSG other
Mouse 6	D10	skin	skin	0.5014688972590913	VSG other
Mouse 6	D10	skin	skin	7.714401896151404	VSG other
Mouse 6	D10	skin	skin	1.1011909650802005	VSG other
Mouse 6	D10	skin	skin	1.4924105057002715	VSG other
Mouse 6	D10	skin	skin	1.6401458916702985	VSG other
Mouse 6	D10	skin	skin	0.048213878543708774	VSG other
Mouse 6	D10	skin	skin	2.757291204800502	VSG other
Mouse 6	D10	skin	skin	0.12862901080402342	VSG other
Mouse 6	D10	skin	skin	0.0356229	VSG other
Mouse 6	D10	skin	skin	0.041277	VSG other
Mouse 6	D10	skin	skin	0.11443351750902082	VSG other
Mouse 6	D10	skin	skin	0.1906738081170347	VSG other
Mouse 6	D10	skin	skin	0.0421986	VSG other
Mouse 6	D10	skin	skin	0.0480682	VSG other
Mouse 6	D10	skin	skin	0.0385657	VSG other
Mouse 6	D10	skin	skin	5.630996876131025	VSG other
Mouse 6	D10	skin	skin	0.017293010901903147	VSG other
Mouse 6	D10	skin	skin	0.5381301438910979	VSG other
Mouse 6	D10	skin	skin	0.4830150609770879	VSG other
Mouse 6	D10	skin	skin	0.45662720427408315	VSG other
Mouse 6	D10	skin	skin	1.4327644772602608	VSG other
Mouse 6	D10	skin	skin	0.4998547757020909	VSG other
Mouse 6	D10	skin	skin	0.26618166815504846	VSG other
Mouse 6	D10	skin	skin	0.10349698620201885	VSG other
Mouse 6	D10	skin	skin	0.6884763286111254	VSG other
Mouse 6	D10	skin	skin	0.13753391424902503	VSG other
Mouse 6	D10	skin	skin	1.7119475306903116	VSG other
Mouse 6	D10	skin	skin	0.6515915790731187	VSG other
Mouse 6	D10	skin	skin	0.6455217683201174	VSG other
Mouse 6	D10	skin	skin	1.2622594593302299	VSG other
Mouse 6	D10	skin	skin	0.031106058419005662	VSG other
Mouse 6	D10	skin	skin	0.0389098	VSG other
Mouse 6	D10	skin	skin	0.5702249787281038	VSG Cluster 504
Mouse 6	D10	skin	skin	0.47025459597608554	VSG other
Mouse 6	D10	skin	skin	0.19654795551903576	VSG other
Mouse 6	D10	skin	skin	0.2619864299140477	VSG other
Mouse 6	D10	skin	skin	0.21479938062403914	VSG other
Mouse 6	D10	skin	skin	0.23745211557404325	VSG other
Mouse 6	D10	skin	skin	0.0655217	VSG other
Mouse 6	D10	skin	skin	0.017371	VSG other
Mouse 6	D10	skin	skin	0.0246611	VSG other
Mouse 6	D10	skin	skin	0.25600808036504663	VSG other
Mouse 6	D10	skin	skin	0.3051967481530556	VSG other
Mouse 6	D10	skin	skin	0.40819409069707435	VSG other
Mouse 6	D10	skin	skin	0.31198088177605676	VSG other
Mouse 6	D10	skin	skin	0.0659329	VSG other
Mouse 6	D10	skin	skin	0.026373806237204804	VSG other
Mouse 6	D10	skin	skin	0.019299177834503516	VSG other
Mouse 6	D10	skin	skin	0.2334703775940425	VSG other
Mouse 6	D10	skin	skin	0.0553692	VSG other
Mouse 6	D10	skin	skin	0.1344102604340245	VSG other
Mouse 6	D10	skin	skin	0.0762272	VSG other
Mouse 6	D10	skin	skin	2.670816525660486	VSG other
Mouse 6	D10	skin	skin	0.0557511	VSG other
Mouse 6	D10	skin	skin	0.5839448325351062	VSG other
Mouse 6	D10	skin	skin	0.2063650698030376	VSG other
Mouse 6	D10	skin	skin	0.011276903518502052	VSG other
Mouse 6	D10	skin	skin	0.0336298	VSG other
Mouse 6	D10	skin	skin	2.8766271169905235	VSG other
Mouse 6	D10	skin	skin	1.1609885036202114	VSG Cluster 1123
Mouse 6	D10	skin	skin	0.1257506813130229	VSG other
Mouse 6	D10	skin	skin	0.39093173897707123	VSG other
Mouse 6	D10	skin	skin	0.8991186723981637	VSG other
Mouse 6	D10	skin	skin	0.0250355	VSG other
Mouse 6	D10	skin	skin	2.459672180360448	VSG other
Mouse 6	D10	skin	skin	3.3735478554606138	VSG other
Mouse 6	D10	skin	skin	0.33402602904206086	VSG other
Mouse 6	D10	skin	skin	0.077083	VSG other
Mouse 6	D10	skin	skin	2.659856280820484	VSG other
Mouse 6	D10	skin	skin	0.47613337229408664	VSG other
Mouse 6	D10	skin	skin	0.24415508094504443	VSG other
Mouse 6	D10	skin	skin	1.1882482483102164	VSG Cluster 437
Mouse 6	D10	skin	skin	0.2177493095060396	VSG other
Mouse 6	D10	skin	skin	0.0236629	VSG other
Mouse 6	D10	skin	skin	0.5631528189451025	VSG other
Mouse 6	D10	skin	skin	6.159487809051121	AnTat1.1
Mouse 6	D10	gon. fat	gon. fat	0.2939462849628326	VSG other
Mouse 6	D10	gon. fat	gon. fat	0.0247314	VSG other
Mouse 6	D10	gon. fat	gon. fat	0.2776392505943029	VSG other
Mouse 6	D10	gon. fat	gon. fat	0.0332562	VSG other
Mouse 6	D10	gon. fat	gon. fat	0.31636588664906595	VSG Cluster 327
Mouse 6	D10	gon. fat	gon. fat	0.0213662	VSG other
Mouse 6	D10	gon. fat	gon. fat	0.0106938	VSG other
Mouse 6	D10	gon. fat	gon. fat	0.0898117	VSG other
Mouse 6	D10	gon. fat	gon. fat	0.025243262557288666	VSG other
Mouse 6	D10	gon. fat	gon. fat	0.013347139702319714	VSG other
Mouse 6	D10	gon. fat	gon. fat	0.0672863	VSG other
Mouse 6	D10	gon. fat	gon. fat	0.0570352	VSG other
Mouse 6	D10	gon. fat	gon. fat	0.0193182	VSG other
Mouse 6	D10	gon. fat	gon. fat	0.0338984	VSG other
Mouse 6	D10	gon. fat	gon. fat	0.37186421442474954	VSG other
Mouse 6	D10	gon. fat	gon. fat	0.2905261185461067	VSG other
Mouse 6	D10	gon. fat	gon. fat	0.0911619	VSG other
Mouse 6	D10	gon. fat	gon. fat	0.011578351022627683	VSG other
Mouse 6	D10	gon. fat	gon. fat	0.026363854198763012	VSG other
Mouse 6	D10	gon. fat	gon. fat	0.012163326719031229	VSG other
Mouse 6	D10	gon. fat	gon. fat	0.31730097664887985	VSG other
Mouse 6	D10	gon. fat	gon. fat	0.010158776296923593	VSG other
Mouse 6	D10	gon. fat	gon. fat	0.061129591694343156	VSG other
Mouse 6	D10	gon. fat	gon. fat	0.011341954838189179	VSG other
Mouse 6	D10	gon. fat	gon. fat	0.0874801	VSG other
Mouse 6	D10	gon. fat	gon. fat	0.0822712	VSG other
Mouse 6	D10	gon. fat	gon. fat	0.2915261737815255	VSG Cluster 1831
Mouse 6	D10	gon. fat	gon. fat	0.0232806	VSG other
Mouse 6	D10	gon. fat	gon. fat	0.3195909491863962	VSG other
Mouse 6	D10	gon. fat	gon. fat	0.5923894595904959	VSG other
Mouse 6	D10	gon. fat	gon. fat	0.28790174996451773	VSG other
Mouse 6	D10	gon. fat	gon. fat	0.0614584	VSG other
Mouse 6	D10	gon. fat	gon. fat	0.11418672683596699	VSG other
Mouse 6	D10	gon. fat	gon. fat	0.27146449023502817	VSG other
Mouse 6	D10	gon. fat	gon. fat	0.014331872584893107	VSG other
Mouse 6	D10	gon. fat	gon. fat	0.013111927721189489	VSG other
Mouse 6	D10	gon. fat	gon. fat	0.027353665619036197	VSG other
Mouse 6	D10	gon. fat	gon. fat	0.43015798380785214	VSG Cluster 1123
Mouse 6	D10	gon. fat	gon. fat	0.29778461018151314	VSG other
Mouse 6	D10	gon. fat	gon. fat	0.016265328398447843	VSG other
Mouse 6	D10	gon. fat	gon. fat	0.44667967103587763	VSG Cluster 26
Mouse 6	D10	gon. fat	gon. fat	0.011840364227248566	VSG other
Mouse 6	D10	gon. fat	gon. fat	0.052620661608021625	VSG other
Mouse 6	D10	gon. fat	gon. fat	0.057055	VSG other
Mouse 6	D10	gon. fat	gon. fat	0.026268966829769327	VSG other
Mouse 6	D10	gon. fat	gon. fat	0.010561168092113582	VSG other
Mouse 6	D10	gon. fat	gon. fat	0.12258630866762385	VSG other
Mouse 6	D10	gon. fat	gon. fat	0.0166363	VSG other
Mouse 6	D10	gon. fat	gon. fat	0.0177179	VSG Cluster 825
Mouse 6	D10	gon. fat	gon. fat	0.28385990296546887	VSG other
Mouse 6	D10	gon. fat	gon. fat	0.7015281220211093	VSG-421
Mouse 6	D10	gon. fat	gon. fat	0.022870246356856038	VSG other
Mouse 6	D10	gon. fat	gon. fat	0.017586017456491642	VSG other
Mouse 6	D10	gon. fat	gon. fat	0.10412498618718058	VSG other
Mouse 6	D10	gon. fat	gon. fat	0.042261320687643045	VSG other
Mouse 6	D10	gon. fat	gon. fat	0.3419864487314141	VSG other
Mouse 6	D10	gon. fat	gon. fat	0.29098522092038287	VSG other
Mouse 6	D10	gon. fat	gon. fat	0.025890682976238498	VSG other
Mouse 6	D10	gon. fat	gon. fat	0.0645192	VSG other
Mouse 6	D10	gon. fat	gon. fat	0.0313389	VSG other
Mouse 6	D10	gon. fat	gon. fat	0.0624133	VSG other
Mouse 6	D10	gon. fat	gon. fat	0.2182756306022836	VSG other
Mouse 6	D10	gon. fat	gon. fat	0.4226101043911463	VSG other
Mouse 6	D10	gon. fat	gon. fat	0.5904629206203925	VSG other
Mouse 6	D10	gon. fat	gon. fat	0.018207985136542097	VSG other
Mouse 6	D10	gon. fat	gon. fat	0.018275920435892812	VSG other
Mouse 6	D10	gon. fat	gon. fat	0.024601309202711315	VSG other
Mouse 6	D10	gon. fat	gon. fat	0.0395637	VSG other
Mouse 6	D10	gon. fat	gon. fat	0.0715492	VSG other
Mouse 6	D10	gon. fat	gon. fat	0.6865932177879034	VSG other
Mouse 6	D10	gon. fat	gon. fat	0.0876803	VSG other
Mouse 6	D10	gon. fat	gon. fat	0.22234190878855958	VSG other
Mouse 6	D10	gon. fat	gon. fat	0.013978016592467855	VSG other
Mouse 6	D10	gon. fat	gon. fat	0.0303206	VSG other
Mouse 6	D10	gon. fat	gon. fat	0.0515876	VSG other
Mouse 6	D10	gon. fat	gon. fat	0.027257132355222004	VSG other
Mouse 6	D10	gon. fat	gon. fat	0.013106269321045555	VSG other
Mouse 6	D10	gon. fat	gon. fat	0.0597184	VSG other
Mouse 6	D10	gon. fat	gon. fat	0.0243196	VSG other
Mouse 6	D10	gon. fat	gon. fat	0.162974	VSG other
Mouse 6	D10	gon. fat	gon. fat	0.5742319584183994	VSG other
Mouse 6	D10	gon. fat	gon. fat	1.0920330639868319	VSG other
Mouse 6	D10	gon. fat	gon. fat	0.11099046178593905	VSG other
Mouse 6	D10	gon. fat	gon. fat	0.4078757003252988	VSG Cluster 1231
Mouse 6	D10	gon. fat	gon. fat	0.0465883	VSG other
Mouse 6	D10	gon. fat	gon. fat	0.030537030312043068	VSG other
Mouse 6	D10	gon. fat	gon. fat	0.0522012	VSG other
Mouse 6	D10	gon. fat	gon. fat	0.0572579	VSG other
Mouse 6	D10	gon. fat	gon. fat	0.012114281046765337	VSG other
Mouse 6	D10	gon. fat	gon. fat	0.0453837	VSG other
Mouse 6	D10	gon. fat	gon. fat	0.2035741393475367	VSG other
Mouse 6	D10	gon. fat	gon. fat	0.0783784	VSG other
Mouse 6	D10	gon. fat	gon. fat	0.0633129	VSG other
Mouse 6	D10	gon. fat	gon. fat	0.3791985014054443	VSG other
Mouse 6	D10	gon. fat	gon. fat	0.5663325693039197	VSG other
Mouse 6	D10	gon. fat	gon. fat	0.3855778513306311	VSG other
Mouse 6	D10	gon. fat	gon. fat	0.0164409	VSG other
Mouse 6	D10	gon. fat	gon. fat	0.7612355371760573	VSG other
Mouse 6	D10	gon. fat	gon. fat	1.279061898317774	VSG other
Mouse 6	D10	gon. fat	gon. fat	0.0373773	VSG other
Mouse 6	D10	gon. fat	gon. fat	0.0944999	VSG other
Mouse 6	D10	gon. fat	gon. fat	0.0238349	VSG other
Mouse 6	D10	gon. fat	gon. fat	77.17260793556724	VSG Cluster 294
Mouse 6	D10	gon. fat	gon. fat	0.023877566805110936	VSG other
Mouse 6	D10	gon. fat	gon. fat	0.022045329025759328	VSG other
Mouse 6	D10	gon. fat	gon. fat	0.013440539309247443	VSG other
Mouse 6	D10	gon. fat	gon. fat	0.2672247404145042	VSG other
Mouse 6	D10	gon. fat	gon. fat	0.0449663	VSG other
Mouse 6	D10	gon. fat	gon. fat	0.19444664345049656	VSG other
Mouse 6	D10	gon. fat	gon. fat	0.0169256	VSG other
Mouse 6	D10	gon. fat	gon. fat	0.0419177	VSG other
Mouse 6	D10	gon. fat	gon. fat	0.6748618452129109	VSG other
Mouse 6	D10	gon. fat	gon. fat	0.0506681	VSG other
Mouse 6	D10	gon. fat	gon. fat	0.0812865	VSG Cluster 504
Mouse 6	D10	gon. fat	gon. fat	0.0765987	VSG other
Mouse 6	D10	gon. fat	gon. fat	0.17678626750139648	VSG Cluster 437
Mouse 6	D10	gon. fat	gon. fat	0.019159766177763132	VSG other
Mouse 6	D10	gon. fat	gon. fat	0.019014126332359018	VSG other
Mouse 6	D10	gon. fat	gon. fat	0.041360794040667594	VSG other
Mouse 6	D10	gon. fat	gon. fat	0.26778044667447837	VSG other
Mouse 6	D10	gon. fat	gon. fat	0.0359362	VSG other
Mouse 6	D10	gon. fat	gon. fat	0.011203592086963072	VSG other
Mouse 6	D10	gon. fat	gon. fat	0.23365195003089137	VSG other
Mouse 6	D10	gon. fat	gon. fat	0.015369998357454706	VSG other
Mouse 6	D10	gon. fat	gon. fat	0.22095969138404356	VSG other
Mouse 6	D10	gon. fat	gon. fat	0.601252	VSG other
Mouse 6	D10	gon. fat	gon. fat	0.0520515	VSG other
Mouse 6	D10	gon. fat	gon. fat	0.15074993822969904	VSG other
Mouse 6	D10	gon. fat	gon. fat	0.027251186563249624	VSG other
Mouse 6	D10	gon. fat	gon. fat	0.10755325569733257	VSG other
Mouse 6	D10	gon. fat	gon. fat	0.013520209459853938	VSG other
Mouse 6	D10	gon. fat	gon. fat	0.024292736631748465	VSG other
Mouse 6	D10	gon. fat	gon. fat	0.0619599	VSG other
Mouse 6	D10	gon. fat	gon. fat	0.033587	VSG other
Mouse 6	D10	gon. fat	gon. fat	0.013189513092393818	VSG other
Mouse 6	D10	gon. fat	gon. fat	0.033892479990703446	VSG other
Mouse 6	D10	gon. fat	gon. fat	0.049307517181989655	VSG other
Mouse 6	D10	gon. fat	gon. fat	0.17128203495635658	VSG other
Mouse 6	D10	gon. fat	gon. fat	0.0448959	VSG other
Mouse 6	D10	gon. fat	gon. fat	0.0537925	VSG other
Mouse 6	D10	gon. fat	gon. fat	0.011329931564496958	VSG other
Mouse 6	D10	gon. fat	gon. fat	0.0333812	VSG other
Mouse 6	D10	gon. fat	gon. fat	0.5606978657517863	VSG other
Mouse 6	D10	gon. fat	gon. fat	0.017025374510855742	VSG other
Mouse 6	D10	gon. fat	gon. fat	0.0398083	VSG other
Mouse 6	D10	gon. fat	gon. fat	0.26191	VSG other
Mouse 6	D10	gon. fat	gon. fat	0.0963099	VSG other
Mouse 6	D10	gon. fat	gon. fat	0.0272108	VSG other
Mouse 6	D10	gon. fat	gon. fat	0.037436	VSG other
Mouse 6	D10	gon. fat	gon. fat	0.0523712	VSG other
Mouse 6	D10	gon. fat	gon. fat	0.014576329905242167	VSG other
Mouse 6	D10	gon. fat	gon. fat	0.043498158221962284	VSG other
Mouse 6	D10	gon. fat	gon. fat	0.017245622400796776	VSG other
Mouse 6	D10	gon. fat	gon. fat	0.0519702	VSG other
Mouse 6	D10	gon. fat	gon. fat	0.26927041165273824	VSG other
Mouse 6	D10	gon. fat	gon. fat	0.0344135	VSG other
Mouse 6	D10	heart	heart	0.9382630975316296	VSG other
Mouse 6	D10	heart	heart	0.12032294994698899	VSG other
Mouse 6	D10	heart	heart	0.042471	VSG other
Mouse 6	D10	heart	heart	0.16707420413198343	VSG other
Mouse 6	D10	heart	heart	0.012388102135344354	VSG other
Mouse 6	D10	heart	heart	0.17076837718975765	VSG other
Mouse 6	D10	heart	heart	0.0324513	VSG other
Mouse 6	D10	heart	heart	0.13678279680930744	VSG other
Mouse 6	D10	heart	heart	0.0469639	VSG other
Mouse 6	D10	heart	heart	0.0631316	VSG other
Mouse 6	D10	heart	heart	0.0128227	VSG other
Mouse 6	D10	heart	heart	0.0371798	VSG other
Mouse 6	D10	heart	heart	0.013649092205221309	VSG other
Mouse 6	D10	heart	heart	0.0783052	VSG other
Mouse 6	D10	heart	heart	0.029886769952779467	VSG other
Mouse 6	D10	heart	heart	0.0746777	AnTat1.1
Mouse 6	D10	heart	heart	0.0394331	VSG other
Mouse 6	D10	heart	heart	0.018941727717759642	VSG other
Mouse 6	D10	heart	heart	0.0276263	VSG other
Mouse 6	D10	heart	heart	0.15431818579803697	VSG other
Mouse 6	D10	heart	heart	0.043620941322507434	VSG other
Mouse 6	D10	heart	heart	1.1810035344114742	VSG other
Mouse 6	D10	heart	heart	0.020829	VSG other
Mouse 6	D10	heart	heart	0.037658366609343775	VSG other
Mouse 6	D10	heart	heart	0.0722464	VSG other
Mouse 6	D10	heart	heart	0.0852642	VSG other
Mouse 6	D10	heart	heart	0.12655804469203813	VSG other
Mouse 6	D10	heart	heart	0.0944563	VSG other
Mouse 6	D10	heart	heart	0.0750247	VSG other
Mouse 6	D10	heart	heart	0.20943780517443503	VSG other
Mouse 6	D10	heart	heart	0.015098964474811918	VSG other
Mouse 6	D10	heart	heart	0.013700476583289257	VSG other
Mouse 6	D10	heart	heart	0.042803297703312086	VSG other
Mouse 6	D10	heart	heart	0.012728399905883987	VSG other
Mouse 6	D10	heart	heart	0.622227	VSG other
Mouse 6	D10	heart	heart	0.0162684	VSG other
Mouse 6	D10	heart	heart	0.0248168	VSG other
Mouse 6	D10	heart	heart	1.2200637115119295	VSG other
Mouse 6	D10	heart	heart	0.0905666	VSG other
Mouse 6	D10	heart	heart	0.018696123742629953	VSG other
Mouse 6	D10	heart	heart	0.049600188960764485	VSG other
Mouse 6	D10	heart	heart	0.0641597	VSG other
Mouse 6	D10	heart	heart	0.14888801845744648	VSG other
Mouse 6	D10	heart	heart	0.165811	VSG other
Mouse 6	D10	heart	heart	0.050933610733392656	VSG other
Mouse 6	D10	heart	heart	0.24717656432718202	VSG other
Mouse 6	D10	heart	heart	1.8054298769887813	VSG other
Mouse 6	D10	heart	heart	1.3141647487089778	VSG other
Mouse 6	D10	heart	heart	0.023114420662437293	VSG other
Mouse 6	D10	heart	heart	0.011630800271173386	VSG other
Mouse 6	D10	heart	heart	0.20887706116527785	VSG other
Mouse 6	D10	heart	heart	0.017013926310528924	VSG other
Mouse 6	D10	heart	heart	2.035034052320564	VSG other
Mouse 6	D10	heart	heart	1.187409690284641	VSG other
Mouse 6	D10	heart	heart	0.059545477597150294	VSG other
Mouse 6	D10	heart	heart	0.0342671	VSG other
Mouse 6	D10	heart	heart	0.27490145686931927	VSG other
Mouse 6	D10	heart	heart	0.11905062183879433	VSG other
Mouse 6	D10	heart	heart	0.0700539	VSG other
Mouse 6	D10	heart	heart	0.15188496110666466	VSG other
Mouse 6	D10	heart	heart	0.25688709319730607	VSG other
Mouse 6	D10	heart	heart	0.028246755201216167	VSG other
Mouse 6	D10	heart	heart	0.021379215257414333	VSG other
Mouse 6	D10	heart	heart	0.021697629101725572	VSG other
Mouse 6	D10	heart	heart	0.027887137000336116	VSG other
Mouse 6	D10	heart	heart	0.7268130396575195	VSG other
Mouse 6	D10	heart	heart	0.027573648249599514	VSG other
Mouse 6	D10	heart	heart	2.0894388539140567	VSG other
Mouse 6	D10	heart	heart	0.3246240538928664	VSG other
Mouse 6	D10	heart	heart	0.6597291190973466	VSG other
Mouse 6	D10	heart	heart	0.8159624298591088	VSG other
Mouse 6	D10	heart	heart	0.0512663	VSG other
Mouse 6	D10	heart	heart	1.4777253600081155	VSG other
Mouse 6	D10	heart	heart	0.045829642748567906	VSG other
Mouse 6	D10	heart	heart	0.0377699	VSG other
Mouse 6	D10	heart	heart	0.029850441948138944	VSG other
Mouse 6	D10	heart	heart	0.011308590837219735	VSG other
Mouse 6	D10	heart	heart	0.019544299234704833	VSG other
Mouse 6	D10	heart	heart	1.005689512237235	VSG other
Mouse 6	D10	heart	heart	0.3020070040392302	VSG other
Mouse 6	D10	heart	heart	0.6944709086540115	VSG other
Mouse 6	D10	heart	heart	0.18270021609954465	VSG other
Mouse 6	D10	heart	heart	1.354952095881784	VSG other
Mouse 6	D10	heart	heart	0.0876166	VSG other
Mouse 6	D10	heart	heart	0.036754	VSG other
Mouse 6	D10	heart	heart	0.013935476611790832	VSG other
Mouse 6	D10	heart	heart	0.029310918671555237	VSG other
Mouse 6	D10	heart	heart	0.032970666504985965	VSG other
Mouse 6	D10	heart	heart	0.0442895	VSG other
Mouse 6	D10	heart	heart	1.0076791191384475	VSG Cluster 327
Mouse 6	D10	heart	heart	0.027518104209961942	VSG other
Mouse 6	D10	heart	heart	0.0383223	VSG other
Mouse 6	D10	heart	heart	0.0433757	VSG other
Mouse 6	D10	heart	heart	1.4759391352368865	VSG Cluster 1831
Mouse 6	D10	heart	heart	0.0106441	VSG other
Mouse 6	D10	heart	heart	0.4586491214851491	VSG other
Mouse 6	D10	heart	heart	0.834226	VSG Cluster 437
Mouse 6	D10	heart	heart	0.19680130255410513	VSG other
Mouse 6	D10	heart	heart	0.017498528141235186	VSG other
Mouse 6	D10	heart	heart	0.4169467197637887	VSG other
Mouse 6	D10	heart	heart	0.013682315310070156	VSG other
Mouse 6	D10	heart	heart	0.11140982828856857	VSG other
Mouse 6	D10	heart	heart	0.10247599432460527	VSG other
Mouse 6	D10	heart	heart	0.039529	VSG other
Mouse 6	D10	heart	heart	1.1815685506087608	VSG other
Mouse 6	D10	heart	heart	0.0681845	VSG other
Mouse 6	D10	heart	heart	0.011649206307542185	VSG other
Mouse 6	D10	heart	heart	0.0857148	VSG other
Mouse 6	D10	heart	heart	0.023826835695820607	VSG other
Mouse 6	D10	heart	heart	0.19418824317807315	VSG other
Mouse 6	D10	heart	heart	0.24928164990206717	VSG other
Mouse 6	D10	heart	heart	0.050528466936234424	VSG other
Mouse 6	D10	heart	heart	0.8593909223173924	VSG other
Mouse 6	D10	heart	heart	0.025956156985408516	VSG other
Mouse 6	D10	heart	heart	0.0494912	VSG other
Mouse 6	D10	heart	heart	0.0986486	VSG other
Mouse 6	D10	heart	heart	2.413285519036826	VSG other
Mouse 6	D10	heart	heart	0.8736533253815109	VSG other
Mouse 6	D10	heart	heart	0.0366591	VSG other
Mouse 6	D10	heart	heart	0.0661399	VSG other
Mouse 6	D10	heart	heart	0.021447	VSG other
Mouse 6	D10	heart	heart	0.0219004	VSG other
Mouse 6	D10	heart	heart	0.016201676886193134	VSG other
Mouse 6	D10	heart	heart	0.036673	VSG other
Mouse 6	D10	heart	heart	0.10598636555487223	VSG other
Mouse 6	D10	heart	heart	0.0323032	VSG other
Mouse 6	D10	heart	heart	0.12013267289755326	VSG other
Mouse 6	D10	heart	heart	0.011293339621019843	VSG other
Mouse 6	D10	heart	heart	1.724140526834772	VSG Cluster 1231
Mouse 6	D10	heart	heart	6.191484311110333	VSG-421
Mouse 6	D10	heart	heart	0.024219365336290957	VSG other
Mouse 6	D10	heart	heart	0.029251181744946127	VSG other
Mouse 6	D10	heart	heart	1.0170259188233535	VSG other
Mouse 6	D10	heart	heart	0.0104534	VSG other
Mouse 6	D10	heart	heart	0.15455859872336644	VSG other
Mouse 6	D10	heart	heart	0.037657536398410414	VSG other
Mouse 6	D10	heart	heart	0.0170053	VSG other
Mouse 6	D10	heart	heart	2.591673554059249	VSG other
Mouse 6	D10	heart	heart	0.010673279307467776	VSG other
Mouse 6	D10	heart	heart	1.67432	VSG other
Mouse 6	D10	heart	heart	0.017406778772161152	VSG other
Mouse 6	D10	heart	heart	1.2441792034591936	VSG other
Mouse 6	D10	heart	heart	0.8532426378891925	VSG other
Mouse 6	D10	heart	heart	12.109037378849017	VSG Cluster 294
Mouse 6	D10	heart	heart	0.011936545414800407	VSG other
Mouse 6	D10	heart	heart	0.010657856318931992	VSG other
Mouse 6	D10	heart	heart	0.0680531	VSG other
Mouse 6	D10	heart	heart	0.025117431611811774	VSG other
Mouse 6	D10	heart	heart	0.010408195609680827	VSG other
Mouse 6	D10	heart	heart	0.015528341978977536	VSG other
Mouse 6	D10	heart	heart	0.0118271	VSG other
Mouse 6	D10	heart	heart	0.9892806744498025	VSG other
Mouse 6	D10	heart	heart	0.035041	VSG other
Mouse 6	D10	heart	heart	0.457058	VSG other
Mouse 6	D10	heart	heart	0.6451731362390818	VSG other
Mouse 6	D10	heart	heart	0.025905631101594724	VSG other
Mouse 6	D10	heart	heart	0.0703185	VSG other
Mouse 6	D10	heart	heart	0.4430060935859171	VSG other
Mouse 6	D10	heart	heart	0.019697902799273446	VSG other
Mouse 6	D10	heart	heart	0.030427108649270607	VSG other
Mouse 6	D10	heart	heart	0.016797078552021994	VSG other
Mouse 6	D10	heart	heart	3.4967520844757987	VSG Cluster 1123
Mouse 6	D10	heart	heart	1.804033193380984	VSG other
Mouse 6	D10	heart	heart	1.2574652889925744	VSG other
Mouse 6	D10	heart	heart	0.022382190788025433	VSG other
Mouse 6	D10	heart	heart	1.3920227584691276	VSG other
Mouse 6	D10	heart	heart	0.029992601291184216	VSG other
Mouse 6	D10	heart	heart	0.4198803827775764	VSG other
Mouse 6	D10	heart	heart	0.0360571	VSG other
Mouse 6	D10	heart	heart	0.0389093	VSG other
Mouse 6	D10	heart	heart	0.019460819472473398	VSG other
Mouse 6	D10	heart	heart	0.016231427934034107	VSG other
Mouse 6	D10	heart	heart	0.7724333421120886	VSG other
Mouse 6	D10	heart	heart	0.22144112829271695	VSG other
Mouse 6	D10	heart	heart	0.025650849802015523	VSG other
Mouse 6	D10	heart	heart	0.049090200942695575	VSG other
Mouse 6	D10	heart	heart	0.27078866928364836	VSG other
Mouse 6	D10	heart	heart	0.0192383	VSG other
Mouse 6	D10	heart	heart	3.0009272020755864	VSG other
Mouse 6	D10	heart	heart	0.0823343	VSG other
Mouse 6	D10	heart	heart	0.0290729	VSG other
Mouse 6	D10	heart	heart	7.396297962527816	VSG other
Mouse 6	D10	heart	heart	0.5989592567820723	VSG Cluster 504
Mouse 6	D10	heart	heart	0.0661519	VSG other
Mouse 6	D10	heart	heart	0.0136359	VSG other
Mouse 6	D10	heart	heart	0.016843354723058413	VSG other
Mouse 6	D10	heart	heart	0.016196437345382453	VSG other
Mouse 6	D10	heart	heart	0.015826895385902963	VSG other
Mouse 6	D10	heart	heart	2.2821935007085643	VSG Cluster 26
Mouse 6	D10	heart	heart	0.029561913757660187	VSG other
Mouse 6	D10	heart	heart	0.02913	VSG other
Mouse 6	D10	heart	heart	0.017679831411214493	VSG other
Mouse 6	D10	heart	heart	0.13221552154998797	VSG other
Mouse 6	D10	heart	heart	0.010757263373178366	VSG other
Mouse 6	D10	heart	heart	1.8859001302130152	VSG other
Mouse 6	D10	heart	heart	0.4416887551287194	VSG other
Mouse 6	D10	heart	heart	0.0506436	VSG other
Mouse 6	D10	heart	heart	2.073401844617856	VSG other
Mouse 6	D10	heart	heart	0.10779015192549503	VSG other
Mouse 6	D10	heart	heart	0.014075756629156815	VSG other
Mouse 6	D10	heart	heart	0.0165724	VSG other
Mouse 6	D10	heart	heart	1.3880272630097312	VSG other
Mouse 6	D10	heart	heart	1.622467376154587	VSG other
Mouse 6	D10	heart	heart	0.010214228443339024	VSG other
Mouse 6	D10	heart	heart	0.5241605671530196	VSG other
Mouse 6	D10	heart	heart	0.022378415577945912	VSG other
Mouse 6	D10	heart	heart	0.017573127251476854	VSG other
Mouse 6	D10	heart	heart	0.36821619453015475	VSG other
Mouse 6	D10	heart	heart	0.0199177	VSG other
Mouse 6	D10	heart	heart	0.022233185313321392	VSG other
Mouse 6	D10	heart	heart	0.0687388	VSG other
Mouse 6	D10	heart	heart	0.726803	VSG other
Mouse 6	D10	heart	heart	0.0383877	VSG other
Mouse 6	D10	heart	heart	0.1721265401176598	VSG other
Mouse 6	D10	lung	lung	0.0225068	VSG other
Mouse 6	D10	lung	lung	0.1611973327198647	VSG other
Mouse 6	D10	lung	lung	0.018494	VSG other
Mouse 6	D10	lung	lung	0.0741508	VSG other
Mouse 6	D10	lung	lung	0.014146391784979938	VSG other
Mouse 6	D10	lung	lung	0.036785474185223356	VSG other
Mouse 6	D10	lung	lung	0.7215553333848931	VSG other
Mouse 6	D10	lung	lung	0.011290823663034502	VSG other
Mouse 6	D10	lung	lung	0.6302194262177726	VSG other
Mouse 6	D10	lung	lung	0.016936842893848274	VSG other
Mouse 6	D10	lung	lung	0.014094741903282533	VSG other
Mouse 6	D10	lung	lung	0.2140397985872481	VSG other
Mouse 6	D10	lung	lung	0.3005620233973785	VSG other
Mouse 6	D10	lung	lung	0.023521188267290393	VSG other
Mouse 6	D10	lung	lung	0.0183115	VSG other
Mouse 6	D10	lung	lung	0.27008937280453577	VSG other
Mouse 6	D10	lung	lung	0.0315531	VSG other
Mouse 6	D10	lung	lung	0.0505309	VSG other
Mouse 6	D10	lung	lung	0.3305293915188063	VSG other
Mouse 6	D10	lung	lung	0.015724208623678234	VSG other
Mouse 6	D10	lung	lung	0.11421002509738525	VSG other
Mouse 6	D10	lung	lung	0.026836617467544687	VSG other
Mouse 6	D10	lung	lung	0.014964196836729038	VSG other
Mouse 6	D10	lung	lung	0.0123869	VSG other
Mouse 6	D10	lung	lung	0.0167159	VSG other
Mouse 6	D10	lung	lung	0.045249743599686705	VSG other
Mouse 6	D10	lung	lung	0.024785337011476356	VSG other
Mouse 6	D10	lung	lung	0.022258982638250067	VSG other
Mouse 6	D10	lung	lung	0.0232716	VSG other
Mouse 6	D10	lung	lung	0.028694233109651655	VSG other
Mouse 6	D10	lung	lung	0.43515194240858135	VSG other
Mouse 6	D10	lung	lung	0.40144335744664394	VSG other
Mouse 6	D10	lung	lung	0.014220440624950727	VSG other
Mouse 6	D10	lung	lung	1.1451458516422874	VSG Cluster 26
Mouse 6	D10	lung	lung	0.030994262428918205	VSG other
Mouse 6	D10	lung	lung	0.0836431	VSG other
Mouse 6	D10	lung	lung	0.18943463465070004	VSG other
Mouse 6	D10	lung	lung	0.35382348229128474	VSG other
Mouse 6	D10	lung	lung	0.11736475268113891	VSG other
Mouse 6	D10	lung	lung	0.13941035460921272	VSG other
Mouse 6	D10	lung	lung	0.5431698925706689	VSG Cluster 1231
Mouse 6	D10	lung	lung	0.3199056875055343	VSG other
Mouse 6	D10	lung	lung	0.012894165729392327	VSG other
Mouse 6	D10	lung	lung	11.671831647447902	AnTat1.1
Mouse 6	D10	lung	lung	0.0628112	VSG other
Mouse 6	D10	lung	lung	0.026617051473542836	VSG other
Mouse 6	D10	lung	lung	0.0387641	VSG other
Mouse 6	D10	lung	lung	0.014995780900276326	VSG other
Mouse 6	D10	lung	lung	0.044180009708399935	VSG other
Mouse 6	D10	lung	lung	0.0697966	VSG other
Mouse 6	D10	lung	lung	0.025799776661763297	VSG other
Mouse 6	D10	lung	lung	0.025931744828860872	VSG other
Mouse 6	D10	lung	lung	0.9291678070699311	VSG other
Mouse 6	D10	lung	lung	0.020703471025993875	VSG other
Mouse 6	D10	lung	lung	0.48208278765871576	VSG Cluster 1123
Mouse 6	D10	lung	lung	0.060236248890946975	VSG other
Mouse 6	D10	lung	lung	0.014000707301932322	VSG other
Mouse 6	D10	lung	lung	0.17719003893721105	VSG other
Mouse 6	D10	lung	lung	1.2207180247578715	VSG other
Mouse 6	D10	lung	lung	0.0306602	VSG other
Mouse 6	D10	lung	lung	0.0776733	VSG other
Mouse 6	D10	lung	lung	0.7484044521594523	VSG other
Mouse 6	D10	lung	lung	0.0742672	VSG other
Mouse 6	D10	lung	lung	0.12518323354786057	VSG other
Mouse 6	D10	lung	lung	0.024449131586173695	VSG other
Mouse 6	D10	lung	lung	0.8613075287194405	VSG other
Mouse 6	D10	lung	lung	0.11442004612226869	VSG other
Mouse 6	D10	lung	lung	0.018460932628156408	VSG other
Mouse 6	D10	lung	lung	0.0601087	VSG other
Mouse 6	D10	lung	lung	0.026807377554076157	VSG other
Mouse 6	D10	lung	lung	0.10900274809124781	VSG other
Mouse 6	D10	lung	lung	0.5240373434170853	VSG other
Mouse 6	D10	lung	lung	0.5541591341210182	VSG other
Mouse 6	D10	lung	lung	1.0486891692234388	VSG other
Mouse 6	D10	lung	lung	0.031791696175334484	VSG other
Mouse 6	D10	lung	lung	0.6908046778183189	VSG other
Mouse 6	D10	lung	lung	0.700135	VSG other
Mouse 6	D10	lung	lung	0.0657531	VSG other
Mouse 6	D10	lung	lung	0.9797828309982625	VSG other
Mouse 6	D10	lung	lung	0.0504936	VSG other
Mouse 6	D10	lung	lung	0.013128965149240645	VSG other
Mouse 6	D10	lung	lung	0.0654904	VSG other
Mouse 6	D10	lung	lung	1.3811316645327663	VSG other
Mouse 6	D10	lung	lung	0.0467046	VSG other
Mouse 6	D10	lung	lung	0.0106405	VSG other
Mouse 6	D10	lung	lung	0.0700211	VSG other
Mouse 6	D10	lung	lung	0.013924438857519842	VSG other
Mouse 6	D10	lung	lung	0.14148009532932412	VSG other
Mouse 6	D10	lung	lung	0.027596861588424962	VSG other
Mouse 6	D10	lung	lung	0.0318043	VSG other
Mouse 6	D10	lung	lung	0.0105735	VSG other
Mouse 6	D10	lung	lung	0.015293080283676904	VSG other
Mouse 6	D10	lung	lung	0.019958513157762297	VSG other
Mouse 6	D10	lung	lung	0.0497025	VSG Cluster 825
Mouse 6	D10	lung	lung	0.0665764	VSG other
Mouse 6	D10	lung	lung	0.0681256	VSG other
Mouse 6	D10	lung	lung	0.0118693	VSG other
Mouse 6	D10	lung	lung	0.0544097	VSG other
Mouse 6	D10	lung	lung	0.0141681	VSG other
Mouse 6	D10	lung	lung	0.0852043	VSG other
Mouse 6	D10	lung	lung	0.014141300178612497	VSG other
Mouse 6	D10	lung	lung	0.014248275066713724	VSG other
Mouse 6	D10	lung	lung	0.011373234297139566	VSG other
Mouse 6	D10	lung	lung	0.041582961974349505	VSG other
Mouse 6	D10	lung	lung	0.16791924008661108	VSG other
Mouse 6	D10	lung	lung	0.025792439189121823	VSG other
Mouse 6	D10	lung	lung	0.0952893	VSG other
Mouse 6	D10	lung	lung	0.014531993862119315	VSG other
Mouse 6	D10	lung	lung	0.7739023092187417	VSG other
Mouse 6	D10	lung	lung	0.015430033241493522	VSG other
Mouse 6	D10	lung	lung	0.8586082001631724	VSG other
Mouse 6	D10	lung	lung	0.0787125	VSG other
Mouse 6	D10	lung	lung	0.015472423442674754	VSG other
Mouse 6	D10	lung	lung	0.0736592	VSG other
Mouse 6	D10	lung	lung	0.5104168558115854	VSG other
Mouse 6	D10	lung	lung	0.1362712661758015	VSG other
Mouse 6	D10	lung	lung	0.014800461376927379	VSG other
Mouse 6	D10	lung	lung	1.9737591183141654	VSG other
Mouse 6	D10	lung	lung	0.027287653055199985	VSG other
Mouse 6	D10	lung	lung	40.13684032193156	VSG Cluster 294
Mouse 6	D10	lung	lung	0.035410694573895785	VSG other
Mouse 6	D10	lung	lung	0.012513503457060269	VSG other
Mouse 6	D10	lung	lung	0.017219767563495223	VSG other
Mouse 6	D10	lung	lung	0.13287304427410054	VSG other
Mouse 6	D10	lung	lung	0.049136100541131454	VSG other
Mouse 6	D10	lung	lung	0.016554365255545135	VSG other
Mouse 6	D10	lung	lung	0.0480042	VSG other
Mouse 6	D10	lung	lung	0.17513538999223474	VSG other
Mouse 6	D10	lung	lung	0.020950186289745182	VSG other
Mouse 6	D10	lung	lung	0.0490968	VSG other
Mouse 6	D10	lung	lung	0.8107805824799308	VSG other
Mouse 6	D10	lung	lung	0.15394125877234116	VSG other
Mouse 6	D10	lung	lung	0.011024586526126232	VSG other
Mouse 6	D10	lung	lung	0.016624751407265135	VSG other
Mouse 6	D10	lung	lung	0.0471571	VSG other
Mouse 6	D10	lung	lung	0.17907827121142034	VSG Cluster 504
Mouse 6	D10	lung	lung	0.0296612	VSG other
Mouse 6	D10	lung	lung	0.02538	VSG other
Mouse 6	D10	lung	lung	0.5041517072381043	VSG Cluster 437
Mouse 6	D10	lung	lung	0.260912	VSG other
Mouse 6	D10	lung	lung	0.016215003563166953	VSG other
Mouse 6	D10	lung	lung	0.4126246189751324	VSG other
Mouse 6	D10	lung	lung	0.016920003718082898	VSG other
Mouse 6	D10	lung	lung	0.016712025877003617	VSG other
Mouse 6	D10	lung	lung	0.029882909792531318	VSG other
Mouse 6	D10	lung	lung	0.25829538480572484	VSG other
Mouse 6	D10	lung	lung	0.0651251	VSG other
Mouse 6	D10	lung	lung	0.14135643904468953	VSG other
Mouse 6	D10	lung	lung	0.0213836	VSG other
Mouse 6	D10	lung	lung	0.47524148446066994	VSG other
Mouse 6	D10	lung	lung	0.1366561790980508	VSG other
Mouse 6	D10	lung	lung	0.78495	VSG other
Mouse 6	D10	lung	lung	0.0133095	VSG other
Mouse 6	D10	lung	lung	0.41222551173823435	VSG other
Mouse 6	D10	lung	lung	0.0200101	VSG other
Mouse 6	D10	lung	lung	0.015051451628782565	VSG other
Mouse 6	D10	lung	lung	0.037423067047180084	VSG other
Mouse 6	D10	lung	lung	0.0116824	VSG other
Mouse 6	D10	lung	lung	0.0279087	VSG other
Mouse 6	D10	lung	lung	0.3814179265766799	VSG other
Mouse 6	D10	lung	lung	0.016778554642495475	VSG other
Mouse 6	D10	lung	lung	0.016395284268056257	VSG other
Mouse 6	D10	lung	lung	0.017382298901658978	VSG other
Mouse 6	D10	lung	lung	1.0715396669280322	VSG other
Mouse 6	D10	lung	lung	0.14663694011738268	VSG other
Mouse 6	D10	lung	lung	1.1293758346187734	VSG other
Mouse 6	D10	lung	lung	0.6313511089343901	VSG other
Mouse 6	D10	lung	lung	0.0226511	VSG other
Mouse 6	D10	lung	lung	0.12286343407887639	VSG other
Mouse 6	D10	lung	lung	0.056588592682062275	VSG other
Mouse 6	D10	lung	lung	0.0103203	VSG other
Mouse 6	D10	lung	lung	0.18247873663656805	VSG other
Mouse 6	D10	lung	lung	0.0526916	VSG other
Mouse 6	D10	lung	lung	0.10111154582414833	VSG other
Mouse 6	D10	lung	lung	0.1337424159906301	VSG other
Mouse 6	D10	lung	lung	0.014476459491793593	VSG other
Mouse 6	D10	lung	lung	0.031995764163340434	VSG other
Mouse 6	D10	lung	lung	0.1760730512443043	VSG other
Mouse 6	D10	lung	lung	0.026482	VSG other
Mouse 6	D10	lung	lung	0.11717375869881377	VSG other
Mouse 6	D10	lung	lung	0.22298067024234958	VSG other
Mouse 6	D10	lung	lung	0.0364396	VSG other
Mouse 6	D10	lung	lung	0.0330009	VSG other
Mouse 6	D10	lung	lung	0.9297423064552939	VSG other
Mouse 6	D10	lung	lung	0.020709379550856312	VSG other
Mouse 6	D10	lung	lung	0.013499447410872145	VSG other
Mouse 6	D10	lung	lung	0.010731223949085556	VSG other
Mouse 6	D10	lung	lung	0.7826939098588122	VSG other
Mouse 6	D10	lung	lung	0.6681997318968125	VSG Cluster 327
Mouse 6	D10	lung	lung	0.021526222827757045	VSG other
Mouse 6	D10	lung	lung	0.0221392	VSG other
Mouse 6	D10	lung	lung	0.0181999	VSG other
Mouse 6	D10	lung	lung	0.15061	VSG other
Mouse 6	D10	lung	lung	1.042803929593132	VSG-421
Mouse 6	D10	lung	lung	0.011321365732020031	VSG other
Mouse 6	D10	lung	lung	0.017808241798741343	VSG other
Mouse 6	D10	lung	lung	0.018397347326384556	VSG other
Mouse 6	D10	lung	lung	0.019192421313994724	VSG other
Mouse 6	D10	lung	lung	0.0174459	VSG other
Mouse 6	D10	lung	lung	0.020758107502722525	VSG other
Mouse 6	D10	lung	lung	0.011785131455749788	VSG other
Mouse 6	D10	lung	lung	0.15135844207296698	VSG other
Mouse 6	D10	lung	lung	0.0357411	VSG other
Mouse 6	D10	lung	lung	0.0195362	VSG other
Mouse 6	D10	lung	lung	0.8288807091902738	VSG other
Mouse 6	D10	lung	lung	0.0378019	VSG other
Mouse 6	D10	lung	lung	0.7035508403607016	VSG other
Mouse 6	D10	lung	lung	0.8352019925781995	VSG other
Mouse 6	D10	lung	lung	0.17877382920687854	VSG other
Mouse 6	D10	lung	lung	0.41953272722764484	VSG other
Mouse 6	D10	lung	lung	0.015534486444434637	VSG other
Mouse 6	D10	lung	lung	0.0195362	VSG other
Mouse 6	D10	lung	lung	0.0175421	VSG other
[truncated: 3,440 more rows]

## Sheet: 1B
mouse_final	percent_vsgs	space
1	94	tissues only
4	85	tissues only
3	92.85714285714286	tissues only
2	78.57142857142857	tissues only
2	21.428571428571427	shared
1	4	shared
4	10	shared
1	2	blood only
3	7.142857142857142	shared
4	5	blood only
5	86.65413533834587	tissues only
6	91.14688128772636	tissues only
8	89.6694	tissues only
7	93.52941176470588	tissues only
5	12.218045112781954	shared
6	8.249496981891348	shared
8	9.917355371900827	shared
7	6.470588235294119	shared
5	1.1278195488721803	blood only
6	0.6036217303822937	blood only
8	0.4132231404958678	blood only
9	89.82456140350877	tissues only
10	77.1875	tissues only
12	93.02325581395348	tissues only
11	77.90697674418605	tissues only
10	17.8125	shared
9	9.12281	shared
11	20.930232558139537	shared
12	6.976744186046512	shared
10	5	blood only
9	1.0526315789473684	blood only
11	1.1627906976744187	blood only

## Sheet: 1C
day	vsg_count	space
D6	3	blood
D6	5	tissues
D6	5	tissues
D6	2	tissues
D6	8	tissues
D6	7	tissues
D6	40	tissues
D6	3	blood
D6	2	tissues
D6	7	tissues
D6	4	tissues
D6	6	tissues
D6	4	tissues
D6	8	tissues
D6	1	blood
D6	3	tissues
D6	6	tissues
D6	3	tissues
D6	4	tissues
D6	6	tissues
D6	7	tissues
D6	3	blood
D6	3	tissues
D6	5	tissues
D6	3	tissues
D6	8	tissues
D6	9	tissues
D6	10	tissues
D6	1	blood
D6	1	blood
D6	2	blood
D6	2	blood
D6	1	blood
D6	1	blood
D6	2	blood
D6	3	blood
D10	71	blood
D10	40	tissues
D10	154	tissues
D10	198	tissues
D10	305	tissues
D10	219	tissues
D10	93	tissues
D10	44	blood
D10	46	tissues
D10	156	tissues
D10	214	tissues
D10	234	tissues
D10	254	tissues
D10	114	tissues
D10	11	blood
D10	50	tissues
D10	115	tissues
D10	48	tissues
D10	56	tissues
D10	80	tissues
D10	25	blood
D10	134	tissues
D10	135	tissues
D10	68	tissues
D10	123	tissues
D10	32	blood
D10	42	blood
D10	8	blood
D10	11	blood
D14	29	blood
D14	141	tissues
D14	116	tissues
D14	163	tissues
D14	73	tissues
D14	109	tissues
D14	105	tissues
D14	73	blood
D14	85	tissues
D14	134	tissues
D14	66	tissues
D14	151	tissues
D14	169	tissues
D14	58	tissues
D14	19	blood
D14	11	tissues
D14	73	tissues
D14	23	tissues
D14	22	tissues
D14	15	tissues
D14	18	blood
D14	102	tissues
D14	112	tissues
D14	146	tissues
D14	45	tissues
D14	17	tissues
D14	96	tissues

## Sheet: 1D
day	mouse	tissue_final	vsg_count
D6	M12	blood	3
D6	M12	brain	5
D6	M12	gon. fat	5
D6	M12	heart	2
D6	M12	lung	8
D6	M12	s.c. fat	7
D6	M12	skin	40
D6	M2	blood	1
D6	M27	blood	3
D6	M27	brain	2
D6	M27	gon. fat	7
D6	M27	heart	4
D6	M27	lung	6
D6	M27	s.c. fat	4
D6	M27	skin	8
D6	M3	blood	3
D6	M30	blood	1
D6	M32	blood	1
D6	M32	brain	3
D6	M32	gon. fat	6
D6	M32	heart	3
D6	M32	lung	4
D6	M32	s.c. fat	6
D6	M32	skin	7
D6	M33	blood	3
D6	M33	brain	3
D6	M33	gon. fat	5
D6	M33	heart	3
D6	M33	lung	8
D6	M33	s.c. fat	9
D6	M33	skin	10
D6	M34	blood	1
D6	M35	blood	2
D6	M36	blood	1
D6	M4	blood	2
D6	M6	blood	2
D10	M2	blood	32
D10	M3	blood	11
D10	M30	blood	71
D10	M30	brain	40
D10	M30	gon. fat	154
D10	M30	heart	198
D10	M30	lung	305
D10	M30	s.c. fat	219
D10	M30	skin	93
D10	M34	blood	42
D10	M35	blood	8
D10	M36	blood	44
D10	M36	brain	46
D10	M36	gon. fat	156
D10	M36	heart	214
D10	M36	lung	234
D10	M36	s.c. fat	254
D10	M36	skin	114
D10	M4	blood	11
D10	M4	gon. fat	50
D10	M4	heart	115
D10	M4	lung	48
D10	M4	s.c. fat	56
D10	M4	skin	80
D10	M6	blood	25
D10	M6	gon. fat	134
D10	M6	lung	135
D10	M6	s.c. fat	68
D10	M6	skin	123
D14	M2	blood	29
D14	M2	brain	141
D14	M2	gon. fat	116
D14	M2	heart	163
D14	M2	lung	73
D14	M2	s.c. fat	109
D14	M2	skin	105
D14	M3	blood	18
D14	M3	brain	102
D14	M3	gon. fat	112
D14	M3	heart	146
D14	M3	lung	45
D14	M3	s.c. fat	17
D14	M3	skin	96
D14	M34	blood	73
D14	M34	brain	85
D14	M34	gon. fat	134
D14	M34	heart	66
D14	M34	lung	151
D14	M34	s.c. fat	169
D14	M34	skin	58
D14	M35	blood	19
D14	M35	gon. fat	11
D14	M35	heart	73
D14	M35	lung	23
D14	M35	s.c. fat	22
D14	M35	skin	15
