# Supplementary material for: Tissue spaces are reservoirs of antigenic diversity for Trypanosoma brucei
Source: Nature. 2024 Oct 30;636(8042):430–7. doi: 10.1038/s41586-024-08151-z (PMC11634766; doi:10.1038/s41586-024-08151-z)
Supplement: Supplementary file 6 — Source Data Fig. 2 [file 41586_2024_8151_MOESM6_ESM.xlsx]

## Sheet: 2B
mouse_final	tissue_final	percent_unique	day
5	blood	8.450704225352112	D10
5	brain	27.500000000000004	D10
5	gon. fat	34.41558441558442	D10
5	heart	29.797979797979796	D10
5	lung	42.950819672131146	D10
5	s.c. fat	27.397260273972602	D10
5	skin	11.827956989247312	D10
6	blood	6.8181818181818175	D10
6	brain	15.217391304347828	D10
6	gon. fat	19.230769230769234	D10
6	heart	30.8411	D10
6	lung	28.63247863247863	D10
6	s.c. fat	37.40157480314961	D10
6	skin	21.052631578947366	D10
7	gon. fat	30	D10
7	heart	45.21739130434783	D10
7	lung	8.333333333333332	D10
7	s.c. fat	5.357142857142857	D10
7	skin	32.5	D10
8	blood	4	D10
8	gon. fat	38.059701492537314	D10
8	lung	31.11111111111111	D10
8	s.c. fat	10.294117647058822	D10
8	skin	29.268292682926827	D10
9	blood	10.344827586206897	D14
9	brain	15.602836879432624	D14
9	gon. fat	13.793103448275861	D14
9	heart	24.539877300613497	D14
9	lung	8.21918	D14
9	s.c. fat	22.018348623853214	D14
9	skin	20.952380952380953	D14
10	blood	21.91780821917808	D14
10	brain	9.411764705882353	D14
10	gon. fat	14.17910447761194	D14
10	heart	10.606060606060606	D14
10	lung	23.178807947019866	D14
10	s.c. fat	40.23668639053255	D14
10	skin	12.068965517241379	D14
11	gon. fat	9.090909090909092	D14
11	heart	67.12328767123287	D14
11	lung	21.73913043478261	D14
11	s.c. fat	9.090909090909092	D14
11	skin	6.666666666666667	D14
12	brain	27.450980392156865	D14
12	gon. fat	25	D14
12	heart	39.726027397260275	D14
12	lung	8.88889	D14
12	s.c. fat	5.88235	D14
12	skin	31.25	D14
7	blood	0	D10
11	blood	0	D14
12	blood	0	D14

## Sheet: Sheet2
mouse	cluster	mouse_final	samplename	day	day_num	tissue	VSG	Percent	RPKM	hit_VSG	pct_id_vs_query	pct_id_vs_match	match_VSG_length	assembled_VSG_length	strain	mode	tissue_final	day_num_char	space
M12	Cluster 1831	1	M12_D6_Ear	D6	6	ear	TRINITY_DN9_c0_g1_i4_1_1620_3012_M12_D6_Ear	0.186301	1258.48	gnl|BL_ORD_ID|2783 Tbb1125VSG-224 : Complete : 1518nt : contig PacBio-2411	78.8793	72.332	1518	1392	WT	IV	skin	6	tissues
M12	Cluster 1831	1	M12_D6_Gon_Fat	D6	6	gon	NA	0.001	NA	NA	NA	NA	NA	NA	NA	NA	gon. fat	6	tissues
M12	Cluster 1831	1	M12_D6_Brain	D6	6	brain	NA	0.001	NA	NA	NA	NA	NA	NA	NA	NA	brain	6	tissues
M12	Cluster 1831	1	M12_D6_Lung	D6	6	lung	TRINITY_DN109_c0_g1_i1_1_68_1460_M12_D6_Lung	0.044536269608500004	293.084	gnl|BL_ORD_ID|2783 Tbb1125VSG-224 : Complete : 1518nt : contig PacBio-2411	78.6638	72.1344	1518	1392	WT	IV	lung	6	tissues
M12	Cluster 1831	1	M12_D6_Sub_Cu	D6	6	sub	NA	0.001	NA	NA	NA	NA	NA	NA	NA	NA	s.c. fat	6	tissues
M12	Cluster 1831	1	M12_D6_blood	D6	6	blood	NA	0.001	NA	NA	NA	NA	NA	NA	NA	NA	blood	6	blood
M12	Cluster 1831	1	M12_D6_Heart	D6	6	heart	NA	0.001	NA	NA	NA	NA	NA	NA	NA	NA	heart	6	tissues
M12	Cluster 294	1	M12_D6_Ear	D6	6	ear	TRINITY_DN154_c0_g1_i1_2_0_1313_RC_M12_D6_Ear	1.0693923856199998	7256.05	gnl|BL_ORD_ID|2772 Tbb1125VSG-211 : Complete : 1527nt : contig PacBio-410	98.8576	85.0033	1527	1313	WT	IV	skin	6	tissues
M12	Cluster 294	1	M12_D6_blood	D6	6	blood	TRINITY_DN682_c0_g1_i1_1_1_1307_RC_M12_D6_blood	0.001	16.3966	gnl|BL_ORD_ID|2772 Tbb1125VSG-211 : Complete : 1527nt : contig PacBio-410	98.7749	84.4794	1527	1306	WT	IV	blood	6	blood
M12	Cluster 294	1	M12_D6_Brain	D6	6	brain	NA	0.001	NA	NA	NA	NA	NA	NA	NA	NA	brain	6	tissues
M12	Cluster 294	1	M12_D6_Gon_Fat	D6	6	gon	TRINITY_DN105_c0_g1_i1_1_1436_2772_M12_D6_Gon_Fat	6.4073639597600005	43343	gnl|BL_ORD_ID|2772 Tbb1125VSG-211 : Complete : 1527nt : contig PacBio-410	98.8772	86.5095	1527	1336	WT	IV	gon. fat	6	tissues
M12	Cluster 294	1	M12_D6_Lung	D6	6	lung	TRINITY_DN69_c0_g1_i1_2_0_1336_RC_M12_D6_Lung	3.17011	21334.3	gnl|BL_ORD_ID|2772 Tbb1125VSG-211 : Complete : 1527nt : contig PacBio-410	98.8772	86.5095	1527	1336	WT	IV	lung	6	tissues
M12	Cluster 294	1	M12_D6_Sub_Cu	D6	6	sub	TRINITY_DN207_c0_g1_i1_1_85_1400_M12_D6_Sub_Cu	0.0434662	265.344	gnl|BL_ORD_ID|2772 Tbb1125VSG-211 : Complete : 1527nt : contig PacBio-410	98.8593	85.1343	1527	1315	WT	IV	s.c. fat	6	tissues
M12	Cluster 294	1	M12_D6_Heart	D6	6	heart	NA	0.001	NA	NA	NA	NA	NA	NA	NA	NA	heart	6	tissues
M12	Cluster 504	1	M12_D6_Brain	D6	6	brain	NA	0.001	NA	NA	NA	NA	NA	NA	NA	NA	brain	6	tissues
M12	Cluster 504	1	M12_D6_Sub_Cu	D6	6	sub	NA	0.001	NA	NA	NA	NA	NA	NA	NA	NA	s.c. fat	6	tissues
M12	Cluster 504	1	M12_D6_Ear	D6	6	ear	TRINITY_DN5_c0_g2_i1_1_165_1662_M12_D6_Ear	1.34936	9157.49	gnl|BL_ORD_ID|2616 Tbb1125VSG-43.1 : Complete : 1497nt : Duplicate : contig Illumina-5219	100	100	1497	1497	WT	IV	skin	6	tissues
M12	Cluster 504	1	M12_D6_Lung	D6	6	lung	NA	0.001	NA	NA	NA	NA	NA	NA	NA	NA	lung	6	tissues
M12	Cluster 504	1	M12_D6_blood	D6	6	blood	NA	0.001	NA	NA	NA	NA	NA	NA	NA	NA	blood	6	blood
M12	Cluster 504	1	M12_D6_Heart	D6	6	heart	NA	0.001	NA	NA	NA	NA	NA	NA	NA	NA	heart	6	tissues
M12	Cluster 504	1	M12_D6_Gon_Fat	D6	6	gon	NA	0.001	NA	NA	NA	NA	NA	NA	NA	NA	gon. fat	6	tissues
M2	Cluster 1831	9	M2_D14_Heart_R1.fastq	D14	14	heart	TRINITY_DN1_c0_g2_i4_1_96_1488_M2_D14_Heart_R1	2.05107	15397.2	gnl|BL_ORD_ID|2783 Tbb1125VSG-224 : Complete : 1518nt : contig PacBio-2411	78.8793	72.332	1518	1392	WT	IV	heart	14	tissues
M2	Cluster 1831	9	M2_D14_Lung_R1.fastq	D14	14	lung	TRINITY_DN3_c0_g2_i1_1_98_1490_M2_D14_Lung_R1	5.70229	44233	gnl|BL_ORD_ID|2783 Tbb1125VSG-224 : Complete : 1518nt : contig PacBio-2411	78.6638	72.1344	1518	1392	WT	IV	lung	14	tissues
M2	Cluster 1831	9	M2_D14_SubCu_R1.fastq	D14	14	sub	TRINITY_DN3_c0_g1_i1_1_1613_3005_M2_D14_SubCu_R1	20.2196	142408	gnl|BL_ORD_ID|2783 Tbb1125VSG-224 : Complete : 1518nt : contig PacBio-2411	78.9511	72.3979	1518	1392	WT	IV	s.c. fat	14	tissues
M2	Cluster 1831	9	M2_D14_Brain_R1.fastq	D14	14	brain	TRINITY_DN0_c0_g1_i1_1_117_1509_RC_M2_D14_Brain_R1	37.459023704699995	296795	gnl|BL_ORD_ID|2783 Tbb1125VSG-224 : Complete : 1518nt : contig PacBio-2411	78.8793	72.332	1518	1392	WT	IV	brain	14	tissues
M2	Cluster 1831	9	M2_D14_Ear_R1.fastq	D14	14	ear	TRINITY_DN0_c0_g1_i1_1_117_1509_RC_M2_D14_Ear_R1	46.9553	342356	gnl|BL_ORD_ID|2783 Tbb1125VSG-224 : Complete : 1518nt : contig PacBio-2411	78.8793	72.332	1518	1392	WT	IV	skin	14	tissues
M2	Cluster 1831	9	M2_D14_blood_R1.fastq	D14	14	blood	TRINITY_DN3_c0_g1_i5_1_84_1476_M2_D14_blood_R1	0.0689415	492.415	gnl|BL_ORD_ID|2783 Tbb1125VSG-224 : Complete : 1518nt : contig PacBio-2411	79.454	72.859025032900007	1518	1392	WT	IV	blood	14	blood
M2	Cluster 1831	9	M2_D14_GonFat_R1.fastq	D14	14	gon	TRINITY_DN592_c0_g1_i1_1_1622_3014_M2_D14_GonFat_R1	8.85756	63306.3	gnl|BL_ORD_ID|2783 Tbb1125VSG-224 : Complete : 1518nt : contig PacBio-2411	78.8793	72.332	1518	1392	WT	IV	gon. fat	14	tissues
M2	Cluster 294	9	M2_D14_Heart_R1.fastq	D14	14	heart	TRINITY_DN2_c0_g3_i1_1_1_1521_RC_M2_D14_Heart_R1	0.434066	3252.58	gnl|BL_ORD_ID|2772 Tbb1125VSG-211 : Complete : 1527nt : contig PacBio-410	98.6184	98.1663	1527	1520	WT	IV	heart	14	tissues
M2	Cluster 294	9	M2_D14_Brain_R1.fastq	D14	14	brain	TRINITY_DN1_c1_g3_i1_1_77_1619_M2_D14_Brain_R1	4.56685	36177.1	gnl|BL_ORD_ID|2772 Tbb1125VSG-211 : Complete : 1527nt : contig PacBio-410	99.0272	100	1527	1542	WT	IV	brain	14	tissues
M2	Cluster 294	9	M2_D14_blood_R1.fastq	D14	14	blood	TRINITY_DN130_c0_g1_i1_1_0_580_RC_M2_D14_blood_R1	0.001	11.7616	gnl|BL_ORD_ID|2772 Tbb1125VSG-211 : Complete : 1527nt : contig PacBio-410	100	37.983	1527	580	WT	IV	blood	14	blood
M2	Cluster 294	9	M2_D14_Lung_R1.fastq	D14	14	lung	TRINITY_DN258_c0_g1_i1_1_1_1314_RC_M2_D14_Lung_R1	0.154357	1189.81	gnl|BL_ORD_ID|2772 Tbb1125VSG-211 : Complete : 1527nt : contig PacBio-410	98.8576	85.0033	1527	1313	WT	IV	lung	14	tissues
M2	Cluster 294	9	M2_D14_Ear_R1.fastq	D14	14	ear	TRINITY_DN85_c0_g1_i1_1_46_1368_M2_D14_Ear_R1	0.014082357828300002	95.387	gnl|BL_ORD_ID|2772 Tbb1125VSG-211 : Complete : 1527nt : contig PacBio-410	98.8654	85.5927	1527	1322	WT	IV	skin	14	tissues
M2	Cluster 294	9	M2_D14_SubCu_R1.fastq	D14	14	sub	TRINITY_DN241_c0_g1_i1_1_1445_2788_M2_D14_SubCu_R1	0.0372372	255.234	gnl|BL_ORD_ID|2772 Tbb1125VSG-211 : Complete : 1527nt : contig PacBio-410	98.8831	86.9679	1527	1343	WT	IV	s.c. fat	14	tissues
M2	Cluster 294	9	M2_D14_GonFat_R1.fastq	D14	14	gon	TRINITY_DN607_c0_g1_i1_1_2_1324_RC_M2_D14_GonFat_R1	0.114902	814.169	gnl|BL_ORD_ID|2772 Tbb1125VSG-211 : Complete : 1527nt : contig PacBio-410	98.8654	85.5927	1527	1322	WT	IV	gon. fat	14	tissues
M2	Cluster 504	9	M2_D14_Heart_R1.fastq	D14	14	heart	TRINITY_DN688_c0_g1_i1_1_1257_2754_M2_D14_Heart_R1	1.1019195094799998	8268.55	gnl|BL_ORD_ID|2616 Tbb1125VSG-43.1 : Complete : 1497nt : Duplicate : contig Illumina-5219	99.9332	99.9332	1497	1497	WT	IV	heart	14	tissues
M2	Cluster 504	9	M2_D14_Ear_R1.fastq	D14	14	ear	TRINITY_DN302_c0_g2_i1_1_165_1662_M2_D14_Ear_R1	2.0832585517499997	15182.3	gnl|BL_ORD_ID|2616 Tbb1125VSG-43.1 : Complete : 1497nt : Duplicate : contig Illumina-5219	100	100	1497	1497	WT	IV	skin	14	tissues
M2	Cluster 504	9	M2_D14_Lung_R1.fastq	D14	14	lung	TRINITY_DN0_c0_g1_i4_2_80_1577_RC_M2_D14_Lung_R1	3.45631	26807.7	gnl|BL_ORD_ID|2616 Tbb1125VSG-43.1 : Complete : 1497nt : Duplicate : contig Illumina-5219	99.8664	99.8664	1497	1497	WT	IV	lung	14	tissues
M2	Cluster 504	9	M2_D14_blood_R1.fastq	D14	14	blood	TRINITY_DN0_c1_g1_i1_1_1827_3324_M2_D14_blood_R1	16.058643177100002	116380	gnl|BL_ORD_ID|2616 Tbb1125VSG-43.1 : Complete : 1497nt : Duplicate : contig Illumina-5219	100	100	1497	1497	WT	IV	blood	14	blood
M2	Cluster 504	9	M2_D14_SubCu_R1.fastq	D14	14	sub	TRINITY_DN0_c0_g1_i1_1_1265_2762_M2_D14_SubCu_R1	64.502	454308	gnl|BL_ORD_ID|2616 Tbb1125VSG-43.1 : Complete : 1497nt : Duplicate : contig Illumina-5219	99.9332	99.9332	1497	1497	WT	IV	s.c. fat	14	tissues
M2	Cluster 504	9	M2_D14_Brain_R1.fastq	D14	14	brain	TRINITY_DN326_c0_g1_i1_1_1873_3370_M2_D14_Brain_R1	3.2625	25842.2	gnl|BL_ORD_ID|2616 Tbb1125VSG-43.1 : Complete : 1497nt : Duplicate : contig Illumina-5219	99.9332	99.9332	1497	1497	WT	IV	brain	14	tissues
M2	Cluster 504	9	M2_D14_GonFat_R1.fastq	D14	14	gon	TRINITY_DN0_c0_g2_i1_1_1873_3370_M2_D14_GonFat_R1	27.0546	193378	gnl|BL_ORD_ID|2616 Tbb1125VSG-43.1 : Complete : 1497nt : Duplicate : contig Illumina-5219	99.9332	99.9332	1497	1497	WT	IV	gon. fat	14	tissues
M27	Cluster 1831	2	M27_D6_Heart	D6	6	heart	TRINITY_DN168_c0_g1_i1_1_72_1464_M27_D6_Heart	0.001	68.6402	gnl|BL_ORD_ID|2783 Tbb1125VSG-224 : Complete : 1518nt : contig PacBio-2411	78.8793	72.332	1518	1392	WT	IV	heart	6	tissues
M27	Cluster 1831	2	M27_D6_Gon_Fat	D6	6	gon	TRINITY_DN151_c0_g1_i1_1_125_1517_M27_D6_Gon_Fat	0.0320423	226.747	gnl|BL_ORD_ID|2783 Tbb1125VSG-224 : Complete : 1518nt : contig PacBio-2411	78.8793	72.332	1518	1392	WT	IV	gon. fat	6	tissues
M27	Cluster 1831	2	M27_D6_Brain	D6	6	brain	NA	0.001	NA	NA	NA	NA	NA	NA	NA	NA	brain	6	tissues
M27	Cluster 1831	2	M27_D6_blood	D6	6	blood	TRINITY_DN135_c0_g1_i1_1_25_1417_M27_D6_blood	0.001	24.9327	gnl|BL_ORD_ID|2783 Tbb1125VSG-224 : Complete : 1518nt : contig PacBio-2411	78.8793	72.332	1518	1392	WT	IV	blood	6	blood
M27	Cluster 1831	2	M27_D6_Sub_Cu	D6	6	sub	TRINITY_DN134_c0_g1_i1_1_64_1456_RC_M27_D6_Sub_Cu	0.001	24.3557	gnl|BL_ORD_ID|2783 Tbb1125VSG-224 : Complete : 1518nt : contig PacBio-2411	78.8793	72.332	1518	1392	WT	IV	s.c. fat	6	tissues
M27	Cluster 1831	2	M27_D6_Ear	D6	6	ear	TRINITY_DN104_c0_g1_i1_1_68_1460_M27_D6_Ear	0.0373374	262.398	gnl|BL_ORD_ID|2783 Tbb1125VSG-224 : Complete : 1518nt : contig PacBio-2411	78.8793	72.332	1518	1392	WT	IV	skin	6	tissues
M27	Cluster 1831	2	M27_D6_Lung	D6	6	lung	TRINITY_DN79_c0_g1_i1_1_0_1333_RC_M27_D6_Lung	0.001	28.171	gnl|BL_ORD_ID|2783 Tbb1125VSG-224 : Complete : 1518nt : contig PacBio-2411	82.3706	72.332	1518	1333	WT	IV	lung	6	tissues
M27	Cluster 294	2	M27_D6_Gon_Fat	D6	6	gon	TRINITY_DN4_c0_g2_i1_1_103_1645_RC_M27_D6_Gon_Fat	1.2722553882499998	9285.83	gnl|BL_ORD_ID|2772 Tbb1125VSG-211 : Complete : 1527nt : contig PacBio-410	99.0272	100	1527	1542	WT	IV	gon. fat	6	tissues
M27	Cluster 294	2	M27_D6_Ear	D6	6	ear	TRINITY_DN6_c0_g1_i1_1_0_1327_RC_M27_D6_Ear	0.0537398	380.842	gnl|BL_ORD_ID|2772 Tbb1125VSG-211 : Complete : 1527nt : contig PacBio-410	98.8696	85.9201	1527	1327	WT	IV	skin	6	tissues
M27	Cluster 294	2	M27_D6_Brain	D6	6	brain	NA	0.001	NA	NA	NA	NA	NA	NA	NA	NA	brain	6	tissues
M27	Cluster 294	2	M27_D6_Sub_Cu	D6	6	sub	TRINITY_DN172_c0_g1_i1_1_46_1351_M27_D6_Sub_Cu	0.001	30.2724	gnl|BL_ORD_ID|2772 Tbb1125VSG-211 : Complete : 1527nt : contig PacBio-410	98.8506	84.4794	1527	1305	WT	IV	s.c. fat	6	tissues
M27	Cluster 294	2	M27_D6_Lung	D6	6	lung	TRINITY_DN92_c0_g1_i1_1_0_1337_RC_M27_D6_Lung	0.11819	852.032	gnl|BL_ORD_ID|2772 Tbb1125VSG-211 : Complete : 1527nt : contig PacBio-410	98.8781	86.575	1527	1337	WT	IV	lung	6	tissues
M27	Cluster 294	2	M27_D6_Heart	D6	6	heart	TRINITY_DN47_c0_g1_i2_1_1_1320_RC_M27_D6_Heart	0.0213185	147.577	gnl|BL_ORD_ID|2772 Tbb1125VSG-211 : Complete : 1527nt : contig PacBio-410	98.8628	85.3962	1527	1319	WT	IV	heart	6	tissues
M27	Cluster 294	2	M27_D6_blood	D6	6	blood	TRINITY_DN151_c0_g1_i1_1_1_1320_RC_M27_D6_blood	0.001	61.2441	gnl|BL_ORD_ID|2772 Tbb1125VSG-211 : Complete : 1527nt : contig PacBio-410	98.8628	85.3962	1527	1319	WT	IV	blood	6	blood
M27	Cluster 504	2	M27_D6_Heart	D6	6	heart	NA	0.001	NA	NA	NA	NA	NA	NA	NA	NA	heart	6	tissues
M27	Cluster 504	2	M27_D6_blood	D6	6	blood	NA	0.001	NA	NA	NA	NA	NA	NA	NA	NA	blood	6	blood
M27	Cluster 504	2	M27_D6_Gon_Fat	D6	6	gon	NA	0.001	NA	NA	NA	NA	NA	NA	NA	NA	gon. fat	6	tissues
M27	Cluster 504	2	M27_D6_Brain	D6	6	brain	NA	0.001	NA	NA	NA	NA	NA	NA	NA	NA	brain	6	tissues
M27	Cluster 504	2	M27_D6_Lung	D6	6	lung	NA	0.001	NA	NA	NA	NA	NA	NA	NA	NA	lung	6	tissues
M27	Cluster 504	2	M27_D6_Ear	D6	6	ear	TRINITY_DN35_c0_g1_i1_1_136_1633_M27_D6_Ear	0.013221110302399999	88.2505	gnl|BL_ORD_ID|2616 Tbb1125VSG-43.1 : Complete : 1497nt : Duplicate : contig Illumina-5219	99.9332	99.9332	1497	1497	WT	IV	skin	6	tissues
M27	Cluster 504	2	M27_D6_Sub_Cu	D6	6	sub	NA	0.001	NA	NA	NA	NA	NA	NA	NA	NA	s.c. fat	6	tissues
M3	Cluster 1831	12	M3_D14_GonFat_R1.fastq	D14	14	gon	TRINITY_DN10_c0_g1_i10_1_68_1460_M3_D14_GonFat_R1	0.0897427	618.807	gnl|BL_ORD_ID|2783 Tbb1125VSG-224 : Complete : 1518nt : contig PacBio-2411	79.5259	72.9249	1518	1392	WT	IV	gon. fat	14	tissues
M3	Cluster 1831	12	M3_D14_Lung_R1.fastq	D14	14	lung	TRINITY_DN0_c0_g1_i1_1_117_1509_RC_M3_D14_Lung_R1	31.7505	224772	gnl|BL_ORD_ID|2783 Tbb1125VSG-224 : Complete : 1518nt : contig PacBio-2411	78.8793	72.332	1518	1392	WT	IV	lung	14	tissues
M3	Cluster 1831	12	M3_D14_Brain_R1.fastq	D14	14	brain	TRINITY_DN2_c0_g1_i1_2_117_1509_RC_M3_D14_Brain_R1	8.68819	61888.8	gnl|BL_ORD_ID|2783 Tbb1125VSG-224 : Complete : 1518nt : contig PacBio-2411	78.8793	72.332	1518	1392	WT	IV	brain	14	tissues
M3	Cluster 1831	12	M3_D14_SubCu_R1.fastq	D14	14	sub	TRINITY_DN0_c0_g1_i1_1_1647_3039_M3_D14_SubCu_R1	50.9789	361311	gnl|BL_ORD_ID|2783 Tbb1125VSG-224 : Complete : 1518nt : contig PacBio-2411	78.8793	72.332	1518	1392	WT	IV	s.c. fat	14	tissues
M3	Cluster 1831	12	M3_D14_Ear_R1.fastq	D14	14	ear	TRINITY_DN2_c0_g1_i6_1_47_1439_RC_M3_D14_Ear_R1	5.61036	42189.3	gnl|BL_ORD_ID|2783 Tbb1125VSG-224 : Complete : 1518nt : contig PacBio-2411	78.9511	72.3979	1518	1392	WT	IV	skin	14	tissues
M3	Cluster 1831	12	M3_D14_blood_R1.fastq	D14	14	blood	TRINITY_DN28_c0_g1_i9_1_16_1408_RC_M3_D14_blood_R1	0.001	60.871	gnl|BL_ORD_ID|2783 Tbb1125VSG-224 : Complete : 1518nt : contig PacBio-2411	79.6695	73.0567	1518	1392	WT	IV	blood	14	blood
M3	Cluster 1831	12	M3_D14_Heart_R1.fastq	D14	14	heart	TRINITY_DN0_c0_g2_i1_1_117_1509_RC_M3_D14_Heart_R1	30.499100000000002	219368	gnl|BL_ORD_ID|2783 Tbb1125VSG-224 : Complete : 1518nt : contig PacBio-2411	78.8793	72.332	1518	1392	WT	IV	heart	14	tissues
M3	Cluster 294	12	M3_D14_Heart_R1.fastq	D14	14	heart	TRINITY_DN95_c0_g1_i2_1_77_1400_M3_D14_Heart_R1	0.0870785	619.148	gnl|BL_ORD_ID|2772 Tbb1125VSG-211 : Complete : 1527nt : contig PacBio-410	98.8662	85.6582	1527	1323	WT	IV	heart	14	tissues
M3	Cluster 294	12	M3_D14_GonFat_R1.fastq	D14	14	gon	TRINITY_DN14_c4_g1_i1_1_59_1560_M3_D14_GonFat_R1	0.0635988	436.504	gnl|BL_ORD_ID|2772 Tbb1125VSG-211 : Complete : 1527nt : contig PacBio-410	98.8008	97.1185	1527	1501	WT	IV	gon. fat	14	tissues
M3	Cluster 294	12	M3_D14_Lung_R1.fastq	D14	14	lung	TRINITY_DN78_c0_g1_i1_1_72_1377_M3_D14_Lung_R1	0.013209499999999999	86.4374	gnl|BL_ORD_ID|2772 Tbb1125VSG-211 : Complete : 1527nt : contig PacBio-410	98.8506	84.4794	1527	1305	WT	IV	lung	14	tissues
M3	Cluster 294	12	M3_D14_blood_R1.fastq	D14	14	blood	TRINITY_DN276_c0_g1_i1_1_46_1409_M3_D14_blood_R1	0.001	14.5446	gnl|BL_ORD_ID|2772 Tbb1125VSG-211 : Complete : 1527nt : contig PacBio-410	98.8995	88.2777	1527	1363	WT	IV	blood	14	blood
M3	Cluster 294	12	M3_D14_SubCu_R1.fastq	D14	14	sub	TRINITY_DN12_c0_g1_i1_1_46_1576_M3_D14_SubCu_R1	0.001	19.2227	gnl|BL_ORD_ID|2772 Tbb1125VSG-211 : Complete : 1527nt : contig PacBio-410	99.0196	99.2142	1527	1530	WT	IV	s.c. fat	14	tissues
M3	Cluster 294	12	M3_D14_Brain_R1.fastq	D14	14	brain	TRINITY_DN10_c1_g1_i2_1_1_1525_RC_M3_D14_Brain_R1	0.516644	3673.53	gnl|BL_ORD_ID|2772 Tbb1125VSG-211 : Complete : 1527nt : contig PacBio-410	99.0157	98.8212	1527	1524	WT	IV	brain	14	tissues
M3	Cluster 294	12	M3_D14_Ear_R1.fastq	D14	14	ear	TRINITY_DN1199_c0_g1_i1_1_41_1365_M3_D14_Ear_R1	0.001	42.0792	gnl|BL_ORD_ID|2772 Tbb1125VSG-211 : Complete : 1527nt : contig PacBio-410	98.8671	85.7236	1527	1324	WT	IV	skin	14	tissues
M3	Cluster 504	12	M3_D14_Brain_R1.fastq	D14	14	brain	TRINITY_DN2_c0_g4_i1_1_165_1662_M3_D14_Brain_R1	4.677770000000001	33318	gnl|BL_ORD_ID|2616 Tbb1125VSG-43.1 : Complete : 1497nt : Duplicate : contig Illumina-5219	100	100	1497	1497	WT	IV	brain	14	tissues
M3	Cluster 504	12	M3_D14_Ear_R1.fastq	D14	14	ear	TRINITY_DN2_c1_g1_i1_1_1047_2544_M3_D14_Ear_R1	34.932	262724	gnl|BL_ORD_ID|2616 Tbb1125VSG-43.1 : Complete : 1497nt : Duplicate : contig Illumina-5219	100	100	1497	1497	WT	IV	skin	14	tissues
M3	Cluster 504	12	M3_D14_blood_R1.fastq	D14	14	blood	TRINITY_DN0_c0_g1_i1_1_1285_2782_M3_D14_blood_R1	93.8714	641719	gnl|BL_ORD_ID|2616 Tbb1125VSG-43.1 : Complete : 1497nt : Duplicate : contig Illumina-5219	100	100	1497	1497	WT	IV	blood	14	blood
M3	Cluster 504	12	M3_D14_Lung_R1.fastq	D14	14	lung	TRINITY_DN4_c0_g1_i4_1_78_1575_RC_M3_D14_Lung_R1	10.2209	72352.3	gnl|BL_ORD_ID|2616 Tbb1125VSG-43.1 : Complete : 1497nt : Duplicate : contig Illumina-5219	99.3988	99.3988	1497	1497	WT	IV	lung	14	tissues
M3	Cluster 504	12	M3_D14_Heart_R1.fastq	D14	14	heart	TRINITY_DN4_c0_g1_i1_1_241_1738_M3_D14_Heart_R1	8.71959	62711.4	gnl|BL_ORD_ID|2616 Tbb1125VSG-43.1 : Complete : 1497nt : Duplicate : contig Illumina-5219	99.9332	99.9332	1497	1497	WT	IV	heart	14	tissues
M3	Cluster 504	12	M3_D14_SubCu_R1.fastq	D14	14	sub	TRINITY_DN6_c0_g1_i1_1_61_1558_RC_M3_D14_SubCu_R1	0.420855	2975.77	gnl|BL_ORD_ID|2616 Tbb1125VSG-43.1 : Complete : 1497nt : Duplicate : contig Illumina-5219	99.8664	99.8664	1497	1497	WT	IV	s.c. fat	14	tissues
M3	Cluster 504	12	M3_D14_GonFat_R1.fastq	D14	14	gon	TRINITY_DN0_c0_g1_i1_1_1285_2782_M3_D14_GonFat_R1	93.6748	653192	gnl|BL_ORD_ID|2616 Tbb1125VSG-43.1 : Complete : 1497nt : Duplicate : contig Illumina-5219	100	100	1497	1497	WT	IV	gon. fat	14	tissues
M30	Cluster 1831	5	M30_D10_Sub_Cu	D10	10	sub	TRINITY_DN170_c0_g1_i1_1_1641_3033_M30_D10_Sub_Cu	0.131591	930.041	gnl|BL_ORD_ID|2783 Tbb1125VSG-224 : Complete : 1518nt : contig PacBio-2411	78.8793	72.332	1518	1392	WT	IV	s.c. fat	10	tissues
M30	Cluster 1831	5	M30_D10_blood	D10	10	blood	TRINITY_DN3_c0_g1_i1_1_1602_2994_M30_D10_blood	1.1968493815199999	8151.25	gnl|BL_ORD_ID|2783 Tbb1125VSG-224 : Complete : 1518nt : contig PacBio-2411	78.8793	72.332	1518	1392	WT	IV	blood	10	blood
M30	Cluster 1831	5	M30_D10_Brain	D10	10	brain	NA	0.001	NA	NA	NA	NA	NA	NA	NA	NA	brain	10	tissues
M30	Cluster 1831	5	M30_D10_Heart	D10	10	heart	TRINITY_DN28_c0_g1_i1_1_26_1418_RC_M30_D10_Heart	0.842206	6447.02	gnl|BL_ORD_ID|2783 Tbb1125VSG-224 : Complete : 1518nt : contig PacBio-2411	78.8793	72.332	1518	1392	WT	IV	heart	10	tissues
M30	Cluster 1831	5	M30_D10_Gon_Fat	D10	10	gon	TRINITY_DN71_c0_g1_i1_1_93_1477_M30_D10_Gon_Fat	0.0365934	249.525	gnl|BL_ORD_ID|2783 Tbb1125VSG-224 : Complete : 1518nt : contig PacBio-2411	79.3353	72.332	1518	1384	WT	IV	gon. fat	10	tissues
M30	Cluster 1831	5	M30_D10_Ear	D10	10	ear	TRINITY_DN243_c0_g1_i2_1_27_1419_RC_M30_D10_Ear	3.10341	22653.9	gnl|BL_ORD_ID|2783 Tbb1125VSG-224 : Complete : 1518nt : contig PacBio-2411	78.8793	72.332	1518	1392	WT	IV	skin	10	tissues
M30	Cluster 1831	5	M30_D10_Lung	D10	10	lung	TRINITY_DN2_c2_g1_i1_1_97_1446_M30_D10_Lung	0.609622	4567.42	gnl|BL_ORD_ID|2783 Tbb1125VSG-224 : Complete : 1518nt : contig PacBio-2411	81.3936	72.332	1518	1349	WT	IV	lung	10	tissues
M30	Cluster 294	5	M30_D10_Sub_Cu	D10	10	sub	TRINITY_DN514_c0_g1_i1_2_0_1336_RC_M30_D10_Sub_Cu	3.62595	25816.2	gnl|BL_ORD_ID|2772 Tbb1125VSG-211 : Complete : 1527nt : contig PacBio-410	98.8772	86.5095	1527	1336	WT	IV	s.c. fat	10	tissues
M30	Cluster 294	5	M30_D10_Gon_Fat	D10	10	gon	TRINITY_DN286_c0_g1_i1_1_742_2086_M30_D10_Gon_Fat	8.997059649359999	63066	gnl|BL_ORD_ID|2772 Tbb1125VSG-211 : Complete : 1527nt : contig PacBio-410	98.8839	87.0334	1527	1344	WT	IV	gon. fat	10	tissues
M30	Cluster 294	5	M30_D10_Brain	D10	10	brain	TRINITY_DN3_c0_g1_i1_1_1388_2930_M30_D10_Brain	33.7832	270338	gnl|BL_ORD_ID|2772 Tbb1125VSG-211 : Complete : 1527nt : contig PacBio-410	99.0272	100	1527	1542	WT	IV	brain	10	tissues
M30	Cluster 294	5	M30_D10_Lung	D10	10	lung	TRINITY_DN0_c1_g1_i1_1_0_1289_RC_M30_D10_Lung	8.0605	60482.7	gnl|BL_ORD_ID|2772 Tbb1125VSG-211 : Complete : 1527nt : contig PacBio-410	98.8363	83.4316	1527	1289	WT	IV	lung	10	tissues
M30	Cluster 294	5	M30_D10_blood	D10	10	blood	TRINITY_DN0_c4_g1_i1_1_934_2476_M30_D10_blood	75.9407	517627	gnl|BL_ORD_ID|2772 Tbb1125VSG-211 : Complete : 1527nt : contig PacBio-410	99.0272	100	1527	1542	WT	IV	blood	10	blood
M30	Cluster 294	5	M30_D10_Heart	D10	10	heart	TRINITY_DN5_c0_g5_i6_2_107_1649_RC_M30_D10_Heart	15.6251	119744	gnl|BL_ORD_ID|2772 Tbb1125VSG-211 : Complete : 1527nt : contig PacBio-410	99.0272	100	1527	1542	WT	IV	heart	10	tissues
M30	Cluster 294	5	M30_D10_Ear	D10	10	ear	TRINITY_DN3_c0_g2_i1_1_65_1607_M30_D10_Ear	2.4328238016499997	17757.3	gnl|BL_ORD_ID|2772 Tbb1125VSG-211 : Complete : 1527nt : contig PacBio-410	99.0272	100	1527	1542	WT	IV	skin	10	tissues
M30	Cluster 504	5	M30_D10_Sub_Cu	D10	10	sub	TRINITY_DN27_c0_g1_i8_1_1_1491_RC_M30_D10_Sub_Cu	0.0782223	549.963	gnl|BL_ORD_ID|2616 Tbb1125VSG-43.1 : Complete : 1497nt : Duplicate : contig Illumina-5219	99.4631	98.998	1497	1490	WT	IV	s.c. fat	10	tissues
M30	Cluster 504	5	M30_D10_Heart	D10	10	heart	TRINITY_DN29_c0_g1_i5_1_136_1629_M30_D10_Heart	0.280078	2138.86	gnl|BL_ORD_ID|2616 Tbb1125VSG-43.1 : Complete : 1497nt : Duplicate : contig Illumina-5219	100	99.7328	1497	1493	WT	IV	heart	10	tissues
M30	Cluster 504	5	M30_D10_blood	D10	10	blood	TRINITY_DN11_c0_g1_i1_1_153_1650_M30_D10_blood	0.0606904	406.867	gnl|BL_ORD_ID|2616 Tbb1125VSG-43.1 : Complete : 1497nt : Duplicate : contig Illumina-5219	100	100	1497	1497	WT	IV	blood	10	blood
M30	Cluster 504	5	M30_D10_Gon_Fat	D10	10	gon	TRINITY_DN104_c0_g1_i1_1_152_1641_M30_D10_Gon_Fat	0.088308	612.065	gnl|BL_ORD_ID|2616 Tbb1125VSG-43.1 : Complete : 1497nt : Duplicate : contig Illumina-5219	99.6642	99.1316	1497	1489	WT	IV	gon. fat	10	tissues
M30	Cluster 504	5	M30_D10_Lung	D10	10	lung	TRINITY_DN212_c0_g1_i6_1_153_1650_M30_D10_Lung	0.14022	1044.78	gnl|BL_ORD_ID|2616 Tbb1125VSG-43.1 : Complete : 1497nt : Duplicate : contig Illumina-5219	99.4656	99.4656	1497	1497	WT	IV	lung	10	tissues
M30	Cluster 504	5	M30_D10_Ear	D10	10	ear	TRINITY_DN0_c14_g1_i1_1_1827_3324_M30_D10_Ear	11.3107	82584	gnl|BL_ORD_ID|2616 Tbb1125VSG-43.1 : Complete : 1497nt : Duplicate : contig Illumina-5219	100	100	1497	1497	WT	IV	skin	10	tissues
M30	Cluster 504	5	M30_D10_Brain	D10	10	brain	NA	0.001	NA	NA	NA	NA	NA	NA	NA	NA	brain	10	tissues
M32	Cluster 294	3	M32_D6_Gon_Fat	D6	6	gon	TRINITY_DN101_c0_g1_i1_1_2_1336_RC_M32_D6_Gon_Fat	0.921806	5531.2	gnl|BL_ORD_ID|2772 Tbb1125VSG-211 : Complete : 1527nt : contig PacBio-410	98.8756	86.3785	1527	1334	WT	IV	gon. fat	6	tissues
M32	Cluster 294	3	M32_D6_Ear	D6	6	ear	NA	0.001	NA	NA	NA	NA	NA	NA	NA	NA	skin	6	tissues
M32	Cluster 294	3	M32_D6_Heart	D6	6	heart	TRINITY_DN123_c0_g1_i1_1_360_905_M32_D6_Heart	0.001	36.7786	gnl|BL_ORD_ID|2772 Tbb1125VSG-211 : Complete : 1527nt : contig PacBio-410	100	35.6909	1527	545	WT	IV	heart	6	tissues
M32	Cluster 294	3	M32_D6_blood	D6	6	blood	TRINITY_DN132_c0_g1_i1_1_48_1353_M32_D6_blood	0.001	53.3737	gnl|BL_ORD_ID|2772 Tbb1125VSG-211 : Complete : 1527nt : contig PacBio-410	98.8506	84.4794	1527	1305	WT	IV	blood	6	blood
M32	Cluster 294	3	M32_D6_Sub_Cu	D6	6	sub	TRINITY_DN105_c0_g1_i1_1_1_1307_RC_M32_D6_Sub_Cu	0.001	49.3374	gnl|BL_ORD_ID|2772 Tbb1125VSG-211 : Complete : 1527nt : contig PacBio-410	98.8515	84.5449	1527	1306	WT	IV	s.c. fat	6	tissues
M32	Cluster 294	3	M32_D6_Lung	D6	6	lung	TRINITY_DN54_c0_g1_i1_1_1425_2750_M32_D6_Lung	0.304822	2042.52	gnl|BL_ORD_ID|2772 Tbb1125VSG-211 : Complete : 1527nt : contig PacBio-410	98.8679	85.7891	1527	1325	WT	IV	lung	6	tissues
M32	Cluster 294	3	M32_D6_Brain	D6	6	brain	NA	0.001	NA	NA	NA	NA	NA	NA	NA	NA	brain	6	tissues
M33	Cluster 1831	4	M33_D6_Ear	D6	6	ear	TRINITY_DN5_c0_g1_i4_1_93_1485_M33_D6_Ear	0.155214	983.254	gnl|BL_ORD_ID|2783 Tbb1125VSG-224 : Complete : 1518nt : contig PacBio-2411	78.8793	72.332	1518	1392	WT	IV	skin	6	tissues
M33	Cluster 1831	4	M33_D6_Heart	D6	6	heart	NA	0.001	NA	NA	NA	NA	NA	NA	NA	NA	heart	6	tissues
M33	Cluster 1831	4	M33_D6_Gon_Fat	D6	6	gon	NA	0.001	NA	NA	NA	NA	NA	NA	NA	NA	gon. fat	6	tissues
M33	Cluster 1831	4	M33_D6_Sub_Cu	D6	6	sub	NA	0.001	NA	NA	NA	NA	NA	NA	NA	NA	s.c. fat	6	tissues
M33	Cluster 1831	4	M33_D6_Brain	D6	6	brain	NA	0.001	NA	NA	NA	NA	NA	NA	NA	NA	brain	6	tissues
M33	Cluster 1831	4	M33_D6_Lung	D6	6	lung	NA	0.001	NA	NA	NA	NA	NA	NA	NA	NA	lung	6	tissues
M33	Cluster 1831	4	M33_D6_blood	D6	6	blood	NA	0.001	NA	NA	NA	NA	NA	NA	NA	NA	blood	6	blood
M33	Cluster 294	4	M33_D6_Heart	D6	6	heart	NA	0.001	NA	NA	NA	NA	NA	NA	NA	NA	heart	6	tissues
M33	Cluster 294	4	M33_D6_Sub_Cu	D6	6	sub	TRINITY_DN1_c0_g1_i1_1_1442_2784_M33_D6_Sub_Cu	9.81402	66743.5	gnl|BL_ORD_ID|2772 Tbb1125VSG-211 : Complete : 1527nt : contig PacBio-410	98.8823	86.9024	1527	1342	WT	IV	s.c. fat	6	tissues
M33	Cluster 294	4	M33_D6_Ear	D6	6	ear	TRINITY_DN60_c0_g1_i1_1_1_1327_RC_M33_D6_Ear	0.0682548	428.811	gnl|BL_ORD_ID|2772 Tbb1125VSG-211 : Complete : 1527nt : contig PacBio-410	98.8688	85.8546	1527	1326	WT	IV	skin	6	tissues
M33	Cluster 294	4	M33_D6_blood	D6	6	blood	NA	0.001	NA	NA	NA	NA	NA	NA	NA	NA	blood	6	blood
M33	Cluster 294	4	M33_D6_Brain	D6	6	brain	NA	0.001	NA	NA	NA	NA	NA	NA	NA	NA	brain	6	tissues
M33	Cluster 294	4	M33_D6_Lung	D6	6	lung	TRINITY_DN53_c0_g1_i1_1_2_1337_RC_M33_D6_Lung	0.82521	5528.46	gnl|BL_ORD_ID|2772 Tbb1125VSG-211 : Complete : 1527nt : contig PacBio-410	98.8764	86.444	1527	1335	WT	IV	lung	6	tissues
M33	Cluster 294	4	M33_D6_Gon_Fat	D6	6	gon	TRINITY_DN62_c0_g1_i1_1_2_1336_RC_M33_D6_Gon_Fat	5.29256	33979.6	gnl|BL_ORD_ID|2772 Tbb1125VSG-211 : Complete : 1527nt : contig PacBio-410	98.8756	86.3785	1527	1334	WT	IV	gon. fat	6	tissues
M34	Cluster 1831	10	M34_D14_Ear_R1.fastq	D14	14	ear	TRINITY_DN1133_c0_g1_i2_1_97_1489_M34_D14_Ear_R1	0.757065	5493.3	gnl|BL_ORD_ID|2783 Tbb1125VSG-224 : Complete : 1518nt : contig PacBio-2411	78.8793	72.332	1518	1392	WT	IV	skin	14	tissues
M34	Cluster 1831	10	M34_D14_GonFat_R1.fastq	D14	14	gon	TRINITY_DN23_c0_g1_i1_1_1588_2980_M34_D14_GonFat_R1	0.134212	939.645	gnl|BL_ORD_ID|2783 Tbb1125VSG-224 : Complete : 1518nt : contig PacBio-2411	79.5259	72.9249	1518	1392	WT	IV	gon. fat	14	tissues
M34	Cluster 1831	10	M34_D14_Brain_R1.fastq	D14	14	brain	TRINITY_DN0_c0_g1_i1_1_1647_3039_M34_D14_Brain_R1	66.2455	483829	gnl|BL_ORD_ID|2783 Tbb1125VSG-224 : Complete : 1518nt : contig PacBio-2411	78.8793	72.332	1518	1392	WT	IV	brain	14	tissues
M34	Cluster 1831	10	M34_D14_SubCu_R1.fastq	D14	14	sub	TRINITY_DN1_c0_g1_i4_1_117_1509_RC_M34_D14_SubCu_R1	25.834616490000002	198314	gnl|BL_ORD_ID|2783 Tbb1125VSG-224 : Complete : 1518nt : contig PacBio-2411	78.8793	72.332	1518	1392	WT	IV	s.c. fat	14	tissues
M34	Cluster 1831	10	M34_D14_Lung_R1.fastq	D14	14	lung	TRINITY_DN0_c0_g1_i1_1_117_1509_RC_M34_D14_Lung_R1	11.591195427699999	88374.3	gnl|BL_ORD_ID|2783 Tbb1125VSG-224 : Complete : 1518nt : contig PacBio-2411	78.8793	72.332	1518	1392	WT	IV	lung	14	tissues
M34	Cluster 1831	10	M34_D14_Heart_R1.fastq	D14	14	heart	TRINITY_DN0_c0_g4_i2_1_1692_3084_M34_D14_Heart_R1	28.039	204394	gnl|BL_ORD_ID|2783 Tbb1125VSG-224 : Complete : 1518nt : contig PacBio-2411	78.8793	72.332	1518	1392	WT	IV	heart	14	tissues
M34	Cluster 1831	10	M34_D14_blood_R1.fastq	D14	14	blood	TRINITY_DN22_c0_g2_i8_1_68_1460_M34_D14_blood_R1	0.0217109	151.342	gnl|BL_ORD_ID|2783 Tbb1125VSG-224 : Complete : 1518nt : contig PacBio-2411	80.4598	73.7813	1518	1392	WT	IV	blood	14	blood
M34	Cluster 294	10	M34_D14_blood_R1.fastq	D14	14	blood	NA	0.001	NA	NA	NA	NA	NA	NA	NA	NA	blood	14	blood
M34	Cluster 294	10	M34_D14_Brain_R1.fastq	D14	14	brain	TRINITY_DN10_c1_g3_i1_1_2_1485_RC_M34_D14_Brain_R1	0.131905	956.092	gnl|BL_ORD_ID|2772 Tbb1125VSG-211 : Complete : 1527nt : contig PacBio-410	98.9885	96.1362	1527	1483	WT	IV	brain	14	tissues
M34	Cluster 294	10	M34_D14_GonFat_R1.fastq	D14	14	gon	TRINITY_DN402_c0_g1_i1_1_1_1323_RC_M34_D14_GonFat_R1	0.0652301	453.062	gnl|BL_ORD_ID|2772 Tbb1125VSG-211 : Complete : 1527nt : contig PacBio-410	98.8654	85.5927	1527	1322	WT	IV	gon. fat	14	tissues
M34	Cluster 294	10	M34_D14_Ear_R1.fastq	D14	14	ear	TRINITY_DN560_c0_g1_i1_1_1_596_RC_M34_D14_Ear_R1	0.001	19.3163	gnl|BL_ORD_ID|2772 Tbb1125VSG-211 : Complete : 1527nt : contig PacBio-410	100	38.9653	1527	595	WT	IV	skin	14	tissues
M34	Cluster 294	10	M34_D14_SubCu_R1.fastq	D14	14	sub	TRINITY_DN202_c0_g1_i1_1_46_1369_M34_D14_SubCu_R1	0.0235936	173.442	gnl|BL_ORD_ID|2772 Tbb1125VSG-211 : Complete : 1527nt : contig PacBio-410	98.8662	85.6582	1527	1323	WT	IV	s.c. fat	14	tissues
M34	Cluster 294	10	M34_D14_Heart_R1.fastq	D14	14	heart	TRINITY_DN76_c0_g1_i1_1_0_1325_RC_M34_D14_Heart_R1	0.021123	146.694	gnl|BL_ORD_ID|2772 Tbb1125VSG-211 : Complete : 1527nt : contig PacBio-410	98.8679	85.7891	1527	1325	WT	IV	heart	14	tissues
M34	Cluster 294	10	M34_D14_Lung_R1.fastq	D14	14	lung	TRINITY_DN163_c0_g1_i1_1_0_1324_RC_M34_D14_Lung_R1	0.0268573	197.16	gnl|BL_ORD_ID|2772 Tbb1125VSG-211 : Complete : 1527nt : contig PacBio-410	98.8671	85.7236	1527	1324	WT	IV	lung	14	tissues
M34	Cluster 504	10	M34_D14_Ear_R1.fastq	D14	14	ear	TRINITY_DN1_c3_g1_i1_1_147_1644_M34_D14_Ear_R1	10.2292	74314.1	gnl|BL_ORD_ID|2616 Tbb1125VSG-43.1 : Complete : 1497nt : Duplicate : contig Illumina-5219	99.9332	99.9332	1497	1497	WT	IV	skin	14	tissues
M34	Cluster 504	10	M34_D14_Brain_R1.fastq	D14	14	brain	TRINITY_DN1_c0_g2_i1_1_165_1662_M34_D14_Brain_R1	3.71023	27091	gnl|BL_ORD_ID|2616 Tbb1125VSG-43.1 : Complete : 1497nt : Duplicate : contig Illumina-5219	100	100	1497	1497	WT	IV	brain	14	tissues
M34	Cluster 504	10	M34_D14_Heart_R1.fastq	D14	14	heart	TRINITY_DN1_c0_g2_i1_2_89_1589_RC_M34_D14_Heart_R1	1.5861459896199999	11555.5	gnl|BL_ORD_ID|2616 Tbb1125VSG-43.1 : Complete : 1497nt : Duplicate : contig Illumina-5219	99.2	99.3988	1497	1500	WT	IV	heart	14	tissues
M34	Cluster 504	10	M34_D14_GonFat_R1.fastq	D14	14	gon	TRINITY_DN6_c0_g1_i4_1_1842_3339_M34_D14_GonFat_R1	5.97996	42174	gnl|BL_ORD_ID|2616 Tbb1125VSG-43.1 : Complete : 1497nt : Duplicate : contig Illumina-5219	100	100	1497	1497	WT	IV	gon. fat	14	tissues
M34	Cluster 504	10	M34_D14_Lung_R1.fastq	D14	14	lung	TRINITY_DN4_c0_g2_i3_1_165_1665_M34_D14_Lung_R1	2.4466	18647.5	gnl|BL_ORD_ID|2616 Tbb1125VSG-43.1 : Complete : 1497nt : Duplicate : contig Illumina-5219	99.2	99.3988	1497	1500	WT	IV	lung	14	tissues
M34	Cluster 504	10	M34_D14_SubCu_R1.fastq	D14	14	sub	TRINITY_DN1_c1_g1_i1_1_1799_3296_M34_D14_SubCu_R1	19.968870000000003	153285	gnl|BL_ORD_ID|2616 Tbb1125VSG-43.1 : Complete : 1497nt : Duplicate : contig Illumina-5219	99.9332	99.9332	1497	1497	WT	IV	s.c. fat	14	tissues
M34	Cluster 504	10	M34_D14_blood_R1.fastq	D14	14	blood	TRINITY_DN0_c0_g1_i1_1_164_1661_M34_D14_blood_R1	25.5041	186362	gnl|BL_ORD_ID|2616 Tbb1125VSG-43.1 : Complete : 1497nt : Duplicate : contig Illumina-5219	100	100	1497	1497	WT	IV	blood	14	blood
M35	Cluster 1831	11	M35_D14_Heart_R1.fastq	D14	14	heart	TRINITY_DN8_c0_g2_i1_2_94_1486_RC_M35_D14_Heart_R1	17.8769	131996	gnl|BL_ORD_ID|2783 Tbb1125VSG-224 : Complete : 1518nt : contig PacBio-2411	78.8793	72.332	1518	1392	WT	IV	heart	14	tissues
M35	Cluster 1831	11	M35_D14_GonFat_R1.fastq	D14	14	gon	TRINITY_DN2_c0_g1_i4_1_1647_3039_M35_D14_GonFat_R1	5.42405	36119.6	gnl|BL_ORD_ID|2783 Tbb1125VSG-224 : Complete : 1518nt : contig PacBio-2411	78.8793	72.332	1518	1392	WT	IV	gon. fat	14	tissues
M35	Cluster 1831	11	M35_D14_Lung_R1.fastq	D14	14	lung	TRINITY_DN1_c0_g1_i2_1_1619_3011_M35_D14_Lung_R1	1.70326	71752.1	gnl|BL_ORD_ID|2783 Tbb1125VSG-224 : Complete : 1518nt : contig PacBio-2411	78.8793	72.332	1518	1392	WT	IV	lung	14	tissues
M35	Cluster 1831	11	M35_D14_SubCu_R1.fastq	D14	14	sub	TRINITY_DN2_c0_g1_i1_1_107_1499_M35_D14_SubCu_R1	2.0716159999999997	14565.1	gnl|BL_ORD_ID|2783 Tbb1125VSG-224 : Complete : 1518nt : contig PacBio-2411	78.8793	72.332	1518	1392	WT	IV	s.c. fat	14	tissues
M35	Cluster 1831	11	M35_D14_blood_R1.fastq	D14	14	blood	TRINITY_DN1_c0_g2_i1_1_1647_3039_M35_D14_blood_R1	20.688390000000002	150129	gnl|BL_ORD_ID|2783 Tbb1125VSG-224 : Complete : 1518nt : contig PacBio-2411	78.8793	72.332	1518	1392	WT	IV	blood	14	blood
M35	Cluster 1831	11	M35_D14_Ear_R1.fastq	D14	14	ear	TRINITY_DN1481_c0_g2_i1_1_110_1502_RC_M35_D14_Ear_R1	10.384079999999999	71342.2	gnl|BL_ORD_ID|2783 Tbb1125VSG-224 : Complete : 1518nt : contig PacBio-2411	78.8793	72.332	1518	1392	WT	IV	skin	14	tissues
M35	Cluster 294	11	M35_D14_blood_R1.fastq	D14	14	blood	TRINITY_DN76_c0_g1_i1_1_48_1584_M35_D14_blood_R1	0.0882872	633.446	gnl|BL_ORD_ID|2772 Tbb1125VSG-211 : Complete : 1527nt : contig PacBio-410	99.0234	99.6071	1527	1536	WT	IV	blood	14	blood
M35	Cluster 294	11	M35_D14_Heart_R1.fastq	D14	14	heart	TRINITY_DN7_c0_g2_i1_1_79_1621_RC_M35_D14_Heart_R1	3.69711	27292.2	gnl|BL_ORD_ID|2772 Tbb1125VSG-211 : Complete : 1527nt : contig PacBio-410	99.0272	100	1527	1542	WT	IV	heart	14	tissues
M35	Cluster 294	11	M35_D14_GonFat_R1.fastq	D14	14	gon	TRINITY_DN0_c8_g1_i1_1_1801_3343_M35_D14_GonFat_R1	84.3514	561807	gnl|BL_ORD_ID|2772 Tbb1125VSG-211 : Complete : 1527nt : contig PacBio-410	99.0272	100	1527	1542	WT	IV	gon. fat	14	tissues
M35	Cluster 294	11	M35_D14_Lung_R1.fastq	D14	14	lung	TRINITY_DN4_c0_g1_i1_1_79_1621_RC_M35_D14_Lung_R1	1.58311	66687.9	gnl|BL_ORD_ID|2772 Tbb1125VSG-211 : Complete : 1527nt : contig PacBio-410	99.0272	100	1527	1542	WT	IV	lung	14	tissues
M35	Cluster 294	11	M35_D14_Ear_R1.fastq	D14	14	ear	TRINITY_DN1242_c0_g1_i1_1_1748_3290_M35_D14_Ear_R1	46.8253	321730	gnl|BL_ORD_ID|2772 Tbb1125VSG-211 : Complete : 1527nt : contig PacBio-410	99.0272	100	1527	1542	WT	IV	skin	14	tissues
M35	Cluster 294	11	M35_D14_SubCu_R1.fastq	D14	14	sub	TRINITY_DN0_c1_g1_i1_1_77_1619_M35_D14_SubCu_R1	4.5827610000000005	32229	gnl|BL_ORD_ID|2772 Tbb1125VSG-211 : Complete : 1527nt : contig PacBio-410	99.0272	100	1527	1542	WT	IV	s.c. fat	14	tissues
M35	Cluster 504	11	M35_D14_Ear_R1.fastq	D14	14	ear	NA	0.001	NA	NA	NA	NA	NA	NA	NA	NA	skin	14	tissues
M35	Cluster 504	11	M35_D14_blood_R1.fastq	D14	14	blood	NA	0.001	NA	NA	NA	NA	NA	NA	NA	NA	blood	14	blood
M35	Cluster 504	11	M35_D14_Lung_R1.fastq	D14	14	lung	TRINITY_DN5_c0_g2_i3_1_166_1663_M35_D14_Lung_R1	0.0592688	2456.1	gnl|BL_ORD_ID|2616 Tbb1125VSG-43.1 : Complete : 1497nt : Duplicate : contig Illumina-5219	99.9332	99.9332	1497	1497	WT	IV	lung	14	tissues
M35	Cluster 504	11	M35_D14_Heart_R1.fastq	D14	14	heart	TRINITY_DN2_c0_g1_i2_1_1797_3294_M35_D14_Heart_R1	3.51097	25917.7	gnl|BL_ORD_ID|2616 Tbb1125VSG-43.1 : Complete : 1497nt : Duplicate : contig Illumina-5219	100	100	1497	1497	WT	IV	heart	14	tissues
M35	Cluster 504	11	M35_D14_GonFat_R1.fastq	D14	14	gon	TRINITY_DN7_c0_g2_i1_1_165_1662_M35_D14_GonFat_R1	0.265653	1762.69	gnl|BL_ORD_ID|2616 Tbb1125VSG-43.1 : Complete : 1497nt : Duplicate : contig Illumina-5219	100	100	1497	1497	WT	IV	gon. fat	14	tissues
M35	Cluster 504	11	M35_D14_SubCu_R1.fastq	D14	14	sub	TRINITY_DN5_c0_g1_i1_1_1782_3279_M35_D14_SubCu_R1	0.127603	890.549	gnl|BL_ORD_ID|2616 Tbb1125VSG-43.1 : Complete : 1497nt : Duplicate : contig Illumina-5219	99.9332	99.9332	1497	1497	WT	IV	s.c. fat	14	tissues
M36	Cluster 1831	6	M36_D10_Lung	D10	10	lung	TRINITY_DN16_c0_g2_i1_1_77_1469_M36_D10_Lung	0.75408	5946.73	gnl|BL_ORD_ID|2783 Tbb1125VSG-224 : Complete : 1518nt : contig PacBio-2411	78.8793	72.332	1518	1392	WT	IV	lung	10	tissues
M36	Cluster 1831	6	M36_D10_Ear	D10	10	ear	TRINITY_DN1_c2_g1_i1_1_27_1419_RC_M36_D10_Ear	1.63019	12365.8	gnl|BL_ORD_ID|2783 Tbb1125VSG-224 : Complete : 1518nt : contig PacBio-2411	78.8793	72.332	1518	1392	WT	IV	skin	10	tissues
M36	Cluster 1831	6	M36_D10_Brain	D10	10	brain	TRINITY_DN16_c0_g1_i1_1_95_1464_M36_D10_Brain	0.140589	980.002	gnl|BL_ORD_ID|2783 Tbb1125VSG-224 : Complete : 1518nt : contig PacBio-2411	80.1315	72.2661	1518	1369	WT	IV	brain	10	tissues
M36	Cluster 1831	6	M36_D10_blood	D10	10	blood	TRINITY_DN7_c0_g1_i2_1_1619_3011_M36_D10_blood	2.4591896259899997	18910	gnl|BL_ORD_ID|2783 Tbb1125VSG-224 : Complete : 1518nt : contig PacBio-2411	78.8793	72.332	1518	1392	WT	IV	blood	10	blood
M36	Cluster 1831	6	M36_D10_Gon_Fat	D10	10	gon	TRINITY_DN26_c0_g2_i1_1_0_1391_RC_M36_D10_Gon_Fat	0.291534	1983.27	gnl|BL_ORD_ID|2783 Tbb1125VSG-224 : Complete : 1518nt : contig PacBio-2411	78.936	72.332	1518	1391	WT	IV	gon. fat	10	tissues
M36	Cluster 1831	6	M36_D10_Heart	D10	10	heart	TRINITY_DN11_c0_g1_i4_1_26_1418_RC_M36_D10_Heart	1.47202	10635.2	gnl|BL_ORD_ID|2783 Tbb1125VSG-224 : Complete : 1518nt : contig PacBio-2411	78.8793	72.332	1518	1392	WT	IV	heart	10	tissues
M36	Cluster 1831	6	M36_D10_Sub_Cu	D10	10	sub	TRINITY_DN283_c0_g1_i2_1_26_1418_RC_M36_D10_Sub_Cu	0.773426	5704.9	gnl|BL_ORD_ID|2783 Tbb1125VSG-224 : Complete : 1518nt : contig PacBio-2411	79.3822	72.7931	1518	1392	WT	IV	s.c. fat	10	tissues
M36	Cluster 294	6	M36_D10_Heart	D10	10	heart	TRINITY_DN3_c0_g2_i1_1_1748_3290_M36_D10_Heart	12.069655490799999	87254.1	gnl|BL_ORD_ID|2772 Tbb1125VSG-211 : Complete : 1527nt : contig PacBio-410	99.0272	100	1527	1542	WT	IV	heart	10	tissues
M36	Cluster 294	6	M36_D10_Gon_Fat	D10	10	gon	TRINITY_DN264_c0_g1_i1_1_1792_3334_M36_D10_Gon_Fat	76.9109	525009	gnl|BL_ORD_ID|2772 Tbb1125VSG-211 : Complete : 1527nt : contig PacBio-410	99.0272	100	1527	1542	WT	IV	gon. fat	10	tissues
M36	Cluster 294	6	M36_D10_Sub_Cu	D10	10	sub	TRINITY_DN0_c0_g1_i1_1_1748_3290_M36_D10_Sub_Cu	31.124235757700003	229866	gnl|BL_ORD_ID|2772 Tbb1125VSG-211 : Complete : 1527nt : contig PacBio-410	99.0272	100	1527	1542	WT	IV	s.c. fat	10	tissues
M36	Cluster 294	6	M36_D10_Lung	D10	10	lung	TRINITY_DN1_c0_g1_i1_1_1748_3290_M36_D10_Lung	40.0534	316276	gnl|BL_ORD_ID|2772 Tbb1125VSG-211 : Complete : 1527nt : contig PacBio-410	99.0272	100	1527	1542	WT	IV	lung	10	tissues
M36	Cluster 294	6	M36_D10_Ear	D10	10	ear	TRINITY_DN1_c0_g1_i13_1_703_2245_M36_D10_Ear	7.62368	57857.1	gnl|BL_ORD_ID|2772 Tbb1125VSG-211 : Complete : 1527nt : contig PacBio-410	99.0272	100	1527	1542	WT	IV	skin	10	tissues
M36	Cluster 294	6	M36_D10_Brain	D10	10	brain	TRINITY_DN2_c0_g1_i2_1_174_1716_RC_M36_D10_Brain	28.9366	203146	gnl|BL_ORD_ID|2772 Tbb1125VSG-211 : Complete : 1527nt : contig PacBio-410	99.0272	100	1527	1542	WT	IV	brain	10	tissues
M36	Cluster 294	6	M36_D10_blood	D10	10	blood	TRINITY_DN0_c0_g2_i4_1_1484_3026_M36_D10_blood	13.9937	107641	gnl|BL_ORD_ID|2772 Tbb1125VSG-211 : Complete : 1527nt : contig PacBio-410	98.703	99.6726	1527	1542	WT	IV	blood	10	blood
M36	Cluster 504	6	M36_D10_Gon_Fat	D10	10	gon	TRINITY_DN7_c2_g1_i4_1_146_1598_M36_D10_Gon_Fat	0.0820098	552.996	gnl|BL_ORD_ID|2616 Tbb1125VSG-43.1 : Complete : 1497nt : Duplicate : contig Illumina-5219	98.8981	95.9252	1497	1452	WT	IV	gon. fat	10	tissues
M36	Cluster 504	6	M36_D10_Brain	D10	10	brain	NA	0.001	NA	NA	NA	NA	NA	NA	NA	NA	brain	10	tissues
M36	Cluster 504	6	M36_D10_Sub_Cu	D10	10	sub	NA	0.001	NA	NA	NA	NA	NA	NA	NA	NA	s.c. fat	10	tissues
M36	Cluster 504	6	M36_D10_blood	D10	10	blood	TRINITY_DN0_c1_g1_i4_1_37_1534_RC_M36_D10_blood	0.683903	5253.33	gnl|BL_ORD_ID|2616 Tbb1125VSG-43.1 : Complete : 1497nt : Duplicate : contig Illumina-5219	99.9332	99.9332	1497	1497	WT	IV	blood	10	blood
M36	Cluster 504	6	M36_D10_Ear	D10	10	ear	TRINITY_DN14_c0_g1_i2_1_29_1529_RC_M36_D10_Ear	0.571225	4328.08	gnl|BL_ORD_ID|2616 Tbb1125VSG-43.1 : Complete : 1497nt : Duplicate : contig Illumina-5219	99	99.1984	1497	1500	WT	IV	skin	10	tissues
M36	Cluster 504	6	M36_D10_Lung	D10	10	lung	TRINITY_DN17_c0_g1_i9_1_2_1493_RC_M36_D10_Lung	0.179702	1411.13	gnl|BL_ORD_ID|2616 Tbb1125VSG-43.1 : Complete : 1497nt : Duplicate : contig Illumina-5219	99.4634	99.0648	1497	1491	WT	IV	lung	10	tissues
M36	Cluster 504	6	M36_D10_Heart	D10	10	heart	TRINITY_DN30_c0_g1_i5_1_2_1489_RC_M36_D10_Heart	0.597962	4315.92	gnl|BL_ORD_ID|2615 Tbb1125VSG-43 : Complete : 1497nt : MC : contig Illumina-691	99.7983	99.1316	1497	1487	WT	IV	heart	10	tissues
M4	Cluster 1831	7	M4_D10_Ear	D10	10	ear	TRINITY_DN29_c0_g1_i1_1_1_1388_RC_M4_D10_Ear	0.543722	4285.55	gnl|BL_ORD_ID|2783 Tbb1125VSG-224 : Complete : 1518nt : contig PacBio-2411	79.1637	72.332	1518	1387	WT	IV	skin	10	tissues
M4	Cluster 1831	7	M4_D10_Heart	D10	10	heart	TRINITY_DN27_c0_g1_i2_1_68_1460_M4_D10_Heart	1.38304	10167.4	gnl|BL_ORD_ID|2783 Tbb1125VSG-224 : Complete : 1518nt : contig PacBio-2411	78.8793	72.332	1518	1392	WT	IV	heart	10	tissues
M4	Cluster 1831	7	M4_D10_Gon_Fat	D10	10	gon	TRINITY_DN4_c0_g3_i2_1_1619_3011_M4_D10_Gon_Fat	1.27709	8473.76	gnl|BL_ORD_ID|2783 Tbb1125VSG-224 : Complete : 1518nt : contig PacBio-2411	78.8793	72.332	1518	1392	WT	IV	gon. fat	10	tissues
M4	Cluster 1831	7	M4_D10_Sub_Cu	D10	10	sub	TRINITY_DN18_c0_g2_i1_1_75_1467_M4_D10_Sub_Cu	0.0638627	419.477	gnl|BL_ORD_ID|2783 Tbb1125VSG-224 : Complete : 1518nt : contig PacBio-2411	78.8793	72.332	1518	1392	WT	IV	s.c. fat	10	tissues
M4	Cluster 1831	7	M4_D10_Lung	D10	10	lung	NA	0.001	NA	NA	NA	NA	NA	NA	NA	NA	lung	10	tissues
M4	Cluster 1831	7	M4_D10_blood	D10	10	blood	TRINITY_DN30_c0_g1_i1_1_87_1479_M4_D10_blood	0.0498491	321.845	gnl|BL_ORD_ID|2783 Tbb1125VSG-224 : Complete : 1518nt : contig PacBio-2411	78.8793	72.332	1518	1392	WT	IV	blood	10	blood
M4	Cluster 294	7	M4_D10_Sub_Cu	D10	10	sub	TRINITY_DN0_c0_g1_i1_1_76_1618_M4_D10_Sub_Cu	97.60887296620001	651328	gnl|BL_ORD_ID|2772 Tbb1125VSG-211 : Complete : 1527nt : contig PacBio-410	99.0272	100	1527	1542	WT	IV	s.c. fat	10	tissues
M4	Cluster 294	7	M4_D10_Ear	D10	10	ear	TRINITY_DN1_c0_g3_i1_1_74_1616_M4_D10_Ear	24.6578	194700	gnl|BL_ORD_ID|2772 Tbb1125VSG-211 : Complete : 1527nt : contig PacBio-410	99.0272	100	1527	1542	WT	IV	skin	10	tissues
M4	Cluster 294	7	M4_D10_Lung	D10	10	lung	TRINITY_DN0_c0_g2_i1_1_131_1673_RC_M4_D10_Lung	25.5086	205119	gnl|BL_ORD_ID|2772 Tbb1125VSG-211 : Complete : 1527nt : contig PacBio-410	99.0272	100	1527	1542	WT	IV	lung	10	tissues
M4	Cluster 294	7	M4_D10_blood	D10	10	blood	TRINITY_DN0_c0_g1_i1_1_1742_3284_M4_D10_blood	98.8639	651363	gnl|BL_ORD_ID|2772 Tbb1125VSG-211 : Complete : 1527nt : contig PacBio-410	99.0272	100	1527	1542	WT	IV	blood	10	blood
M4	Cluster 294	7	M4_D10_Gon_Fat	D10	10	gon	TRINITY_DN242_c0_g1_i1_1_2066_3608_M4_D10_Gon_Fat	89.0106	591062	gnl|BL_ORD_ID|2772 Tbb1125VSG-211 : Complete : 1527nt : contig PacBio-410	99.0272	100	1527	1542	WT	IV	gon. fat	10	tissues
M4	Cluster 294	7	M4_D10_Heart	D10	10	heart	TRINITY_DN3_c0_g1_i1_1_79_1621_RC_M4_D10_Heart	32.038	235691	gnl|BL_ORD_ID|2772 Tbb1125VSG-211 : Complete : 1527nt : contig PacBio-410	99.0272	100	1527	1542	WT	IV	heart	10	tissues
M4	Cluster 504	7	M4_D10_blood	D10	10	blood	NA	0.001	NA	NA	NA	NA	NA	NA	NA	NA	blood	10	blood
M4	Cluster 504	7	M4_D10_Heart	D10	10	heart	TRINITY_DN18_c0_g1_i2_1_1_1489_RC_M4_D10_Heart	0.773023	5679.64	gnl|BL_ORD_ID|2616 Tbb1125VSG-43.1 : Complete : 1497nt : Duplicate : contig Illumina-5219	99.7984	99.1984	1497	1488	WT	IV	heart	10	tissues
M4	Cluster 504	7	M4_D10_Sub_Cu	D10	10	sub	TRINITY_DN27_c0_g1_i1_1_1_1476_RC_M4_D10_Sub_Cu	0.0336795	218.067	gnl|BL_ORD_ID|2616 Tbb1125VSG-43.1 : Complete : 1497nt : Duplicate : contig Illumina-5219	99.661	98.1964	1497	1475	WT	IV	s.c. fat	10	tissues
M4	Cluster 504	7	M4_D10_Lung	D10	10	lung	TRINITY_DN33_c0_g1_i4_1_136_1610_M4_D10_Lung	0.001	48.0658	gnl|BL_ORD_ID|2616 Tbb1125VSG-43.1 : Complete : 1497nt : Duplicate : contig Illumina-5219	99.2537	97.7288	1497	1474	WT	IV	lung	10	tissues
M4	Cluster 504	7	M4_D10_Ear	D10	10	ear	TRINITY_DN11_c0_g1_i4_1_153_1653_M4_D10_Ear	0.001	0	gnl|BL_ORD_ID|2616 Tbb1125VSG-43.1 : Complete : 1497nt : Duplicate : contig Illumina-5219	99.2	99.3988	1497	1500	WT	IV	skin	10	tissues
M4	Cluster 504	7	M4_D10_Gon_Fat	D10	10	gon	NA	0.001	NA	NA	NA	NA	NA	NA	NA	NA	gon. fat	10	tissues
M6	Cluster 1831	8	M6_D10_Sub_Cu	D10	10	sub	TRINITY_DN41_c0_g1_i4_1_0_1392_RC_M6_D10_Sub_Cu	0.027740818846500002	179.569	gnl|BL_ORD_ID|2783 Tbb1125VSG-224 : Complete : 1518nt : contig PacBio-2411	78.8793	72.332	1518	1392	WT	IV	s.c. fat	10	tissues
M6	Cluster 1831	8	M6_D10_Gon_Fat	D10	10	gon	TRINITY_DN5_c2_g1_i2_1_88_1480_M6_D10_Gon_Fat	1.19255	8352.95	gnl|BL_ORD_ID|2783 Tbb1125VSG-224 : Complete : 1518nt : contig PacBio-2411	78.8793	72.332	1518	1392	WT	IV	gon. fat	10	tissues
M6	Cluster 1831	8	M6_D10_blood	D10	10	blood	TRINITY_DN0_c0_g1_i1_1_79_1471_RC_M6_D10_blood	0.208137	1378.5	gnl|BL_ORD_ID|2783 Tbb1125VSG-224 : Complete : 1518nt : contig PacBio-2411	79.1667	72.5955	1518	1392	WT	IV	blood	10	blood
M6	Cluster 1831	8	M6_D10_Lung	D10	10	lung	TRINITY_DN40_c0_g1_i2_1_1552_2944_M6_D10_Lung	0.176447	1222.9	gnl|BL_ORD_ID|2783 Tbb1125VSG-224 : Complete : 1518nt : contig PacBio-2411	78.8793	72.332	1518	1392	WT	IV	lung	10	tissues
M6	Cluster 1831	8	M6_D10_Ear	D10	10	ear	TRINITY_DN15_c0_g1_i4_1_24_1416_RC_M6_D10_Ear	1.90253	14584.3	gnl|BL_ORD_ID|2783 Tbb1125VSG-224 : Complete : 1518nt : contig PacBio-2411	78.8075	72.2661	1518	1392	WT	IV	skin	10	tissues
M6	Cluster 294	8	M6_D10_Ear	D10	10	ear	TRINITY_DN4_c0_g4_i2_1_100_1642_RC_M6_D10_Ear	12.891659238999999	98868.2	gnl|BL_ORD_ID|2772 Tbb1125VSG-211 : Complete : 1527nt : contig PacBio-410	99.0272	100	1527	1542	WT	IV	skin	10	tissues
M6	Cluster 294	8	M6_D10_blood	D10	10	blood	TRINITY_DN0_c1_g1_i1_1_66_1608_M6_D10_blood	98.2793	654043	gnl|BL_ORD_ID|2772 Tbb1125VSG-211 : Complete : 1527nt : contig PacBio-410	99.0272	100	1527	1542	WT	IV	blood	10	blood
M6	Cluster 294	8	M6_D10_Lung	D10	10	lung	TRINITY_DN237_c0_g1_i1_1_1437_2775_M6_D10_Lung	2.8902096946699998	20138.4	gnl|BL_ORD_ID|2772 Tbb1125VSG-211 : Complete : 1527nt : contig PacBio-410	98.8789	86.6405	1527	1338	WT	IV	lung	10	tissues
M6	Cluster 294	8	M6_D10_Gon_Fat	D10	10	gon	TRINITY_DN3_c1_g1_i1_1_149_1691_RC_M6_D10_Gon_Fat	35.4677	248628	gnl|BL_ORD_ID|2772 Tbb1125VSG-211 : Complete : 1527nt : contig PacBio-410	99.0272	100	1527	1542	WT	IV	gon. fat	10	tissues
M6	Cluster 294	8	M6_D10_Sub_Cu	D10	10	sub	TRINITY_DN1_c0_g1_i1_1_1748_3290_M6_D10_Sub_Cu	89.691	602284	gnl|BL_ORD_ID|2772 Tbb1125VSG-211 : Complete : 1527nt : contig PacBio-410	99.0272	100	1527	1542	WT	IV	s.c. fat	10	tissues
M6	Cluster 504	8	M6_D10_Sub_Cu	D10	10	sub	NA	0.001	NA	NA	NA	NA	NA	NA	NA	NA	s.c. fat	10	tissues
M6	Cluster 504	8	M6_D10_Ear	D10	10	ear	TRINITY_DN83_c0_g1_i5_1_2_1489_RC_M6_D10_Ear	0.13499	1027.67	gnl|BL_ORD_ID|2616 Tbb1125VSG-43.1 : Complete : 1497nt : Duplicate : contig Illumina-5219	99.2603	98.5972	1497	1487	WT	IV	skin	10	tissues
M6	Cluster 504	8	M6_D10_Gon_Fat	D10	10	gon	TRINITY_DN79_c0_g1_i2_1_136_1627_M6_D10_Gon_Fat	0.0940526	652.314	gnl|BL_ORD_ID|2616 Tbb1125VSG-43.1 : Complete : 1497nt : Duplicate : contig Illumina-5219	99.7988	99.3988	1497	1491	WT	IV	gon. fat	10	tissues
M6	Cluster 504	8	M6_D10_Lung	D10	10	lung	TRINITY_DN35_c0_g2_i1_1_1_1489_RC_M6_D10_Lung	0.039772194584800004	270.25	gnl|BL_ORD_ID|2616 Tbb1125VSG-43.1 : Complete : 1497nt : Duplicate : contig Illumina-5219	99.4624	98.8644	1497	1488	WT	IV	lung	10	tissues
M6	Cluster 504	8	M6_D10_blood	D10	10	blood	TRINITY_DN27_c0_g1_i1_1_136_1633_M6_D10_blood	0.0120656	73.6414	gnl|BL_ORD_ID|2616 Tbb1125VSG-43.1 : Complete : 1497nt : Duplicate : contig Illumina-5219	99.5992	99.5992	1497	1497	WT	IV	blood	10	blood
