# Supplementary material for: Tissue spaces are reservoirs of antigenic diversity for Trypanosoma brucei
Source: Nature. 2024 Oct 30;636(8042):430–7. doi: 10.1038/s41586-024-08151-z (PMC11634766; doi:10.1038/s41586-024-08151-z)
Supplement: Supplementary file 7 — Source Data Fig. 3 [file 41586_2024_8151_MOESM7_ESM.xlsx]

## Sheet: 3A
mouse	cluster	mouse_final	samplename	day	day_num	tissue	VSG	Percent	RPKM	hit_VSG	pct_id_vs_query	pct_id_vs_match	match_VSG_length	assembled_VSG_length	strain	mode	tissue_final	day_num_char	space	expression
M12	Cluster 56	1	M12_D6_Heart	6	6	heart	TRINITY_DN118_c0_g1_i1_1_55_1648_M12_D6_Heart	99.97224389920001	635164	gnl|BL_ORD_ID|4884 Tbb1125VSG-4156 : N-terminus partial : 1521nt : contig PacBio-117	82.8625	86.785	1521	1593	WT	IV	heart	6	tissues	Y
M12	Cluster 56	1	M12_D6_Sub_Cu	6	6	sub	TRINITY_DN0_c13_g2_i1_1_327_1947_RC_M12_D6_Sub_Cu	99.70477751690001	622985	gnl|BL_ORD_ID|4884 Tbb1125VSG-4156 : N-terminus partial : 1521nt : contig PacBio-117	81.4815	86.785	1521	1620	WT	IV	s.c. fat	6	tissues	Y
M12	Cluster 56	1	M12_D6_blood	6	6	blood	TRINITY_DN513_c0_g1_i1_1_33_1653_M12_D6_blood	99.9123	624132	gnl|BL_ORD_ID|4884 Tbb1125VSG-4156 : N-terminus partial : 1521nt : contig PacBio-117	81.4815	86.785	1521	1620	WT	IV	blood	6	blood	Y
M12	Cluster 56	1	M12_D6_Lung	6	6	lung	TRINITY_DN1_c0_g1_i1_1_1750_3262_M12_D6_Lung	96.5381	649884	gnl|BL_ORD_ID|4884 Tbb1125VSG-4156 : N-terminus partial : 1521nt : contig PacBio-117	87.3016	86.785	1521	1512	WT	IV	lung	6	tissues	Y
M12	Cluster 56	1	M12_D6_Ear	6	6	ear	TRINITY_DN1_c11_g1_i1_1_1811_3323_M12_D6_Ear	83.8786	569660	gnl|BL_ORD_ID|4884 Tbb1125VSG-4156 : N-terminus partial : 1521nt : contig PacBio-117	87.3016	86.785	1521	1512	WT	IV	skin	6	tissues	Y
M12	Cluster 56	1	M12_D6_Gon_Fat	6	6	gon	TRINITY_DN0_c0_g1_i1_1_1750_3262_M12_D6_Gon_Fat	93.23803682020001	630806	gnl|BL_ORD_ID|4884 Tbb1125VSG-4156 : N-terminus partial : 1521nt : contig PacBio-117	87.3016	86.785	1521	1512	WT	IV	gon. fat	6	tissues	Y
M12	Cluster 56	1	M12_D6_Brain	6	6	brain	TRINITY_DN1_c0_g1_i1_1_150_1662_RC_M12_D6_Brain	98.42208624550001	660186	gnl|BL_ORD_ID|4884 Tbb1125VSG-4156 : N-terminus partial : 1521nt : contig PacBio-117	87.3016	86.785	1521	1512	WT	IV	brain	6	tissues	Y
M2	Cluster 56	9	M2_D14_GonFat_R1.fastq	14	14	gon	TRINITY_DN229_c0_g1_i2_1_0_1035_RC_M2_D14_GonFat_R1	0.001	43.8046	gnl|BL_ORD_ID|4884 Tbb1125VSG-4156 : N-terminus partial : 1521nt : contig PacBio-117	99.9034	67.9816	1521	1035	WT	IV	gon. fat	14	tissues	N
M2	Cluster 56	9	M2_D14_SubCu_R1.fastq	14	14	sub	NA	0.001	NA	NA	NA	NA	NA	NA	NA	NA	s.c. fat	14	tissues	N
M2	Cluster 56	9	M2_D14_Lung_R1.fastq	14	14	lung	NA	0.001	NA	NA	NA	NA	NA	NA	NA	NA	lung	14	tissues	N
M2	Cluster 56	9	M2_D14_Brain_R1.fastq	14	14	brain	TRINITY_DN86_c0_g1_i6_1_14_1052_M2_D14_Brain_R1	0.001	26.9704	gnl|BL_ORD_ID|4884 Tbb1125VSG-4156 : N-terminus partial : 1521nt : contig PacBio-117	99.6146	67.9816	1521	1038	WT	IV	brain	14	tissues	N
M2	Cluster 56	9	M2_D14_Ear_R1.fastq	14	14	ear	TRINITY_DN216_c0_g1_i1_1_64_1320_M2_D14_Ear_R1	0.001	18.0454	gnl|BL_ORD_ID|4884 Tbb1125VSG-4156 : N-terminus partial : 1521nt : contig PacBio-117	99.7611	82.38	1521	1256	WT	IV	skin	14	tissues	N
M2	Cluster 56	9	M2_D14_blood_R1.fastq	14	14	blood	TRINITY_DN71_c0_g1_i1_1_1_1250_RC_M2_D14_blood_R1	0.001	10.5111	gnl|BL_ORD_ID|4884 Tbb1125VSG-4156 : N-terminus partial : 1521nt : contig PacBio-117	98.799	81.1308	1521	1249	WT	IV	blood	14	blood	N
M2	Cluster 56	9	M2_D14_Heart_R1.fastq	14	14	heart	TRINITY_DN240_c0_g1_i1_1_5_1045_M2_D14_Heart_R1	0.001	61.6444	gnl|BL_ORD_ID|4884 Tbb1125VSG-4156 : N-terminus partial : 1521nt : contig PacBio-117	99.6154	68.1131	1521	1040	WT	IV	heart	14	tissues	N
M27	Cluster 1830	2	M27_D6_Brain	6	6	brain	TRINITY_DN1_c0_g1_i4_1_1873_3265_M27_D6_Brain	97.6116	709448	gnl|BL_ORD_ID|2971 Tbb1125VSG-421 : Complete : 1392nt : contig PacBio-2904	99.9282	99.9282	1392	1392	WT	IV	brain	6	tissues	Y
M27	Cluster 1830	2	M27_D6_Lung	6	6	lung	TRINITY_DN0_c0_g1_i1_1_114_1506_RC_M27_D6_Lung	97.6306	709820	gnl|BL_ORD_ID|2971 Tbb1125VSG-421 : Complete : 1392nt : contig PacBio-2904	99.9282	99.9282	1392	1392	WT	IV	lung	6	tissues	Y
M27	Cluster 1830	2	M27_D6_blood	6	6	blood	TRINITY_DN0_c0_g1_i1_1_110_1502_RC_M27_D6_blood	93.9261	680525	gnl|BL_ORD_ID|2971 Tbb1125VSG-421 : Complete : 1392nt : contig PacBio-2904	99.9282	99.9282	1392	1392	WT	IV	blood	6	blood	Y
M27	Cluster 1830	2	M27_D6_Gon_Fat	6	6	gon	TRINITY_DN0_c0_g1_i1_1_1835_3227_M27_D6_Gon_Fat	96.7085	706396	gnl|BL_ORD_ID|2971 Tbb1125VSG-421 : Complete : 1392nt : contig PacBio-2904	99.9282	99.9282	1392	1392	WT	IV	gon. fat	6	tissues	Y
M27	Cluster 1830	2	M27_D6_Sub_Cu	6	6	sub	TRINITY_DN0_c0_g1_i4_1_1865_3257_M27_D6_Sub_Cu	98.00344890950001	711613	gnl|BL_ORD_ID|2971 Tbb1125VSG-421 : Complete : 1392nt : contig PacBio-2904	99.9282	99.9282	1392	1392	WT	IV	s.c. fat	6	tissues	Y
M27	Cluster 1830	2	M27_D6_Ear	6	6	ear	TRINITY_DN0_c0_g1_i4_1_1865_3257_M27_D6_Ear	89.3556	645243	gnl|BL_ORD_ID|2971 Tbb1125VSG-421 : Complete : 1392nt : contig PacBio-2904	99.9282	99.9282	1392	1392	WT	IV	skin	6	tissues	Y
M27	Cluster 1830	2	M27_D6_Heart	6	6	heart	TRINITY_DN1_c0_g1_i1_1_101_1493_RC_M27_D6_Heart	96.74693236830001	702683	gnl|BL_ORD_ID|2971 Tbb1125VSG-421 : Complete : 1392nt : contig PacBio-2904	99.7845	99.7845	1392	1392	WT	IV	heart	6	tissues	Y
M3	Cluster 1830	12	M3_D14_Brain_R1.fastq	14	14	brain	TRINITY_DN6_c0_g1_i1_1_178_1570_M3_D14_Brain_R1	0.571249	4062.54	gnl|BL_ORD_ID|2971 Tbb1125VSG-421 : Complete : 1392nt : contig PacBio-2904	100	100	1392	1392	WT	IV	brain	14	tissues	Y
M3	Cluster 1830	12	M3_D14_Lung_R1.fastq	14	14	lung	TRINITY_DN68_c0_g1_i6_1_147_1539_M3_D14_Lung_R1	0.013009050000000001	85.0184	gnl|BL_ORD_ID|2971 Tbb1125VSG-421 : Complete : 1392nt : contig PacBio-2904	100	100	1392	1392	WT	IV	lung	14	tissues	Y
M3	Cluster 1830	12	M3_D14_SubCu_R1.fastq	14	14	sub	TRINITY_DN35_c0_g1_i4_1_159_1551_M3_D14_SubCu_R1	0.0130146	85.1546	gnl|BL_ORD_ID|2971 Tbb1125VSG-421 : Complete : 1392nt : contig PacBio-2904	100	100	1392	1392	WT	IV	s.c. fat	14	tissues	Y
M3	Cluster 1830	12	M3_D14_GonFat_R1.fastq	14	14	gon	TRINITY_DN47_c0_g3_i2_1_144_1536_M3_D14_GonFat_R1	0.0622173	426.871	gnl|BL_ORD_ID|2971 Tbb1125VSG-421 : Complete : 1392nt : contig PacBio-2904	100	100	1392	1392	WT	IV	gon. fat	14	tissues	Y
M3	Cluster 1830	12	M3_D14_Ear_R1.fastq	14	14	ear	TRINITY_DN709_c0_g1_i1_1_176_1568_M3_D14_Ear_R1	0.0297738	216.415	gnl|BL_ORD_ID|2971 Tbb1125VSG-421 : Complete : 1392nt : contig PacBio-2904	100	100	1392	1392	WT	IV	skin	14	tissues	Y
M3	Cluster 1830	12	M3_D14_Heart_R1.fastq	14	14	heart	TRINITY_DN9_c0_g1_i2_1_1683_3075_M3_D14_Heart_R1	0.674123	4841.66	gnl|BL_ORD_ID|2971 Tbb1125VSG-421 : Complete : 1392nt : contig PacBio-2904	100	100	1392	1392	WT	IV	heart	14	tissues	Y
M3	Cluster 1830	12	M3_D14_blood_R1.fastq	14	14	blood	TRINITY_DN54_c0_g2_i1_1_66_1458_RC_M3_D14_blood_R1	0.001	55.3862	gnl|BL_ORD_ID|2971 Tbb1125VSG-421 : Complete : 1392nt : contig PacBio-2904	100	100	1392	1392	WT	IV	blood	14	blood	N
M30	Cluster 56	5	M30_D10_Ear	10	10	ear	TRINITY_DN3_c0_g1_i1_1_44_1637_M30_D10_Ear	2.36581	17267.9	gnl|BL_ORD_ID|4884 Tbb1125VSG-4156 : N-terminus partial : 1521nt : contig PacBio-117	82.8625	86.785	1521	1593	WT	IV	skin	10	tissues	Y
M30	Cluster 56	5	M30_D10_Heart	10	10	heart	TRINITY_DN5_c0_g1_i3_1_93_1605_M30_D10_Heart	1.8046885637999999	13823.5	gnl|BL_ORD_ID|4884 Tbb1125VSG-4156 : N-terminus partial : 1521nt : contig PacBio-117	87.3016	86.785	1521	1512	WT	IV	heart	10	tissues	Y
M30	Cluster 56	5	M30_D10_Lung	10	10	lung	TRINITY_DN0_c0_g1_i1_1_1750_3262_M30_D10_Lung	39.292066130399995	294861	gnl|BL_ORD_ID|4884 Tbb1125VSG-4156 : N-terminus partial : 1521nt : contig PacBio-117	87.3016	86.785	1521	1512	WT	IV	lung	10	tissues	Y
M30	Cluster 56	5	M30_D10_Gon_Fat	10	10	gon	TRINITY_DN1_c11_g1_i1_1_1750_3262_M30_D10_Gon_Fat	74.86083256430001	524798	gnl|BL_ORD_ID|4884 Tbb1125VSG-4156 : N-terminus partial : 1521nt : contig PacBio-117	87.3016	86.785	1521	1512	WT	IV	gon. fat	10	tissues	Y
M30	Cluster 56	5	M30_D10_Brain	10	10	brain	TRINITY_DN3_c0_g2_i1_1_93_1605_M30_D10_Brain	52.826070957199995	422726	gnl|BL_ORD_ID|4884 Tbb1125VSG-4156 : N-terminus partial : 1521nt : contig PacBio-117	87.3016	86.785	1521	1512	WT	IV	brain	10	tissues	Y
M30	Cluster 56	5	M30_D10_Sub_Cu	10	10	sub	TRINITY_DN0_c8_g1_i1_1_1827_3339_M30_D10_Sub_Cu	72.4082	515670	gnl|BL_ORD_ID|4884 Tbb1125VSG-4156 : N-terminus partial : 1521nt : contig PacBio-117	87.3016	86.785	1521	1512	WT	IV	s.c. fat	10	tissues	Y
M30	Cluster 56	5	M30_D10_blood	10	10	blood	NA	0.001	NA	NA	NA	NA	NA	NA	NA	NA	blood	10	blood	N
M32	Cluster 56	3	M32_D6_Gon_Fat	6	6	gon	TRINITY_DN0_c6_g1_i1_1_104_1793_RC_M32_D6_Gon_Fat	98.5764	592134	gnl|BL_ORD_ID|4884 Tbb1125VSG-4156 : N-terminus partial : 1521nt : contig PacBio-117	78.1528	86.785	1521	1689	WT	IV	gon. fat	6	tissues	Y
M32	Cluster 56	3	M32_D6_Ear	6	6	ear	TRINITY_DN105_c0_g1_i1_1_56_1649_M32_D6_Ear	99.3345	633181	gnl|BL_ORD_ID|4884 Tbb1125VSG-4156 : N-terminus partial : 1521nt : contig PacBio-117	82.8625	86.785	1521	1593	WT	IV	skin	6	tissues	Y
M32	Cluster 56	3	M32_D6_Heart	6	6	heart	TRINITY_DN93_c0_g1_i1_1_1747_3259_M32_D6_Heart	99.5804	667219	gnl|BL_ORD_ID|4884 Tbb1125VSG-4156 : N-terminus partial : 1521nt : contig PacBio-117	87.3016	86.785	1521	1512	WT	IV	heart	6	tissues	Y
M32	Cluster 56	3	M32_D6_Sub_Cu	6	6	sub	TRINITY_DN0_c0_g1_i1_1_1803_3315_M32_D6_Sub_Cu	99.179541338800007	664781	gnl|BL_ORD_ID|4884 Tbb1125VSG-4156 : N-terminus partial : 1521nt : contig PacBio-117	87.3016	86.785	1521	1512	WT	IV	s.c. fat	6	tissues	Y
M32	Cluster 56	3	M32_D6_Lung	6	6	lung	TRINITY_DN55_c0_g1_i1_1_1747_3259_M32_D6_Lung	95.7539	643722	gnl|BL_ORD_ID|4884 Tbb1125VSG-4156 : N-terminus partial : 1521nt : contig PacBio-117	87.3016	86.785	1521	1512	WT	IV	lung	6	tissues	Y
M32	Cluster 56	3	M32_D6_blood	6	6	blood	TRINITY_DN0_c0_g1_i1_1_80_1592_M32_D6_blood	99.9629	669579	gnl|BL_ORD_ID|4884 Tbb1125VSG-4156 : N-terminus partial : 1521nt : contig PacBio-117	87.3016	86.785	1521	1512	WT	IV	blood	6	blood	Y
M32	Cluster 56	3	M32_D6_Brain	6	6	brain	TRINITY_DN49_c0_g1_i1_1_1797_3309_M32_D6_Brain	99.68123009370001	667763	gnl|BL_ORD_ID|4884 Tbb1125VSG-4156 : N-terminus partial : 1521nt : contig PacBio-117	87.3016	86.785	1521	1512	WT	IV	brain	6	tissues	Y
M33	Cluster 56	4	M33_D6_Sub_Cu	6	6	sub	TRINITY_DN140_c0_g1_i1_1_1750_3262_M33_D6_Sub_Cu	89.33310100450001	607595	gnl|BL_ORD_ID|4884 Tbb1125VSG-4156 : N-terminus partial : 1521nt : contig PacBio-117	87.3016	86.785	1521	1512	WT	IV	s.c. fat	6	tissues	Y
M33	Cluster 56	4	M33_D6_Gon_Fat	6	6	gon	TRINITY_DN1_c0_g1_i1_1_58_1651_M33_D6_Gon_Fat	94.52397397860001	606977	gnl|BL_ORD_ID|4884 Tbb1125VSG-4156 : N-terminus partial : 1521nt : contig PacBio-117	82.8625	86.785	1521	1593	WT	IV	gon. fat	6	tissues	Y
M33	Cluster 56	4	M33_D6_Brain	6	6	brain	TRINITY_DN70_c0_g1_i1_1_93_1605_M33_D6_Brain	99.82943507120001	668789	gnl|BL_ORD_ID|4884 Tbb1125VSG-4156 : N-terminus partial : 1521nt : contig PacBio-117	87.3016	86.785	1521	1512	WT	IV	brain	6	tissues	Y
M33	Cluster 56	4	M33_D6_Heart	6	6	heart	TRINITY_DN1_c0_g1_i1_1_1750_3262_M33_D6_Heart	99.85864143250001	668965	gnl|BL_ORD_ID|4884 Tbb1125VSG-4156 : N-terminus partial : 1521nt : contig PacBio-117	87.3016	86.785	1521	1512	WT	IV	heart	6	tissues	Y
M33	Cluster 56	4	M33_D6_blood	6	6	blood	TRINITY_DN0_c1_g1_i1_1_80_1592_M33_D6_blood	99.9481	669537	gnl|BL_ORD_ID|4884 Tbb1125VSG-4156 : N-terminus partial : 1521nt : contig PacBio-117	87.3016	86.785	1521	1512	WT	IV	blood	6	blood	Y
M33	Cluster 56	4	M33_D6_Lung	6	6	lung	TRINITY_DN0_c0_g1_i1_1_1750_3262_M33_D6_Lung	98.9845	663940	gnl|BL_ORD_ID|4884 Tbb1125VSG-4156 : N-terminus partial : 1521nt : contig PacBio-117	87.3016	86.785	1521	1512	WT	IV	lung	6	tissues	Y
M33	Cluster 56	4	M33_D6_Ear	6	6	ear	TRINITY_DN86_c0_g1_i1_1_55_1648_M33_D6_Ear	99.23208688220001	632690	gnl|BL_ORD_ID|4884 Tbb1125VSG-4156 : N-terminus partial : 1521nt : contig PacBio-117	82.8625	86.785	1521	1593	WT	IV	skin	6	tissues	Y
M34	Cluster 56	10	M34_D14_blood_R1.fastq	14	14	blood	TRINITY_DN76_c0_g2_i1_1_2_1260_RC_M34_D14_blood_R1	0.001	41.6357	gnl|BL_ORD_ID|4884 Tbb1125VSG-4156 : N-terminus partial : 1521nt : contig PacBio-117	99.7615	82.5115	1521	1258	WT	IV	blood	14	blood	N
M34	Cluster 56	10	M34_D14_Brain_R1.fastq	14	14	brain	TRINITY_DN138_c0_g1_i1_1_1_702_RC_M34_D14_Brain_R1	0.001	8.74649	gnl|BL_ORD_ID|4884 Tbb1125VSG-4156 : N-terminus partial : 1521nt : contig PacBio-117	100	46.0881	1521	701	WT	IV	brain	14	tissues	N
M34	Cluster 56	10	M34_D14_SubCu_R1.fastq	14	14	sub	NA	0.001	NA	NA	NA	NA	NA	NA	NA	NA	s.c. fat	14	tissues	N
M34	Cluster 56	10	M34_D14_GonFat_R1.fastq	14	14	gon	TRINITY_DN369_c0_g1_i2_1_0_686_RC_M34_D14_GonFat_R1	0.001	33.3114	gnl|BL_ORD_ID|4884 Tbb1125VSG-4156 : N-terminus partial : 1521nt : contig PacBio-117	99.1254	44.7074	1521	686	WT	IV	gon. fat	14	tissues	N
M34	Cluster 56	10	M34_D14_Ear_R1.fastq	14	14	ear	NA	0.001	NA	NA	NA	NA	NA	NA	NA	NA	skin	14	tissues	N
M34	Cluster 56	10	M34_D14_Lung_R1.fastq	14	14	lung	TRINITY_DN57_c0_g1_i4_1_2_1038_RC_M34_D14_Lung_R1	0.001	51.68	gnl|BL_ORD_ID|4884 Tbb1125VSG-4156 : N-terminus partial : 1521nt : contig PacBio-117	98.3591	66.9954	1521	1036	WT	IV	lung	14	tissues	N
M34	Cluster 56	10	M34_D14_Heart_R1.fastq	14	14	heart	NA	0.001	NA	NA	NA	NA	NA	NA	NA	NA	heart	14	tissues	N
M35	Cluster 56	11	M35_D14_Heart_R1.fastq	14	14	heart	TRINITY_DN182_c0_g1_i1_1_307_999_M35_D14_Heart_R1	0.0162301	112.459	gnl|BL_ORD_ID|4884 Tbb1125VSG-4156 : N-terminus partial : 1521nt : contig PacBio-117	99.8555	45.4306	1521	692	WT	IV	heart	14	tissues	Y
M35	Cluster 56	11	M35_D14_SubCu_R1.fastq	14	14	sub	NA	0.001	NA	NA	NA	NA	NA	NA	NA	NA	s.c. fat	14	tissues	N
M35	Cluster 56	11	M35_D14_Ear_R1.fastq	14	14	ear	NA	0.001	NA	NA	NA	NA	NA	NA	NA	NA	skin	14	tissues	N
M35	Cluster 56	11	M35_D14_blood_R1.fastq	14	14	blood	NA	0.001	NA	NA	NA	NA	NA	NA	NA	NA	blood	14	blood	N
M35	Cluster 56	11	M35_D14_Lung_R1.fastq	14	14	lung	TRINITY_DN4_c1_g1_i1_1_80_1339_M35_D14_Lung_R1	0.231336	9708.94	gnl|BL_ORD_ID|4884 Tbb1125VSG-4156 : N-terminus partial : 1521nt : contig PacBio-117	99.6823	82.5115	1521	1259	WT	IV	lung	14	tissues	Y
M35	Cluster 56	11	M35_D14_GonFat_R1.fastq	14	14	gon	TRINITY_DN11_c0_g1_i1_1_2_1276_RC_M35_D14_GonFat_R1	0.001	47.112	gnl|BL_ORD_ID|4884 Tbb1125VSG-4156 : N-terminus partial : 1521nt : contig PacBio-117	98.5086	82.5115	1521	1274	WT	IV	gon. fat	14	tissues	N
M36	Cluster 56	6	M36_D10_blood	10	10	blood	NA	0.001	NA	NA	NA	NA	NA	NA	NA	NA	blood	10	blood	N
M36	Cluster 56	6	M36_D10_Gon_Fat	10	10	gon	TRINITY_DN6_c0_g1_i1_1_1_1378_RC_M36_D10_Gon_Fat	0.001	0	gnl|BL_ORD_ID|4884 Tbb1125VSG-4156 : N-terminus partial : 1521nt : contig PacBio-117	92.1569	83.432	1521	1377	WT	IV	gon. fat	10	tissues	N
M36	Cluster 56	6	M36_D10_Brain	10	10	brain	TRINITY_DN19_c0_g1_i2_1_2_1282_RC_M36_D10_Brain	1.48594	10425.2	gnl|BL_ORD_ID|4884 Tbb1125VSG-4156 : N-terminus partial : 1521nt : contig PacBio-117	97.5781	82.117	1521	1280	WT	IV	brain	10	tissues	Y
M36	Cluster 56	6	M36_D10_Lung	10	10	lung	TRINITY_DN1_c0_g3_i2_1_107_1619_RC_M36_D10_Lung	11.6483	91973.4	gnl|BL_ORD_ID|4884 Tbb1125VSG-4156 : N-terminus partial : 1521nt : contig PacBio-117	87.3016	86.785	1521	1512	WT	IV	lung	10	tissues	Y
M36	Cluster 56	6	M36_D10_Ear	10	10	ear	TRINITY_DN1_c0_g1_i15_1_722_2234_M36_D10_Ear	6.16049	46751.3	gnl|BL_ORD_ID|4884 Tbb1125VSG-4156 : N-terminus partial : 1521nt : contig PacBio-117	87.3016	86.785	1521	1512	WT	IV	skin	10	tissues	Y
M36	Cluster 56	6	M36_D10_Heart	10	10	heart	TRINITY_DN144_c0_g1_i1_1_2_700_RC_M36_D10_Heart	0.0754287	538.105	gnl|BL_ORD_ID|4884 Tbb1125VSG-4156 : N-terminus partial : 1521nt : contig PacBio-117	100	45.8909	1521	698	WT	IV	heart	10	tissues	Y
M36	Cluster 56	6	M36_D10_Sub_Cu	10	10	sub	TRINITY_DN11_c0_g1_i1_1_93_1391_M36_D10_Sub_Cu	2.8775170969899997	21245.1	gnl|BL_ORD_ID|4884 Tbb1125VSG-4156 : N-terminus partial : 1521nt : contig PacBio-117	98.9214	84.4181	1521	1298	WT	IV	s.c. fat	10	tissues	Y
M4	Cluster 1830	7	M4_D10_Heart	10	10	heart	TRINITY_DN9_c0_g1_i1_1_176_1568_M4_D10_Heart	0.702434	5160.33	gnl|BL_ORD_ID|2971 Tbb1125VSG-421 : Complete : 1392nt : contig PacBio-2904	99.7845	99.7845	1392	1392	WT	IV	heart	10	tissues	Y
M4	Cluster 1830	7	M4_D10_blood	10	10	blood	NA	0.001	NA	NA	NA	NA	NA	NA	NA	NA	blood	10	blood	N
M4	Cluster 1830	7	M4_D10_Lung	10	10	lung	TRINITY_DN34_c0_g1_i1_1_188_1567_M4_D10_Lung	0.016807444198800002	127.116	gnl|BL_ORD_ID|2971 Tbb1125VSG-421 : Complete : 1392nt : contig PacBio-2904	100	99.0661	1392	1379	WT	IV	lung	10	tissues	Y
M4	Cluster 1830	7	M4_D10_Sub_Cu	10	10	sub	TRINITY_DN13_c0_g1_i2_1_156_1548_M4_D10_Sub_Cu	0.0412928	268.87	gnl|BL_ORD_ID|2971 Tbb1125VSG-421 : Complete : 1392nt : contig PacBio-2904	99.7845	99.7845	1392	1392	WT	IV	s.c. fat	10	tissues	Y
M4	Cluster 1830	7	M4_D10_Ear	10	10	ear	TRINITY_DN50_c0_g1_i2_1_57_1449_RC_M4_D10_Ear	0.050392510101700004	390.023	gnl|BL_ORD_ID|2971 Tbb1125VSG-421 : Complete : 1392nt : contig PacBio-2904	99.7845	99.7845	1392	1392	WT	IV	skin	10	tissues	Y
M4	Cluster 1830	7	M4_D10_Gon_Fat	10	10	gon	TRINITY_DN23_c2_g1_i2_1_126_1518_M4_D10_Gon_Fat	0.0638213	417.16	gnl|BL_ORD_ID|2971 Tbb1125VSG-421 : Complete : 1392nt : contig PacBio-2904	100	100	1392	1392	WT	IV	gon. fat	10	tissues	Y
M6	Cluster 1830	8	M6_D10_Gon_Fat	10	10	gon	TRINITY_DN102_c0_g1_i2_1_151_1543_M6_D10_Gon_Fat	0.0376583	256.981	gnl|BL_ORD_ID|2971 Tbb1125VSG-421 : Complete : 1392nt : contig PacBio-2904	99.7845	99.7845	1392	1392	WT	IV	gon. fat	10	tissues	Y
M6	Cluster 1830	8	M6_D10_Sub_Cu	10	10	sub	TRINITY_DN4_c0_g3_i1_1_156_1548_M6_D10_Sub_Cu	0.015167147484400002	95.135	gnl|BL_ORD_ID|2971 Tbb1125VSG-421 : Complete : 1392nt : contig PacBio-2904	99.7845	99.7845	1392	1392	WT	IV	s.c. fat	10	tissues	Y
M6	Cluster 1830	8	M6_D10_Ear	10	10	ear	TRINITY_DN27_c3_g1_i2_1_151_1358_M6_D10_Ear	0.0441907	331.262	gnl|BL_ORD_ID|2971 Tbb1125VSG-421 : Complete : 1392nt : contig PacBio-2904	99.7514	86.4943	1392	1207	WT	IV	skin	10	tissues	Y
M6	Cluster 1830	8	M6_D10_Lung	10	10	lung	TRINITY_DN101_c0_g1_i1_1_19_1411_RC_M6_D10_Lung	0.014086726519699999	91.2172	gnl|BL_ORD_ID|2971 Tbb1125VSG-421 : Complete : 1392nt : contig PacBio-2904	100	100	1392	1392	WT	IV	lung	10	tissues	Y
M6	Cluster 1830	8	M6_D10_blood	10	10	blood	TRINITY_DN23_c0_g1_i1_1_69_1223_M6_D10_blood	0.001	23.341	gnl|BL_ORD_ID|2971 Tbb1125VSG-421 : Complete : 1392nt : contig PacBio-2904	99.6534	82.6149	1392	1154	WT	IV	blood	10	blood	N

## Sheet: 3B
sample	mouse	day	tissue	antat_pos	antat_neg	total_parasites	antat_pos_ratio	antat_pos_percent	space
blood	exp1_C1M1	6	blood	20394	486	20880	0.9767241379310345	97.67341379310346	blood
blood	exp1_C2M3	6	blood	42969	1458	44427	0.9671821189817004	96.71921189817004	blood
blood	exp1_C2M3	13	blood	1	19922	19923	5.019324398935903e-5	0.00601932	blood
fat	exp1_C1M1	6	gon. fat	411	32	443	0.927765	92.7775	tissues
fat	exp1_C2M3	13	gon. fat	0	250	250	0	0.001	tissues
lung	exp1_C1M1	6	lung	817	49	866	0.9434180138568129	94.3428	tissues
lung	exp1_C2M3	13	lung	573	4460	5033	0.11384859924498311	11.38585992449831	tissues
blood_M1_012.fcs	exp2_M1	6	blood	19737	270	20007	0.9865047233468286	98.65147233468286	blood
blood_M2_013.fcs	exp2_M2	6	blood	39373	592	39965	0.9851870386588265	98.51970386588266	blood
blood_M3_014.fcs	exp2_M3	6	blood	49406	600	50006	0.9880014398272208	98.80114398272208	blood
blood_M4_015.fcs	exp2_M4	6	blood	10317	31	10348	0.9970042520293777	99.70142520293777	blood
fat_M1_009.fcs	exp2_M1	6	gon. fat	220	4	224	0.9821428571428571	98.21528571428571	tissues
fat_M2_010.fcs	exp2_M2	6	gon. fat	379	10	389	0.974293	97.4303	tissues
lung_M1_006.fcs	exp2_M1	6	lung	1464	55	1519	0.9637919684002634	96.38019684002634	tissues
lung_M2_007.fcs	exp2_M2	6	lung	676	30	706	0.9575070821529745	95.75170821529746	tissues
Blood_M3 blood_001.fcs	exp2_M3	13	blood	1	19885	19886	5.0286633812732576e-5	0.00602866	blood
Blood_M4 blood_002.fcs	exp2_M4	13	blood	0	1001	1001	0	0.001	blood
Fat_M3 Fat_007.fcs	exp2_M3	13	gon. fat	31	4982	5013	0.00618392	0.6193921803311391	tissues
Fat_M4 Fat_008.fcs	exp2_M4	13	gon. fat	3	781	784	0.00382653	0.3836530612244898	tissues
Lung_M3 Lung_004.fcs	exp2_M3	13	lung	318	29889	30207	0.010527361207667098	1.0537361207667097	tissues
Lung_M4 Lung_005.fcs	exp2_M4	13	lung	265	29733	29998	0.00883392	0.884392	tissues
Blood_M1 blood_001.fcs	exp3_M1	6	blood	65135	249	65384	0.9961917288633305	99.62017288633305	blood
Blood_M2 blood_002.fcs	exp3_M2	6	blood	49239	632	49871	0.9873273044454693	98.73373044454694	blood
Blood_M3 blood_003.fcs	exp3_M3	6	blood	49758	147	49905	0.9970544033663962	99.70644033663962	blood
Blood_M4 blood_004.fcs	exp3_M4	6	blood	49286	642	49928	0.9871414837365807	98.71514837365808	blood
Fat_M1 Fat_009.fcs	exp3_M1	6	gon. fat	69	3	72	0.9583333333333334	95.83433333333335	tissues
Fat_M2 Fat_010.fcs	exp3_M2	6	gon. fat	71	0	71	1	100.001	tissues
Lung_M1 Lung_006.fcs	exp3_M1	6	lung	275	182	457	0.6017505470459519	60.17605470459519	tissues
Lung_M2 lung_007.fcs	exp3_M2	6	lung	770	137	907	0.8489525909592062	84.89625909592063	tissues
blood_M3 Blood_006.fcs	exp3_M3	13	blood	3	5042	5045	5.946481665014867e-4	0.0604648	blood
blood_M4 Blood_007.fcs	exp3_M4	13	blood	14	20204	20218	6.924522702542289e-4	0.0702452	blood
fat_M3 Fat_009.fcs	exp3_M3	13	gon. fat	0	1537	1537	0	0.001	tissues
fat_M4 Fat_010.fcs	exp3_M4	13	gon. fat	33	7034	7067	0.00466959	0.4679591057025612	tissues
lung_M3 Lung_012.fcs	exp3_M3	13	lung	403	18944	19347	0.020830102858324286	2.0840102858324285	tissues
lung_M4 Lung_013.fcs	exp3_M4	13	lung	187	38096	38283	0.00488467	0.48946746597706553	tissues
