# Supplementary material for: Tissue spaces are reservoirs of antigenic diversity for Trypanosoma brucei
Source: Nature. 2024 Oct 30;636(8042):430–7. doi: 10.1038/s41586-024-08151-z (PMC11634766; doi:10.1038/s41586-024-08151-z)
Supplement: Supplementary file 8 — Source Data Fig. 4 [file 41586_2024_8151_MOESM8_ESM.xlsx]

## Sheet: 4A
mouse	space	VSGs	total_vsgs	day	percent_vsgs
m3	tissues only	488	632	Day 14	77.21518987341773
m4	tissues only	488	607	Day 14	80.39538714991762
m1	tissues only	449	578	Day 14	77.68166089965398
m2	tissues only	415	509	Day 14	81.53241650294696
m5	tissues only	353	403	Day 14	87.59305210918114
m1	shared	101	578	Day 14	17.474048442906575
m3	shared	91	632	Day 14	14.39873417721519
m4	shared	84	607	Day 14	13.838550247116968
m2	shared	76	509	Day 14	14.931237721021612
m3	blood only	53	632	Day 14	8.38608
m5	shared	39	403	Day 14	9.67742
m4	blood only	35	607	Day 14	5.766062602965404
m1	blood only	28	578	Day 14	4.844290657439446
m2	blood only	18	509	Day 14	3.536345776031434
m5	blood only	11	403	Day 14	2.729528535980149

## Sheet: 4B
day	mouse	tissue	vsg_count	space
D5	m1	blood	49	blood
D5	m2	blood	48	blood
D5	m3	blood	45	blood
D5	m4	blood	47	blood
D5	m5	blood	46	blood
D10	m1	blood	261	blood
D10	m2	blood	226	blood
D10	m3	blood	131	blood
D10	m4	blood	143	blood
D10	m5	blood	98	blood
D14	m1	blood	130	blood
D14	m1	brain	164	tissues
D14	m1	gon	210	tissues
D14	m1	heart	148	tissues
D14	m1	lear	161	tissues
D14	m1	lungs	234	tissues
D14	m1	sc	252	tissues
D14	m2	blood	94	blood
D14	m2	brain	202	tissues
D14	m2	gon	185	tissues
D14	m2	heart	140	tissues
D14	m2	lear	161	tissues
D14	m2	lungs	203	tissues
D14	m2	sc	203	tissues
D14	m3	blood	144	blood
D14	m3	brain	248	tissues
D14	m3	gon	185	tissues
D14	m3	heart	146	tissues
D14	m3	lear	190	tissues
D14	m3	lungs	232	tissues
D14	m3	sc	220	tissues
D14	m4	blood	120	blood
D14	m4	brain	268	tissues
D14	m4	gon	206	tissues
D14	m4	heart	168	tissues
D14	m4	lear	194	tissues
D14	m4	lungs	250	tissues
D14	m4	sc	232	tissues
D14	m5	blood	50	blood
D14	m5	brain	171	tissues
D14	m5	gon	63	tissues
D14	m5	heart	159	tissues
D14	m5	lear	145	tissues
D14	m5	lungs	194	tissues
D14	m5	sc	94	tissues

## Sheet: 4C
mouse	cluster	samplename	day	day_num	`tissue	tissue	VSG	Percent	RPKM	hit_VSG	pct_id_vs_query	pct_id_vs_match	match_VSG_length	assembled_VSG_length	day_num_char	space	expression
m1	Cluster 960	m1_D14_gon_S7_L001_R1_001.fastq	14	14	gon	gon	TRINITY_DN67_c0_g1_i3_1_27_1358_m1_D14_gon_S7_L001_R1_001	0.032581457202500004	353.505	gnl|BL_ORD_ID|288 Tb427VSG-567 : GB Accession KC613694 : 1464nt : Complete : contig6541.	98.87302779859999	89.89071038249999	1464	1331	14	tissues	Y
m1	Cluster 960	m1_D10_blood_S9_L001_R1_001.fastq	10	10	blood	blood	TRINITY_DN20_c1_g1_i1_1_0_1450_RC_m1_D10_blood_S9_L001_R1_001	0.044128835571700005	323.2701059759999	gnl|BL_ORD_ID|288 Tb427VSG-567 : GB Accession KC613694 : 1464nt : Complete : contig6541.	100	99.0437	1464	1450	10	blood	Y
m1	Cluster 960	m1_D14_blood_S45_L001_R1_001.fastq	14	14	blood	NA	NA	0.001	NA	NA	NA	NA	NA	NA	14	tissues	N
m1	Cluster 960	m1_D5_blood_S24_L001_R1_001.fastq	5	5	blood	blood	TRINITY_DN0_c0_g1_i3_1_1786_3250_m1_D5_blood_S24_L001_R1_001	19.2872	133769.54788400003	gnl|BL_ORD_ID|288 Tb427VSG-567 : GB Accession KC613694 : 1464nt : Complete : contig6541.	99.93169398910004	99.93169398910004	1464	1464	5	blood	Y
m1	Cluster 960	m1_D14_heart_S10_L001_R1_001.fastq	14	14	heart	heart	TRINITY_DN71_c0_g1_i3_1_37_1501_RC_m1_D14_heart_S10_L001_R1_001	0.0188398	138.43233285700006	gnl|BL_ORD_ID|288 Tb427VSG-567 : GB Accession KC613694 : 1464nt : Complete : contig6541.	99.45355191259999	99.45355191259999	1464	1464	14	tissues	Y
m1	Cluster 960	m1_D14_lear_S38_L001_R1_001.fastq	14	14	lear	lear	TRINITY_DN36_c0_g1_i1_1_19_1483_RC_m1_D14_lear_S38_L001_R1_001	0.0343806	274.7108587579999	gnl|BL_ORD_ID|288 Tb427VSG-567 : GB Accession KC613694 : 1464nt : Complete : contig6541.	99.93169398910004	99.93169398910004	1464	1464	14	tissues	Y
m1	Cluster 960	m1_D14_sc_S13_L001_R1_001.fastq	14	14	sc	sc	TRINITY_DN69_c0_g1_i1_1_23_1487_m1_D14_sc_S13_L001_R1_001	0.0420251	314.78654521899995	gnl|BL_ORD_ID|288 Tb427VSG-567 : GB Accession KC613694 : 1464nt : Complete : contig6541.	99.93169398910004	99.93169398910004	1464	1464	14	tissues	Y
m1	Cluster 960	m1_D14_lungs_S11_L001_R1_001.fastq	14	14	lungs	lungs	TRINITY_DN111_c0_g1_i1_1_20_1484_RC_m1_D14_lungs_S11_L001_R1_001	0.0480394	382.265	gnl|BL_ORD_ID|288 Tb427VSG-567 : GB Accession KC613694 : 1464nt : Complete : contig6541.	98.97540983609998	98.97540983609998	1464	1464	14	tissues	Y
m1	Cluster 960	m1_D14_brain_S16_L001_R1_001.fastq	14	14	brain	brain	TRINITY_DN18_c0_g1_i1_1_23_1487_m1_D14_brain_S16_L001_R1_001	0.19943715255900005	1347.14	gnl|BL_ORD_ID|288 Tb427VSG-567 : GB Accession KC613694 : 1464nt : Complete : contig6541.	99.93169398910004	99.93169398910004	1464	1464	14	tissues	Y
m2	Cluster 960	m2_D5_blood_S33_L001_R1_001.fastq	5	5	blood	blood	TRINITY_DN0_c0_g1_i1_1_71_1535_m2_D5_blood_S33_L001_R1_001	23.238926771800003	184022	gnl|BL_ORD_ID|288 Tb427VSG-567 : GB Accession KC613694 : 1464nt : Complete : contig6541.	99.93169398910004	99.93169398910004	1464	1464	5	blood	Y
m2	Cluster 960	m2_D10_blood_S41_L001_R1_001.fastq	10	10	blood	NA	NA	0.001	NA	NA	NA	NA	NA	NA	10	tissues	N
m2	Cluster 960	m2_D14_lear_S27_L001_R1_001.fastq	14	14	lear	lear	TRINITY_DN19_c0_g1_i1_1_41_1505_m2_D14_lear_S27_L001_R1_001	0.0987297	806.371	gnl|BL_ORD_ID|288 Tb427VSG-567 : GB Accession KC613694 : 1464nt : Complete : contig6541.	99.93169398910004	99.93169398910004	1464	1464	14	tissues	Y
m2	Cluster 960	m2_D14_heart_S43_L001_R1_001.fastq	14	14	heart	heart	TRINITY_DN38_c0_g1_i4_1_4_1468_RC_m2_D14_heart_S43_L001_R1_001	0.0560098	413.11059216300004	gnl|BL_ORD_ID|288 Tb427VSG-567 : GB Accession KC613694 : 1464nt : Complete : contig6541.	99.93169398910004	99.93169398910004	1464	1464	14	tissues	Y
m2	Cluster 960	m2_D14_gon_S1_L001_R1_001.fastq	14	14	gon	gon	TRINITY_DN11_c1_g1_i5_1_23_1490_m2_D14_gon_S1_L001_R1_001	0.0257832	181.465	gnl|BL_ORD_ID|288 Tb427VSG-567 : GB Accession KC613694 : 1464nt : Complete : contig6541.	98.97750511249998	99.1803	1464	1467	14	tissues	Y
m2	Cluster 960	m2_D14_blood_S4_L001_R1_001.fastq	14	14	blood	blood	TRINITY_DN299_c0_g1_i1_1_0_1294_RC_m2_D14_blood_S4_L001_R1_001	0.014471244754700002	96.62539274639997	gnl|BL_ORD_ID|288 Tb427VSG-567 : GB Accession KC613694 : 1464nt : Complete : contig6541.	99.9227	88.31967213109999	1464	1294	14	blood	Y
m2	Cluster 960	m2_D14_sc_S25_L001_R1_001.fastq	14	14	sc	sc	TRINITY_DN18_c0_g1_i1_1_23_1487_m2_D14_sc_S25_L001_R1_001	0.0678788	496.571	gnl|BL_ORD_ID|288 Tb427VSG-567 : GB Accession KC613694 : 1464nt : Complete : contig6541.	99.93169398910004	99.93169398910004	1464	1464	14	tissues	Y
m2	Cluster 960	m2_D14_brain_S20_L001_R1_001.fastq	14	14	brain	brain	TRINITY_DN16_c0_g1_i1_1_23_1487_m2_D14_brain_S20_L001_R1_001	0.9608174713900001	6985.915815979999	gnl|BL_ORD_ID|288 Tb427VSG-567 : GB Accession KC613694 : 1464nt : Complete : contig6541.	99.93169398910004	99.93169398910004	1464	1464	14	tissues	Y
m2	Cluster 960	m2_D14_lungs_S44_L001_R1_001.fastq	14	14	lungs	lungs	TRINITY_DN93_c0_g1_i1_1_26_1426_m2_D14_lungs_S44_L001_R1_001	0.060661815974200006	502.163	gnl|BL_ORD_ID|288 Tb427VSG-567 : GB Accession KC613694 : 1464nt : Complete : contig6541.	99.9286	95.56010928960002	1464	1400	14	tissues	Y
m3	Cluster 960	m3_D14_heart_S6_L001_R1_001.fastq	14	14	heart	NA	NA	0.001	NA	NA	NA	NA	NA	NA	14	tissues	N
m3	Cluster 960	m3_D14_lear_S30_L001_R1_001.fastq	14	14	lear	lear	TRINITY_DN30_c0_g1_i1_1_40_1504_m3_D14_lear_S30_L001_R1_001	0.22209225108400002	1667.25	gnl|BL_ORD_ID|288 Tb427VSG-567 : GB Accession KC613694 : 1464nt : Complete : contig6541.	99.93169398910004	99.93169398910004	1464	1464	14	tissues	Y
m3	Cluster 960	m3_D14_lungs_S18_L001_R1_001.fastq	14	14	lungs	lungs	TRINITY_DN41_c1_g1_i2_1_1_1331_RC_m3_D14_lungs_S18_L001_R1_001	0.0786541	565.069	gnl|BL_ORD_ID|288 Tb427VSG-567 : GB Accession KC613694 : 1464nt : Complete : contig6541.	98.79699248120002	89.7541	1464	1330	14	tissues	Y
m3	Cluster 960	m3_D14_sc_S21_L001_R1_001.fastq	14	14	sc	sc	TRINITY_DN514_c0_g1_i1_1_23_1473_m3_D14_sc_S21_L001_R1_001	0.0670076	497.5675539469999	gnl|BL_ORD_ID|288 Tb427VSG-567 : GB Accession KC613694 : 1464nt : Complete : contig6541.	99.79310344830003	98.83879781419998	1464	1450	14	tissues	Y
m3	Cluster 960	m3_D5_blood_S28_L001_R1_001.fastq	5	5	blood	blood	TRINITY_DN0_c1_g1_i1_1_107_1571_RC_m3_D5_blood_S28_L001_R1_001	18.5173	127616	gnl|BL_ORD_ID|288 Tb427VSG-567 : GB Accession KC613694 : 1464nt : Complete : contig6541.	99.93169398910004	99.93169398910004	1464	1464	5	blood	Y
m3	Cluster 960	m3_D10_blood_S39_L001_R1_001.fastq	10	10	blood	blood	TRINITY_DN3_c0_g1_i1_1_84_1548_RC_m3_D10_blood_S39_L001_R1_001	6.6618028233999995	48952.5	gnl|BL_ORD_ID|288 Tb427VSG-567 : GB Accession KC613694 : 1464nt : Complete : contig6541.	99.93169398910004	99.93169398910004	1464	1464	10	blood	Y
m3	Cluster 960	m3_D14_blood_S42_L001_R1_001.fastq	14	14	blood	NA	NA	0.001	NA	NA	NA	NA	NA	NA	14	tissues	N
m3	Cluster 960	m3_D14_brain_S37_L001_R1_001.fastq	14	14	brain	brain	TRINITY_DN69_c0_g1_i4_1_75_1539_RC_m3_D14_brain_S37_L001_R1_001	0.23309146455400004	1736.87	gnl|BL_ORD_ID|288 Tb427VSG-567 : GB Accession KC613694 : 1464nt : Complete : contig6541.	99.93169398910004	99.93169398910004	1464	1464	14	tissues	Y
m3	Cluster 960	m3_D14_gon_S15_L001_R1_001.fastq	14	14	gon	gon	TRINITY_DN26_c0_g3_i1_1_81_1545_RC_m3_D14_gon_S15_L001_R1_001	0.0574575	600.4701238649999	gnl|BL_ORD_ID|288 Tb427VSG-567 : GB Accession KC613694 : 1464nt : Complete : contig6541.	99.93169398910004	99.93169398910004	1464	1464	14	tissues	Y
m4	Cluster 960	m4_D14_blood_S12_L001_R1_001.fastq	14	14	blood	NA	NA	0.001	NA	NA	NA	NA	NA	NA	14	tissues	N
m4	Cluster 960	m4_D14_brain_S2_L001_R1_001.fastq	14	14	brain	brain	TRINITY_DN52_c0_g1_i1_1_39_1503_m4_D14_brain_S2_L001_R1_001	0.419471	3307.19	gnl|BL_ORD_ID|288 Tb427VSG-567 : GB Accession KC613694 : 1464nt : Complete : contig6541.	99.93169398910004	99.93169398910004	1464	1464	14	tissues	Y
m4	Cluster 960	m4_D14_lungs_S29_L001_R1_001.fastq	14	14	lungs	lungs	TRINITY_DN14_c0_g1_i1_1_23_1487_m4_D14_lungs_S29_L001_R1_001	0.151189	1329.73	gnl|BL_ORD_ID|288 Tb427VSG-567 : GB Accession KC613694 : 1464nt : Complete : contig6541.	99.93169398910004	99.93169398910004	1464	1464	14	tissues	Y
m4	Cluster 960	m4_D14_sc_S32_L001_R1_001.fastq	14	14	sc	sc	TRINITY_DN379_c0_g1_i2_2_84_1548_RC_m4_D14_sc_S32_L001_R1_001	0.0697039	560.868	gnl|BL_ORD_ID|288 Tb427VSG-567 : GB Accession KC613694 : 1464nt : Complete : contig6541.	98.49726775960002	98.49726775960002	1464	1464	14	tissues	Y
m4	Cluster 960	m4_D14_gon_S23_L001_R1_001.fastq	14	14	gon	gon	TRINITY_DN14_c1_g1_i3_1_0_1451_RC_m4_D14_gon_S23_L001_R1_001	0.0485856	347.7395109779999	gnl|BL_ORD_ID|288 Tb427VSG-567 : GB Accession KC613694 : 1464nt : Complete : contig6541.	99.51757408680001	98.6339	1464	1451	14	tissues	Y
m4	Cluster 960	m4_D5_blood_S8_L001_R1_001.fastq	5	5	blood	blood	TRINITY_DN7_c0_g2_i1_1_107_1571_RC_m4_D5_blood_S8_L001_R1_001	21.8242	150380	gnl|BL_ORD_ID|288 Tb427VSG-567 : GB Accession KC613694 : 1464nt : Complete : contig6541.	99.93169398910004	99.93169398910004	1464	1464	5	blood	Y
m4	Cluster 960	m4_D14_heart_S36_L001_R1_001.fastq	14	14	heart	heart	TRINITY_DN15_c0_g1_i2_1_21_1485_m4_D14_heart_S36_L001_R1_001	0.111118	788.6622783199999	gnl|BL_ORD_ID|288 Tb427VSG-567 : GB Accession KC613694 : 1464nt : Complete : contig6541.	99.6585	99.6585	1464	1464	14	tissues	Y
m4	Cluster 960	m4_D14_lear_S26_L001_R1_001.fastq	14	14	lear	lear	TRINITY_DN12_c0_g3_i1_1_23_1487_m4_D14_lear_S26_L001_R1_001	0.19006280021799998	1366.0742861699998	gnl|BL_ORD_ID|288 Tb427VSG-567 : GB Accession KC613694 : 1464nt : Complete : contig6541.	100	100	1464	1464	14	tissues	Y
m4	Cluster 960	m4_D10_blood_S14_L001_R1_001.fastq	10	10	blood	blood	TRINITY_DN139_c0_g4_i1_1_21_1485_m4_D10_blood_S14_L001_R1_001	0.020687845773099997	177.59284768800003	gnl|BL_ORD_ID|288 Tb427VSG-567 : GB Accession KC613694 : 1464nt : Complete : contig6541.	99.93169398910004	99.93169398910004	1464	1464	10	blood	Y
m5	Cluster 179	m5_D14_lear_S3_L001_R1_001.fastq	14	14	lear	NA	NA	0.001	NA	NA	NA	NA	NA	NA	14	tissues	N
m5	Cluster 179	m5_D14_blood_S17_L001_R1_001.fastq	14	14	blood	NA	NA	0.001	NA	NA	NA	NA	NA	NA	14	tissues	N
m5	Cluster 179	m5_D14_gon_S40_L001_R1_001.fastq	14	14	gon	NA	NA	0.001	NA	NA	NA	NA	NA	NA	14	tissues	N
m5	Cluster 179	m5_D14_lungs_S19_L001_R1_001.fastq	14	14	lungs	lungs	TRINITY_DN71_c0_g1_i1_1_0_1350_RC_m5_D14_lungs_S19_L001_R1_001	0.017819977825500002	124.88425389300001	gnl|BL_ORD_ID|2664 Tbb1125VSG-113 : Complete but atypical GPI site : 1608nt : contig PacBio-103	10.592592592600003	8.893034825870002	1608	1350	14	tissues	Y
m5	Cluster 179	m5_D14_heart_S34_L001_R1_001.fastq	14	14	heart	NA	NA	0.001	NA	NA	NA	NA	NA	NA	14	tissues	N
m5	Cluster 179	m5_D14_sc_S31_L001_R1_001.fastq	14	14	sc	NA	NA	0.001	NA	NA	NA	NA	NA	NA	14	tissues	N
m5	Cluster 179	m5_D10_blood_S22_L001_R1_001.fastq	10	10	blood	NA	NA	0.001	NA	NA	NA	NA	NA	NA	10	tissues	N
m5	Cluster 179	m5_D5_blood_S35_L001_R1_001.fastq	5	5	blood	blood	TRINITY_DN0_c0_g4_i1_1_196_1768_RC_m5_D5_blood_S35_L001_R1_001	38.186401917699996	263712	gnl|BL_ORD_ID|2664 Tbb1125VSG-113 : Complete but atypical GPI site : 1608nt : contig PacBio-103	13.549618320599999	13.246268656699998	1608	1572	5	blood	Y
m5	Cluster 179	m5_D14_brain_S5_L001_R1_001.fastq	14	14	brain	brain	TRINITY_DN70_c0_g1_i1_1_69_1418_m5_D14_brain_S5_L001_R1_001	0.14840512868800002	1078.0262764600002	gnl|BL_ORD_ID|2665 Tbb1125VSG-113.1 : Internal partial : 1311nt : Duplicate : contig PacBio-2320	10.526315789499998	10.831426392100001	1311	1349	14	tissues	Y

## Sheet: 4D
mouse	day	day_num	tissue	sg	Percent_sg_vsgs	day_num_char	space
m1	D5	5	blood	Y	33.2216	5	blood
m1	D10	10	blood	Y	0.35412263842040004	10	blood
m1	D14	14	blood	Y	0.015808013723899998	14	blood
m1	D14	14	brain	Y	0.36940411868340006	14	tissues
m1	D14	14	gon	Y	0.0667449	14	tissues
m1	D14	14	heart	Y	0.103773	14	tissues
m1	D14	14	lear	Y	0.9797143768602001	14	tissues
m1	D14	14	lungs	Y	0.29455	14	tissues
m1	D14	14	sc	Y	0.11994425145820001	14	tissues
m2	D5	5	blood	Y	33.6363	5	blood
m2	D10	10	blood	Y	0.171698	10	blood
m2	D14	14	blood	Y	0.0417278	14	blood
m2	D14	14	brain	Y	22.930540078414804	14	tissues
m2	D14	14	gon	Y	0.12170162505080001	14	tissues
m2	D14	14	heart	Y	0.272439	14	tissues
m2	D14	14	lear	Y	0.34471816938980004	14	tissues
m2	D14	14	lungs	Y	1.5769295920807003	14	tissues
m2	D14	14	sc	Y	4.20788	14	tissues
m3	D5	5	blood	Y	28.827643627550998	5	blood
m3	D10	10	blood	Y	7.553284877026999	10	blood
m3	D14	14	blood	Y	0.0832731	14	blood
m3	D14	14	brain	Y	3.0484436178686996	14	tissues
m3	D14	14	gon	Y	0.12748	14	tissues
m3	D14	14	heart	Y	0.23402502519820004	14	tissues
m3	D14	14	lear	Y	2.8638	14	tissues
m3	D14	14	lungs	Y	0.6320006234964001	14	tissues
m3	D14	14	sc	Y	0.357456	14	tissues
m4	D5	5	blood	Y	31.6692	5	blood
m4	D10	10	blood	Y	0.5455174135348001	10	blood
m4	D14	14	blood	Y	0.011048120507499997	14	blood
m4	D14	14	brain	Y	5.46926	14	tissues
m4	D14	14	gon	Y	0.42965854421640004	14	tissues
m4	D14	14	heart	Y	0.374437	14	tissues
m4	D14	14	lear	Y	1.10539	14	tissues
m4	D14	14	lungs	Y	3.1661945681208996	14	tissues
m4	D14	14	sc	Y	1.3578955842272002	14	tissues
m5	D5	5	blood	Y	96.81117302340961	5	blood
m5	D10	10	blood	Y	0.745722	10	blood
m5	D14	14	blood	Y	0.0113179	14	blood
m5	D14	14	brain	Y	3.3302891353328996	14	tissues
m5	D14	14	gon	Y	0.036293241346999995	14	tissues
m5	D14	14	heart	Y	1.12909	14	tissues
m5	D14	14	lear	Y	0.72281	14	tissues
m5	D14	14	lungs	Y	0.365404	14	tissues
m5	D14	14	sc	Y	2.8201260171289997	14	tissues
