# Supplementary material for: Tissue spaces are reservoirs of antigenic diversity for Trypanosoma brucei
Source: Nature. 2024 Oct 30;636(8042):430–7. doi: 10.1038/s41586-024-08151-z (PMC11634766; doi:10.1038/s41586-024-08151-z)
Supplement: Supplementary file 9 — Source Data Fig. 5 [file 41586_2024_8151_MOESM9_ESM.xlsx]

## Sheet: 5A
mouse	cluster	samplename	day	day_num	tissue	VSG	Percent	RPKM	hit_VSG	pct_id_vs_query	pct_id_vs_match	match_VSG_length	assembled_VSG_length	strain	experiment	tissue_final	mouse_final	space	strain_space	day_num_char
C3M1	Cluster 56	C3M1_D14_brain_R1.fastq	D14	14	brain	TRINITY_DN372_c0_g1_i1_1_93_1605_C3M1_D14_brain_R1	86.9738	606421	gnl|BL_ORD_ID|4884 Tbb1125VSG-4156 : N-terminus partial : 1521nt : contig PacBio-117	87.3016	86.785	1521	1512	AID	1	brain	C3M1_AID	tissues	AID tissues	14
C3M1	Cluster 56	C3M1_D14_subcu_R1.fastq	D14	14	sub	TRINITY_DN0_c4_g1_i1_1_80_1592_C3M1_D14_subcu_R1	96.7248	658445	gnl|BL_ORD_ID|4884 Tbb1125VSG-4156 : N-terminus partial : 1521nt : contig PacBio-117	87.3016	86.785	1521	1512	AID	1	s.c. fat	C3M1_AID	tissues	AID tissues	14
C3M1	Cluster 56	C3M1_D14_gonfat_R1.fastq	D14	14	gon	TRINITY_DN1_c0_g1_i1_1_80_1592_C3M1_D14_gonfat_R1	21.0858	157340	gnl|BL_ORD_ID|4884 Tbb1125VSG-4156 : N-terminus partial : 1521nt : contig PacBio-117	87.3016	86.785	1521	1512	AID	1	gon. fat	C3M1_AID	tissues	AID tissues	14
C3M1	Cluster 56	C3M1_D14_blood_R1.fastq	D14	14	blood	TRINITY_DN4_c0_g2_i1_1_104_1616_RC_C3M1_D14_blood_R1	3.47849	29511.7	gnl|BL_ORD_ID|4884 Tbb1125VSG-4156 : N-terminus partial : 1521nt : contig PacBio-117	87.3016	86.785	1521	1512	AID	1	blood	C3M1_AID	blood	AID blood	14
C3M1	Cluster 56	C3M1_D6_blood_R1.fastq	D6	6	blood	TRINITY_DN0_c0_g1_i1_1_80_1592_C3M1_D6_blood_R1	99.90673119670001	669242	gnl|BL_ORD_ID|4884 Tbb1125VSG-4156 : N-terminus partial : 1521nt : contig PacBio-117	87.3016	86.785	1521	1512	AID	1	blood	C3M1_AID	blood	AID blood	6
C3M1	Cluster 56	C3M1_D14_lungs_R1.fastq	D14	14	lung	NA	0.001	NA	NA	NA	NA	NA	NA	AID	NA	lung	NA	tissues	AID tissues	14
C3M1	Cluster 56	C3M1_D14_ear_R1.fastq	D14	14	ear	TRINITY_DN253_c0_g2_i1_1_53_1670_C3M1_D14_ear_R1	48.768299629699996	340924	gnl|BL_ORD_ID|4884 Tbb1125VSG-4156 : N-terminus partial : 1521nt : contig PacBio-117	81.6327	86.785	1521	1617	AID	1	skin	C3M1_AID	tissues	AID tissues	14
C3M1	Cluster 56	C3M1_D14_heart_R1.fastq	D14	14	heart	TRINITY_DN0_c1_g1_i1_1_80_1592_C3M1_D14_heart_R1	51.3839	359122	gnl|BL_ORD_ID|4884 Tbb1125VSG-4156 : N-terminus partial : 1521nt : contig PacBio-117	87.3016	86.785	1521	1512	AID	1	heart	C3M1_AID	tissues	AID tissues	14
m1	Cluster 163	m1_d6_heart_S7_L001_R1_001.fastq	D6	6	heart	TRINITY_DN0_c0_g1_i1_1_1718_3230_m1_d6_heart_S7_L001_R1_001	54.4878	382865	gnl|BL_ORD_ID|4884 Tbb1125VSG-4156 : N-terminus partial : 1521nt : contig PacBio-117	87.3016	86.78500986190001	1521	1512	AID	2	heart	m1_AID	tissues	AID tissues	6
m1	Cluster 163	m1_d6_blood_S12_L001_R1_001.fastq	D6	6	blood	TRINITY_DN1_c0_g1_i1_1_76_1588_RC_m1_d6_blood_S12_L001_R1_001	55.35460926779999	384561	gnl|BL_ORD_ID|4884 Tbb1125VSG-4156 : N-terminus partial : 1521nt : contig PacBio-117	87.3016	86.78500986190001	1521	1512	AID	2	blood	m1_AID	blood	AID blood	6
m1	Cluster 163	m1_d6_brain_S41_L001_R1_001.fastq	D6	6	brain	TRINITY_DN550_c0_g1_i1_1_1722_3234_m1_d6_brain_S41_L001_R1_001	54.6673	380783.3481939999	gnl|BL_ORD_ID|4884 Tbb1125VSG-4156 : N-terminus partial : 1521nt : contig PacBio-117	87.3016	86.78500986190001	1521	1512	AID	2	brain	m1_AID	tissues	AID tissues	6
m1	Cluster 163	m1_d6_scfat_S25_L001_R1_001.fastq	D6	6	scfat	TRINITY_DN0_c1_g1_i1_1_114_1626_RC_m1_d6_scfat_S25_L001_R1_001	29.523897464300003	212180	gnl|BL_ORD_ID|4884 Tbb1125VSG-4156 : N-terminus partial : 1521nt : contig PacBio-117	87.3016	86.78500986190001	1521	1512	AID	2	scfat	m1_AID	tissues	AID tissues	6
m1	Cluster 163	m1_d6_lung_S32_L001_R1_001.fastq	D6	6	lung	TRINITY_DN0_c0_g1_i1_1_1723_3235_m1_d6_lung_S32_L001_R1_001	55.1332	383652	gnl|BL_ORD_ID|4884 Tbb1125VSG-4156 : N-terminus partial : 1521nt : contig PacBio-117	87.3016	86.78500986190001	1521	1512	AID	2	lung	m1_AID	tissues	AID tissues	6
m1	Cluster 163	m1_d6_gonadal_fat_S19_L001_R1_001.fastq	D6	6	gonadal	TRINITY_DN141_c0_g1_i1_1_1732_3244_m1_d6_gonadal_fat_S19_L001_R1_001	50.2867	352035.56554100005	gnl|BL_ORD_ID|4884 Tbb1125VSG-4156 : N-terminus partial : 1521nt : contig PacBio-117	87.3016	86.78500986190001	1521	1512	AID	2	gonadal	m1_AID	tissues	AID tissues	6
m1	Cluster 163	m1_d6_ear_S49_L001_R1_001.fastq	D6	6	ear	TRINITY_DN0_c0_g1_i1_1_1810_3322_m1_d6_ear_S49_L001_R1_001	51.793723486800005	365310	gnl|BL_ORD_ID|4884 Tbb1125VSG-4156 : N-terminus partial : 1521nt : contig PacBio-117	87.3016	86.78500986190001	1521	1512	AID	2	skin	m1_AID	tissues	AID tissues	6
M12	Cluster 56	M12_D6_Lung	D6	6	lung	TRINITY_DN1_c0_g1_i1_1_1750_3262_M12_D6_Lung	96.5381	649884	gnl|BL_ORD_ID|4884 Tbb1125VSG-4156 : N-terminus partial : 1521nt : contig PacBio-117	87.3016	86.785	1521	1512	WT	1	lung	1	tissues	WT tissues	6
M12	Cluster 56	M12_D6_Heart	D6	6	heart	TRINITY_DN118_c0_g1_i1_1_55_1648_M12_D6_Heart	99.97224389920001	635164	gnl|BL_ORD_ID|4884 Tbb1125VSG-4156 : N-terminus partial : 1521nt : contig PacBio-117	82.8625	86.785	1521	1593	WT	1	heart	1	tissues	WT tissues	6
M12	Cluster 56	M12_D6_blood	D6	6	blood	TRINITY_DN513_c0_g1_i1_1_33_1653_M12_D6_blood	99.9123	624132	gnl|BL_ORD_ID|4884 Tbb1125VSG-4156 : N-terminus partial : 1521nt : contig PacBio-117	81.4815	86.785	1521	1620	WT	1	blood	1	blood	WT blood	6
M12	Cluster 56	M12_D6_Sub_Cu	D6	6	sub	TRINITY_DN0_c13_g2_i1_1_327_1947_RC_M12_D6_Sub_Cu	99.70477751690001	622985	gnl|BL_ORD_ID|4884 Tbb1125VSG-4156 : N-terminus partial : 1521nt : contig PacBio-117	81.4815	86.785	1521	1620	WT	1	s.c. fat	1	tissues	WT tissues	6
M12	Cluster 56	M12_D6_Ear	D6	6	ear	TRINITY_DN1_c11_g1_i1_1_1811_3323_M12_D6_Ear	83.8786	569660	gnl|BL_ORD_ID|4884 Tbb1125VSG-4156 : N-terminus partial : 1521nt : contig PacBio-117	87.3016	86.785	1521	1512	WT	1	skin	1	tissues	WT tissues	6
M12	Cluster 56	M12_D6_Gon_Fat	D6	6	gon	TRINITY_DN0_c0_g1_i1_1_1750_3262_M12_D6_Gon_Fat	93.23803682020001	630806	gnl|BL_ORD_ID|4884 Tbb1125VSG-4156 : N-terminus partial : 1521nt : contig PacBio-117	87.3016	86.785	1521	1512	WT	1	gon. fat	1	tissues	WT tissues	6
M12	Cluster 56	M12_D6_Brain	D6	6	brain	TRINITY_DN1_c0_g1_i1_1_150_1662_RC_M12_D6_Brain	98.42208624550001	660186	gnl|BL_ORD_ID|4884 Tbb1125VSG-4156 : N-terminus partial : 1521nt : contig PacBio-117	87.3016	86.785	1521	1512	WT	1	brain	1	tissues	WT tissues	6
m2	Cluster 272	m2_d6_lungs_S51_L001_R1_001.fastq	D6	6	lung	TRINITY_DN0_c0_g1_i1_1_41_1487_m2_d6_lungs_S51_L001_R1_001	59.1501	418928.98945800005	gnl|BL_ORD_ID|3946 Tbb1125VSG-2044 : Complete : 1446nt : contig PacBio-2580	96.8188	96.8188	1446	1446	AID	2	lung	m2_AID	tissues	AID tissues	6
m2	Cluster 272	m2_d6_blood_S50_L001_R1_001.fastq	D6	6	blood	TRINITY_DN0_c0_g1_i1_1_100_1546_RC_m2_d6_blood_S50_L001_R1_001	53.8391	391553	gnl|BL_ORD_ID|3946 Tbb1125VSG-2044 : Complete : 1446nt : contig PacBio-2580	96.8188	96.8188	1446	1446	AID	2	blood	m2_AID	blood	AID blood	6
m2	Cluster 272	m2_d6_gon_fat_S44_L001_R1_001.fastq	D6	6	gon	TRINITY_DN2_c0_g1_i1_1_43_1489_m2_d6_gon_fat_S44_L001_R1_001	64.3954	455970	gnl|BL_ORD_ID|3946 Tbb1125VSG-2044 : Complete : 1446nt : contig PacBio-2580	96.8188	96.8188	1446	1446	AID	2	gon. fat	m2_AID	tissues	AID tissues	6
m2	Cluster 272	m2_d6_brain_S11_L001_R1_001.fastq	D6	6	brain	TRINITY_DN1_c0_g1_i1_1_1569_3015_m2_d6_brain_S11_L001_R1_001	63.028926341500004	444947	gnl|BL_ORD_ID|3946 Tbb1125VSG-2044 : Complete : 1446nt : contig PacBio-2580	96.8188	96.8188	1446	1446	AID	2	brain	m2_AID	tissues	AID tissues	6
m2	Cluster 272	m2_d6_sc_fat_S53_L001_R1_001.fastq	D6	6	sc	TRINITY_DN0_c0_g1_i1_1_41_1487_m2_d6_sc_fat_S53_L001_R1_001	62.9991	444249	gnl|BL_ORD_ID|3946 Tbb1125VSG-2044 : Complete : 1446nt : contig PacBio-2580	96.8188	96.8188	1446	1446	AID	2	sc	m2_AID	tissues	AID tissues	6
m2	Cluster 272	m2_d6_ear_S26_L001_R1_001.fastq	D6	6	ear	TRINITY_DN0_c0_g1_i1_1_41_1487_m2_d6_ear_S26_L001_R1_001	45.418	323793.52219399996	gnl|BL_ORD_ID|3946 Tbb1125VSG-2044 : Complete : 1446nt : contig PacBio-2580	96.8188	96.8188	1446	1446	AID	2	skin	m2_AID	tissues	AID tissues	6
m2	Cluster 272	m2_d6_heart_S33_L001_R1_001.fastq	D6	6	heart	TRINITY_DN0_c0_g1_i1_1_43_1489_m2_d6_heart_S33_L001_R1_001	61.8431	435928	gnl|BL_ORD_ID|3946 Tbb1125VSG-2044 : Complete : 1446nt : contig PacBio-2580	96.8188	96.8188	1446	1446	AID	2	heart	m2_AID	tissues	AID tissues	6
M2	Cluster 56	M2_D14_blood_R1.fastq	D14	14	blood	NA	0.001	NA	NA	NA	NA	NA	NA	WT	NA	blood	NA	blood	WT blood	14
M2	Cluster 56	M2_D14_Brain_R1.fastq	D14	14	brain	NA	0.001	NA	NA	NA	NA	NA	NA	WT	NA	brain	NA	tissues	WT tissues	14
M2	Cluster 56	M2_D14_SubCu_R1.fastq	D14	14	sub	NA	0.001	NA	NA	NA	NA	NA	NA	WT	NA	s.c. fat	NA	tissues	WT tissues	14
M2	Cluster 56	M2_D14_GonFat_R1.fastq	D14	14	gon	NA	0.001	NA	NA	NA	NA	NA	NA	WT	NA	gon. fat	NA	tissues	WT tissues	14
M2	Cluster 56	M2_D6_blood_R1.fastq	D6	6	blood	TRINITY_DN0_c0_g1_i1_1_80_1592_M2_D6_blood_R1	99.9593	669563	gnl|BL_ORD_ID|4884 Tbb1125VSG-4156 : N-terminus partial : 1521nt : contig PacBio-117	87.3016	86.785	1521	1512	WT	1	blood	9	blood	WT blood	6
M2	Cluster 56	M2_D14_Ear_R1.fastq	D14	14	ear	NA	0.001	NA	NA	NA	NA	NA	NA	WT	NA	skin	NA	tissues	WT tissues	14
M2	Cluster 56	M2_D14_Heart_R1.fastq	D14	14	heart	NA	0.001	NA	NA	NA	NA	NA	NA	WT	NA	heart	NA	tissues	WT tissues	14
M2	Cluster 56	M2_D14_Lung_R1.fastq	D14	14	lung	NA	0.001	NA	NA	NA	NA	NA	NA	WT	NA	lung	NA	tissues	WT tissues	14
M27	Cluster 1830	M27_D6_blood	D6	6	blood	TRINITY_DN0_c0_g1_i1_1_110_1502_RC_M27_D6_blood	93.9261	680525	gnl|BL_ORD_ID|2971 Tbb1125VSG-421 : Complete : 1392nt : contig PacBio-2904	99.9282	99.9282	1392	1392	WT	1	blood	2	blood	WT blood	6
M27	Cluster 1830	M27_D6_Lung	D6	6	lung	TRINITY_DN0_c0_g1_i1_1_114_1506_RC_M27_D6_Lung	97.6306	709820	gnl|BL_ORD_ID|2971 Tbb1125VSG-421 : Complete : 1392nt : contig PacBio-2904	99.9282	99.9282	1392	1392	WT	1	lung	2	tissues	WT tissues	6
M27	Cluster 1830	M27_D6_Ear	D6	6	ear	TRINITY_DN0_c0_g1_i4_1_1865_3257_M27_D6_Ear	89.3556	645243	gnl|BL_ORD_ID|2971 Tbb1125VSG-421 : Complete : 1392nt : contig PacBio-2904	99.9282	99.9282	1392	1392	WT	1	skin	2	tissues	WT tissues	6
M27	Cluster 1830	M27_D6_Sub_Cu	D6	6	sub	TRINITY_DN0_c0_g1_i4_1_1865_3257_M27_D6_Sub_Cu	98.00344890950001	711613	gnl|BL_ORD_ID|2971 Tbb1125VSG-421 : Complete : 1392nt : contig PacBio-2904	99.9282	99.9282	1392	1392	WT	1	s.c. fat	2	tissues	WT tissues	6
M27	Cluster 1830	M27_D6_Heart	D6	6	heart	TRINITY_DN1_c0_g1_i1_1_101_1493_RC_M27_D6_Heart	96.74693236830001	702683	gnl|BL_ORD_ID|2971 Tbb1125VSG-421 : Complete : 1392nt : contig PacBio-2904	99.7845	99.7845	1392	1392	WT	1	heart	2	tissues	WT tissues	6
M27	Cluster 1830	M27_D6_Gon_Fat	D6	6	gon	TRINITY_DN0_c0_g1_i1_1_1835_3227_M27_D6_Gon_Fat	96.7085	706396	gnl|BL_ORD_ID|2971 Tbb1125VSG-421 : Complete : 1392nt : contig PacBio-2904	99.9282	99.9282	1392	1392	WT	1	gon. fat	2	tissues	WT tissues	6
M27	Cluster 1830	M27_D6_Brain	D6	6	brain	TRINITY_DN1_c0_g1_i4_1_1873_3265_M27_D6_Brain	97.6116	709448	gnl|BL_ORD_ID|2971 Tbb1125VSG-421 : Complete : 1392nt : contig PacBio-2904	99.9282	99.9282	1392	1392	WT	1	brain	2	tissues	WT tissues	6
M3	Cluster 1830	M3_D14_Heart_R1.fastq	D14	14	heart	TRINITY_DN9_c0_g1_i2_1_1683_3075_M3_D14_Heart_R1	0.674123	4841.66	gnl|BL_ORD_ID|2971 Tbb1125VSG-421 : Complete : 1392nt : contig PacBio-2904	100	100	1392	1392	WT	1	heart	12	tissues	WT tissues	14
M3	Cluster 1830	M3_D14_Brain_R1.fastq	D14	14	brain	TRINITY_DN6_c0_g1_i1_1_178_1570_M3_D14_Brain_R1	0.571249	4062.54	gnl|BL_ORD_ID|2971 Tbb1125VSG-421 : Complete : 1392nt : contig PacBio-2904	100	100	1392	1392	WT	1	brain	12	tissues	WT tissues	14
M3	Cluster 1830	M3_D14_SubCu_R1.fastq	D14	14	sub	TRINITY_DN35_c0_g1_i4_1_159_1551_M3_D14_SubCu_R1	0.0130146	85.1546	gnl|BL_ORD_ID|2971 Tbb1125VSG-421 : Complete : 1392nt : contig PacBio-2904	100	100	1392	1392	WT	1	s.c. fat	12	tissues	WT tissues	14
M3	Cluster 1830	M3_D6_blood_R1.fastq	D6	6	blood	TRINITY_DN0_c0_g2_i1_1_104_1496_RC_M3_D6_blood_R1	88.3614	637405	gnl|BL_ORD_ID|2971 Tbb1125VSG-421 : Complete : 1392nt : contig PacBio-2904	99.7845	99.7845	1392	1392	WT	1	blood	12	blood	WT blood	6
M3	Cluster 1830	M3_D14_Lung_R1.fastq	D14	14	lung	TRINITY_DN68_c0_g1_i6_1_147_1539_M3_D14_Lung_R1	0.013009050000000001	85.0184	gnl|BL_ORD_ID|2971 Tbb1125VSG-421 : Complete : 1392nt : contig PacBio-2904	100	100	1392	1392	WT	1	lung	12	tissues	WT tissues	14
M3	Cluster 1830	M3_D14_blood_R1.fastq	D14	14	blood	NA	0.001	NA	NA	NA	NA	NA	NA	WT	NA	blood	NA	blood	WT blood	14
M3	Cluster 1830	M3_D14_GonFat_R1.fastq	D14	14	gon	TRINITY_DN47_c0_g3_i2_1_144_1536_M3_D14_GonFat_R1	0.0622173	426.871	gnl|BL_ORD_ID|2971 Tbb1125VSG-421 : Complete : 1392nt : contig PacBio-2904	100	100	1392	1392	WT	1	gon. fat	12	tissues	WT tissues	14
M3	Cluster 1830	M3_D14_Ear_R1.fastq	D14	14	ear	TRINITY_DN709_c0_g1_i1_1_176_1568_M3_D14_Ear_R1	0.0297738	216.415	gnl|BL_ORD_ID|2971 Tbb1125VSG-421 : Complete : 1392nt : contig PacBio-2904	100	100	1392	1392	WT	1	skin	12	tissues	WT tissues	14
m3	Cluster 866	m3_d6_blood_S42_L001_R1_001.fastq	D6	6	blood	TRINITY_DN0_c0_g1_i1_1_206_1598_m3_d6_blood_S42_L001_R1_001	99.9354	727829	gnl|BL_ORD_ID|2971 Tbb1125VSG-421 : Complete : 1392nt : contig PacBio-2904	99.7845	99.7845	1392	1392	AID	2	blood	m3_AID	blood	AID blood	6
m3	Cluster 866	m3_d14_scfat_S35_L001_R1_001.fastq	D14	14	scfat	TRINITY_DN1_c0_g1_i1_1_177_1569_m3_d14_scfat_S35_L001_R1_001	9.870056337650004	73946.6	gnl|BL_ORD_ID|2971 Tbb1125VSG-421 : Complete : 1392nt : contig PacBio-2904	99.9282	99.9282	1392	1392	AID	2	scfat	m3_AID	tissues	AID tissues	14
m3	Cluster 866	m3_d14_lung_S10_L001_R1_001.fastq	D14	14	lung	TRINITY_DN0_c0_g1_i1_1_94_1486_RC_m3_d14_lung_S10_L001_R1_001	15.981553208400001	118936	gnl|BL_ORD_ID|2971 Tbb1125VSG-421 : Complete : 1392nt : contig PacBio-2904	99.7845	99.7845	1392	1392	AID	2	lung	m3_AID	tissues	AID tissues	14
m3	Cluster 866	m3_d14_brain_S40_L001_R1_001.fastq	D14	14	brain	TRINITY_DN0_c0_g1_i1_1_1726_3118_m3_d14_brain_S40_L001_R1_001	83.70579832269999	618097	gnl|BL_ORD_ID|2971 Tbb1125VSG-421 : Complete : 1392nt : contig PacBio-2904	99.7845	99.7845	1392	1392	AID	2	brain	m3_AID	tissues	AID tissues	14
m3	Cluster 866	m3_d14_blood_S1_L001_R1_001.fastq	D14	14	blood	TRINITY_DN12_c0_g1_i2_1_1658_3050_m3_d14_blood_S1_L001_R1_001	0.491891	3508.9015478500005	gnl|BL_ORD_ID|2971 Tbb1125VSG-421 : Complete : 1392nt : contig PacBio-2904	99.7845	99.7845	1392	1392	AID	2	blood	m3_AID	blood	AID blood	14
m3	Cluster 866	m3_d14_gonadal_fat_S36_L001_R1_001.fastq	D14	14	gonadal	TRINITY_DN242_c0_g2_i1_1_0_1378_RC_m3_d14_gonadal_fat_S36_L001_R1_001	0.0974817	700.5207241339999	gnl|BL_ORD_ID|2971 Tbb1125VSG-421 : Complete : 1392nt : contig PacBio-2904	99.7823	98.77873563219998	1392	1378	AID	2	gonadal	m3_AID	tissues	AID tissues	14
m3	Cluster 866	m3_d14_heart_S9_L001_R1_001.fastq	D14	14	heart	TRINITY_DN0_c0_g1_i2_1_80_1472_RC_m3_d14_heart_S9_L001_R1_001	50.04429046549999	371317	gnl|BL_ORD_ID|2971 Tbb1125VSG-421 : Complete : 1392nt : contig PacBio-2904	99.7845	99.7845	1392	1392	AID	2	heart	m3_AID	tissues	AID tissues	14
M30	Cluster 56	M30_D6_blood	D6	6	blood	TRINITY_DN0_c0_g1_i1_1_107_1619_RC_M30_D6_blood	99.9783	669668	gnl|BL_ORD_ID|4884 Tbb1125VSG-4156 : N-terminus partial : 1521nt : contig PacBio-117	87.3016	86.785	1521	1512	WT	1	blood	5	blood	WT blood	6
M32	Cluster 56	M32_D6_Gon_Fat	D6	6	gon	TRINITY_DN0_c6_g1_i1_1_104_1793_RC_M32_D6_Gon_Fat	98.5764	592134	gnl|BL_ORD_ID|4884 Tbb1125VSG-4156 : N-terminus partial : 1521nt : contig PacBio-117	78.1528	86.785	1521	1689	WT	1	gon. fat	3	tissues	WT tissues	6
M32	Cluster 56	M32_D6_Ear	D6	6	ear	TRINITY_DN105_c0_g1_i1_1_56_1649_M32_D6_Ear	99.3345	633181	gnl|BL_ORD_ID|4884 Tbb1125VSG-4156 : N-terminus partial : 1521nt : contig PacBio-117	82.8625	86.785	1521	1593	WT	1	skin	3	tissues	WT tissues	6
M32	Cluster 56	M32_D6_Lung	D6	6	lung	TRINITY_DN55_c0_g1_i1_1_1747_3259_M32_D6_Lung	95.7539	643722	gnl|BL_ORD_ID|4884 Tbb1125VSG-4156 : N-terminus partial : 1521nt : contig PacBio-117	87.3016	86.785	1521	1512	WT	1	lung	3	tissues	WT tissues	6
M32	Cluster 56	M32_D6_Sub_Cu	D6	6	sub	TRINITY_DN0_c0_g1_i1_1_1803_3315_M32_D6_Sub_Cu	99.179541338800007	664781	gnl|BL_ORD_ID|4884 Tbb1125VSG-4156 : N-terminus partial : 1521nt : contig PacBio-117	87.3016	86.785	1521	1512	WT	1	s.c. fat	3	tissues	WT tissues	6
M32	Cluster 56	M32_D6_Heart	D6	6	heart	TRINITY_DN93_c0_g1_i1_1_1747_3259_M32_D6_Heart	99.5804	667219	gnl|BL_ORD_ID|4884 Tbb1125VSG-4156 : N-terminus partial : 1521nt : contig PacBio-117	87.3016	86.785	1521	1512	WT	1	heart	3	tissues	WT tissues	6
M32	Cluster 56	M32_D6_Brain	D6	6	brain	TRINITY_DN49_c0_g1_i1_1_1797_3309_M32_D6_Brain	99.68123009370001	667763	gnl|BL_ORD_ID|4884 Tbb1125VSG-4156 : N-terminus partial : 1521nt : contig PacBio-117	87.3016	86.785	1521	1512	WT	1	brain	3	tissues	WT tissues	6
M32	Cluster 56	M32_D6_blood	D6	6	blood	TRINITY_DN0_c0_g1_i1_1_80_1592_M32_D6_blood	99.9629	669579	gnl|BL_ORD_ID|4884 Tbb1125VSG-4156 : N-terminus partial : 1521nt : contig PacBio-117	87.3016	86.785	1521	1512	WT	1	blood	3	blood	WT blood	6
M33	Cluster 56	M33_D6_Sub_Cu	D6	6	sub	TRINITY_DN140_c0_g1_i1_1_1750_3262_M33_D6_Sub_Cu	89.33310100450001	607595	gnl|BL_ORD_ID|4884 Tbb1125VSG-4156 : N-terminus partial : 1521nt : contig PacBio-117	87.3016	86.785	1521	1512	WT	1	s.c. fat	4	tissues	WT tissues	6
M33	Cluster 56	M33_D6_Ear	D6	6	ear	TRINITY_DN86_c0_g1_i1_1_55_1648_M33_D6_Ear	99.23208688220001	632690	gnl|BL_ORD_ID|4884 Tbb1125VSG-4156 : N-terminus partial : 1521nt : contig PacBio-117	82.8625	86.785	1521	1593	WT	1	skin	4	tissues	WT tissues	6
M33	Cluster 56	M33_D6_Brain	D6	6	brain	TRINITY_DN70_c0_g1_i1_1_93_1605_M33_D6_Brain	99.82943507120001	668789	gnl|BL_ORD_ID|4884 Tbb1125VSG-4156 : N-terminus partial : 1521nt : contig PacBio-117	87.3016	86.785	1521	1512	WT	1	brain	4	tissues	WT tissues	6
M33	Cluster 56	M33_D6_Lung	D6	6	lung	TRINITY_DN0_c0_g1_i1_1_1750_3262_M33_D6_Lung	98.9845	663940	gnl|BL_ORD_ID|4884 Tbb1125VSG-4156 : N-terminus partial : 1521nt : contig PacBio-117	87.3016	86.785	1521	1512	WT	1	lung	4	tissues	WT tissues	6
M33	Cluster 56	M33_D6_Gon_Fat	D6	6	gon	TRINITY_DN1_c0_g1_i1_1_58_1651_M33_D6_Gon_Fat	94.52397397860001	606977	gnl|BL_ORD_ID|4884 Tbb1125VSG-4156 : N-terminus partial : 1521nt : contig PacBio-117	82.8625	86.785	1521	1593	WT	1	gon. fat	4	tissues	WT tissues	6
M33	Cluster 56	M33_D6_Heart	D6	6	heart	TRINITY_DN1_c0_g1_i1_1_1750_3262_M33_D6_Heart	99.85864143250001	668965	gnl|BL_ORD_ID|4884 Tbb1125VSG-4156 : N-terminus partial : 1521nt : contig PacBio-117	87.3016	86.785	1521	1512	WT	1	heart	4	tissues	WT tissues	6
M33	Cluster 56	M33_D6_blood	D6	6	blood	TRINITY_DN0_c1_g1_i1_1_80_1592_M33_D6_blood	99.9481	669537	gnl|BL_ORD_ID|4884 Tbb1125VSG-4156 : N-terminus partial : 1521nt : contig PacBio-117	87.3016	86.785	1521	1512	WT	1	blood	4	blood	WT blood	6
M34	Cluster 56	M34_D14_Ear_R1.fastq	D14	14	ear	NA	0.001	NA	NA	NA	NA	NA	NA	WT	NA	skin	NA	tissues	WT tissues	14
M34	Cluster 56	M34_D14_Lung_R1.fastq	D14	14	lung	NA	0.001	NA	NA	NA	NA	NA	NA	WT	NA	lung	NA	tissues	WT tissues	14
M34	Cluster 56	M34_D14_blood_R1.fastq	D14	14	blood	NA	0.001	NA	NA	NA	NA	NA	NA	WT	NA	blood	NA	blood	WT blood	14
M34	Cluster 56	M34_D14_GonFat_R1.fastq	D14	14	gon	NA	0.001	NA	NA	NA	NA	NA	NA	WT	NA	gon. fat	NA	tissues	WT tissues	14
M34	Cluster 56	M34_D14_SubCu_R1.fastq	D14	14	sub	NA	0.001	NA	NA	NA	NA	NA	NA	WT	NA	s.c. fat	NA	tissues	WT tissues	14
M34	Cluster 56	M34_D14_Brain_R1.fastq	D14	14	brain	NA	0.001	NA	NA	NA	NA	NA	NA	WT	NA	brain	NA	tissues	WT tissues	14
M34	Cluster 56	M34_D14_Heart_R1.fastq	D14	14	heart	NA	0.001	NA	NA	NA	NA	NA	NA	WT	NA	heart	NA	tissues	WT tissues	14
M34	Cluster 56	M34_D6_blood_R1.fastq	D6	6	blood	TRINITY_DN0_c1_g1_i1_1_80_1592_M34_D6_blood_R1	99.9601	669543	gnl|BL_ORD_ID|4884 Tbb1125VSG-4156 : N-terminus partial : 1521nt : contig PacBio-117	87.3016	86.785	1521	1512	WT	1	blood	10	blood	WT blood	6
M35	Cluster 56	M35_D14_Heart_R1.fastq	D14	14	heart	TRINITY_DN182_c0_g1_i1_1_307_999_M35_D14_Heart_R1	0.0162301	112.459	gnl|BL_ORD_ID|4884 Tbb1125VSG-4156 : N-terminus partial : 1521nt : contig PacBio-117	99.8555	45.4306	1521	692	WT	1	heart	11	tissues	WT tissues	14
M35	Cluster 56	M35_D14_GonFat_R1.fastq	D14	14	gon	NA	0.001	NA	NA	NA	NA	NA	NA	WT	NA	gon. fat	NA	tissues	WT tissues	14
M35	Cluster 56	M35_D14_Ear_R1.fastq	D14	14	ear	NA	0.001	NA	NA	NA	NA	NA	NA	WT	NA	skin	NA	tissues	WT tissues	14
M35	Cluster 56	M35_D6_blood_R1.fastq	D6	6	blood	TRINITY_DN0_c0_g1_i1_1_80_1592_M35_D6_blood_R1	99.96479000000001	669572	gnl|BL_ORD_ID|4884 Tbb1125VSG-4156 : N-terminus partial : 1521nt : contig PacBio-117	87.3016	86.785	1521	1512	WT	1	blood	11	blood	WT blood	6
M35	Cluster 56	M35_D14_SubCu_R1.fastq	D14	14	sub	NA	0.001	NA	NA	NA	NA	NA	NA	WT	NA	s.c. fat	NA	tissues	WT tissues	14
M35	Cluster 56	M35_D14_Lung_R1.fastq	D14	14	lung	TRINITY_DN4_c1_g1_i1_1_80_1339_M35_D14_Lung_R1	0.231336	9708.94	gnl|BL_ORD_ID|4884 Tbb1125VSG-4156 : N-terminus partial : 1521nt : contig PacBio-117	99.6823	82.5115	1521	1259	WT	1	lung	11	tissues	WT tissues	14
M35	Cluster 56	M35_D14_blood_R1.fastq	D14	14	blood	NA	0.001	NA	NA	NA	NA	NA	NA	WT	NA	blood	NA	blood	WT blood	14
M36	Cluster 56	M36_D6_blood	D6	6	blood	TRINITY_DN0_c0_g1_i1_1_80_1592_M36_D6_blood	99.97837924170001	669670	gnl|BL_ORD_ID|4884 Tbb1125VSG-4156 : N-terminus partial : 1521nt : contig PacBio-117	87.3016	86.785	1521	1512	WT	1	blood	6	blood	WT blood	6
M4	Cluster 1830	M4_D6_blood	D6	6	blood	TRINITY_DN0_c0_g2_i1_1_124_1516_RC_M4_D6_blood	84.3696	610665	gnl|BL_ORD_ID|2971 Tbb1125VSG-421 : Complete : 1392nt : contig PacBio-2904	99.7845	99.7845	1392	1392	WT	1	blood	7	blood	WT blood	6
m4	Cluster 866	m4_d14_ear_S8_L001_R1_001.fastq	D14	14	ear	TRINITY_DN1_c0_g1_i2_1_195_1587_m4_d14_ear_S8_L001_R1_001	17.0355	121562	gnl|BL_ORD_ID|2971 Tbb1125VSG-421 : Complete : 1392nt : contig PacBio-2904	99.7845	99.7845	1392	1392	AID	2	skin	m4_AID	tissues	AID tissues	14
m4	Cluster 866	m4_d14_blood_S52_L001_R1_001.fastq	D14	14	blood	TRINITY_DN158_c0_g1_i1_1_158_1534_m4_d14_blood_S52_L001_R1_001	1.62509	11250.7	gnl|BL_ORD_ID|2971 Tbb1125VSG-421 : Complete : 1392nt : contig PacBio-2904	99.782	98.6351	1392	1376	AID	2	blood	m4_AID	blood	AID blood	14
m4	Cluster 866	m4_d14_sc_fat_S15_L001_R1_001.fastq	D14	14	sc	TRINITY_DN5_c0_g1_i2_1_177_1569_m4_d14_sc_fat_S15_L001_R1_001	2.57718	20178.500182100004	gnl|BL_ORD_ID|2971 Tbb1125VSG-421 : Complete : 1392nt : contig PacBio-2904	99.7845	99.7845	1392	1392	AID	2	sc	m4_AID	tissues	AID tissues	14
m4	Cluster 866	m4_d14_heart_S38_L001_R1_001.fastq	D14	14	heart	TRINITY_DN6_c0_g1_i1_1_177_1569_m4_d14_heart_S38_L001_R1_001	1.52008	10580.8	gnl|BL_ORD_ID|2971 Tbb1125VSG-421 : Complete : 1392nt : contig PacBio-2904	99.9282	99.9282	1392	1392	AID	2	heart	m4_AID	tissues	AID tissues	14
m4	Cluster 866	m4_d14_brain_S39_L001_R1_001.fastq	D14	14	brain	TRINITY_DN0_c0_g1_i1_1_1721_3113_m4_d14_brain_S39_L001_R1_001	84.4035	624207.0642550001	gnl|BL_ORD_ID|2971 Tbb1125VSG-421 : Complete : 1392nt : contig PacBio-2904	99.7845	99.7845	1392	1392	AID	2	brain	m4_AID	tissues	AID tissues	14
m4	Cluster 866	m4_d14_gon_fat_S22_L001_R1_001.fastq	D14	14	gon	TRINITY_DN5_c4_g1_i1_1_0_1386_RC_m4_d14_gon_fat_S22_L001_R1_001	3.4071959276499997	24583.938400600004	gnl|BL_ORD_ID|2971 Tbb1125VSG-421 : Complete : 1392nt : contig PacBio-2904	99.7835	99.3534	1392	1386	AID	2	gon. fat	m4_AID	tissues	AID tissues	14
m4	Cluster 866	m4_d6_blood_S46_L001_R1_001.fastq	D6	6	blood	TRINITY_DN0_c0_g1_i1_1_88_1480_RC_m4_d6_blood_S46_L001_R1_001	94.8471	687707	gnl|BL_ORD_ID|2971 Tbb1125VSG-421 : Complete : 1392nt : contig PacBio-2904	99.7845	99.7845	1392	1392	AID	2	blood	m4_AID	blood	AID blood	6
m4	Cluster 866	m4_d14_lungs_S30_L001_R1_001.fastq	D14	14	lung	TRINITY_DN0_c0_g1_i1_1_88_1480_RC_m4_d14_lungs_S30_L001_R1_001	28.74911247509999	227550	gnl|BL_ORD_ID|2971 Tbb1125VSG-421 : Complete : 1392nt : contig PacBio-2904	100	100	1392	1392	AID	2	lung	m4_AID	tissues	AID tissues	14
M6	Cluster 1830	M6_D6_blood	D6	6	blood	TRINITY_DN0_c0_g2_i1_1_104_1496_RC_M6_D6_blood	86.9568	626205	gnl|BL_ORD_ID|2971 Tbb1125VSG-421 : Complete : 1392nt : contig PacBio-2904	99.7845	99.7845	1392	1392	WT	1	blood	8	blood	WT blood	6

## Sheet: 5B
day_num	vsg_count	day	space	strain	tissue
6	3	D6	blood	WT	blood
6	5	D6	tissues	WT	brain
6	40	D6	tissues	WT	ear
6	5	D6	tissues	WT	gon
6	2	D6	tissues	WT	heart
6	8	D6	tissues	WT	lung
6	7	D6	tissues	WT	sub
6	1	D6	blood	WT	blood
14	73	D14	blood	WT	blood
14	85	D14	tissues	WT	brain
14	58	D14	tissues	WT	ear
14	134	D14	tissues	WT	gon
14	66	D14	tissues	WT	heart
14	151	D14	tissues	WT	lung
14	169	D14	tissues	WT	sub
6	2	D6	blood	WT	blood
14	19	D14	blood	WT	blood
14	15	D14	tissues	WT	ear
14	11	D14	tissues	WT	gon
14	73	D14	tissues	WT	heart
14	23	D14	tissues	WT	lung
14	22	D14	tissues	WT	sub
6	3	D6	blood	WT	blood
14	18	D14	blood	WT	blood
14	102	D14	tissues	WT	brain
14	96	D14	tissues	WT	ear
14	112	D14	tissues	WT	gon
14	146	D14	tissues	WT	heart
14	45	D14	tissues	WT	lung
14	17	D14	tissues	WT	sub
6	3	D6	blood	WT	blood
6	2	D6	tissues	WT	brain
6	8	D6	tissues	WT	ear
6	7	D6	tissues	WT	gon
6	4	D6	tissues	WT	heart
6	6	D6	tissues	WT	lung
6	4	D6	tissues	WT	sub
6	1	D6	blood	WT	blood
6	3	D6	tissues	WT	brain
6	7	D6	tissues	WT	ear
6	6	D6	tissues	WT	gon
6	3	D6	tissues	WT	heart
6	4	D6	tissues	WT	lung
6	6	D6	tissues	WT	sub
6	3	D6	blood	WT	blood
6	3	D6	tissues	WT	brain
6	10	D6	tissues	WT	ear
6	5	D6	tissues	WT	gon
6	3	D6	tissues	WT	heart
6	8	D6	tissues	WT	lung
6	9	D6	tissues	WT	sub
6	1	D6	blood	WT	blood
6	1	D6	blood	WT	blood
6	2	D6	blood	WT	blood
6	2	D6	blood	WT	blood
6	1	D6	blood	WT	blood
14	29	D14	blood	WT	blood
14	141	D14	tissues	WT	brain
14	105	D14	tissues	WT	ear
14	116	D14	tissues	WT	gon
14	163	D14	tissues	WT	heart
14	73	D14	tissues	WT	lung
14	109	D14	tissues	WT	sub
6	4	D6	blood	AID	blood
14	156	D14	blood	AID	blood
14	150	D14	tissues	AID	brain
14	203	D14	tissues	AID	ear
14	142	D14	tissues	AID	gon
14	96	D14	tissues	AID	heart
14	223	D14	tissues	AID	lung
14	58	D14	tissues	AID	sub
6	3	D6	blood	AID	blood
6	16	D6	tissues	AID	brain
6	5	D6	tissues	AID	gon. fat
6	20	D6	tissues	AID	heart
6	7	D6	tissues	AID	lung
6	132	D6	tissues	AID	s.c. fat
6	89	D6	tissues	AID	skin
6	4	D6	blood	AID	blood
6	28	D6	tissues	AID	brain
6	8	D6	tissues	AID	gon. fat
6	5	D6	tissues	AID	heart
6	5	D6	tissues	AID	lung
6	4	D6	tissues	AID	s.c. fat
6	14	D6	tissues	AID	skin
6	2	D6	blood	AID	blood
14	183	D14	blood	AID	blood
14	83	D14	tissues	AID	brain
14	117	D14	tissues	AID	gon. fat
14	118	D14	tissues	AID	heart
14	239	D14	tissues	AID	lung
14	208	D14	tissues	AID	s.c. fat
6	2	D6	blood	AID	blood
14	123	D14	blood	AID	blood
14	129	D14	tissues	AID	brain
14	151	D14	tissues	AID	gon. fat
14	96	D14	tissues	AID	heart
14	231	D14	tissues	AID	lung
14	230	D14	tissues	AID	s.c. fat
14	86	D14	tissues	AID	skin
