# Supplementary material for: Tissue spaces are reservoirs of antigenic diversity for Trypanosoma brucei
Source: Nature. 2024 Oct 30;636(8042):430–7. doi: 10.1038/s41586-024-08151-z (PMC11634766; doi:10.1038/s41586-024-08151-z)
Supplement: Supplementary file 10 — Source Data Extended Data Fig. 3 [file 41586_2024_8151_MOESM10_ESM.xlsx]

## Sheet: Ext.Dat.3A
cage	mouse	group	date	day	count	parasitemia	notes	round	mouse_final
C1M2	2	IV	2019-09-17	4	1 4b	500000	NA	1	9
C1M3	3	IV	2019-09-17	4	NA	100000	NA	1	12
C1M4	4	IV	2019-09-17	4	NA	100000	NA	1	7
C2M1	6	IV	2019-09-17	4	4 4b	2000000	NA	1	8
C3M2	12	IV	2019-09-17	4	NA	100000	NA	1	1
C1M2	2	IV	2019-09-19	6	11 5s	110000000	NA	1	9
C1M3	3	IV	2019-09-19	6	30 5s	300000000	NA	1	12
C1M4	4	IV	2019-09-19	6	22 5s	220000000	NA	1	7
C2M1	6	IV	2019-09-19	6	26 5s	260000000	NA	1	8
C3M2	12	IV	2019-09-19	6	16 5s	160000000	NA	1	1
C1M2	2	IV	2019-09-21	8	NA	100000	NA	1	9
C1M3	3	IV	2019-09-21	8	NA	100000	NA	1	12
C1M4	4	IV	2019-09-21	8	NA	100000	NA	1	7
C2M1	6	IV	2019-09-21	8	NA	100000	NA	1	8
C1M2	2	IV	2019-09-23	10	NA	100000	NA	1	9
C1M3	3	IV	2019-09-23	10	7 4b	3500000	NA	1	12
C1M4	4	IV	2019-09-23	10	NA	7000000	NA	1	7
C2M1	6	IV	2019-09-23	10	NA	5500000	NA	1	8
C1M2	2	IV	2019-09-25	12	1 4b	500000	NA	1	9
C1M3	3	IV	2019-09-25	12	NA	100000	NA	1	12
C1M2	2	IV	2019-09-27	14	23 2b	23000000	NA	1	9
C1M3	3	IV	2019-09-27	14	2 5s	20000000	NA	1	12
C1M3	27	IV	2019-10-05	4	NA	100000	NA	2	2
C2M1	30	IV	2019-10-05	4	NA	100000	NA	2	5
C2M3	32	IV	2019-10-05	4	NA	100000	NA	2	3
C2M4	33	IV	2019-10-05	4	NA	100000	NA	2	4
C2M5	34	IV	2019-10-05	4	NA	500000	NA	2	10
C3M1	35	IV	2019-10-05	4	NA	100000	NA	2	11
C3M2	36	IV	2019-10-05	4	NA	100000	NA	2	6
C1M3	27	IV	2019-10-07	6	NA	450000000	NA	2	2
C2M1	30	IV	2019-10-07	6	NA	530000000	NA	2	5
C2M3	32	IV	2019-10-07	6	NA	390000000	NA	2	3
C2M4	33	IV	2019-10-07	6	NA	220000000	NA	2	4
C2M5	34	IV	2019-10-07	6	NA	400000000	NA	2	10
C3M1	35	IV	2019-10-07	6	NA	70000000	NA	2	11
C3M2	36	IV	2019-10-07	6	NA	360000000	NA	2	6
C2M1	30	IV	2019-10-09	8	NA	100000	NA	2	5
C2M5	34	IV	2019-10-09	8	NA	100000	NA	2	10
C3M1	35	IV	2019-10-09	8	NA	100000	NA	2	11
C3M2	36	IV	2019-10-09	8	NA	100000	NA	2	6
C2M1	30	IV	2019-10-11	10	NA	100000	NA	2	5
C2M5	34	IV	2019-10-11	10	NA	1000000	NA	2	10
C3M1	35	IV	2019-10-11	10	NA	100000	NA	2	11
C3M2	36	IV	2019-10-11	10	NA	100000	NA	2	6
C2M5	34	IV	2019-10-13	12	NA	100000	NA	2	10
C3M1	35	IV	2019-10-13	12	NA	1500000	NA	2	11
C2M5	34	IV	2019-10-15	14	NA	8500000	NA	2	10
C3M1	35	IV	2019-10-15	14	NA	4000000	NA	2	11

## Sheet: Ext.Dat.3B
tissue	day	parasites_per_gram
brain	10	581705.6403047716
brain	10	750876.2873416058
brain	10	1048310.4429792352
brain	14	263917.3305013114
brain	14	366917.2748604243
brain	14	1965720.444841235
brain	6	1741587.1146414117
brain	6	538867.9158793407
ear	10	53374.986930103456
ear	10	718032.9135992688
ear	10	166224.48056362057
ear	10	889007.3063343382
ear	14	1360809.7458559666
ear	14	213982.26713080282
ear	14	256423.80061456072
ear	14	820155.8213868774
ear	6	1293318.5842882888
ear	6	785419
ear	6	3665200.7156060985
ear	6	395371.90203123505
gon	10	758630.5461658608
gon	10	599709.5476345251
gon	10	21003.145735534134
gon	10	96600.25799638768
gon	14	24249444.56062628
gon	14	7771085.264888709
gon	14	32864870.454473566
gon	14	10087811.302590063
gon	6	294192.72291303927
gon	6	170927.1430790204
gon	6	76691.41337924165
gon	6	232969.6225310069
heart	10	2063988.7830304941
heart	10	3263350.092203399
heart	10	1540445.1686039448
heart	10	467403.23077808623
heart	14	22418683.158063695
heart	14	339828.3086143599
heart	14	278411925.26566726
heart	14	617831.4241812931
heart	6	1327334.6668749894
heart	6	8715463.233617377
heart	6	10254669.063249884
heart	6	2011006.3469120732
lung	10	8010867.585433946
lung	10	9652937.612136412
lung	10	31541336.977859758
lung	10	3778220.327414211
lung	14	64109250.90982404
lung	14	15474678.944977934
lung	14	4.497e+07
lung	14	21417518.63545759
lung	6	879862
lung	6	26339713.361062128
lung	6	11905370.727844194
lung	6	4130341.3858955773
sc	10	338060.2075182808
sc	10	1505491.4627893334
sc	10	6703506.598190854
sc	10	17493044.27156434
sc	14	24726776.778323296
sc	14	11804465.997777632
sc	14	633392
sc	14	1.67715e+06
sc	6	422051.43506644503
sc	6	899116.6493711304
sc	6	665236.3600368507
sc	6	611663.9984220073

## Sheet: Ext.Dat.3C
tissue	day	parasites_per_organ
blood	10	46135376.409081765
blood	10	9719517.994681863
blood	10	376630.0576234253
blood	10	2394451.370397578
blood	10	1127765.8099851909
blood	10	17271.573655791664
blood	14	11496698.424798522
blood	14	3162518.7817786946
blood	14	15685488.058881829
blood	14	880757.1611625978
blood	6	1204706470.5566328
blood	6	591318104.3753014
blood	6	704411732.3760884
blood	6	716090439.0679303
blood	6	353635445.0634887
blood	6	288481711.57893765
blood	6	238951383.97092617
blood	6	58535427.57497942
blood	6	171183780.79775664
blood	6	189828787.8216065
blood	6	96948315.28644484
brain	10	164506.3550781894
brain	10	235324.62845285924
brain	10	267633.65609259874
brain	14	71917.47256160737
brain	14	121412.92625131439
brain	14	633944.8434612983
brain	6	564100.0664323532
brain	6	211020.67585834983
ear	10	145713.7143191824
ear	10	1960229.8541260038
ear	10	453792.83193868416
ear	10	2426989.946292743
ear	14	3715010.606186789
ear	14	584171.5892670917
ear	14	700036.9756777508
ear	14	2239025.392386175
ear	6	3530759.7351070284
ear	6	2144193.0027508945
ear	6	10005997.95360465
ear	6	1079365.2925452716
gon	10	50448.93132002975
gon	10	58471.7
gon	10	3641.9454705416188
gon	10	7245.019349729077
gon	14	2257623.2885943064
gon	14	1788126.719450892
gon	14	1784562.4656779147
gon	14	261274.3127370826
gon	6	74166
gon	6	25639.07146185306
gon	6	13651.071581505013
gon	6	23063.992630569683
heart	10	132920.87762716383
heart	10	172631.2198775598
heart	10	110295.87407204245
heart	10	28511.597077463262
heart	14	1802462.125908321
heart	14	17739.037709669585
heart	14	19516675.961123273
heart	14	39417.644862766494
heart	6	81631.08201281185
heart	6	599623.8704728754
heart	6	661426.1545796175
heart	6	161081.60838765706
lung	10	930061.7266688811
lung	10	1297354.815071134
lung	10	3813347.640623245
lung	10	418626.8122774945
lung	14	7007141.124443768
lung	14	1640315.968167661
lung	14	4123751.8549685804
lung	14	2176019.893362491
lung	6	112534.37321149312
lung	6	2886832.584372409
lung	6	1219109.9625312455
lung	6	626985.8223789487
sc	10	9127.625602993581
sc	10	73618.5
sc	10	646888.3867254175
sc	10	1009348.6544692622
sc	14	2598784.239401778
sc	14	929011.4740250997
sc	14	27425.882066990634
sc	14	39245.238027684936
sc	6	58285.303182676056
sc	6	60330.72717280284
sc	6	78497.89048434838
sc	6	48994.28627360278

## Sheet: Ext.Dat.3D
parasites	ct_mean	plate
72727	18.68874168395996	1
14545	21.08705012003581	1
2909	23.95050621032715	1
581	26.640960693359375	1
116	29.066791534423828	1
23	31.413281122843426	1
4.65	34.236650466918945	1
72727	17.18695322672526	2
14545	19.89795176188151	2
2909	22.782283147176106	2
581	25.246615727742512	2
116	27.693554560343426	2
23	30.097628275553387	2
4.65	32.634650230407715	2
72727	19.755685806274414	3
14545	22.276204427083332	3
2909	25.237782160441082	3
581	27.99042510986328	3
116	30.5662	3
23	33.7458	3
4.65	35.24613571166992	3
72727	20.05929183959961	4
14545	22.71192169189453	4
2909	25.636131286621094	4
581	28.06035614013672	4
116	30.86260922749837	4
23	33.398746490478516	4
72727	17.541297912597656	5
14545	20.15894889831543	5
2909	23.02316411336263	5
581	25.70403226216634	5
116	28.09952672322591	5
23	31.832277297973633	5
72727	16.74049949645996	6
14545	19.327428817749023	6
2909	22.36541175842285	6
581	24.939807891845703	6
116	27.424994150797527	6
23	30.513063430786133	6
