# Supplementary material for: Tissue spaces are reservoirs of antigenic diversity for Trypanosoma brucei
Source: Nature. 2024 Oct 30;636(8042):430–7. doi: 10.1038/s41586-024-08151-z (PMC11634766; doi:10.1038/s41586-024-08151-z)
Supplement: Supplementary file 11 — Source Data Extended Data Fig. 4 [file 41586_2024_8151_MOESM11_ESM.xlsx]

## Sheet: ext_dat_4a
reads_aligned	mouse_final	day	tissue_final	vsg_count	space
3244532	8	D6	blood	2	blood
161606	7	D10	heart	115	tissues
1907797	4	D6	blood	3	blood
1065858	3	D6	skin	7	tissues
1375571	1	D6	gon. fat	5	tissues
580334	1	D6	heart	2	tissues
2201762	1	D6	lung	8	tissues
411914	2	D6	brain	2	tissues
411	8	D10	brain	NA	NA
1214207	7	D10	skin	80	tissues
127716	3	D6	brain	3	tissues
4340932	8	D10	blood	25	blood
2220105	2	D6	blood	3	blood
1773543	5	D10	skin	93	tissues
3406512	3	D6	blood	1	blood
3044296	3	D6	s.c. fat	6	tissues
385986	4	D6	brain	3	tissues
1143470	8	D10	gon. fat	134	tissues
2473296	4	D6	lung	8	tissues
677370	5	D10	heart	198	tissues
158171	6	D10	brain	46	tissues
3032825	1	D6	s.c. fat	7	tissues
2404846	6	D10	blood	44	blood
2535460	8	D10	lung	135	tissues
487271	6	D10	skin	114	tissues
3156228	7	D10	lung	48	tissues
638320	6	D10	lung	234	tissues
1860354	8	D10	s.c. fat	68	tissues
1714565	6	D10	gon. fat	156	tissues
129880	5	D10	brain	40	tissues
306245	7	D10	gon. fat	50	tissues
1901342	2	D6	skin	8	tissues
979820	6	D10	heart	214	tissues
818514	4	D6	skin	10	tissues
2332943	5	D10	lung	305	tissues
4794817	5	D10	blood	71	blood
3944641	5	D10	s.c. fat	219	tissues
1386657	1	D6	skin	40	tissues
130389	1	D6	brain	5	tissues
1827265	4	D6	s.c. fat	9	tissues
31832	7	D10	brain	NA	NA
1368592	3	D6	gon. fat	6	tissues
1397258	2	D6	gon. fat	7	tissues
1989973	5	D6	blood	1	blood
1757509	3	D6	heart	3	tissues
211798	8	D10	skin	123	tissues
1665907	2	D6	heart	4	tissues
2684	8	D10	heart	NA	NA
1345888	5	D10	gon. fat	154	tissues
3178948	6	D6	blood	1	blood
3737922	7	D6	blood	2	blood
2088738	6	D10	s.c. fat	254	tissues
2998645	2	D6	lung	6	tissues
3153785	7	D10	s.c. fat	56	tissues
3708098	2	D6	s.c. fat	4	tissues
2603443	1	D6	blood	3	blood
520935	4	D6	gon. fat	5	tissues
2104666	3	D6	lung	4	tissues
663895	4	D6	heart	3	tissues
3512162	7	D10	blood	11	blood
2742500	10	D14	lung	151	tissues
5552425	11	D14	s.c. fat	22	tissues
1127181	12	D14	skin	96	tissues
7989093	9	D14	skin	105	tissues
6782383	10	D14	brain	85	tissues
5944412	10	D14	blood	73	blood
3918736	11	D6	blood	2	blood
673844	11	D14	heart	73	tissues
8107701	9	D10	blood	32	blood
5279239	10	D6	blood	1	blood
3705497	10	D14	s.c. fat	169	tissues
966261	11	D14	skin	15	tissues
3609641	10	D14	skin	58	tissues
1177886	11	D14	lung	23	tissues
6769428	11	D14	blood	19	blood
82864	11	D14	brain	NA	NA
9013727	12	D10	blood	11	blood
5011636	10	D14	heart	66	tissues
4401689	9	D14	lung	73	tissues
4342292	9	D14	s.c. fat	109	tissues
894389	11	D10	blood	8	blood
6866270	9	D14	heart	163	tissues
4671955	12	D6	blood	3	blood
5439061	12	D14	blood	18	blood
3149952	12	D14	brain	102	tissues
5040795	10	D14	gon. fat	134	tissues
5824012	9	D6	blood	1	blood
7032204	12	D14	s.c. fat	17	tissues
4763459	9	D14	gon. fat	116	tissues
6613701	12	D14	heart	146	tissues
6238896	11	D14	gon. fat	11	tissues
8904671	10	D10	blood	42	blood
3774375	9	D14	brain	141	tissues
4836158	9	D14	blood	29	blood
3963901	12	D14	lung	45	tissues
7311736	12	D14	gon. fat	112	tissues

## Sheet: ext_dat_4b
mouse	day	tissue	total_parasites_in_sample	total_vsgs
M12	D6	ear	84065.7	40
M12	D6	gon	74166	5
M12	D6	heart	81631.1	2
M12	D6	lung	112534	8
M12	D6	sub	58285.3	7
M2	D6	blood	945437	1
M2	D10	blood	5618.73	32
M2	D14	blood	181013	29
M2	D14	brain	71917.5	141
M2	D14	ear	46947.9	105
M2	D14	gon	2.25762e+06	116
M2	D14	heart	1.80246e+06	163
M2	D14	lung	7.00714e+06	73
M2	D14	sub	2.59878e+06	109
M27	D6	blood	2.00784e+07	3
M27	D6	brain	564100	2
M27	D6	ear	24505.1	8
M27	D6	gon	25639.1	7
M27	D6	heart	599624	4
M27	D6	lung	2.88683e+06	6
M27	D6	sub	60330.7	4
M3	D6	blood	2.81178e+06	3
M3	D10	blood	36462.6	11
M3	D14	blood	52708.6	18
M3	D14	brain	121413	102
M3	D14	ear	7318.19	96
M3	D14	gon	1.78813e+06	112
M3	D14	heart	17739	146
M3	D14	lung	1.64032e+06	45
M3	D14	sub	929011	17
M30	D6	blood	9.8553e+06	1
M30	D10	ear	1611.92	93
M30	D10	gon	50448.9	154
M30	D10	heart	132921	198
M30	D10	lung	930062	305
M30	D10	sub	9127.63	219
M32	D6	blood	1.17402e+07	1
M32	D6	brain	211021	3
M32	D6	ear	230908	7
M32	D6	gon	13651.1	6
M32	D6	heart	661426	3
M32	D6	lung	1.21911e+06	4
M32	D6	sub	78497.9	6
M33	D6	blood	1.19348e+07	3
M33	D6	ear	19215.1	10
M33	D6	gon	23064	5
M33	D6	heart	161082	3
M33	D6	lung	626986	8
M33	D6	sub	48994.3	9
M34	D6	blood	3.12309e+06	1
M34	D10	blood	17121.9	42
M34	D14	blood	261425	73
M34	D14	brain	633945	85
M34	D14	ear	6205.46	58
M34	D14	gon	1.78456e+06	134
M34	D14	heart	1.95167e+07	66
M34	D14	lung	4.12375e+06	151
M34	D14	sub	27425.9	169
M35	D6	blood	1.61581e+06	2
M35	D14	blood	14679.3	19
M35	D14	ear	23292.4	15
M35	D14	gon	261274	11
M35	D14	heart	39417.6	73
M35	D14	lung	2.17602e+06	23
M35	D14	sub	39245.2	22
M36	D6	blood	5.89392e+06	1
M36	D10	blood	287.86	44
M36	D10	brain	164506	46
M36	D10	ear	19243.3	114
M36	D10	gon	58471.7	156
M36	D10	heart	172631	214
M36	D10	lung	1.29735e+06	234
M36	D10	sub	73618.5	254
M4	D6	blood	4.80803e+06	2
M4	D10	blood	768923	11
M4	D10	ear	5984.08	80
M4	D10	gon	3641.95	50
M4	D10	heart	110296	115
M4	D10	lung	3.81335e+06	48
M4	D10	sub	646888	56
M6	D6	blood	3.98252e+06	2
M6	D10	blood	161992	25
M6	D10	ear	44450.4	123
M6	D10	gon	7245.02	134
M6	D10	lung	418627	135
M6	D10	sub	1.00935e+06	68

## Sheet: ext_dat_4c
mouse_final	tissue_final	vsg_count	relative_pad1_expression	space
9	blood	32	0.5317319954860684	blood
9	blood	29	0.7969562616149105	blood
9	brain	141	0.4201548141866252	tissues
9	skin	105	0.6168316226457142	tissues
9	gon. fat	116	0.24874454909989385	tissues
9	heart	163	0.1216783808043294	tissues
9	lung	73	0.35280070623792387	tissues
9	s.c. fat	109	0.26761584601782307	tissues
12	blood	11	1.3054859852539282	blood
12	blood	18	0.7164649066762747	blood
12	brain	102	0.0627883	tissues
12	skin	96	0.2920544526811144	tissues
12	gon. fat	112	0.11795683911576628	tissues
12	heart	146	0.0705424	tissues
12	lung	45	0.2767303991670878	tissues
12	s.c. fat	17	0.4263472663370568	tissues
5	blood	71	NA	blood
5	skin	93	0.11871383622593436	tissues
5	gon. fat	154	0.3035936822606981	tissues
5	heart	198	0.2936759973371556	tissues
5	lung	305	0.0943868	tissues
5	s.c. fat	219	0.5989972931938093	tissues
10	blood	42	0.1214538024508428	blood
10	blood	73	0.8175653163207337	blood
10	brain	85	2.426725240957346	tissues
10	skin	58	0.7788858260975732	tissues
10	gon. fat	134	0.35125849858802155	tissues
10	heart	66	0.4065212474936796	tissues
10	lung	151	0.0219295	tissues
10	s.c. fat	169	0.39085432615327614	tissues
11	blood	8	0.14522425863876073	blood
11	blood	19	0.0340144	blood
11	brain	NA	0.0210535	tissues
11	skin	15	0.0998753	tissues
11	gon. fat	11	0.0238724	tissues
11	heart	73	NA	tissues
11	lung	23	0.00626314	tissues
11	s.c. fat	22	0.0320601	tissues
6	blood	44	0.8304669322912231	blood
6	brain	46	NA	tissues
6	skin	114	NA	tissues
6	gon. fat	156	0.5867592896518192	tissues
6	heart	214	0.2997743610124016	tissues
6	lung	234	0.0642074	tissues
6	s.c. fat	254	0.0415714	tissues
7	blood	11	1.5123401736838356	blood
7	skin	80	0.15028290273818382	tissues
7	gon. fat	50	NA	tissues
7	heart	115	0.15389486923607718	tissues
7	lung	48	0.6878447347342643	tissues
7	s.c. fat	56	0.10069038409161726	tissues
8	blood	25	0.6182524926002395	blood
8	gon. fat	134	0.3675691250727585	tissues
8	lung	135	0.5123788288363819	tissues
8	s.c. fat	68	0.018361	tissues
