# Supplementary material for: Tissue spaces are reservoirs of antigenic diversity for Trypanosoma brucei
Source: Nature. 2024 Oct 30;636(8042):430–7. doi: 10.1038/s41586-024-08151-z (PMC11634766; doi:10.1038/s41586-024-08151-z)
Supplement: Supplementary file 12 — Source Data Extended Data Fig. 5 [file 41586_2024_8151_MOESM12_ESM.xlsx]

## Sheet: ext_dat_5a-mouse1
samplename	cellid_2	well	source	cell	VSG	Percent	RPKM	hit_VSG	pct_id_vs_query	pct_id_vs_match	match_VSG_length	assembled_VSG_length	sort	plate	experiment	mouse	cellid	cluster	total_rpkm	vsg	number_of_vsgs_in_sample
A10_Lung_R2_cell_CGATTGGT+GTGTAACC	A10_Lung_R2	A10	lung	singleCell	TRINITY_DN2_c0_g1_i1_1_76_997_A10_Lung_R2_cell_CGATTGGT+GTGTAACC	100	1.10865e+06	gnl|BL_ORD_ID|2630 Tbb1125VSG-60 : Complete : 1434nt : MC : contig Illumina-12	100	64.22594142259999	1434	921	tdTom	mouse1_Lung_R2_exp1	exp1	mouse1	mouse1_lung_singleCell_A10_Lung_R2	Cluster 25	1.10865e+06	y	1
A14_Lung_R2_cell_CCACGATA+GTGTAACC	A14_Lung_R2	A14	lung	singleCell	TRINITY_DN1_c0_g1_i1_1_150_1206_A14_Lung_R2_cell_CCACGATA+GTGTAACC	100	964320	gnl|BL_ORD_ID|2616 Tbb1125VSG-43.1 : Complete : 1497nt : Duplicate : contig Illumina-5219	99.81060606060001	70.40748162990002	1497	1056	tdTom	mouse1_Lung_R2_exp1	exp1	mouse1	mouse1_lung_singleCell_A14_Lung_R2	Cluster 31	964320	y	1
A15_Lung_R2_cell_GGCTACAA+GTGTAACC	A15_Lung_R2	A15	lung	singleCell	TRINITY_DN1_c0_g1_i4_1_0_1166_RC_A15_Lung_R2_cell_GGCTACAA+GTGTAACC	100	871839.4943329999	gnl|BL_ORD_ID|2630 Tbb1125VSG-60 : Complete : 1434nt : MC : contig Illumina-12	99.0566	80.5439	1434	1166	tdTom	mouse1_Lung_R2_exp1	exp1	mouse1	mouse1_lung_singleCell_A15_Lung_R2	Cluster 59	871839.4943329999	y	1
A17_Lung_R2_cell_CTCATGTC+GTGTAACC	A17_Lung_R2	A17	lung	singleCell	TRINITY_DN1_c0_g1_i1_1_0_1301_RC_A17_Lung_R2_cell_CTCATGTC+GTGTAACC	100	780031	gnl|BL_ORD_ID|2907 Tbb1125VSG-350 : Complete : 1461nt : contig PacBio-2245	100	89.0486	1461	1301	tdTom	mouse1_Lung_R2_exp1	exp1	mouse1	mouse1_lung_singleCell_A17_Lung_R2	Cluster 39	780031	y	1
A19_Lung_R2_cell_TCGAACGA+GTGTAACC	A19_Lung_R2	A19	lung	singleCell	TRINITY_DN1_c0_g1_i5_1_94_1537_RC_A19_Lung_R2_cell_TCGAACGA+GTGTAACC	100	702247	gnl|BL_ORD_ID|2630 Tbb1125VSG-60 : Complete : 1434nt : MC : contig Illumina-12	94.80249480249998	95.3975	1434	1443	tdTom	mouse1_Lung_R2_exp1	exp1	mouse1	mouse1_lung_singleCell_A19_Lung_R2	Cluster 59	702247	y	1
A20_Lung_R2_cell_TGGTAGCA+GTGTAACC	A20_Lung_R2	A20	lung	singleCell	TRINITY_DN2_c0_g1_i2_1_49_1138_A20_Lung_R2_cell_TGGTAGCA+GTGTAACC	100	934579.3457940001	gnl|BL_ORD_ID|2630 Tbb1125VSG-60 : Complete : 1434nt : MC : contig Illumina-12	100	75.94142259410002	1434	1089	tdTom	mouse1_Lung_R2_exp1	exp1	mouse1	mouse1_lung_singleCell_A20_Lung_R2	Cluster 25	934579.3457940001	y	1
A21_Lung_R2_cell_CACTAACG+GTGTAACC	A21_Lung_R2	A21	lung	singleCell	TRINITY_DN1_c0_g1_i2_1_0_1228_RC_A21_Lung_R2_cell_CACTAACG+GTGTAACC	100	834028.2735609999	gnl|BL_ORD_ID|2630 Tbb1125VSG-60 : Complete : 1434nt : MC : contig Illumina-12	96.66123778500001	82.77545327749999	1434	1228	tdTom	mouse1_Lung_R2_exp1	exp1	mouse1	mouse1_lung_singleCell_A21_Lung_R2	Cluster 162	834028.2735609999	y	1
A22_Lung_R2_cell_TCCAGACT+GTGTAACC	A22_Lung_R2	A22	lung	singleCell	TRINITY_DN0_c0_g1_i1_1_2_1295_RC_A22_Lung_R2_cell_TCCAGACT+GTGTAACC	100	784929	gnl|BL_ORD_ID|4096 Tbb1125VSG-2564 : N-terminus partial : 1512nt : contig PacBio-102	96.0557	82.14285714289998	1512	1293	tdTom	mouse1_Lung_R2_exp1	exp1	mouse1	mouse1_lung_singleCell_A22_Lung_R2	Cluster 81	784929	y	1
A23_Lung_R2_cell_TAGCGCTT+GTGTAACC	A23_Lung_R2	A23	lung	singleCell	TRINITY_DN0_c0_g1_i1_1_2_1192_RC_A23_Lung_R2_cell_TAGCGCTT+GTGTAACC	100	853970.8795899999	gnl|BL_ORD_ID|2630 Tbb1125VSG-60 : Complete : 1434nt : MC : contig Illumina-12	97.39495798320002	80.82287308229999	1434	1190	tdTom	mouse1_Lung_R2_exp1	exp1	mouse1	mouse1_lung_singleCell_A23_Lung_R2	Cluster 59	853970.8795899999	y	1
A24_Lung_R2_cell_TACCGATG+GTGTAACC	A24_Lung_R2	A24	lung	singleCell	TRINITY_DN0_c0_g1_i1_1_2_434_RC_A24_Lung_R2_cell_TACCGATG+GTGTAACC	100	2421307.2639200003	gnl|BL_ORD_ID|2616 Tbb1125VSG-43.1 : Complete : 1497nt : Duplicate : contig Illumina-5219	100	28.8577	1497	432	tdTom	mouse1_Lung_R2_exp1	exp1	mouse1	mouse1_lung_singleCell_A24_Lung_R2	Cluster 121	2421307.2639200003	y	1
B11_Lung_R2_cell_TCGGTGAA+GTAGAAGG	B11_Lung_R2	B11	lung	singleCell	TRINITY_DN1_c0_g1_i5_1_138_1581_RC_B11_Lung_R2_cell_TCGGTGAA+GTAGAAGG	100	702247	gnl|BL_ORD_ID|2630 Tbb1125VSG-60 : Complete : 1434nt : MC : contig Illumina-12	94.80249480249998	95.3975	1434	1443	tdTom	mouse1_Lung_R2_exp1	exp1	mouse1	mouse1_lung_singleCell_B11_Lung_R2	Cluster 59	702247	y	1
B19_Lung_R2_cell_TCGAACGA+GTAGAAGG	B19_Lung_R2	B19	lung	singleCell	TRINITY_DN8_c0_g1_i4_1_427_1537_RC_B19_Lung_R2_cell_TCGAACGA+GTAGAAGG	100	916590	gnl|BL_ORD_ID|2630 Tbb1125VSG-60 : Complete : 1434nt : MC : contig Illumina-12	99.90990990990002	77.33612273359999	1434	1110	tdTom	mouse1_Lung_R2_exp1	exp1	mouse1	mouse1_lung_singleCell_B19_Lung_R2	Cluster 25	916590	y	1
B23_Lung_R2_cell_TAGCGCTT+GTAGAAGG	B23_Lung_R2	B23	lung	singleCell	TRINITY_DN2_c0_g1_i1_1_2_1177_RC_B23_Lung_R2_cell_TAGCGCTT+GTAGAAGG	100	865051.8166090001	gnl|BL_ORD_ID|2630 Tbb1125VSG-60 : Complete : 1434nt : MC : contig Illumina-12	98.29787234039999	80.5439	1434	1175	tdTom	mouse1_Lung_R2_exp1	exp1	mouse1	mouse1_lung_singleCell_B23_Lung_R2	Cluster 59	865051.8166090001	y	1
C10_Lung_R2_cell_CGATTGGT+GCATGACA	C10_Lung_R2	C10	lung	singleCell	TRINITY_DN0_c0_g1_i3_1_49_1492_C10_Lung_R2_cell_CGATTGGT+GCATGACA	100	702247	gnl|BL_ORD_ID|2630 Tbb1125VSG-60 : Complete : 1434nt : MC : contig Illumina-12	94.66389466390001	95.25801952580001	1434	1443	tdTom	mouse1_Lung_R2_exp1	exp1	mouse1	mouse1_lung_singleCell_C10_Lung_R2	Cluster 59	702247	y	1
C13_Lung_R2_cell_TTGCAGGA+GCATGACA	C13_Lung_R2	C13	lung	singleCell	TRINITY_DN0_c0_g1_i1_1_92_1490_RC_C13_Lung_R2_cell_TTGCAGGA+GCATGACA	100	725163.0891949999	gnl|BL_ORD_ID|5086 Tbb1125VSG-4351 : N-terminus partial : 1449nt : contig PacBio-2190	85.05007153079998	82.0566	1449	1398	tdTom	mouse1_Lung_R2_exp1	exp1	mouse1	mouse1_lung_singleCell_C13_Lung_R2	Cluster 112	725163.0891949999	y	1
C14_Lung_R2_cell_CCACGATA+GCATGACA	C14_Lung_R2	C14	lung	singleCell	TRINITY_DN0_c0_g1_i4_1_49_1543_C14_Lung_R2_cell_CCACGATA+GCATGACA	100	813669.5687550001	gnl|BL_ORD_ID|2630 Tbb1125VSG-60 : Complete : 1434nt : MC : contig Illumina-12	78.51405622490002	81.79916317990002	1434	1494	tdTom	mouse1_Lung_R2_exp1	exp1	mouse1	mouse1_lung_singleCell_C14_Lung_R2	Cluster 69	813669.5687550001	y	1
C17_Lung_R2_cell_CTCATGTC+GCATGACA	C17_Lung_R2	C17	lung	singleCell	TRINITY_DN0_c0_g1_i1_1_130_1597_RC_C17_Lung_R2_cell_CTCATGTC+GCATGACA	100	690608	gnl|BL_ORD_ID|4096 Tbb1125VSG-2564 : N-terminus partial : 1512nt : contig PacBio-102	88.27539195639997	85.64814814809999	1512	1467	tdTom	mouse1_Lung_R2_exp1	exp1	mouse1	mouse1_lung_singleCell_C17_Lung_R2	Cluster 80	690608	y	1
C23_Lung_R2_cell_TAGCGCTT+GCATGACA	C23_Lung_R2	C23	lung	singleCell	TRINITY_DN1_c0_g1_i1_1_2_689_RC_C23_Lung_R2_cell_TAGCGCTT+GCATGACA	100	1497005.8383199999	gnl|BL_ORD_ID|2630 Tbb1125VSG-60 : Complete : 1434nt : MC : contig Illumina-12	98.68995633189999	47.28033472800001	1434	687	tdTom	mouse1_Lung_R2_exp1	exp1	mouse1	mouse1_lung_singleCell_C23_Lung_R2	Cluster 59	1497005.8383199999	y	1
C6_Lung_R2_cell_TCGGACTT+GCATGACA	C6_Lung_R2	C6	lung	singleCell	TRINITY_DN0_c0_g1_i1_1_39_1482_C6_Lung_R2_cell_TCGGACTT+GCATGACA	100	702247	gnl|BL_ORD_ID|2630 Tbb1125VSG-60 : Complete : 1434nt : MC : contig Illumina-12	94.80249480249998	95.3975	1434	1443	tdTom	mouse1_Lung_R2_exp1	exp1	mouse1	mouse1_lung_singleCell_C6_Lung_R2	Cluster 59	702247	y	1
D11_Lung_R2_cell_TCGGTGAA+GGTACAGT	D11_Lung_R2	D11	lung	singleCell	TRINITY_DN0_c0_g1_i1_1_57_1446_D11_Lung_R2_cell_TCGGTGAA+GGTACAGT	100	729927	gnl|BL_ORD_ID|2909 Tbb1125VSG-353 : Complete : 1461nt : contig Illumina-7825	100	95.0719	1461	1389	tdTom	mouse1_Lung_R2_exp1	exp1	mouse1	mouse1_lung_singleCell_D11_Lung_R2	Cluster 32	729927	y	1
D12_Lung_R2_cell_TGTAGGTC+GGTACAGT	D12_Lung_R2	D12	lung	singleCell	TRINITY_DN0_c0_g1_i4_1_86_1529_RC_D12_Lung_R2_cell_TGTAGGTC+GGTACAGT	100	702247	gnl|BL_ORD_ID|2630 Tbb1125VSG-60 : Complete : 1434nt : MC : contig Illumina-12	94.80249480249998	95.3975	1434	1443	tdTom	mouse1_Lung_R2_exp1	exp1	mouse1	mouse1_lung_singleCell_D12_Lung_R2	Cluster 59	702247	y	1
D23_Lung_R2_cell_TAGCGCTT+GGTACAGT	D23_Lung_R2	D23	lung	singleCell	TRINITY_DN0_c0_g1_i1_1_111_1521_D23_Lung_R2_cell_TAGCGCTT+GGTACAGT	100	718907.1890729999	gnl|BL_ORD_ID|3223 Tbb1125VSG-1128 : N-terminus partial : 1425nt : contig PacBio-195	93.26241134749999	92.28070175439998	1425	1410	tdTom	mouse1_Lung_R2_exp1	exp1	mouse1	mouse1_lung_singleCell_D23_Lung_R2	Cluster 15	718907.1890729999	y	1
D8_Lung_R2_cell_GGATACGT+GGTACAGT	D8_Lung_R2	D8	lung	singleCell	TRINITY_DN2_c0_g1_i4_1_46_1489_D8_Lung_R2_cell_GGATACGT+GGTACAGT	100	702247	gnl|BL_ORD_ID|2630 Tbb1125VSG-60 : Complete : 1434nt : MC : contig Illumina-12	94.80249480249998	95.3975	1434	1443	tdTom	mouse1_Lung_R2_exp1	exp1	mouse1	mouse1_lung_singleCell_D8_Lung_R2	Cluster 59	702247	y	1
E10_Lung_R2_cell_CGATTGGT+GGCATAAG	E10_Lung_R2	E10	lung	singleCell	TRINITY_DN1_c0_g1_i4_1_86_1529_RC_E10_Lung_R2_cell_CGATTGGT+GGCATAAG	100	702247	gnl|BL_ORD_ID|2630 Tbb1125VSG-60 : Complete : 1434nt : MC : contig Illumina-12	94.80249480249998	95.3975	1434	1443	tdTom	mouse1_Lung_R2_exp1	exp1	mouse1	mouse1_lung_singleCell_E10_Lung_R2	Cluster 59	702247	y	1
E12_Lung_R2_cell_TGTAGGTC+GGCATAAG	E12_Lung_R2	E12	lung	singleCell	TRINITY_DN0_c0_g1_i5_1_331_1774_E12_Lung_R2_cell_TGTAGGTC+GGCATAAG	100	702247	gnl|BL_ORD_ID|2630 Tbb1125VSG-60 : Complete : 1434nt : MC : contig Illumina-12	94.80249480249998	95.3975	1434	1443	tdTom	mouse1_Lung_R2_exp1	exp1	mouse1	mouse1_lung_singleCell_E12_Lung_R2	Cluster 59	702247	y	1
E14_Lung_R2_cell_CCACGATA+GGCATAAG	E14_Lung_R2	E14	lung	singleCell	TRINITY_DN3_c0_g1_i1_1_94_1537_RC_E14_Lung_R2_cell_CCACGATA+GGCATAAG	100	702247	gnl|BL_ORD_ID|2630 Tbb1125VSG-60 : Complete : 1434nt : MC : contig Illumina-12	94.80249480249998	95.3975	1434	1443	tdTom	mouse1_Lung_R2_exp1	exp1	mouse1	mouse1_lung_singleCell_E14_Lung_R2	Cluster 59	702247	y	1
E15_Lung_R2_cell_GGCTACAA+GGCATAAG	E15_Lung_R2	E15	lung	singleCell	TRINITY_DN3_c0_g1_i4_1_77_1520_E15_Lung_R2_cell_GGCTACAA+GGCATAAG	100	702247	gnl|BL_ORD_ID|2630 Tbb1125VSG-60 : Complete : 1434nt : MC : contig Illumina-12	94.80249480249998	95.3975	1434	1443	tdTom	mouse1_Lung_R2_exp1	exp1	mouse1	mouse1_lung_singleCell_E15_Lung_R2	Cluster 59	702247	y	1
E16_Lung_R2_cell_TTGCACTC+GGCATAAG	E16_Lung_R2	E16	lung	singleCell	TRINITY_DN5_c0_g1_i4_1_75_1467_E16_Lung_R2_cell_TTGCACTC+GGCATAAG	100	728332.0466130001	gnl|BL_ORD_ID|2625 Tbb1125VSG-54 : Complete : 1392nt : MC : contig Illumina-351	100	100	1392	1392	tdTom	mouse1_Lung_R2_exp1	exp1	mouse1	mouse1_lung_singleCell_E16_Lung_R2	Cluster 94	728332.0466130001	y	1
E17_Lung_R2_cell_CTCATGTC+GGCATAAG	E17_Lung_R2	E17	lung	singleCell	TRINITY_DN5_c0_g1_i1_1_118_1561_RC_E17_Lung_R2_cell_CTCATGTC+GGCATAAG	100	702247	gnl|BL_ORD_ID|2630 Tbb1125VSG-60 : Complete : 1434nt : MC : contig Illumina-12	94.80249480249998	95.3975	1434	1443	tdTom	mouse1_Lung_R2_exp1	exp1	mouse1	mouse1_lung_singleCell_E17_Lung_R2	Cluster 59	702247	y	1
E18_Lung_R2_cell_GAACACTG+GGCATAAG	E18_Lung_R2	E18	lung	singleCell	TRINITY_DN2_c0_g1_i2_1_83_1550_RC_E18_Lung_R2_cell_GAACACTG+GGCATAAG	100	690608	gnl|BL_ORD_ID|2607 Tbb1125VSG-34 : Complete : 1575nt : MC : contig Illumina-822	100	93.14285714289998	1575	1467	tdTom	mouse1_Lung_R2_exp1	exp1	mouse1	mouse1_lung_singleCell_E18_Lung_R2	Cluster 27	690608	y	1
E19_Lung_R2_cell_TCGAACGA+GGCATAAG	E19_Lung_R2	E19	lung	singleCell	TRINITY_DN2_c0_g1_i3_1_133_1576_RC_E19_Lung_R2_cell_TCGAACGA+GGCATAAG	100	702247	gnl|BL_ORD_ID|2630 Tbb1125VSG-60 : Complete : 1434nt : MC : contig Illumina-12	94.80249480249998	95.3975	1434	1443	tdTom	mouse1_Lung_R2_exp1	exp1	mouse1	mouse1_lung_singleCell_E19_Lung_R2	Cluster 59	702247	y	1
E1_Lung_R2_cell_TAAGGCGA+GGCATAAG	E1_Lung_R2	E1	lung	singleCell	TRINITY_DN0_c0_g1_i1_1_0_1184_RC_E1_Lung_R2_cell_TAAGGCGA+GGCATAAG	89.79848866499496	2.95782e+06	gnl|BL_ORD_ID|2630 Tbb1125VSG-60 : Complete : 1434nt : MC : contig Illumina-12	97.88851351349999	80.82287308229999	1434	1184	tdTom	mouse1_Lung_R2_exp1	exp1	mouse1	mouse1_lung_singleCell_E1_Lung_R2	Cluster 59	3293840.1060340004	y	2
E1_Lung_R2_cell_TAAGGCGA+GGCATAAG	E1_Lung_R2	E1	lung	singleCell	TRINITY_DN0_c0_g1_i4_1_0_984_RC_E1_Lung_R2_cell_TAAGGCGA+GGCATAAG	10.201511335005021	336021	gnl|BL_ORD_ID|2630 Tbb1125VSG-60 : Complete : 1434nt : MC : contig Illumina-12	95.63008130079999	65.62064156209999	1434	984	tdTom	mouse1_Lung_R2_exp1	exp1	mouse1	mouse1_lung_singleCell_E1_Lung_R2	Cluster 211	3293840.1060340004	y	2
E20_Lung_R2_cell_TGGTAGCA+GGCATAAG	E20_Lung_R2	E20	lung	singleCell	TRINITY_DN0_c0_g1_i1_1_112_1555_RC_E20_Lung_R2_cell_TGGTAGCA+GGCATAAG	100	702247	gnl|BL_ORD_ID|2630 Tbb1125VSG-60 : Complete : 1434nt : MC : contig Illumina-12	94.80249480249998	95.3975	1434	1443	tdTom	mouse1_Lung_R2_exp1	exp1	mouse1	mouse1_lung_singleCell_E20_Lung_R2	Cluster 59	702247	y	1
E21_Lung_R2_cell_CACTAACG+GGCATAAG	E21_Lung_R2	E21	lung	singleCell	TRINITY_DN0_c0_g1_i2_1_96_1539_RC_E21_Lung_R2_cell_CACTAACG+GGCATAAG	100	702247	gnl|BL_ORD_ID|2630 Tbb1125VSG-60 : Complete : 1434nt : MC : contig Illumina-12	94.80249480249998	95.3975	1434	1443	tdTom	mouse1_Lung_R2_exp1	exp1	mouse1	mouse1_lung_singleCell_E21_Lung_R2	Cluster 59	702247	y	1
E23_Lung_R2_cell_TAGCGCTT+GGCATAAG	E23_Lung_R2	E23	lung	singleCell	TRINITY_DN6_c0_g1_i2_1_67_1561_RC_E23_Lung_R2_cell_TAGCGCTT+GGCATAAG	100	677966	gnl|BL_ORD_ID|3115 Tbb1125VSG-1026 : Complete but extended but atypical GPI site : 1521nt : contig Illumina-7008	98.929	97.17291255749997	1521	1494	tdTom	mouse1_Lung_R2_exp1	exp1	mouse1	mouse1_lung_singleCell_E23_Lung_R2	Cluster 2	677966	y	1
E24_Lung_R2_cell_TACCGATG+GGCATAAG	E24_Lung_R2	E24	lung	singleCell	TRINITY_DN0_c0_g1_i4_1_89_1532_RC_E24_Lung_R2_cell_TACCGATG+GGCATAAG	100	702247	gnl|BL_ORD_ID|2630 Tbb1125VSG-60 : Complete : 1434nt : MC : contig Illumina-12	94.80249480249998	95.3975	1434	1443	tdTom	mouse1_Lung_R2_exp1	exp1	mouse1	mouse1_lung_singleCell_E24_Lung_R2	Cluster 59	702247	y	1
E3_Lung_R2_cell_TGGTCAAC+GGCATAAG	E3_Lung_R2	E3	lung	singleCell	TRINITY_DN1_c0_g1_i4_1_69_1391_E3_Lung_R2_cell_TGGTCAAC+GGCATAAG	100	767460	gnl|BL_ORD_ID|2676 Tbb1125VSG-123 : Complete : 1602nt : contig Illumina-984	99.6974	82.2722	1602	1322	tdTom	mouse1_Lung_R2_exp1	exp1	mouse1	mouse1_lung_singleCell_E3_Lung_R2	Cluster 10	767460	y	1
E4_Lung_R2_cell_TGACCAAG+GGCATAAG	E4_Lung_R2	E4	lung	singleCell	TRINITY_DN0_c0_g1_i3_1_49_1294_E4_Lung_R2_cell_TGACCAAG+GGCATAAG	100	815661	gnl|BL_ORD_ID|2630 Tbb1125VSG-60 : Complete : 1434nt : MC : contig Illumina-12	97.34939759039999	84.5188	1434	1245	tdTom	mouse1_Lung_R2_exp1	exp1	mouse1	mouse1_lung_singleCell_E4_Lung_R2	Cluster 59	815661	y	1
F10_Lung_R2_cell_CGATTGGT+GGACAATG	F10_Lung_R2	F10	lung	singleCell	TRINITY_DN4_c0_g1_i2_1_65_1559_RC_F10_Lung_R2_cell_CGATTGGT+GGACAATG	100	677966	gnl|BL_ORD_ID|3115 Tbb1125VSG-1026 : Complete but extended but atypical GPI site : 1521nt : contig Illumina-7008	98.929	97.17291255749997	1521	1494	tdTom	mouse1_Lung_R2_exp1	exp1	mouse1	mouse1_lung_singleCell_F10_Lung_R2	Cluster 2	677966	y	1
F11_Lung_R2_cell_TCGGTGAA+GGACAATG	F11_Lung_R2	F11	lung	singleCell	TRINITY_DN0_c0_g1_i1_1_7_1450_RC_F11_Lung_R2_cell_TCGGTGAA+GGACAATG	100	702247	gnl|BL_ORD_ID|2630 Tbb1125VSG-60 : Complete : 1434nt : MC : contig Illumina-12	94.80249480249998	95.3975	1434	1443	tdTom	mouse1_Lung_R2_exp1	exp1	mouse1	mouse1_lung_singleCell_F11_Lung_R2	Cluster 59	702247	y	1
F12_Lung_R2_cell_TGTAGGTC+GGACAATG	F12_Lung_R2	F12	lung	singleCell	TRINITY_DN3_c0_g1_i4_1_106_1600_RC_F12_Lung_R2_cell_TGTAGGTC+GGACAATG	100	677966	gnl|BL_ORD_ID|3115 Tbb1125VSG-1026 : Complete but extended but atypical GPI site : 1521nt : contig Illumina-7008	98.929	97.17291255749997	1521	1494	tdTom	mouse1_Lung_R2_exp1	exp1	mouse1	mouse1_lung_singleCell_F12_Lung_R2	Cluster 2	677966	y	1
F14_Lung_R2_cell_CCACGATA+GGACAATG	F14_Lung_R2	F14	lung	singleCell	TRINITY_DN9_c0_g1_i4_1_85_1579_RC_F14_Lung_R2_cell_CCACGATA+GGACAATG	100	677966	gnl|BL_ORD_ID|3115 Tbb1125VSG-1026 : Complete but extended but atypical GPI site : 1521nt : contig Illumina-7008	98.929	97.17291255749997	1521	1494	tdTom	mouse1_Lung_R2_exp1	exp1	mouse1	mouse1_lung_singleCell_F14_Lung_R2	Cluster 2	677966	y	1
F15_Lung_R2_cell_GGCTACAA+GGACAATG	F15_Lung_R2	F15	lung	singleCell	TRINITY_DN1_c0_g1_i5_1_116_1559_RC_F15_Lung_R2_cell_GGCTACAA+GGACAATG	100	702247	gnl|BL_ORD_ID|2630 Tbb1125VSG-60 : Complete : 1434nt : MC : contig Illumina-12	94.80249480249998	95.3975	1434	1443	tdTom	mouse1_Lung_R2_exp1	exp1	mouse1	mouse1_lung_singleCell_F15_Lung_R2	Cluster 59	702247	y	1
F16_Lung_R2_cell_TTGCACTC+GGACAATG	F16_Lung_R2	F16	lung	singleCell	TRINITY_DN1_c0_g1_i3_1_54_1656_F16_Lung_R2_cell_TTGCACTC+GGACAATG	100	631712	gnl|BL_ORD_ID|2676 Tbb1125VSG-123 : Complete : 1602nt : contig Illumina-984	99.7503	99.7503	1602	1602	tdTom	mouse1_Lung_R2_exp1	exp1	mouse1	mouse1_lung_singleCell_F16_Lung_R2	Cluster 10	631712	y	1
F17_Lung_R2_cell_CTCATGTC+GGACAATG	F17_Lung_R2	F17	lung	singleCell	TRINITY_DN2_c0_g1_i2_1_86_1547_RC_F17_Lung_R2_cell_CTCATGTC+GGACAATG	100	693481.2066570001	gnl|BL_ORD_ID|2907 Tbb1125VSG-350 : Complete : 1461nt : contig PacBio-2245	98.90485968510004	98.90485968510004	1461	1461	tdTom	mouse1_Lung_R2_exp1	exp1	mouse1	mouse1_lung_singleCell_F17_Lung_R2	Cluster 39	693481.2066570001	y	1
F18_Lung_R2_cell_GAACACTG+GGACAATG	F18_Lung_R2	F18	lung	singleCell	TRINITY_DN0_c0_g1_i4_1_61_1504_RC_F18_Lung_R2_cell_GAACACTG+GGACAATG	100	702247	gnl|BL_ORD_ID|2630 Tbb1125VSG-60 : Complete : 1434nt : MC : contig Illumina-12	94.80249480249998	95.3975	1434	1443	tdTom	mouse1_Lung_R2_exp1	exp1	mouse1	mouse1_lung_singleCell_F18_Lung_R2	Cluster 59	702247	y	1
F19_Lung_R2_cell_TCGAACGA+GGACAATG	F19_Lung_R2	F19	lung	singleCell	TRINITY_DN0_c0_g1_i1_1_157_1600_RC_F19_Lung_R2_cell_TCGAACGA+GGACAATG	100	702247	gnl|BL_ORD_ID|2630 Tbb1125VSG-60 : Complete : 1434nt : MC : contig Illumina-12	94.80249480249998	95.3975	1434	1443	tdTom	mouse1_Lung_R2_exp1	exp1	mouse1	mouse1_lung_singleCell_F19_Lung_R2	Cluster 59	702247	y	1
F20_Lung_R2_cell_TGGTAGCA+GGACAATG	F20_Lung_R2	F20	lung	singleCell	TRINITY_DN2_c0_g1_i18_1_134_1577_RC_F20_Lung_R2_cell_TGGTAGCA+GGACAATG	100	702247	gnl|BL_ORD_ID|2630 Tbb1125VSG-60 : Complete : 1434nt : MC : contig Illumina-12	94.80249480249998	95.3975	1434	1443	tdTom	mouse1_Lung_R2_exp1	exp1	mouse1	mouse1_lung_singleCell_F20_Lung_R2	Cluster 59	702247	y	1
F21_Lung_R2_cell_CACTAACG+GGACAATG	F21_Lung_R2	F21	lung	singleCell	TRINITY_DN24_c0_g1_i2_1_89_1583_RC_F21_Lung_R2_cell_CACTAACG+GGACAATG	100	677966	gnl|BL_ORD_ID|3115 Tbb1125VSG-1026 : Complete but extended but atypical GPI site : 1521nt : contig Illumina-7008	98.929	97.17291255749997	1521	1494	tdTom	mouse1_Lung_R2_exp1	exp1	mouse1	mouse1_lung_singleCell_F21_Lung_R2	Cluster 2	677966	y	1
F23_Lung_R2_cell_TAGCGCTT+GGACAATG	F23_Lung_R2	F23	lung	singleCell	TRINITY_DN0_c0_g1_i5_1_54_1497_F23_Lung_R2_cell_TAGCGCTT+GGACAATG	100	702247	gnl|BL_ORD_ID|2630 Tbb1125VSG-60 : Complete : 1434nt : MC : contig Illumina-12	94.80249480249998	95.3975	1434	1443	tdTom	mouse1_Lung_R2_exp1	exp1	mouse1	mouse1_lung_singleCell_F23_Lung_R2	Cluster 59	702247	y	1
F24_Lung_R2_cell_TACCGATG+GGACAATG	F24_Lung_R2	F24	lung	singleCell	TRINITY_DN2_c0_g1_i2_1_94_1537_RC_F24_Lung_R2_cell_TACCGATG+GGACAATG	100	702247	gnl|BL_ORD_ID|2630 Tbb1125VSG-60 : Complete : 1434nt : MC : contig Illumina-12	94.73319473320001	95.32775453279999	1434	1443	tdTom	mouse1_Lung_R2_exp1	exp1	mouse1	mouse1_lung_singleCell_F24_Lung_R2	Cluster 59	702247	y	1
F4_Lung_R2_cell_TGACCAAG+GGACAATG	F4_Lung_R2	F4	lung	singleCell	TRINITY_DN0_c0_g1_i7_1_54_1497_F4_Lung_R2_cell_TGACCAAG+GGACAATG	100	702247	gnl|BL_ORD_ID|2630 Tbb1125VSG-60 : Complete : 1434nt : MC : contig Illumina-12	94.94109494110003	95.537	1434	1443	tdTom	mouse1_Lung_R2_exp1	exp1	mouse1	mouse1_lung_singleCell_F4_Lung_R2	Cluster 59	702247	y	1
G10_Lung_R2_cell_CGATTGGT+GATAGGAG	G10_Lung_R2	G10	lung	singleCell	TRINITY_DN13_c0_g1_i4_1_126_1569_RC_G10_Lung_R2_cell_CGATTGGT+GATAGGAG	100	702247	gnl|BL_ORD_ID|2630 Tbb1125VSG-60 : Complete : 1434nt : MC : contig Illumina-12	94.80249480249998	95.3975	1434	1443	tdTom	mouse1_Lung_R2_exp1	exp1	mouse1	mouse1_lung_singleCell_G10_Lung_R2	Cluster 59	702247	y	1
G11_Lung_R2_cell_TCGGTGAA+GATAGGAG	G11_Lung_R2	G11	lung	singleCell	TRINITY_DN7_c0_g1_i5_1_51_1494_G11_Lung_R2_cell_TCGGTGAA+GATAGGAG	100	702247	gnl|BL_ORD_ID|2630 Tbb1125VSG-60 : Complete : 1434nt : MC : contig Illumina-12	94.80249480249998	95.3975	1434	1443	tdTom	mouse1_Lung_R2_exp1	exp1	mouse1	mouse1_lung_singleCell_G11_Lung_R2	Cluster 59	702247	y	1
G12_Lung_R2_cell_TGTAGGTC+GATAGGAG	G12_Lung_R2	G12	lung	singleCell	TRINITY_DN10_c0_g1_i2_1_73_1570_RC_G12_Lung_R2_cell_TGTAGGTC+GATAGGAG	100	676590	gnl|BL_ORD_ID|2616 Tbb1125VSG-43.1 : Complete : 1497nt : Duplicate : contig Illumina-5219	100	100	1497	1497	tdTom	mouse1_Lung_R2_exp1	exp1	mouse1	mouse1_lung_singleCell_G12_Lung_R2	Cluster 31	676590	y	1
G13_Lung_R2_cell_TTGCAGGA+GATAGGAG	G13_Lung_R2	G13	lung	singleCell	TRINITY_DN3_c0_g1_i1_1_0_1259_RC_G13_Lung_R2_cell_TTGCAGGA+GATAGGAG	100	806452	gnl|BL_ORD_ID|2630 Tbb1125VSG-60 : Complete : 1434nt : MC : contig Illumina-12	97.4583	85.5649	1434	1259	tdTom	mouse1_Lung_R2_exp1	exp1	mouse1	mouse1_lung_singleCell_G13_Lung_R2	Cluster 59	806452	y	1
G14_Lung_R2_cell_CCACGATA+GATAGGAG	G14_Lung_R2	G14	lung	singleCell	TRINITY_DN0_c0_g1_i1_1_86_1421_RC_G14_Lung_R2_cell_CCACGATA+GATAGGAG	9.06172	517182	gnl|BL_ORD_ID|2630 Tbb1125VSG-60 : Complete : 1434nt : MC : contig Illumina-12	88.6142	82.49651324970003	1434	1335	tdTom	mouse1_Lung_R2_exp1	exp1	mouse1	mouse1_lung_singleCell_G14_Lung_R2	Cluster 141	5707327.260492999	y	2
G14_Lung_R2_cell_CCACGATA+GATAGGAG	G14_Lung_R2	G14	lung	singleCell	TRINITY_DN0_c0_g1_i2_1_86_1529_RC_G14_Lung_R2_cell_CCACGATA+GATAGGAG	90.93828235550794	5.19015e+06	gnl|BL_ORD_ID|2630 Tbb1125VSG-60 : Complete : 1434nt : MC : contig Illumina-12	94.80249480249998	95.3975	1434	1443	tdTom	mouse1_Lung_R2_exp1	exp1	mouse1	mouse1_lung_singleCell_G14_Lung_R2	Cluster 59	5707327.260492999	y	2
G16_Lung_R2_cell_TTGCACTC+GATAGGAG	G16_Lung_R2	G16	lung	singleCell	TRINITY_DN0_c0_g1_i4_1_53_1496_G16_Lung_R2_cell_TTGCACTC+GATAGGAG	100	702247	gnl|BL_ORD_ID|2630 Tbb1125VSG-60 : Complete : 1434nt : MC : contig Illumina-12	94.80249480249998	95.3975	1434	1443	tdTom	mouse1_Lung_R2_exp1	exp1	mouse1	mouse1_lung_singleCell_G16_Lung_R2	Cluster 59	702247	y	1
G19_Lung_R2_cell_TCGAACGA+GATAGGAG	G19_Lung_R2	G19	lung	singleCell	TRINITY_DN9_c0_g1_i1_1_103_1069_RC_G19_Lung_R2_cell_TCGAACGA+GATAGGAG	100	1.05597e+06	gnl|BL_ORD_ID|2630 Tbb1125VSG-60 : Complete : 1434nt : MC : contig Illumina-12	92.23602484470001	62.1339	1434	966	tdTom	mouse1_Lung_R2_exp1	exp1	mouse1	mouse1_lung_singleCell_G19_Lung_R2	Cluster 59	1.05597e+06	y	1
G20_Lung_R2_cell_TGGTAGCA+GATAGGAG	G20_Lung_R2	G20	lung	singleCell	TRINITY_DN0_c0_g1_i5_1_69_1512_G20_Lung_R2_cell_TGGTAGCA+GATAGGAG	100	702247	gnl|BL_ORD_ID|2630 Tbb1125VSG-60 : Complete : 1434nt : MC : contig Illumina-12	94.80249480249998	95.3975	1434	1443	tdTom	mouse1_Lung_R2_exp1	exp1	mouse1	mouse1_lung_singleCell_G20_Lung_R2	Cluster 59	702247	y	1
G21_Lung_R2_cell_CACTAACG+GATAGGAG	G21_Lung_R2	G21	lung	singleCell	TRINITY_DN16_c0_g1_i6_1_103_1546_RC_G21_Lung_R2_cell_CACTAACG+GATAGGAG	100	702247	gnl|BL_ORD_ID|2630 Tbb1125VSG-60 : Complete : 1434nt : MC : contig Illumina-12	94.80249480249998	95.3975	1434	1443	tdTom	mouse1_Lung_R2_exp1	exp1	mouse1	mouse1_lung_singleCell_G21_Lung_R2	Cluster 59	702247	y	1
G22_Lung_R2_cell_TCCAGACT+GATAGGAG	G22_Lung_R2	G22	lung	singleCell	TRINITY_DN0_c0_g1_i3_1_111_1554_RC_G22_Lung_R2_cell_TCCAGACT+GATAGGAG	100	702247	gnl|BL_ORD_ID|2630 Tbb1125VSG-60 : Complete : 1434nt : MC : contig Illumina-12	94.80249480249998	95.3975	1434	1443	tdTom	mouse1_Lung_R2_exp1	exp1	mouse1	mouse1_lung_singleCell_G22_Lung_R2	Cluster 59	702247	y	1
G23_Lung_R2_cell_TAGCGCTT+GATAGGAG	G23_Lung_R2	G23	lung	singleCell	TRINITY_DN1_c0_g1_i3_1_10_1411_G23_Lung_R2_cell_TAGCGCTT+GATAGGAG	100	723589	gnl|BL_ORD_ID|2676 Tbb1125VSG-123 : Complete : 1602nt : contig Illumina-984	99.71448965020002	87.2035	1602	1401	tdTom	mouse1_Lung_R2_exp1	exp1	mouse1	mouse1_lung_singleCell_G23_Lung_R2	Cluster 10	723589	y	1
G3_Lung_R2_cell_TGGTCAAC+GATAGGAG	G3_Lung_R2	G3	lung	singleCell	TRINITY_DN2_c0_g1_i2_1_46_1051_RC_G3_Lung_R2_cell_TGGTCAAC+GATAGGAG	100	1014198.6815399999	gnl|BL_ORD_ID|2630 Tbb1125VSG-60 : Complete : 1434nt : MC : contig Illumina-12	88.55721393030002	62.06415620640001	1434	1005	tdTom	mouse1_Lung_R2_exp1	exp1	mouse1	mouse1_lung_singleCell_G3_Lung_R2	Cluster 59	1014198.6815399999	y	1
H11_Lung_R2_cell_TCGGTGAA+GACTACGA	H11_Lung_R2	H11	lung	singleCell	TRINITY_DN15_c0_g1_i2_1_51_1494_H11_Lung_R2_cell_TCGGTGAA+GACTACGA	100	702247	gnl|BL_ORD_ID|2630 Tbb1125VSG-60 : Complete : 1434nt : MC : contig Illumina-12	94.80249480249998	95.3975	1434	1443	tdTom	mouse1_Lung_R2_exp1	exp1	mouse1	mouse1_lung_singleCell_H11_Lung_R2	Cluster 59	702247	y	1
H14_Lung_R2_cell_CCACGATA+GACTACGA	H14_Lung_R2	H14	lung	singleCell	TRINITY_DN7_c0_g1_i5_1_130_1573_RC_H14_Lung_R2_cell_CCACGATA+GACTACGA	100	702247	gnl|BL_ORD_ID|2630 Tbb1125VSG-60 : Complete : 1434nt : MC : contig Illumina-12	94.80249480249998	95.3975	1434	1443	tdTom	mouse1_Lung_R2_exp1	exp1	mouse1	mouse1_lung_singleCell_H14_Lung_R2	Cluster 59	702247	y	1
H16_Lung_R2_cell_TTGCACTC+GACTACGA	H16_Lung_R2	H16	lung	singleCell	TRINITY_DN2_c0_g1_i3_1_0_1177_RC_H16_Lung_R2_cell_TTGCACTC+GACTACGA	100	863557.7720209999	gnl|BL_ORD_ID|2630 Tbb1125VSG-60 : Complete : 1434nt : MC : contig Illumina-12	98.4707	80.82287308229999	1434	1177	tdTom	mouse1_Lung_R2_exp1	exp1	mouse1	mouse1_lung_singleCell_H16_Lung_R2	Cluster 59	863557.7720209999	y	1
H17_Lung_R2_cell_CTCATGTC+GACTACGA	H17_Lung_R2	H17	lung	singleCell	TRINITY_DN2_c0_g1_i2_1_1_1306_RC_H17_Lung_R2_cell_CTCATGTC+GACTACGA	100	777605	gnl|BL_ORD_ID|2630 Tbb1125VSG-60 : Complete : 1434nt : MC : contig Illumina-12	95.17241379309999	86.6109	1434	1305	tdTom	mouse1_Lung_R2_exp1	exp1	mouse1	mouse1_lung_singleCell_H17_Lung_R2	Cluster 59	777605	y	1
H19_Lung_R2_cell_TCGAACGA+GACTACGA	H19_Lung_R2	H19	lung	singleCell	TRINITY_DN0_c0_g1_i1_1_91_1534_H19_Lung_R2_cell_TCGAACGA+GACTACGA	100	702247	gnl|BL_ORD_ID|2630 Tbb1125VSG-60 : Complete : 1434nt : MC : contig Illumina-12	94.80249480249998	95.3975	1434	1443	tdTom	mouse1_Lung_R2_exp1	exp1	mouse1	mouse1_lung_singleCell_H19_Lung_R2	Cluster 59	702247	y	1
H21_Lung_R2_cell_CACTAACG+GACTACGA	H21_Lung_R2	H21	lung	singleCell	TRINITY_DN1_c0_g1_i4_1_53_1496_H21_Lung_R2_cell_CACTAACG+GACTACGA	100	702247	gnl|BL_ORD_ID|2630 Tbb1125VSG-60 : Complete : 1434nt : MC : contig Illumina-12	94.80249480249998	95.3975	1434	1443	tdTom	mouse1_Lung_R2_exp1	exp1	mouse1	mouse1_lung_singleCell_H21_Lung_R2	Cluster 59	702247	y	1
H22_Lung_R2_cell_TCCAGACT+GACTACGA	H22_Lung_R2	H22	lung	singleCell	TRINITY_DN3_c0_g1_i1_1_91_1633_RC_H22_Lung_R2_cell_TCCAGACT+GACTACGA	100	656599	gnl|BL_ORD_ID|2772 Tbb1125VSG-211 : Complete : 1527nt : contig PacBio-410	99.0272	100	1527	1542	tdTom	mouse1_Lung_R2_exp1	exp1	mouse1	mouse1_lung_singleCell_H22_Lung_R2	Cluster 12	656599	y	1
H23_Lung_R2_cell_TAGCGCTT+GACTACGA	H23_Lung_R2	H23	lung	singleCell	TRINITY_DN4_c0_g1_i5_1_94_1537_RC_H23_Lung_R2_cell_TAGCGCTT+GACTACGA	100	702247	gnl|BL_ORD_ID|2630 Tbb1125VSG-60 : Complete : 1434nt : MC : contig Illumina-12	94.80249480249998	95.3975	1434	1443	tdTom	mouse1_Lung_R2_exp1	exp1	mouse1	mouse1_lung_singleCell_H23_Lung_R2	Cluster 59	702247	y	1
H24_Lung_R2_cell_TACCGATG+GACTACGA	H24_Lung_R2	H24	lung	singleCell	TRINITY_DN0_c0_g1_i3_1_871_2314_H24_Lung_R2_cell_TACCGATG+GACTACGA	100	702247	gnl|BL_ORD_ID|2630 Tbb1125VSG-60 : Complete : 1434nt : MC : contig Illumina-12	94.80249480249998	95.3975	1434	1443	tdTom	mouse1_Lung_R2_exp1	exp1	mouse1	mouse1_lung_singleCell_H24_Lung_R2	Cluster 59	702247	y	1
H9_Lung_R2_cell_CAGAATCG+GACTACGA	H9_Lung_R2	H9	lung	singleCell	TRINITY_DN0_c0_g1_i1_1_103_1564_RC_H9_Lung_R2_cell_CAGAATCG+GACTACGA	100	693481.2066570001	gnl|BL_ORD_ID|2907 Tbb1125VSG-350 : Complete : 1461nt : contig PacBio-2245	98.90485968510004	98.90485968510004	1461	1461	tdTom	mouse1_Lung_R2_exp1	exp1	mouse1	mouse1_lung_singleCell_H9_Lung_R2	Cluster 39	693481.2066570001	y	1
I10_Lung_R2_cell_CGATTGGT+ATGGCGTT	I10_Lung_R2	I10	lung	singleCell	TRINITY_DN3_c0_g1_i1_1_78_1521_I10_Lung_R2_cell_CGATTGGT+ATGGCGTT	100	702247	gnl|BL_ORD_ID|2630 Tbb1125VSG-60 : Complete : 1434nt : MC : contig Illumina-12	94.80249480249998	95.3975	1434	1443	tdTom	mouse1_Lung_R2_exp1	exp1	mouse1	mouse1_lung_singleCell_I10_Lung_R2	Cluster 59	702247	y	1
I11_Lung_R2_cell_TCGGTGAA+ATGGCGTT	I11_Lung_R2	I11	lung	singleCell	TRINITY_DN0_c0_g1_i2_1_83_1580_RC_I11_Lung_R2_cell_TCGGTGAA+ATGGCGTT	100	676590	gnl|BL_ORD_ID|2616 Tbb1125VSG-43.1 : Complete : 1497nt : Duplicate : contig Illumina-5219	100	100	1497	1497	tdTom	mouse1_Lung_R2_exp1	exp1	mouse1	mouse1_lung_singleCell_I11_Lung_R2	Cluster 31	676590	y	1
I14_Lung_R2_cell_CCACGATA+ATGGCGTT	I14_Lung_R2	I14	lung	singleCell	TRINITY_DN5_c0_g1_i4_1_128_1571_RC_I14_Lung_R2_cell_CCACGATA+ATGGCGTT	100	702247	gnl|BL_ORD_ID|2630 Tbb1125VSG-60 : Complete : 1434nt : MC : contig Illumina-12	94.80249480249998	95.3975	1434	1443	tdTom	mouse1_Lung_R2_exp1	exp1	mouse1	mouse1_lung_singleCell_I14_Lung_R2	Cluster 59	702247	y	1
I15_Lung_R2_cell_GGCTACAA+ATGGCGTT	I15_Lung_R2	I15	lung	singleCell	TRINITY_DN2_c0_g1_i2_1_1_1257_RC_I15_Lung_R2_cell_GGCTACAA+ATGGCGTT	100	808407	gnl|BL_ORD_ID|2616 Tbb1125VSG-43.1 : Complete : 1497nt : Duplicate : contig Illumina-5219	100	83.90113560450001	1497	1256	tdTom	mouse1_Lung_R2_exp1	exp1	mouse1	mouse1_lung_singleCell_I15_Lung_R2	Cluster 31	808407	y	1
I17_Lung_R2_cell_CTCATGTC+ATGGCGTT	I17_Lung_R2	I17	lung	singleCell	TRINITY_DN1_c0_g1_i9_1_10_1453_RC_I17_Lung_R2_cell_CTCATGTC+ATGGCGTT	100	702247	gnl|BL_ORD_ID|2630 Tbb1125VSG-60 : Complete : 1434nt : MC : contig Illumina-12	95.01039501039999	95.6067	1434	1443	tdTom	mouse1_Lung_R2_exp1	exp1	mouse1	mouse1_lung_singleCell_I17_Lung_R2	Cluster 59	702247	y	1
I18_Lung_R2_cell_GAACACTG+ATGGCGTT	I18_Lung_R2	I18	lung	singleCell	TRINITY_DN4_c0_g1_i4_1_80_1523_RC_I18_Lung_R2_cell_GAACACTG+ATGGCGTT	100	702247	gnl|BL_ORD_ID|2630 Tbb1125VSG-60 : Complete : 1434nt : MC : contig Illumina-12	94.80249480249998	95.3975	1434	1443	tdTom	mouse1_Lung_R2_exp1	exp1	mouse1	mouse1_lung_singleCell_I18_Lung_R2	Cluster 59	702247	y	1
I19_Lung_R2_cell_TCGAACGA+ATGGCGTT	I19_Lung_R2	I19	lung	singleCell	TRINITY_DN2_c0_g1_i2_1_159_1602_RC_I19_Lung_R2_cell_TCGAACGA+ATGGCGTT	100	702247	gnl|BL_ORD_ID|2630 Tbb1125VSG-60 : Complete : 1434nt : MC : contig Illumina-12	94.80249480249998	95.3975	1434	1443	tdTom	mouse1_Lung_R2_exp1	exp1	mouse1	mouse1_lung_singleCell_I19_Lung_R2	Cluster 59	702247	y	1
I20_Lung_R2_cell_TGGTAGCA+ATGGCGTT	I20_Lung_R2	I20	lung	singleCell	TRINITY_DN1_c0_g1_i1_1_128_1571_RC_I20_Lung_R2_cell_TGGTAGCA+ATGGCGTT	100	702247	gnl|BL_ORD_ID|2630 Tbb1125VSG-60 : Complete : 1434nt : MC : contig Illumina-12	94.80249480249998	95.3975	1434	1443	tdTom	mouse1_Lung_R2_exp1	exp1	mouse1	mouse1_lung_singleCell_I20_Lung_R2	Cluster 59	702247	y	1
I4_Lung_R2_cell_TGACCAAG+ATGGCGTT	I4_Lung_R2	I4	lung	singleCell	TRINITY_DN1_c0_g1_i4_1_54_1497_I4_Lung_R2_cell_TGACCAAG+ATGGCGTT	100	702247	gnl|BL_ORD_ID|2630 Tbb1125VSG-60 : Complete : 1434nt : MC : contig Illumina-12	94.80249480249998	95.3975	1434	1443	tdTom	mouse1_Lung_R2_exp1	exp1	mouse1	mouse1_lung_singleCell_I4_Lung_R2	Cluster 59	702247	y	1
I6_Lung_R2_cell_TCGGACTT+ATGGCGTT	I6_Lung_R2	I6	lung	singleCell	TRINITY_DN2_c0_g1_i4_1_64_1507_I6_Lung_R2_cell_TCGGACTT+ATGGCGTT	100	702247	gnl|BL_ORD_ID|2630 Tbb1125VSG-60 : Complete : 1434nt : MC : contig Illumina-12	94.80249480249998	95.3975	1434	1443	tdTom	mouse1_Lung_R2_exp1	exp1	mouse1	mouse1_lung_singleCell_I6_Lung_R2	Cluster 59	702247	y	1
I8_Lung_R2_cell_GGATACGT+ATGGCGTT	I8_Lung_R2	I8	lung	singleCell	TRINITY_DN1_c0_g1_i6_1_50_1493_I8_Lung_R2_cell_GGATACGT+ATGGCGTT	100	702247	gnl|BL_ORD_ID|2630 Tbb1125VSG-60 : Complete : 1434nt : MC : contig Illumina-12	94.80249480249998	95.3975	1434	1443	tdTom	mouse1_Lung_R2_exp1	exp1	mouse1	mouse1_lung_singleCell_I8_Lung_R2	Cluster 59	702247	y	1
I9_Lung_R2_cell_CAGAATCG+ATGGCGTT	I9_Lung_R2	I9	lung	singleCell	TRINITY_DN4_c0_g1_i3_1_86_1529_RC_I9_Lung_R2_cell_CAGAATCG+ATGGCGTT	100	702247	gnl|BL_ORD_ID|2630 Tbb1125VSG-60 : Complete : 1434nt : MC : contig Illumina-12	94.80249480249998	95.3975	1434	1443	tdTom	mouse1_Lung_R2_exp1	exp1	mouse1	mouse1_lung_singleCell_I9_Lung_R2	Cluster 59	702247	y	1
J11_Lung_R2_cell_TCGGTGAA+ACTGAGAG	J11_Lung_R2	J11	lung	singleCell	TRINITY_DN6_c0_g1_i1_1_52_1495_J11_Lung_R2_cell_TCGGTGAA+ACTGAGAG	100	702247	gnl|BL_ORD_ID|2630 Tbb1125VSG-60 : Complete : 1434nt : MC : contig Illumina-12	94.80249480249998	95.3975	1434	1443	tdTom	mouse1_Lung_R2_exp1	exp1	mouse1	mouse1_lung_singleCell_J11_Lung_R2	Cluster 59	702247	y	1
J12_Lung_R2_cell_TGTAGGTC+ACTGAGAG	J12_Lung_R2	J12	lung	singleCell	TRINITY_DN0_c0_g1_i1_1_49_1492_J12_Lung_R2_cell_TGTAGGTC+ACTGAGAG	100	702247	gnl|BL_ORD_ID|2630 Tbb1125VSG-60 : Complete : 1434nt : MC : contig Illumina-12	94.80249480249998	95.3975	1434	1443	tdTom	mouse1_Lung_R2_exp1	exp1	mouse1	mouse1_lung_singleCell_J12_Lung_R2	Cluster 59	702247	y	1
J13_Lung_R2_cell_TTGCAGGA+ACTGAGAG	J13_Lung_R2	J13	lung	singleCell	TRINITY_DN4_c0_g1_i1_1_53_1496_J13_Lung_R2_cell_TTGCAGGA+ACTGAGAG	100	702247	gnl|BL_ORD_ID|2630 Tbb1125VSG-60 : Complete : 1434nt : MC : contig Illumina-12	94.80249480249998	95.3975	1434	1443	tdTom	mouse1_Lung_R2_exp1	exp1	mouse1	mouse1_lung_singleCell_J13_Lung_R2	Cluster 59	702247	y	1
J15_Lung_R2_cell_GGCTACAA+ACTGAGAG	J15_Lung_R2	J15	lung	singleCell	TRINITY_DN2_c0_g1_i13_1_80_1523_RC_J15_Lung_R2_cell_GGCTACAA+ACTGAGAG	100	702247	gnl|BL_ORD_ID|2630 Tbb1125VSG-60 : Complete : 1434nt : MC : contig Illumina-12	94.80249480249998	95.3975	1434	1443	tdTom	mouse1_Lung_R2_exp1	exp1	mouse1	mouse1_lung_singleCell_J15_Lung_R2	Cluster 59	702247	y	1
J19_Lung_R2_cell_TCGAACGA+ACTGAGAG	J19_Lung_R2	J19	lung	singleCell	TRINITY_DN0_c0_g1_i2_1_139_1582_J19_Lung_R2_cell_TCGAACGA+ACTGAGAG	100	702247	gnl|BL_ORD_ID|2630 Tbb1125VSG-60 : Complete : 1434nt : MC : contig Illumina-12	94.80249480249998	95.3975	1434	1443	tdTom	mouse1_Lung_R2_exp1	exp1	mouse1	mouse1_lung_singleCell_J19_Lung_R2	Cluster 59	702247	y	1
J3_Lung_R2_cell_TGGTCAAC+ACTGAGAG	J3_Lung_R2	J3	lung	singleCell	TRINITY_DN1_c0_g1_i2_1_46_1489_J3_Lung_R2_cell_TGGTCAAC+ACTGAGAG	100	702247	gnl|BL_ORD_ID|2630 Tbb1125VSG-60 : Complete : 1434nt : MC : contig Illumina-12	95.01039501039999	95.6067	1434	1443	tdTom	mouse1_Lung_R2_exp1	exp1	mouse1	mouse1_lung_singleCell_J3_Lung_R2	Cluster 59	702247	y	1
J4_Lung_R2_cell_TGACCAAG+ACTGAGAG	J4_Lung_R2	J4	lung	singleCell	TRINITY_DN0_c0_g1_i5_1_173_1616_RC_J4_Lung_R2_cell_TGACCAAG+ACTGAGAG	79.74051896208316	3908045.5862100003	gnl|BL_ORD_ID|2630 Tbb1125VSG-60 : Complete : 1434nt : MC : contig Illumina-12	94.80249480249998	95.3975	1434	1443	tdTom	mouse1_Lung_R2_exp1	exp1	mouse1	mouse1_lung_singleCell_J4_Lung_R2	Cluster 59	4.90095e+06	y	2
J4_Lung_R2_cell_TGACCAAG+ACTGAGAG	J4_Lung_R2	J4	lung	singleCell	TRINITY_DN0_c0_g1_i1_1_173_1478_RC_J4_Lung_R2_cell_TGACCAAG+ACTGAGAG	20.25948103791686	992907.7021279999	gnl|BL_ORD_ID|2630 Tbb1125VSG-60 : Complete : 1434nt : MC : contig Illumina-12	90.1149	82.00836820079999	1434	1305	tdTom	mouse1_Lung_R2_exp1	exp1	mouse1	mouse1_lung_singleCell_J4_Lung_R2	Cluster 149	4.90095e+06	y	2
J5_Lung_R2_cell_TCGTGGTA+ACTGAGAG	J5_Lung_R2	J5	lung	singleCell	TRINITY_DN0_c0_g1_i2_1_77_1520_RC_J5_Lung_R2_cell_TCGTGGTA+ACTGAGAG	100	702247	gnl|BL_ORD_ID|2630 Tbb1125VSG-60 : Complete : 1434nt : MC : contig Illumina-12	94.80249480249998	95.3975	1434	1443	tdTom	mouse1_Lung_R2_exp1	exp1	mouse1	mouse1_lung_singleCell_J5_Lung_R2	Cluster 59	702247	y	1
J6_Lung_R2_cell_TCGGACTT+ACTGAGAG	J6_Lung_R2	J6	lung	singleCell	TRINITY_DN0_c0_g1_i1_1_80_1523_RC_J6_Lung_R2_cell_TCGGACTT+ACTGAGAG	100	702247	gnl|BL_ORD_ID|2630 Tbb1125VSG-60 : Complete : 1434nt : MC : contig Illumina-12	94.80249480249998	95.3975	1434	1443	tdTom	mouse1_Lung_R2_exp1	exp1	mouse1	mouse1_lung_singleCell_J6_Lung_R2	Cluster 59	702247	y	1
J8_Lung_R2_cell_GGATACGT+ACTGAGAG	J8_Lung_R2	J8	lung	singleCell	TRINITY_DN19_c0_g1_i1_1_80_1046_RC_J8_Lung_R2_cell_GGATACGT+ACTGAGAG	0.8299075499859534	5643.26	gnl|BL_ORD_ID|2630 Tbb1125VSG-60 : Complete : 1434nt : MC : contig Illumina-12	92.23602484470001	62.1339	1434	966	tdTom	mouse1_Lung_R2_exp1	exp1	mouse1	mouse1_lung_singleCell_J8_Lung_R2	Cluster 59	679986.1283278499	y	2
J8_Lung_R2_cell_GGATACGT+ACTGAGAG	J8_Lung_R2	J8	lung	singleCell	TRINITY_DN4_c0_g1_i4_1_86_1580_RC_J8_Lung_R2_cell_GGATACGT+ACTGAGAG	99.17009245001405	674342.8721099999	gnl|BL_ORD_ID|3115 Tbb1125VSG-1026 : Complete but extended but atypical GPI site : 1521nt : contig Illumina-7008	98.929	97.17291255749997	1521	1494	tdTom	mouse1_Lung_R2_exp1	exp1	mouse1	mouse1_lung_singleCell_J8_Lung_R2	Cluster 2	679986.1283278499	y	2
J9_Lung_R2_cell_CAGAATCG+ACTGAGAG	J9_Lung_R2	J9	lung	singleCell	TRINITY_DN2_c0_g1_i2_1_113_1556_RC_J9_Lung_R2_cell_CAGAATCG+ACTGAGAG	100	702247	gnl|BL_ORD_ID|2630 Tbb1125VSG-60 : Complete : 1434nt : MC : contig Illumina-12	94.80249480249998	95.3975	1434	1443	tdTom	mouse1_Lung_R2_exp1	exp1	mouse1	mouse1_lung_singleCell_J9_Lung_R2	Cluster 59	702247	y	1
K10_Lung_R2_cell_CGATTGGT+ACGAGTCT	K10_Lung_R2	K10	lung	singleCell	TRINITY_DN0_c0_g1_i1_1_53_1496_K10_Lung_R2_cell_CGATTGGT+ACGAGTCT	100	702247	gnl|BL_ORD_ID|2630 Tbb1125VSG-60 : Complete : 1434nt : MC : contig Illumina-12	94.80249480249998	95.3975	1434	1443	tdTom	mouse1_Lung_R2_exp1	exp1	mouse1	mouse1_lung_singleCell_K10_Lung_R2	Cluster 59	702247	y	1
K13_Lung_R2_cell_TTGCAGGA+ACGAGTCT	K13_Lung_R2	K13	lung	singleCell	TRINITY_DN13_c0_g1_i2_1_292_1810_K13_Lung_R2_cell_TTGCAGGA+ACGAGTCT	100	667111.3408940001	gnl|BL_ORD_ID|2909 Tbb1125VSG-353 : Complete : 1461nt : contig Illumina-7825	96.24505928850002	100	1461	1518	tdTom	mouse1_Lung_R2_exp1	exp1	mouse1	mouse1_lung_singleCell_K13_Lung_R2	Cluster 32	667111.3408940001	y	1
K14_Lung_R2_cell_CCACGATA+ACGAGTCT	K14_Lung_R2	K14	lung	singleCell	TRINITY_DN4_c0_g1_i2_1_88_1582_RC_K14_Lung_R2_cell_CCACGATA+ACGAGTCT	100	677966	gnl|BL_ORD_ID|3115 Tbb1125VSG-1026 : Complete but extended but atypical GPI site : 1521nt : contig Illumina-7008	98.929	97.17291255749997	1521	1494	tdTom	mouse1_Lung_R2_exp1	exp1	mouse1	mouse1_lung_singleCell_K14_Lung_R2	Cluster 2	677966	y	1
K17_Lung_R2_cell_CTCATGTC+ACGAGTCT	K17_Lung_R2	K17	lung	singleCell	TRINITY_DN1_c0_g1_i4_1_0_1183_RC_K17_Lung_R2_cell_CTCATGTC+ACGAGTCT	100	859106	gnl|BL_ORD_ID|2630 Tbb1125VSG-60 : Complete : 1434nt : MC : contig Illumina-12	97.97125950970002	80.82287308229999	1434	1183	tdTom	mouse1_Lung_R2_exp1	exp1	mouse1	mouse1_lung_singleCell_K17_Lung_R2	Cluster 59	859106	y	1
K18_Lung_R2_cell_GAACACTG+ACGAGTCT	K18_Lung_R2	K18	lung	singleCell	TRINITY_DN0_c0_g1_i5_1_154_1597_RC_K18_Lung_R2_cell_GAACACTG+ACGAGTCT	100	702247	gnl|BL_ORD_ID|2630 Tbb1125VSG-60 : Complete : 1434nt : MC : contig Illumina-12	94.73319473320001	95.32775453279999	1434	1443	tdTom	mouse1_Lung_R2_exp1	exp1	mouse1	mouse1_lung_singleCell_K18_Lung_R2	Cluster 59	702247	y	1
K19_Lung_R2_cell_TCGAACGA+ACGAGTCT	K19_Lung_R2	K19	lung	singleCell	TRINITY_DN0_c0_g1_i1_1_54_1497_K19_Lung_R2_cell_TCGAACGA+ACGAGTCT	100	702247	gnl|BL_ORD_ID|2630 Tbb1125VSG-60 : Complete : 1434nt : MC : contig Illumina-12	94.80249480249998	95.3975	1434	1443	tdTom	mouse1_Lung_R2_exp1	exp1	mouse1	mouse1_lung_singleCell_K19_Lung_R2	Cluster 59	702247	y	1
K1_Lung_R2_cell_TAAGGCGA+ACGAGTCT	K1_Lung_R2	K1	lung	singleCell	TRINITY_DN77_c0_g1_i1_1_209_1310_K1_Lung_R2_cell_TAAGGCGA+ACGAGTCT	100	924214.3253230001	gnl|BL_ORD_ID|6 Tb427VSG-8 : GB Accession AY935574 : 1401nt : Complete : contig90003.	100	78.58672376870001	1401	1101	tdTom	mouse1_Lung_R2_exp1	exp1	mouse1	mouse1_lung_singleCell_K1_Lung_R2	Cluster 88	924214.3253230001	y	1
K20_Lung_R2_cell_TGGTAGCA+ACGAGTCT	K20_Lung_R2	K20	lung	singleCell	TRINITY_DN2_c0_g1_i2_1_113_1556_RC_K20_Lung_R2_cell_TGGTAGCA+ACGAGTCT	100	702247	gnl|BL_ORD_ID|2630 Tbb1125VSG-60 : Complete : 1434nt : MC : contig Illumina-12	94.80249480249998	95.3975	1434	1443	tdTom	mouse1_Lung_R2_exp1	exp1	mouse1	mouse1_lung_singleCell_K20_Lung_R2	Cluster 59	702247	y	1
K21_Lung_R2_cell_CACTAACG+ACGAGTCT	K21_Lung_R2	K21	lung	singleCell	TRINITY_DN12_c0_g1_i2_1_66_1560_RC_K21_Lung_R2_cell_CACTAACG+ACGAGTCT	100	677966	gnl|BL_ORD_ID|3115 Tbb1125VSG-1026 : Complete but extended but atypical GPI site : 1521nt : contig Illumina-7008	98.929	97.17291255749997	1521	1494	tdTom	mouse1_Lung_R2_exp1	exp1	mouse1	mouse1_lung_singleCell_K21_Lung_R2	Cluster 2	677966	y	1
K22_Lung_R2_cell_TCCAGACT+ACGAGTCT	K22_Lung_R2	K22	lung	singleCell	TRINITY_DN0_c0_g1_i5_1_73_1039_K22_Lung_R2_cell_TCCAGACT+ACGAGTCT	100	1.05597e+06	gnl|BL_ORD_ID|2630 Tbb1125VSG-60 : Complete : 1434nt : MC : contig Illumina-12	92.23602484470001	62.1339	1434	966	tdTom	mouse1_Lung_R2_exp1	exp1	mouse1	mouse1_lung_singleCell_K22_Lung_R2	Cluster 59	1.05597e+06	y	1
K23_Lung_R2_cell_TAGCGCTT+ACGAGTCT	K23_Lung_R2	K23	lung	singleCell	TRINITY_DN2_c0_g1_i5_1_54_1497_K23_Lung_R2_cell_TAGCGCTT+ACGAGTCT	100	702247	gnl|BL_ORD_ID|2630 Tbb1125VSG-60 : Complete : 1434nt : MC : contig Illumina-12	94.80249480249998	95.3975	1434	1443	tdTom	mouse1_Lung_R2_exp1	exp1	mouse1	mouse1_lung_singleCell_K23_Lung_R2	Cluster 59	702247	y	1
K24_Lung_R2_cell_TACCGATG+ACGAGTCT	K24_Lung_R2	K24	lung	singleCell	TRINITY_DN1_c0_g1_i5_1_129_1572_RC_K24_Lung_R2_cell_TACCGATG+ACGAGTCT	100	702247	gnl|BL_ORD_ID|2630 Tbb1125VSG-60 : Complete : 1434nt : MC : contig Illumina-12	94.80249480249998	95.3975	1434	1443	tdTom	mouse1_Lung_R2_exp1	exp1	mouse1	mouse1_lung_singleCell_K24_Lung_R2	Cluster 59	702247	y	1
K2_Lung_R2_cell_CGTACTAG+ACGAGTCT	K2_Lung_R2	K2	lung	singleCell	TRINITY_DN0_c0_g1_i1_1_53_1496_K2_Lung_R2_cell_CGTACTAG+ACGAGTCT	100	702247	gnl|BL_ORD_ID|2630 Tbb1125VSG-60 : Complete : 1434nt : MC : contig Illumina-12	94.80249480249998	95.3975	1434	1443	tdTom	mouse1_Lung_R2_exp1	exp1	mouse1	mouse1_lung_singleCell_K2_Lung_R2	Cluster 59	702247	y	1
K3_Lung_R2_cell_TGGTCAAC+ACGAGTCT	K3_Lung_R2	K3	lung	singleCell	TRINITY_DN2_c0_g1_i1_1_74_1568_RC_K3_Lung_R2_cell_TGGTCAAC+ACGAGTCT	100	677966	gnl|BL_ORD_ID|3115 Tbb1125VSG-1026 : Complete but extended but atypical GPI site : 1521nt : contig Illumina-7008	98.929	97.17291255749997	1521	1494	tdTom	mouse1_Lung_R2_exp1	exp1	mouse1	mouse1_lung_singleCell_K3_Lung_R2	Cluster 2	677966	y	1
K4_Lung_R2_cell_TGACCAAG+ACGAGTCT	K4_Lung_R2	K4	lung	singleCell	TRINITY_DN0_c0_g1_i1_1_54_1497_K4_Lung_R2_cell_TGACCAAG+ACGAGTCT	100	702247	gnl|BL_ORD_ID|2630 Tbb1125VSG-60 : Complete : 1434nt : MC : contig Illumina-12	94.80249480249998	95.3975	1434	1443	tdTom	mouse1_Lung_R2_exp1	exp1	mouse1	mouse1_lung_singleCell_K4_Lung_R2	Cluster 59	702247	y	1
K5_Lung_R2_cell_TCGTGGTA+ACGAGTCT	K5_Lung_R2	K5	lung	singleCell	TRINITY_DN0_c0_g1_i2_1_94_1537_RC_K5_Lung_R2_cell_TCGTGGTA+ACGAGTCT	100	702247	gnl|BL_ORD_ID|2630 Tbb1125VSG-60 : Complete : 1434nt : MC : contig Illumina-12	94.80249480249998	95.3975	1434	1443	tdTom	mouse1_Lung_R2_exp1	exp1	mouse1	mouse1_lung_singleCell_K5_Lung_R2	Cluster 59	702247	y	1
K6_Lung_R2_cell_TCGGACTT+ACGAGTCT	K6_Lung_R2	K6	lung	singleCell	TRINITY_DN3_c0_g1_i1_1_176_1619_RC_K6_Lung_R2_cell_TCGGACTT+ACGAGTCT	100	702247	gnl|BL_ORD_ID|2630 Tbb1125VSG-60 : Complete : 1434nt : MC : contig Illumina-12	94.80249480249998	95.3975	1434	1443	tdTom	mouse1_Lung_R2_exp1	exp1	mouse1	mouse1_lung_singleCell_K6_Lung_R2	Cluster 59	702247	y	1
K7_Lung_R2_cell_ACGTGTAC+ACGAGTCT	K7_Lung_R2	K7	lung	singleCell	TRINITY_DN0_c0_g1_i2_1_94_1537_RC_K7_Lung_R2_cell_ACGTGTAC+ACGAGTCT	100	702247	gnl|BL_ORD_ID|2630 Tbb1125VSG-60 : Complete : 1434nt : MC : contig Illumina-12	94.80249480249998	95.3975	1434	1443	tdTom	mouse1_Lung_R2_exp1	exp1	mouse1	mouse1_lung_singleCell_K7_Lung_R2	Cluster 59	702247	y	1
K8_Lung_R2_cell_GGATACGT+ACGAGTCT	K8_Lung_R2	K8	lung	singleCell	TRINITY_DN1_c0_g1_i4_1_94_1537_RC_K8_Lung_R2_cell_GGATACGT+ACGAGTCT	100	702247	gnl|BL_ORD_ID|2630 Tbb1125VSG-60 : Complete : 1434nt : MC : contig Illumina-12	94.80249480249998	95.3975	1434	1443	tdTom	mouse1_Lung_R2_exp1	exp1	mouse1	mouse1_lung_singleCell_K8_Lung_R2	Cluster 59	702247	y	1
K9_Lung_R2_cell_CAGAATCG+ACGAGTCT	K9_Lung_R2	K9	lung	singleCell	TRINITY_DN0_c0_g1_i1_1_113_1556_RC_K9_Lung_R2_cell_CAGAATCG+ACGAGTCT	100	702247	gnl|BL_ORD_ID|2630 Tbb1125VSG-60 : Complete : 1434nt : MC : contig Illumina-12	94.80249480249998	95.3975	1434	1443	tdTom	mouse1_Lung_R2_exp1	exp1	mouse1	mouse1_lung_singleCell_K9_Lung_R2	Cluster 59	702247	y	1
L10_Lung_R2_cell_CGATTGGT+AGAGACTC	L10_Lung_R2	L10	lung	singleCell	TRINITY_DN5_c0_g1_i1_1_50_1493_L10_Lung_R2_cell_CGATTGGT+AGAGACTC	100	702247	gnl|BL_ORD_ID|2630 Tbb1125VSG-60 : Complete : 1434nt : MC : contig Illumina-12	94.80249480249998	95.3975	1434	1443	tdTom	mouse1_Lung_R2_exp1	exp1	mouse1	mouse1_lung_singleCell_L10_Lung_R2	Cluster 59	702247	y	1
L11_Lung_R2_cell_TCGGTGAA+AGAGACTC	L11_Lung_R2	L11	lung	singleCell	TRINITY_DN1_c0_g1_i2_1_126_1569_RC_L11_Lung_R2_cell_TCGGTGAA+AGAGACTC	100	702247	gnl|BL_ORD_ID|2630 Tbb1125VSG-60 : Complete : 1434nt : MC : contig Illumina-12	94.80249480249998	95.3975	1434	1443	tdTom	mouse1_Lung_R2_exp1	exp1	mouse1	mouse1_lung_singleCell_L11_Lung_R2	Cluster 59	702247	y	1
L12_Lung_R2_cell_TGTAGGTC+AGAGACTC	L12_Lung_R2	L12	lung	singleCell	TRINITY_DN5_c0_g1_i3_1_2_1182_RC_L12_Lung_R2_cell_TGTAGGTC+AGAGACTC	100	861326.3565890001	gnl|BL_ORD_ID|2630 Tbb1125VSG-60 : Complete : 1434nt : MC : contig Illumina-12	98.22033898309999	80.82287308229999	1434	1180	tdTom	mouse1_Lung_R2_exp1	exp1	mouse1	mouse1_lung_singleCell_L12_Lung_R2	Cluster 59	861326.3565890001	y	1
L13_Lung_R2_cell_TTGCAGGA+AGAGACTC	L13_Lung_R2	L13	lung	singleCell	TRINITY_DN0_c0_g1_i1_1_113_1556_RC_L13_Lung_R2_cell_TTGCAGGA+AGAGACTC	100	702247	gnl|BL_ORD_ID|2630 Tbb1125VSG-60 : Complete : 1434nt : MC : contig Illumina-12	94.80249480249998	95.3975	1434	1443	tdTom	mouse1_Lung_R2_exp1	exp1	mouse1	mouse1_lung_singleCell_L13_Lung_R2	Cluster 59	702247	y	1
L14_Lung_R2_cell_CCACGATA+AGAGACTC	L14_Lung_R2	L14	lung	singleCell	TRINITY_DN3_c0_g1_i2_1_108_1551_L14_Lung_R2_cell_CCACGATA+AGAGACTC	100	702247	gnl|BL_ORD_ID|2630 Tbb1125VSG-60 : Complete : 1434nt : MC : contig Illumina-12	94.80249480249998	95.3975	1434	1443	tdTom	mouse1_Lung_R2_exp1	exp1	mouse1	mouse1_lung_singleCell_L14_Lung_R2	Cluster 59	702247	y	1
L15_Lung_R2_cell_GGCTACAA+AGAGACTC	L15_Lung_R2	L15	lung	singleCell	TRINITY_DN0_c0_g1_i2_1_144_1122_RC_L15_Lung_R2_cell_GGCTACAA+AGAGACTC	19.3933	457582	gnl|BL_ORD_ID|2630 Tbb1125VSG-60 : Complete : 1434nt : MC : contig Illumina-12	87.52556237219999	59.693165969300004	1434	978	tdTom	mouse1_Lung_R2_exp1	exp1	mouse1	mouse1_lung_singleCell_L15_Lung_R2	Cluster 213	2359485.5485549998	y	2
L15_Lung_R2_cell_GGCTACAA+AGAGACTC	L15_Lung_R2	L15	lung	singleCell	TRINITY_DN0_c0_g1_i1_1_144_1587_RC_L15_Lung_R2_cell_GGCTACAA+AGAGACTC	80.6067	1901903.4583199997	gnl|BL_ORD_ID|2630 Tbb1125VSG-60 : Complete : 1434nt : MC : contig Illumina-12	94.80249480249998	95.3975	1434	1443	tdTom	mouse1_Lung_R2_exp1	exp1	mouse1	mouse1_lung_singleCell_L15_Lung_R2	Cluster 59	2359485.5485549998	y	2
L17_Lung_R2_cell_CTCATGTC+AGAGACTC	L17_Lung_R2	L17	lung	singleCell	TRINITY_DN0_c0_g1_i2_1_92_1634_RC_L17_Lung_R2_cell_CTCATGTC+AGAGACTC	100	656599	gnl|BL_ORD_ID|2772 Tbb1125VSG-211 : Complete : 1527nt : contig PacBio-410	99.0272	100	1527	1542	tdTom	mouse1_Lung_R2_exp1	exp1	mouse1	mouse1_lung_singleCell_L17_Lung_R2	Cluster 12	656599	y	1
L20_Lung_R2_cell_TGGTAGCA+AGAGACTC	L20_Lung_R2	L20	lung	singleCell	TRINITY_DN1_c0_g1_i4_1_86_1529_RC_L20_Lung_R2_cell_TGGTAGCA+AGAGACTC	100	702247	gnl|BL_ORD_ID|2630 Tbb1125VSG-60 : Complete : 1434nt : MC : contig Illumina-12	94.80249480249998	95.3975	1434	1443	tdTom	mouse1_Lung_R2_exp1	exp1	mouse1	mouse1_lung_singleCell_L20_Lung_R2	Cluster 59	702247	y	1
L21_Lung_R2_cell_CACTAACG+AGAGACTC	L21_Lung_R2	L21	lung	singleCell	TRINITY_DN0_c0_g1_i1_1_53_1246_L21_Lung_R2_cell_CACTAACG+AGAGACTC	100	851789	gnl|BL_ORD_ID|2630 Tbb1125VSG-60 : Complete : 1434nt : MC : contig Illumina-12	98.575	82.00836820079999	1434	1193	tdTom	mouse1_Lung_R2_exp1	exp1	mouse1	mouse1_lung_singleCell_L21_Lung_R2	Cluster 59	851789	y	1
L2_Lung_R2_cell_CGTACTAG+AGAGACTC	L2_Lung_R2	L2	lung	singleCell	TRINITY_DN1_c0_g1_i4_1_134_1577_RC_L2_Lung_R2_cell_CGTACTAG+AGAGACTC	100	702247	gnl|BL_ORD_ID|2630 Tbb1125VSG-60 : Complete : 1434nt : MC : contig Illumina-12	94.80249480249998	95.3975	1434	1443	tdTom	mouse1_Lung_R2_exp1	exp1	mouse1	mouse1_lung_singleCell_L2_Lung_R2	Cluster 59	702247	y	1
L3_Lung_R2_cell_TGGTCAAC+AGAGACTC	L3_Lung_R2	L3	lung	singleCell	TRINITY_DN0_c0_g1_i3_1_54_1656_L3_Lung_R2_cell_TGGTCAAC+AGAGACTC	100	631712	gnl|BL_ORD_ID|2676 Tbb1125VSG-123 : Complete : 1602nt : contig Illumina-984	99.7503	99.7503	1602	1602	tdTom	mouse1_Lung_R2_exp1	exp1	mouse1	mouse1_lung_singleCell_L3_Lung_R2	Cluster 10	631712	y	1
L5_Lung_R2_cell_TCGTGGTA+AGAGACTC	L5_Lung_R2	L5	lung	singleCell	TRINITY_DN1_c0_g1_i4_1_137_1580_RC_L5_Lung_R2_cell_TCGTGGTA+AGAGACTC	100	702247	gnl|BL_ORD_ID|2630 Tbb1125VSG-60 : Complete : 1434nt : MC : contig Illumina-12	94.80249480249998	95.3975	1434	1443	tdTom	mouse1_Lung_R2_exp1	exp1	mouse1	mouse1_lung_singleCell_L5_Lung_R2	Cluster 59	702247	y	1
L6_Lung_R2_cell_TCGGACTT+AGAGACTC	L6_Lung_R2	L6	lung	singleCell	TRINITY_DN0_c0_g1_i3_1_53_1496_L6_Lung_R2_cell_TCGGACTT+AGAGACTC	100	702247	gnl|BL_ORD_ID|2630 Tbb1125VSG-60 : Complete : 1434nt : MC : contig Illumina-12	94.80249480249998	95.3975	1434	1443	tdTom	mouse1_Lung_R2_exp1	exp1	mouse1	mouse1_lung_singleCell_L6_Lung_R2	Cluster 59	702247	y	1
L7_Lung_R2_cell_ACGTGTAC+AGAGACTC	L7_Lung_R2	L7	lung	singleCell	TRINITY_DN2_c0_g1_i4_1_94_1537_RC_L7_Lung_R2_cell_ACGTGTAC+AGAGACTC	100	702247	gnl|BL_ORD_ID|2630 Tbb1125VSG-60 : Complete : 1434nt : MC : contig Illumina-12	94.80249480249998	95.3975	1434	1443	tdTom	mouse1_Lung_R2_exp1	exp1	mouse1	mouse1_lung_singleCell_L7_Lung_R2	Cluster 59	702247	y	1
L8_Lung_R2_cell_GGATACGT+AGAGACTC	L8_Lung_R2	L8	lung	singleCell	TRINITY_DN0_c0_g1_i3_1_94_1537_RC_L8_Lung_R2_cell_GGATACGT+AGAGACTC	100	702247	gnl|BL_ORD_ID|2630 Tbb1125VSG-60 : Complete : 1434nt : MC : contig Illumina-12	94.80249480249998	95.3975	1434	1443	tdTom	mouse1_Lung_R2_exp1	exp1	mouse1	mouse1_lung_singleCell_L8_Lung_R2	Cluster 59	702247	y	1
L9_Lung_R2_cell_CAGAATCG+AGAGACTC	L9_Lung_R2	L9	lung	singleCell	TRINITY_DN30_c0_g1_i5_1_63_1605_L9_Lung_R2_cell_CAGAATCG+AGAGACTC	100	656599	gnl|BL_ORD_ID|2772 Tbb1125VSG-211 : Complete : 1527nt : contig PacBio-410	99.0272	100	1527	1542	tdTom	mouse1_Lung_R2_exp1	exp1	mouse1	mouse1_lung_singleCell_L9_Lung_R2	Cluster 12	656599	y	1
M10_Lung_R2_cell_CGATTGGT+AACTTGCC	M10_Lung_R2	M10	lung	singleCell	TRINITY_DN1_c0_g1_i2_1_119_1562_RC_M10_Lung_R2_cell_CGATTGGT+AACTTGCC	100	702247	gnl|BL_ORD_ID|2630 Tbb1125VSG-60 : Complete : 1434nt : MC : contig Illumina-12	94.80249480249998	95.3975	1434	1443	tdTom	mouse1_Lung_R2_exp1	exp1	mouse1	mouse1_lung_singleCell_M10_Lung_R2	Cluster 59	702247	y	1
M13_Lung_R2_cell_TTGCAGGA+AACTTGCC	M13_Lung_R2	M13	lung	singleCell	TRINITY_DN4_c0_g1_i1_1_98_1064_M13_Lung_R2_cell_TTGCAGGA+AACTTGCC	100	1.05597e+06	gnl|BL_ORD_ID|2630 Tbb1125VSG-60 : Complete : 1434nt : MC : contig Illumina-12	92.23602484470001	62.1339	1434	966	tdTom	mouse1_Lung_R2_exp1	exp1	mouse1	mouse1_lung_singleCell_M13_Lung_R2	Cluster 59	1.05597e+06	y	1
M14_Lung_R2_cell_CCACGATA+AACTTGCC	M14_Lung_R2	M14	lung	singleCell	TRINITY_DN2_c0_g1_i1_1_10_1276_RC_M14_Lung_R2_cell_CCACGATA+AACTTGCC	100	801924.5388930001	gnl|BL_ORD_ID|2630 Tbb1125VSG-60 : Complete : 1434nt : MC : contig Illumina-12	96.99842022120002	85.63458856349999	1434	1266	tdTom	mouse1_Lung_R2_exp1	exp1	mouse1	mouse1_lung_singleCell_M14_Lung_R2	Cluster 59	801924.5388930001	y	1
M15_Lung_R2_cell_GGCTACAA+AACTTGCC	M15_Lung_R2	M15	lung	singleCell	TRINITY_DN2_c0_g1_i1_1_159_1602_RC_M15_Lung_R2_cell_GGCTACAA+AACTTGCC	100	702247	gnl|BL_ORD_ID|2630 Tbb1125VSG-60 : Complete : 1434nt : MC : contig Illumina-12	94.80249480249998	95.3975	1434	1443	tdTom	mouse1_Lung_R2_exp1	exp1	mouse1	mouse1_lung_singleCell_M15_Lung_R2	Cluster 59	702247	y	1
M17_Lung_R2_cell_CTCATGTC+AACTTGCC	M17_Lung_R2	M17	lung	singleCell	TRINITY_DN0_c0_g1_i1_1_66_1509_M17_Lung_R2_cell_CTCATGTC+AACTTGCC	100	702247	gnl|BL_ORD_ID|2630 Tbb1125VSG-60 : Complete : 1434nt : MC : contig Illumina-12	94.80249480249998	95.3975	1434	1443	tdTom	mouse1_Lung_R2_exp1	exp1	mouse1	mouse1_lung_singleCell_M17_Lung_R2	Cluster 59	702247	y	1
M5_Lung_R2_cell_TCGTGGTA+AACTTGCC	M5_Lung_R2	M5	lung	singleCell	TRINITY_DN0_c0_g1_i1_1_94_1537_RC_M5_Lung_R2_cell_TCGTGGTA+AACTTGCC	100	702247	gnl|BL_ORD_ID|2630 Tbb1125VSG-60 : Complete : 1434nt : MC : contig Illumina-12	94.80249480249998	95.3975	1434	1443	tdTom	mouse1_Lung_R2_exp1	exp1	mouse1	mouse1_lung_singleCell_M5_Lung_R2	Cluster 59	702247	y	1
M6_Lung_R2_cell_TCGGACTT+AACTTGCC	M6_Lung_R2	M6	lung	singleCell	TRINITY_DN21_c0_g1_i3_1_79_1702_RC_M6_Lung_R2_cell_TCGGACTT+AACTTGCC	100	623441	gnl|BL_ORD_ID|2760 Tbb1125VSG-199 : Complete : 1545nt : contig PacBio-577	95.1941	100	1545	1623	tdTom	mouse1_Lung_R2_exp1	exp1	mouse1	mouse1_lung_singleCell_M6_Lung_R2	Cluster 11	623441	y	1
M7_Lung_R2_cell_ACGTGTAC+AACTTGCC	M7_Lung_R2	M7	lung	singleCell	TRINITY_DN4_c0_g1_i2_1_113_1556_RC_M7_Lung_R2_cell_ACGTGTAC+AACTTGCC	100	702247	gnl|BL_ORD_ID|2630 Tbb1125VSG-60 : Complete : 1434nt : MC : contig Illumina-12	94.80249480249998	95.3975	1434	1443	tdTom	mouse1_Lung_R2_exp1	exp1	mouse1	mouse1_lung_singleCell_M7_Lung_R2	Cluster 59	702247	y	1
M9_Lung_R2_cell_CAGAATCG+AACTTGCC	M9_Lung_R2	M9	lung	singleCell	TRINITY_DN4_c0_g1_i1_1_103_1546_RC_M9_Lung_R2_cell_CAGAATCG+AACTTGCC	100	702247	gnl|BL_ORD_ID|2630 Tbb1125VSG-60 : Complete : 1434nt : MC : contig Illumina-12	94.80249480249998	95.3975	1434	1443	tdTom	mouse1_Lung_R2_exp1	exp1	mouse1	mouse1_lung_singleCell_M9_Lung_R2	Cluster 59	702247	y	1
N12_Lung_R2_cell_TGTAGGTC+AACGGCAT	N12_Lung_R2	N12	lung	singleCell	TRINITY_DN1_c0_g1_i1_1_1_1078_RC_N12_Lung_R2_cell_TGTAGGTC+AACGGCAT	100	945179	gnl|BL_ORD_ID|2630 Tbb1125VSG-60 : Complete : 1434nt : MC : contig Illumina-12	99.90714948930004	75.0349	1434	1077	tdTom	mouse1_Lung_R2_exp1	exp1	mouse1	mouse1_lung_singleCell_N12_Lung_R2	Cluster 25	945179	y	1
N14_Lung_R2_cell_CCACGATA+AACGGCAT	N14_Lung_R2	N14	lung	singleCell	TRINITY_DN0_c0_g1_i2_1_95_1670_RC_N14_Lung_R2_cell_CCACGATA+AACGGCAT	100	642673.4575840001	gnl|BL_ORD_ID|2607 Tbb1125VSG-34 : Complete : 1575nt : MC : contig Illumina-822	100	100	1575	1575	tdTom	mouse1_Lung_R2_exp1	exp1	mouse1	mouse1_lung_singleCell_N14_Lung_R2	Cluster 27	642673.4575840001	y	1
N17_Lung_R2_cell_CTCATGTC+AACGGCAT	N17_Lung_R2	N17	lung	singleCell	TRINITY_DN2_c0_g1_i1_1_122_1565_RC_N17_Lung_R2_cell_CTCATGTC+AACGGCAT	100	702247	gnl|BL_ORD_ID|2630 Tbb1125VSG-60 : Complete : 1434nt : MC : contig Illumina-12	94.66389466390001	95.25801952580001	1434	1443	tdTom	mouse1_Lung_R2_exp1	exp1	mouse1	mouse1_lung_singleCell_N17_Lung_R2	Cluster 59	702247	y	1
N2_Lung_R2_cell_CGTACTAG+AACGGCAT	N2_Lung_R2	N2	lung	singleCell	TRINITY_DN1_c0_g1_i1_1_71_1565_RC_N2_Lung_R2_cell_CGTACTAG+AACGGCAT	100	677966	gnl|BL_ORD_ID|3115 Tbb1125VSG-1026 : Complete but extended but atypical GPI site : 1521nt : contig Illumina-7008	98.929	97.17291255749997	1521	1494	tdTom	mouse1_Lung_R2_exp1	exp1	mouse1	mouse1_lung_singleCell_N2_Lung_R2	Cluster 2	677966	y	1
N3_Lung_R2_cell_TGGTCAAC+AACGGCAT	N3_Lung_R2	N3	lung	singleCell	TRINITY_DN0_c0_g1_i2_1_92_1493_N3_Lung_R2_cell_TGGTCAAC+AACGGCAT	100	723589	gnl|BL_ORD_ID|2630 Tbb1125VSG-60 : Complete : 1434nt : MC : contig Illumina-12	94.57530335469998	92.3989	1434	1401	tdTom	mouse1_Lung_R2_exp1	exp1	mouse1	mouse1_lung_singleCell_N3_Lung_R2	Cluster 59	723589	y	1
N5_Lung_R2_cell_TCGTGGTA+AACGGCAT	N5_Lung_R2	N5	lung	singleCell	TRINITY_DN28_c0_g1_i2_1_49_1492_N5_Lung_R2_cell_TCGTGGTA+AACGGCAT	100	610078	gnl|BL_ORD_ID|2630 Tbb1125VSG-60 : Complete : 1434nt : MC : contig Illumina-12	94.80249480249998	95.3975	1434	1443	tdTom	mouse1_Lung_R2_exp1	exp1	mouse1	mouse1_lung_singleCell_N5_Lung_R2	Cluster 59	610078	y	1
N6_Lung_R2_cell_TCGGACTT+AACGGCAT	N6_Lung_R2	N6	lung	singleCell	TRINITY_DN9_c0_g1_i2_1_49_1492_N6_Lung_R2_cell_TCGGACTT+AACGGCAT	100	702247	gnl|BL_ORD_ID|2630 Tbb1125VSG-60 : Complete : 1434nt : MC : contig Illumina-12	94.80249480249998	95.3975	1434	1443	tdTom	mouse1_Lung_R2_exp1	exp1	mouse1	mouse1_lung_singleCell_N6_Lung_R2	Cluster 59	702247	y	1
N7_Lung_R2_cell_ACGTGTAC+AACGGCAT	N7_Lung_R2	N7	lung	singleCell	TRINITY_DN4_c0_g1_i1_1_113_1556_RC_N7_Lung_R2_cell_ACGTGTAC+AACGGCAT	100	702247	gnl|BL_ORD_ID|2630 Tbb1125VSG-60 : Complete : 1434nt : MC : contig Illumina-12	94.80249480249998	95.3975	1434	1443	tdTom	mouse1_Lung_R2_exp1	exp1	mouse1	mouse1_lung_singleCell_N7_Lung_R2	Cluster 59	702247	y	1
N8_Lung_R2_cell_GGATACGT+AACGGCAT	N8_Lung_R2	N8	lung	singleCell	TRINITY_DN25_c0_g1_i2_1_1_1632_RC_N8_Lung_R2_cell_GGATACGT+AACGGCAT	100	621118	gnl|BL_ORD_ID|2772 Tbb1125VSG-211 : Complete : 1527nt : contig PacBio-410	93.43960760270001	99.8035	1527	1631	tdTom	mouse1_Lung_R2_exp1	exp1	mouse1	mouse1_lung_singleCell_N8_Lung_R2	Cluster 12	621118	y	1
O13_Lung_R2_cell_TTGCAGGA+AACAGCGA	O13_Lung_R2	O13	lung	singleCell	TRINITY_DN0_c0_g1_i5_1_39_1482_O13_Lung_R2_cell_TTGCAGGA+AACAGCGA	100	702247	gnl|BL_ORD_ID|2630 Tbb1125VSG-60 : Complete : 1434nt : MC : contig Illumina-12	94.66389466390001	95.25801952580001	1434	1443	tdTom	mouse1_Lung_R2_exp1	exp1	mouse1	mouse1_lung_singleCell_O13_Lung_R2	Cluster 59	702247	y	1
O14_Lung_R2_cell_CCACGATA+AACAGCGA	O14_Lung_R2	O14	lung	singleCell	TRINITY_DN5_c0_g1_i1_1_49_1483_O14_Lung_R2_cell_CCACGATA+AACAGCGA	100	706714	gnl|BL_ORD_ID|2630 Tbb1125VSG-60 : Complete : 1434nt : MC : contig Illumina-12	100	100	1434	1434	tdTom	mouse1_Lung_R2_exp1	exp1	mouse1	mouse1_lung_singleCell_O14_Lung_R2	Cluster 25	706714	y	1
O8_Lung_R2_cell_GGATACGT+AACAGCGA	O8_Lung_R2	O8	lung	singleCell	TRINITY_DN0_c0_g1_i1_1_0_1245_RC_O8_Lung_R2_cell_GGATACGT+AACAGCGA	100	815661	gnl|BL_ORD_ID|2630 Tbb1125VSG-60 : Complete : 1434nt : MC : contig Illumina-12	94.4578	82.00836820079999	1434	1245	tdTom	mouse1_Lung_R2_exp1	exp1	mouse1	mouse1_lung_singleCell_O8_Lung_R2	Cluster 161	815661	y	1
P6_Lung_R2_cell_TCGGACTT+AAGACCGT	P6_Lung_R2	P6	lung	singleCell	TRINITY_DN0_c0_g1_i5_1_172_1612_RC_P6_Lung_R2_cell_TCGGACTT+AAGACCGT	100	703729.6973959999	gnl|BL_ORD_ID|2630 Tbb1125VSG-60 : Complete : 1434nt : MC : contig Illumina-12	94.79166666670002	95.18828451879999	1434	1440	tdTom	mouse1_Lung_R2_exp1	exp1	mouse1	mouse1_lung_singleCell_P6_Lung_R2	Cluster 59	703729.6973959999	y	1
mouse1_blood_single_cell_A21_plate1_exp2_CACTAACG+CTCCTTAC	A21_mouse1_blood	A21	blood	singleCell	TRINITY_DN0_c0_g1_i4_1_55_1458_mouse1_blood_single_cell_A21_plate1_exp2_CACTAACG+CTCCTTAC	100	722543.2803469999	gnl|BL_ORD_ID|2909 Tbb1125VSG-353 : Complete : 1461nt : contig Illumina-7825	100	96.0301	1461	1403	tdTom	mouse1_blood_exp2	exp2	mouse1	mouse1_blood_singleCell_A21	Cluster 32	722543.2803469999	y	1
mouse1_blood_single_cell_A2_plate1_exp2_CGTACTAG+CTCCTTAC	A2_mouse1_blood	A2	blood	singleCell	TRINITY_DN76_c0_g1_i6_1_88_1489_RC_mouse1_blood_single_cell_A2_plate1_exp2_CGTACTAG+CTCCTTAC	100	723589	gnl|BL_ORD_ID|6 Tb427VSG-8 : GB Accession AY935574 : 1401nt : Complete : contig90003.	100	100	1401	1401	tdTom	mouse1_blood_exp2	exp2	mouse1	mouse1_blood_singleCell_A2	Cluster 88	723589	y	1
mouse1_blood_single_cell_A3_plate1_exp2_TGGTCAAC+CTCCTTAC	A3_mouse1_blood	A3	blood	singleCell	TRINITY_DN0_c0_g1_i6_1_160_1657_RC_mouse1_blood_single_cell_A3_plate1_exp2_TGGTCAAC+CTCCTTAC	100	676590	gnl|BL_ORD_ID|2616 Tbb1125VSG-43.1 : Complete : 1497nt : Duplicate : contig Illumina-5219	100	100	1497	1497	tdTom	mouse1_blood_exp2	exp2	mouse1	mouse1_blood_singleCell_A3	Cluster 31	676590	y	1
mouse1_blood_single_cell_A4_plate1_exp2_TGACCAAG+CTCCTTAC	A4_mouse1_blood	A4	blood	singleCell	TRINITY_DN24_c0_g1_i4_1_117_1518_mouse1_blood_single_cell_A4_plate1_exp2_TGACCAAG+CTCCTTAC	100	723589	gnl|BL_ORD_ID|6 Tb427VSG-8 : GB Accession AY935574 : 1401nt : Complete : contig90003.	100	100	1401	1401	tdTom	mouse1_blood_exp2	exp2	mouse1	mouse1_blood_singleCell_A4	Cluster 88	723589	y	1
mouse1_blood_single_cell_A5_plate1_exp2_TCGTGGTA+CTCCTTAC	A5_mouse1_blood	A5	blood	singleCell	TRINITY_DN9_c0_g1_i1_1_2_1240_RC_mouse1_blood_single_cell_A5_plate1_exp2_TCGTGGTA+CTCCTTAC	100	820344.4626740001	gnl|BL_ORD_ID|2951 Tbb1125VSG-393 : Complete : 1425nt : contig Illumina-7844	100	86.87719298249999	1425	1238	tdTom	mouse1_blood_exp2	exp2	mouse1	mouse1_blood_singleCell_A5	Cluster 98	820344.4626740001	y	1
mouse1_blood_single_cell_A6_plate1_exp2_TCGGACTT+CTCCTTAC	A6_mouse1_blood	A6	blood	singleCell	TRINITY_DN24_c0_g1_i24_1_0_1272_RC_mouse1_blood_single_cell_A6_plate1_exp2_TCGGACTT+CTCCTTAC	100	798084.5171589999	gnl|BL_ORD_ID|6 Tb427VSG-8 : GB Accession AY935574 : 1401nt : Complete : contig90003.	98.1132	89.0792	1401	1272	tdTom	mouse1_blood_exp2	exp2	mouse1	mouse1_blood_singleCell_A6	Cluster 146	798084.5171589999	y	1
mouse1_blood_single_cell_B10_plate1_exp2_CGATTGGT+ACTCTAGG	B10_mouse1_blood	B10	blood	singleCell	TRINITY_DN7_c0_g1_i8_1_80_1613_RC_mouse1_blood_single_cell_B10_plate1_exp2_CGATTGGT+ACTCTAGG	100	660501.9154560001	gnl|BL_ORD_ID|3223 Tbb1125VSG-1128 : N-terminus partial : 1425nt : contig PacBio-195	85.84474885839998	92.35087719299997	1425	1533	tdTom	mouse1_blood_exp2	exp2	mouse1	mouse1_blood_singleCell_B10	Cluster 15	660501.9154560001	y	1
mouse1_blood_single_cell_B12_plate1_exp2_TGTAGGTC+ACTCTAGG	B12_mouse1_blood	B12	blood	singleCell	TRINITY_DN13_c0_g1_i20_1_95_1277_RC_mouse1_blood_single_cell_B12_plate1_exp2_TGTAGGTC+ACTCTAGG	100	859845.1418740001	gnl|BL_ORD_ID|3223 Tbb1125VSG-1128 : N-terminus partial : 1425nt : contig PacBio-195	99.74619289339999	82.7368	1425	1182	tdTom	mouse1_blood_exp2	exp2	mouse1	mouse1_blood_singleCell_B12	Cluster 15	859845.1418740001	y	1
mouse1_blood_single_cell_B14_plate1_exp2_CCACGATA+ACTCTAGG	B14_mouse1_blood	B14	blood	singleCell	TRINITY_DN46_c0_g1_i1_1_86_1619_RC_mouse1_blood_single_cell_B14_plate1_exp2_CCACGATA+ACTCTAGG	100	660501.9154560001	gnl|BL_ORD_ID|3223 Tbb1125VSG-1128 : N-terminus partial : 1425nt : contig PacBio-195	85.84474885839998	92.35087719299997	1425	1533	tdTom	mouse1_blood_exp2	exp2	mouse1	mouse1_blood_singleCell_B14	Cluster 15	660501.9154560001	y	1
mouse1_blood_single_cell_B15_plate1_exp2_GGCTACAA+ACTCTAGG	B15_mouse1_blood	B15	blood	singleCell	TRINITY_DN15_c0_g1_i1_1_136_1684_mouse1_blood_single_cell_B15_plate1_exp2_GGCTACAA+ACTCTAGG	100	654022	gnl|BL_ORD_ID|3191 Tbb1125VSG-1097 : N-terminus partial : 1455nt : contig PacBio-109	93.73385012920001	99.72508591069999	1455	1548	tdTom	mouse1_blood_exp2	exp2	mouse1	mouse1_blood_singleCell_B15	Cluster 37	654022	y	1
mouse1_blood_single_cell_B18_plate1_exp2_GAACACTG+ACTCTAGG	B18_mouse1_blood	B18	blood	singleCell	TRINITY_DN15_c0_g1_i4_1_30_1563_RC_mouse1_blood_single_cell_B18_plate1_exp2_GAACACTG+ACTCTAGG	100	660501.9154560001	gnl|BL_ORD_ID|3223 Tbb1125VSG-1128 : N-terminus partial : 1425nt : contig PacBio-195	85.84474885839998	92.35087719299997	1425	1533	tdTom	mouse1_blood_exp2	exp2	mouse1	mouse1_blood_singleCell_B18	Cluster 15	660501.9154560001	y	1
mouse1_blood_single_cell_B20_plate1_exp2_TGGTAGCA+ACTCTAGG	B20_mouse1_blood	B20	blood	singleCell	TRINITY_DN0_c0_g1_i8_1_249_1650_mouse1_blood_single_cell_B20_plate1_exp2_TGGTAGCA+ACTCTAGG	100	723589	gnl|BL_ORD_ID|6 Tb427VSG-8 : GB Accession AY935574 : 1401nt : Complete : contig90003.	100	100	1401	1401	tdTom	mouse1_blood_exp2	exp2	mouse1	mouse1_blood_singleCell_B20	Cluster 88	723589	y	1
mouse1_blood_single_cell_B21_plate1_exp2_CACTAACG+ACTCTAGG	B21_mouse1_blood	B21	blood	singleCell	TRINITY_DN1_c0_g1_i3_1_2_937_RC_mouse1_blood_single_cell_B21_plate1_exp2_CACTAACG+ACTCTAGG	100	1091702.9475999998	gnl|BL_ORD_ID|6 Tb427VSG-8 : GB Accession AY935574 : 1401nt : Complete : contig90003.	100	66.738	1401	935	tdTom	mouse1_blood_exp2	exp2	mouse1	mouse1_blood_singleCell_B21	Cluster 88	1091702.9475999998	y	1
mouse1_blood_single_cell_B4_plate1_exp2_TGACCAAG+ACTCTAGG	B4_mouse1_blood	B4	blood	singleCell	TRINITY_DN0_c0_g1_i5_1_128_1676_RC_mouse1_blood_single_cell_B4_plate1_exp2_TGACCAAG+ACTCTAGG	100	654022	gnl|BL_ORD_ID|4826 Tbb1125VSG-4098 : Complete but atypical GPI site : 1551nt : contig PacBio-2378	87.40310077520002	87.234	1551	1548	tdTom	mouse1_blood_exp2	exp2	mouse1	mouse1_blood_singleCell_B4	Cluster 38	654022	y	1
mouse1_blood_single_cell_B5_plate1_exp2_TCGTGGTA+ACTCTAGG	B5_mouse1_blood	B5	blood	singleCell	TRINITY_DN11_c0_g1_i2_1_93_1572_mouse1_blood_single_cell_B5_plate1_exp2_TCGTGGTA+ACTCTAGG	100	684931.4383560001	gnl|BL_ORD_ID|2853 Tbb1125VSG-296 : Complete : 1479nt : contig PacBio-208	99.52670723459998	99.52670723459998	1479	1479	tdTom	mouse1_blood_exp2	exp2	mouse1	mouse1_blood_singleCell_B5	Cluster 75	684931.4383560001	y	1
mouse1_blood_single_cell_B9_plate1_exp2_CAGAATCG+ACTCTAGG	B9_mouse1_blood	B9	blood	singleCell	TRINITY_DN1_c0_g1_i1_1_54_1251_RC_mouse1_blood_single_cell_B9_plate1_exp2_CAGAATCG+ACTCTAGG	66.00161768676818	3927343.7408000003	gnl|BL_ORD_ID|2951 Tbb1125VSG-393 : Complete : 1425nt : contig Illumina-7844	91.64578111949997	76.98245614039999	1425	1197	tdTom	mouse1_blood_exp2	exp2	mouse1	mouse1_blood_singleCell_B9	Cluster 175	5.95037e+06	y	2
mouse1_blood_single_cell_B9_plate1_exp2_CAGAATCG+ACTCTAGG	B9_mouse1_blood	B9	blood	singleCell	TRINITY_DN1_c0_g1_i3_1_0_1325_RC_mouse1_blood_single_cell_B9_plate1_exp2_CAGAATCG+ACTCTAGG	33.99838231323182	2.02303e+06	gnl|BL_ORD_ID|2951 Tbb1125VSG-393 : Complete : 1425nt : contig Illumina-7844	99.7736	92.77192982460001	1425	1325	tdTom	mouse1_blood_exp2	exp2	mouse1	mouse1_blood_singleCell_B9	Cluster 98	5.95037e+06	y	2
mouse1_blood_single_cell_C10_plate1_exp2_CGATTGGT+CGACCTAT	C10_mouse1_blood	C10	blood	singleCell	TRINITY_DN1_c0_g1_i1_1_101_1400_RC_mouse1_blood_single_cell_C10_plate1_exp2_CGATTGGT+CGACCTAT	100	781249.9218750001	gnl|BL_ORD_ID|1743 Tb427VSG-2285 : GB Accession KC611559 : 843nt : C-terminus partial extended : contig2857.	53.9646	83.15539739029998	843	1299	tdTom	mouse1_blood_exp2	exp2	mouse1	mouse1_blood_singleCell_C10	Cluster 119	781249.9218750001	y	1
mouse1_blood_single_cell_C13_plate1_exp2_TTGCAGGA+CGACCTAT	C13_mouse1_blood	C13	blood	singleCell	TRINITY_DN75_c0_g1_i2_1_127_1138_RC_mouse1_blood_single_cell_C13_plate1_exp2_TTGCAGGA+CGACCTAT	100	1.00806e+06	gnl|BL_ORD_ID|3223 Tbb1125VSG-1128 : N-terminus partial : 1425nt : contig PacBio-195	78.5361	55.7193	1425	1011	tdTom	mouse1_blood_exp2	exp2	mouse1	mouse1_blood_singleCell_C13	Cluster 15	1.00806e+06	y	1
mouse1_blood_single_cell_C15_plate1_exp2_GGCTACAA+CGACCTAT	C15_mouse1_blood	C15	blood	singleCell	TRINITY_DN49_c0_g1_i6_1_85_1618_RC_mouse1_blood_single_cell_C15_plate1_exp2_GGCTACAA+CGACCTAT	100	660501.9154560001	gnl|BL_ORD_ID|3223 Tbb1125VSG-1128 : N-terminus partial : 1425nt : contig PacBio-195	85.84474885839998	92.35087719299997	1425	1533	tdTom	mouse1_blood_exp2	exp2	mouse1	mouse1_blood_singleCell_C15	Cluster 15	660501.9154560001	y	1
mouse1_blood_single_cell_C16_plate1_exp2_TTGCACTC+CGACCTAT	C16_mouse1_blood	C16	blood	singleCell	TRINITY_DN64_c0_g1_i1_1_141_1440_mouse1_blood_single_cell_C16_plate1_exp2_TTGCACTC+CGACCTAT	100	781249.9218750001	gnl|BL_ORD_ID|1743 Tb427VSG-2285 : GB Accession KC611559 : 843nt : C-terminus partial extended : contig2857.	53.9646	83.15539739029998	843	1299	tdTom	mouse1_blood_exp2	exp2	mouse1	mouse1_blood_singleCell_C16	Cluster 119	781249.9218750001	y	1
mouse1_blood_single_cell_C17_plate1_exp2_CTCATGTC+CGACCTAT	C17_mouse1_blood	C17	blood	singleCell	TRINITY_DN0_c0_g1_i1_1_37_1504_RC_mouse1_blood_single_cell_C17_plate1_exp2_CTCATGTC+CGACCTAT	100	690608	gnl|BL_ORD_ID|2882 Tbb1125VSG-319 : Complete : 1470nt : contig PacBio-406	98.70483980910001	98.50340136049999	1470	1467	tdTom	mouse1_blood_exp2	exp2	mouse1	mouse1_blood_singleCell_C17	Cluster 46	690608	y	1
mouse1_blood_single_cell_C18_plate1_exp2_GAACACTG+CGACCTAT	C18_mouse1_blood	C18	blood	singleCell	TRINITY_DN47_c0_g1_i1_1_116_1562_mouse1_blood_single_cell_C18_plate1_exp2_GAACACTG+CGACCTAT	100	700771	gnl|BL_ORD_ID|6 Tb427VSG-8 : GB Accession AY935574 : 1401nt : Complete : contig90003.	96.74965421850001	99.85724482510001	1401	1446	tdTom	mouse1_blood_exp2	exp2	mouse1	mouse1_blood_singleCell_C18	Cluster 88	700771	y	1
mouse1_blood_single_cell_C19_plate1_exp2_TCGAACGA+CGACCTAT	C19_mouse1_blood	C19	blood	singleCell	TRINITY_DN25_c0_g1_i1_1_80_1631_RC_mouse1_blood_single_cell_C19_plate1_exp2_TCGAACGA+CGACCTAT	100	652741.4490860001	gnl|BL_ORD_ID|3781 Tbb1125VSG-1654 : Complete : 1551nt : contig PacBio-2451	100	100	1551	1551	tdTom	mouse1_blood_exp2	exp2	mouse1	mouse1_blood_singleCell_C19	Cluster 3	652741.4490860001	y	1
mouse1_blood_single_cell_C1_plate1_exp2_TAAGGCGA+CGACCTAT	C1_mouse1_blood	C1	blood	singleCell	TRINITY_DN0_c0_g1_i5_1_70_1852_mouse1_blood_single_cell_C1_plate1_exp2_TAAGGCGA+CGACCTAT	100	626174	gnl|BL_ORD_ID|3781 Tbb1125VSG-1654 : Complete : 1551nt : contig PacBio-2451	87.03703703699999	100	1551	1782	tdTom	mouse1_blood_exp2	exp2	mouse1	mouse1_blood_singleCell_C1	Cluster 3	626174	y	1
mouse1_blood_single_cell_C23_plate1_exp2_TAGCGCTT+CGACCTAT	C23_mouse1_blood	C23	blood	singleCell	TRINITY_DN38_c0_g1_i5_1_134_1535_RC_mouse1_blood_single_cell_C23_plate1_exp2_TAGCGCTT+CGACCTAT	100	452682	gnl|BL_ORD_ID|6 Tb427VSG-8 : GB Accession AY935574 : 1401nt : Complete : contig90003.	100	100	1401	1401	tdTom	mouse1_blood_exp2	exp2	mouse1	mouse1_blood_singleCell_C23	Cluster 88	452682	y	1
mouse1_blood_single_cell_C2_plate1_exp2_CGTACTAG+CGACCTAT	C2_mouse1_blood	C2	blood	singleCell	TRINITY_DN32_c0_g1_i5_1_117_1518_mouse1_blood_single_cell_C2_plate1_exp2_CGTACTAG+CGACCTAT	100	723589	gnl|BL_ORD_ID|6 Tb427VSG-8 : GB Accession AY935574 : 1401nt : Complete : contig90003.	99.92862241259999	99.92862241259999	1401	1401	tdTom	mouse1_blood_exp2	exp2	mouse1	mouse1_blood_singleCell_C2	Cluster 88	723589	y	1
mouse1_blood_single_cell_C4_plate1_exp2_TGACCAAG+CGACCTAT	C4_mouse1_blood	C4	blood	singleCell	TRINITY_DN33_c0_g1_i4_1_86_1619_RC_mouse1_blood_single_cell_C4_plate1_exp2_TGACCAAG+CGACCTAT	100	660501.9154560001	gnl|BL_ORD_ID|3223 Tbb1125VSG-1128 : N-terminus partial : 1425nt : contig PacBio-195	85.71428571430002	92.21052631580001	1425	1533	tdTom	mouse1_blood_exp2	exp2	mouse1	mouse1_blood_singleCell_C4	Cluster 15	660501.9154560001	y	1
mouse1_blood_single_cell_C5_plate1_exp2_TCGTGGTA+CGACCTAT	C5_mouse1_blood	C5	blood	singleCell	TRINITY_DN16_c0_g1_i7_1_129_1530_RC_mouse1_blood_single_cell_C5_plate1_exp2_TCGTGGTA+CGACCTAT	100	460351.39998600003	gnl|BL_ORD_ID|6 Tb427VSG-8 : GB Accession AY935574 : 1401nt : Complete : contig90003.	99.92862241259999	99.92862241259999	1401	1401	tdTom	mouse1_blood_exp2	exp2	mouse1	mouse1_blood_singleCell_C5	Cluster 88	460351.39998600003	y	1
mouse1_blood_single_cell_C6_plate1_exp2_TCGGACTT+CGACCTAT	C6_mouse1_blood	C6	blood	singleCell	TRINITY_DN56_c0_g1_i5_1_121_1522_mouse1_blood_single_cell_C6_plate1_exp2_TCGGACTT+CGACCTAT	100	723589	gnl|BL_ORD_ID|6 Tb427VSG-8 : GB Accession AY935574 : 1401nt : Complete : contig90003.	100	100	1401	1401	tdTom	mouse1_blood_exp2	exp2	mouse1	mouse1_blood_singleCell_C6	Cluster 88	723589	y	1
mouse1_blood_single_cell_C9_plate1_exp2_CAGAATCG+CGACCTAT	C9_mouse1_blood	C9	blood	singleCell	TRINITY_DN31_c0_g1_i9_1_1_1181_RC_mouse1_blood_single_cell_C9_plate1_exp2_CAGAATCG+CGACCTAT	100	861326.3565890001	gnl|BL_ORD_ID|3223 Tbb1125VSG-1128 : N-terminus partial : 1425nt : contig PacBio-195	99.15254237289997	82.1053	1425	1180	tdTom	mouse1_blood_exp2	exp2	mouse1	mouse1_blood_singleCell_C9	Cluster 15	861326.3565890001	y	1
mouse1_blood_single_cell_D10_plate1_exp2_CGATTGGT+GAATGTGC	D10_mouse1_blood	D10	blood	singleCell	TRINITY_DN18_c0_g1_i5_1_86_1619_RC_mouse1_blood_single_cell_D10_plate1_exp2_CGATTGGT+GAATGTGC	100	660501.9154560001	gnl|BL_ORD_ID|3223 Tbb1125VSG-1128 : N-terminus partial : 1425nt : contig PacBio-195	85.84474885839998	92.35087719299997	1425	1533	tdTom	mouse1_blood_exp2	exp2	mouse1	mouse1_blood_singleCell_D10	Cluster 15	660501.9154560001	y	1
mouse1_blood_single_cell_D11_plate1_exp2_TCGGTGAA+GAATGTGC	D11_mouse1_blood	D11	blood	singleCell	TRINITY_DN0_c0_g1_i1_1_110_1511_RC_mouse1_blood_single_cell_D11_plate1_exp2_TCGGTGAA+GAATGTGC	100	723589	gnl|BL_ORD_ID|6 Tb427VSG-8 : GB Accession AY935574 : 1401nt : Complete : contig90003.	100	100	1401	1401	tdTom	mouse1_blood_exp2	exp2	mouse1	mouse1_blood_singleCell_D11	Cluster 88	723589	y	1
mouse1_blood_single_cell_D12_plate1_exp2_TGTAGGTC+GAATGTGC	D12_mouse1_blood	D12	blood	singleCell	TRINITY_DN19_c0_g1_i5_1_148_1615_RC_mouse1_blood_single_cell_D12_plate1_exp2_TGTAGGTC+GAATGTGC	100	690608	gnl|BL_ORD_ID|2882 Tbb1125VSG-319 : Complete : 1470nt : contig PacBio-406	99.1138	98.91156462590004	1470	1467	tdTom	mouse1_blood_exp2	exp2	mouse1	mouse1_blood_singleCell_D12	Cluster 46	690608	y	1
mouse1_blood_single_cell_D13_plate1_exp2_TTGCAGGA+GAATGTGC	D13_mouse1_blood	D13	blood	singleCell	TRINITY_DN36_c0_g1_i4_1_118_1564_mouse1_blood_single_cell_D13_plate1_exp2_TTGCAGGA+GAATGTGC	100	700771	gnl|BL_ORD_ID|6 Tb427VSG-8 : GB Accession AY935574 : 1401nt : Complete : contig90003.	96.74965421850001	99.85724482510001	1401	1446	tdTom	mouse1_blood_exp2	exp2	mouse1	mouse1_blood_singleCell_D13	Cluster 88	700771	y	1
mouse1_blood_single_cell_D14_plate1_exp2_CCACGATA+GAATGTGC	D14_mouse1_blood	D14	blood	singleCell	TRINITY_DN64_c0_g1_i5_1_180_1254_mouse1_blood_single_cell_D14_plate1_exp2_CCACGATA+GAATGTGC	100	947867	gnl|BL_ORD_ID|1743 Tb427VSG-2285 : GB Accession KC611559 : 843nt : C-terminus partial extended : contig2857.	65.27	83.15539739029998	843	1074	tdTom	mouse1_blood_exp2	exp2	mouse1	mouse1_blood_singleCell_D14	Cluster 119	947867	y	1
mouse1_blood_single_cell_D15_plate1_exp2_GGCTACAA+GAATGTGC	D15_mouse1_blood	D15	blood	singleCell	TRINITY_DN31_c0_g1_i2_1_112_1585_mouse1_blood_single_cell_D15_plate1_exp2_GGCTACAA+GAATGTGC	87.18558084576367	601003	gnl|BL_ORD_ID|3223 Tbb1125VSG-1128 : N-terminus partial : 1425nt : contig PacBio-195	89.3415	92.35087719299997	1425	1473	tdTom	mouse1_blood_exp2	exp2	mouse1	mouse1_blood_singleCell_D15	Cluster 15	689337	y	2
mouse1_blood_single_cell_D15_plate1_exp2_GGCTACAA+GAATGTGC	D15_mouse1_blood	D15	blood	singleCell	TRINITY_DN101_c0_g1_i1_1_60_1546_mouse1_blood_single_cell_D15_plate1_exp2_GGCTACAA+GAATGTGC	12.814419154236333	88334.6	gnl|BL_ORD_ID|3191 Tbb1125VSG-1097 : N-terminus partial : 1455nt : contig PacBio-109	97.64468371470001	99.72508591069999	1455	1486	tdTom	mouse1_blood_exp2	exp2	mouse1	mouse1_blood_singleCell_D15	Cluster 37	689337	y	2
mouse1_blood_single_cell_D16_plate1_exp2_TTGCACTC+GAATGTGC	D16_mouse1_blood	D16	blood	singleCell	TRINITY_DN0_c0_g1_i4_1_142_1651_mouse1_blood_single_cell_D16_plate1_exp2_TTGCACTC+GAATGTGC	100	671141	gnl|BL_ORD_ID|5041 Tbb1125VSG-4310 : Complete : 1509nt : contig PacBio-2361	99.73492379060002	99.73492379060002	1509	1509	tdTom	mouse1_blood_exp2	exp2	mouse1	mouse1_blood_singleCell_D16	Cluster 60	671141	y	1
mouse1_blood_single_cell_D17_plate1_exp2_CTCATGTC+GAATGTGC	D17_mouse1_blood	D17	blood	singleCell	TRINITY_DN36_c0_g1_i1_1_107_1198_mouse1_blood_single_cell_D17_plate1_exp2_CTCATGTC+GAATGTGC	100	932836	gnl|BL_ORD_ID|6 Tb427VSG-8 : GB Accession AY935574 : 1401nt : Complete : contig90003.	99.9083	77.80157030689999	1401	1091	tdTom	mouse1_blood_exp2	exp2	mouse1	mouse1_blood_singleCell_D17	Cluster 88	932836	y	1
mouse1_blood_single_cell_D18_plate1_exp2_GAACACTG+GAATGTGC	D18_mouse1_blood	D18	blood	singleCell	TRINITY_DN7_c0_g1_i1_1_97_1624_RC_mouse1_blood_single_cell_D18_plate1_exp2_GAACACTG+GAATGTGC	100	663130	gnl|BL_ORD_ID|4882 Tbb1125VSG-4154 : C-terminus partial : 1521nt : contig PacBio-2391	91.3556	91.71597633139999	1521	1527	tdTom	mouse1_blood_exp2	exp2	mouse1	mouse1_blood_singleCell_D18	Cluster 48	663130	y	1
mouse1_blood_single_cell_D19_plate1_exp2_TCGAACGA+GAATGTGC	D19_mouse1_blood	D19	blood	singleCell	TRINITY_DN22_c0_g1_i5_1_0_1160_RC_mouse1_blood_single_cell_D19_plate1_exp2_TCGAACGA+GAATGTGC	100	876424.1016650001	gnl|BL_ORD_ID|3223 Tbb1125VSG-1128 : N-terminus partial : 1425nt : contig PacBio-195	97.67241379309999	79.50877192979999	1425	1160	tdTom	mouse1_blood_exp2	exp2	mouse1	mouse1_blood_singleCell_D19	Cluster 15	876424.1016650001	y	1
mouse1_blood_single_cell_D1_plate1_exp2_TAAGGCGA+GAATGTGC	D1_mouse1_blood	D1	blood	singleCell	TRINITY_DN27_c0_g1_i1_1_1_951_RC_mouse1_blood_single_cell_D1_plate1_exp2_TAAGGCGA+GAATGTGC	100	1074113.7486599998	gnl|BL_ORD_ID|3223 Tbb1125VSG-1128 : N-terminus partial : 1425nt : contig PacBio-195	100	66.66666666670001	1425	950	tdTom	mouse1_blood_exp2	exp2	mouse1	mouse1_blood_singleCell_D1	Cluster 15	1074113.7486599998	y	1
mouse1_blood_single_cell_D20_plate1_exp2_TGGTAGCA+GAATGTGC	D20_mouse1_blood	D20	blood	singleCell	TRINITY_DN0_c0_g1_i1_1_107_1452_mouse1_blood_single_cell_D20_plate1_exp2_TGGTAGCA+GAATGTGC	100	754148	gnl|BL_ORD_ID|6 Tb427VSG-8 : GB Accession AY935574 : 1401nt : Complete : contig90003.	100	96.00285510349998	1401	1345	tdTom	mouse1_blood_exp2	exp2	mouse1	mouse1_blood_singleCell_D20	Cluster 88	754148	y	1
mouse1_blood_single_cell_D22_plate1_exp2_TCCAGACT+GAATGTGC	D22_mouse1_blood	D22	blood	singleCell	TRINITY_DN0_c0_g1_i5_1_88_1194_mouse1_blood_single_cell_D22_plate1_exp2_TCCAGACT+GAATGTGC	100	919963	gnl|BL_ORD_ID|3223 Tbb1125VSG-1128 : N-terminus partial : 1425nt : contig PacBio-195	100	77.614	1425	1106	tdTom	mouse1_blood_exp2	exp2	mouse1	mouse1_blood_singleCell_D22	Cluster 15	919963	y	1
mouse1_blood_single_cell_D23_plate1_exp2_TAGCGCTT+GAATGTGC	D23_mouse1_blood	D23	blood	singleCell	TRINITY_DN20_c0_g1_i1_1_2_1086_RC_mouse1_blood_single_cell_D23_plate1_exp2_TAGCGCTT+GAATGTGC	100	938967.0422540001	gnl|BL_ORD_ID|6 Tb427VSG-8 : GB Accession AY935574 : 1401nt : Complete : contig90003.	100	77.3733	1401	1084	tdTom	mouse1_blood_exp2	exp2	mouse1	mouse1_blood_singleCell_D23	Cluster 88	938967.0422540001	y	1
mouse1_blood_single_cell_D2_plate1_exp2_CGTACTAG+GAATGTGC	D2_mouse1_blood	D2	blood	singleCell	TRINITY_DN6_c0_g1_i2_1_156_1638_RC_mouse1_blood_single_cell_D2_plate1_exp2_CGTACTAG+GAATGTGC	100	683527	gnl|BL_ORD_ID|2846 Tbb1125VSG-289 : Complete : 1482nt : contig Illumina-5563	99.93252361670001	99.93252361670001	1482	1482	tdTom	mouse1_blood_exp2	exp2	mouse1	mouse1_blood_singleCell_D2	Cluster 73	683527	y	1
mouse1_blood_single_cell_D3_plate1_exp2_TGGTCAAC+GAATGTGC	D3_mouse1_blood	D3	blood	singleCell	TRINITY_DN0_c0_g1_i1_1_64_1663_RC_mouse1_blood_single_cell_D3_plate1_exp2_TGGTCAAC+GAATGTGC	100	632911	gnl|BL_ORD_ID|3073 Tbb1125VSG-528 : Complete but extended : 1566nt : contig PacBio-2363	85.80362726700001	87.61174968070002	1566	1599	tdTom	mouse1_blood_exp2	exp2	mouse1	mouse1_blood_singleCell_D3	Cluster 17	632911	y	1
mouse1_blood_single_cell_D4_plate1_exp2_TGACCAAG+GAATGTGC	D4_mouse1_blood	D4	blood	singleCell	TRINITY_DN22_c0_g1_i4_1_100_1696_RC_mouse1_blood_single_cell_D4_plate1_exp2_TGACCAAG+GAATGTGC	100	634115.3455930001	gnl|BL_ORD_ID|2682 Tbb1125VSG-129 : Complete : 1596nt : contig PacBio-249	100	100	1596	1596	tdTom	mouse1_blood_exp2	exp2	mouse1	mouse1_blood_singleCell_D4	Cluster 18	634115.3455930001	y	1
mouse1_blood_single_cell_D5_plate1_exp2_TCGTGGTA+GAATGTGC	D5_mouse1_blood	D5	blood	singleCell	TRINITY_DN61_c0_g1_i5_1_118_1597_RC_mouse1_blood_single_cell_D5_plate1_exp2_TCGTGGTA+GAATGTGC	5.665495265891848	39886.381608200005	gnl|BL_ORD_ID|2853 Tbb1125VSG-296 : Complete : 1479nt : contig PacBio-208	99.52670723459998	99.52670723459998	1479	1479	tdTom	mouse1_blood_exp2	exp2	mouse1	mouse1_blood_singleCell_D5	Cluster 75	704022.8565422901	y	3
mouse1_blood_single_cell_D5_plate1_exp2_TCGTGGTA+GAATGTGC	D5_mouse1_blood	D5	blood	singleCell	TRINITY_DN19_c0_g1_i3_1_80_1589_RC_mouse1_blood_single_cell_D5_plate1_exp2_TCGTGGTA+GAATGTGC	94.06468007210502	662236.8476410001	gnl|BL_ORD_ID|5041 Tbb1125VSG-4310 : Complete : 1509nt : contig PacBio-2361	99.6687	99.6687	1509	1509	tdTom	mouse1_blood_exp2	exp2	mouse1	mouse1_blood_singleCell_D5	Cluster 60	704022.8565422901	y	3
mouse1_blood_single_cell_D5_plate1_exp2_TCGTGGTA+GAATGTGC	D5_mouse1_blood	D5	blood	singleCell	TRINITY_DN61_c0_g1_i3_1_118_1366_RC_mouse1_blood_single_cell_D5_plate1_exp2_TCGTGGTA+GAATGTGC	0.2698246620031279	1899.63	gnl|BL_ORD_ID|2853 Tbb1125VSG-296 : Complete : 1479nt : contig PacBio-208	90.38461538460001	76.2677	1479	1248	tdTom	mouse1_blood_exp2	exp2	mouse1	mouse1_blood_singleCell_D5	Cluster 158	704022.8565422901	y	3
mouse1_blood_single_cell_D6_plate1_exp2_TCGGACTT+GAATGTGC	D6_mouse1_blood	D6	blood	singleCell	TRINITY_DN43_c0_g1_i1_1_2_1585_RC_mouse1_blood_single_cell_D6_plate1_exp2_TCGGACTT+GAATGTGC	8.43308	39090.6	gnl|BL_ORD_ID|3223 Tbb1125VSG-1128 : N-terminus partial : 1425nt : contig PacBio-195	83.1965	92.4211	1425	1583	tdTom	mouse1_blood_exp2	exp2	mouse1	mouse1_blood_singleCell_D6	Cluster 24	463539	y	2
mouse1_blood_single_cell_D6_plate1_exp2_TCGGACTT+GAATGTGC	D6_mouse1_blood	D6	blood	singleCell	TRINITY_DN43_c0_g1_i3_1_80_1613_RC_mouse1_blood_single_cell_D6_plate1_exp2_TCGGACTT+GAATGTGC	91.56692056583428	424448	gnl|BL_ORD_ID|3223 Tbb1125VSG-1128 : N-terminus partial : 1425nt : contig PacBio-195	85.91	92.4211	1425	1533	tdTom	mouse1_blood_exp2	exp2	mouse1	mouse1_blood_singleCell_D6	Cluster 15	463539	y	2
mouse1_blood_single_cell_D8_plate1_exp2_GGATACGT+GAATGTGC	D8_mouse1_blood	D8	blood	singleCell	TRINITY_DN47_c0_g1_i7_1_92_1538_RC_mouse1_blood_single_cell_D8_plate1_exp2_GGATACGT+GAATGTGC	100	700771	gnl|BL_ORD_ID|6 Tb427VSG-8 : GB Accession AY935574 : 1401nt : Complete : contig90003.	96.74965421850001	99.85724482510001	1401	1446	tdTom	mouse1_blood_exp2	exp2	mouse1	mouse1_blood_singleCell_D8	Cluster 88	700771	y	1
mouse1_blood_single_cell_E12_plate1_exp2_TGTAGGTC+TTGAGCTG	E12_mouse1_blood	E12	blood	singleCell	TRINITY_DN43_c0_g1_i4_1_112_1645_mouse1_blood_single_cell_E12_plate1_exp2_TGTAGGTC+TTGAGCTG	100	660501.9154560001	gnl|BL_ORD_ID|3223 Tbb1125VSG-1128 : N-terminus partial : 1425nt : contig PacBio-195	85.84474885839998	92.35087719299997	1425	1533	tdTom	mouse1_blood_exp2	exp2	mouse1	mouse1_blood_singleCell_E12	Cluster 15	660501.9154560001	y	1
mouse1_blood_single_cell_E13_plate1_exp2_TTGCAGGA+TTGAGCTG	E13_mouse1_blood	E13	blood	singleCell	TRINITY_DN7_c0_g1_i19_1_165_1578_mouse1_blood_single_cell_E13_plate1_exp2_TTGCAGGA+TTGAGCTG	13.984461709190569	1152073.6175100002	gnl|BL_ORD_ID|6 Tb427VSG-8 : GB Accession AY935574 : 1401nt : Complete : contig90003.	53.998584571799995	54.4611	1401	1413	tdTom	mouse1_blood_exp2	exp2	mouse1	mouse1_blood_singleCell_E13	Cluster 107	8.23824e+06	y	2
mouse1_blood_single_cell_E13_plate1_exp2_TTGCAGGA+TTGAGCTG	E13_mouse1_blood	E13	blood	singleCell	TRINITY_DN7_c0_g1_i9_1_165_1611_mouse1_blood_single_cell_E13_plate1_exp2_TTGCAGGA+TTGAGCTG	86.01553829080943	7.08617e+06	gnl|BL_ORD_ID|6 Tb427VSG-8 : GB Accession AY935574 : 1401nt : Complete : contig90003.	96.8188	99.92862241259999	1401	1446	tdTom	mouse1_blood_exp2	exp2	mouse1	mouse1_blood_singleCell_E13	Cluster 88	8.23824e+06	y	2
mouse1_blood_single_cell_E14_plate1_exp2_CCACGATA+TTGAGCTG	E14_mouse1_blood	E14	blood	singleCell	TRINITY_DN16_c0_g1_i6_1_63_1596_mouse1_blood_single_cell_E14_plate1_exp2_CCACGATA+TTGAGCTG	100	660501.9154560001	gnl|BL_ORD_ID|3223 Tbb1125VSG-1128 : N-terminus partial : 1425nt : contig PacBio-195	85.84474885839998	92.35087719299997	1425	1533	tdTom	mouse1_blood_exp2	exp2	mouse1	mouse1_blood_singleCell_E14	Cluster 15	660501.9154560001	y	1
mouse1_blood_single_cell_E15_plate1_exp2_GGCTACAA+TTGAGCTG	E15_mouse1_blood	E15	blood	singleCell	TRINITY_DN17_c0_g1_i1_1_107_1508_RC_mouse1_blood_single_cell_E15_plate1_exp2_GGCTACAA+TTGAGCTG	94.14597999259614	5982989.9080300005	gnl|BL_ORD_ID|6 Tb427VSG-8 : GB Accession AY935574 : 1401nt : Complete : contig90003.	100	100	1401	1401	tdTom	mouse1_blood_exp2	exp2	mouse1	mouse1_blood_singleCell_E15	Cluster 88	6.35501e+06	y	2
mouse1_blood_single_cell_E15_plate1_exp2_GGCTACAA+TTGAGCTG	E15_mouse1_blood	E15	blood	singleCell	TRINITY_DN17_c0_g1_i2_1_73_1447_RC_mouse1_blood_single_cell_E15_plate1_exp2_GGCTACAA+TTGAGCTG	5.854020007403861	372024	gnl|BL_ORD_ID|6 Tb427VSG-8 : GB Accession AY935574 : 1401nt : Complete : contig90003.	95.1965	93.36188436830001	1401	1374	tdTom	mouse1_blood_exp2	exp2	mouse1	mouse1_blood_singleCell_E15	Cluster 128	6.35501e+06	y	2
mouse1_blood_single_cell_E16_plate1_exp2_TTGCACTC+TTGAGCTG	E16_mouse1_blood	E16	blood	singleCell	TRINITY_DN27_c0_g1_i3_1_907_1813_RC_mouse1_blood_single_cell_E16_plate1_exp2_TTGCACTC+TTGAGCTG	36.59081068618044	492176.79559800006	gnl|BL_ORD_ID|4826 Tbb1125VSG-4098 : Complete but atypical GPI site : 1551nt : contig PacBio-2378	79.24944812359999	46.29271437780001	1551	906	tdTom	mouse1_blood_exp2	exp2	mouse1	mouse1_blood_singleCell_E16	Cluster 241	1.34508e+06	y	2
mouse1_blood_single_cell_E16_plate1_exp2_TTGCACTC+TTGAGCTG	E16_mouse1_blood	E16	blood	singleCell	TRINITY_DN27_c0_g1_i4_1_80_1628_RC_mouse1_blood_single_cell_E16_plate1_exp2_TTGCACTC+TTGAGCTG	63.409189313819546	852906.2631489999	gnl|BL_ORD_ID|4826 Tbb1125VSG-4098 : Complete but atypical GPI site : 1551nt : contig PacBio-2378	87.27390180879999	87.10509348810001	1551	1548	tdTom	mouse1_blood_exp2	exp2	mouse1	mouse1_blood_singleCell_E16	Cluster 38	1.34508e+06	y	2
mouse1_blood_single_cell_E17_plate1_exp2_CTCATGTC+TTGAGCTG	E17_mouse1_blood	E17	blood	singleCell	TRINITY_DN73_c0_g1_i4_1_90_1491_RC_mouse1_blood_single_cell_E17_plate1_exp2_CTCATGTC+TTGAGCTG	100	723589	gnl|BL_ORD_ID|6 Tb427VSG-8 : GB Accession AY935574 : 1401nt : Complete : contig90003.	100	100	1401	1401	tdTom	mouse1_blood_exp2	exp2	mouse1	mouse1_blood_singleCell_E17	Cluster 88	723589	y	1
mouse1_blood_single_cell_E18_plate1_exp2_GAACACTG+TTGAGCTG	E18_mouse1_blood	E18	blood	singleCell	TRINITY_DN0_c0_g1_i1_1_84_1383_RC_mouse1_blood_single_cell_E18_plate1_exp2_GAACACTG+TTGAGCTG	100	781249.9218750001	gnl|BL_ORD_ID|1743 Tb427VSG-2285 : GB Accession KC611559 : 843nt : C-terminus partial extended : contig2857.	53.9646	83.15539739029998	843	1299	tdTom	mouse1_blood_exp2	exp2	mouse1	mouse1_blood_singleCell_E18	Cluster 119	781249.9218750001	y	1
mouse1_blood_single_cell_E19_plate1_exp2_TCGAACGA+TTGAGCTG	E19_mouse1_blood	E19	blood	singleCell	TRINITY_DN11_c0_g1_i2_1_80_1631_RC_mouse1_blood_single_cell_E19_plate1_exp2_TCGAACGA+TTGAGCTG	100	652741.4490860001	gnl|BL_ORD_ID|2734 Tbb1125VSG-174 : Complete : 1551nt : contig PacBio-249	96.38942617669998	96.38942617669998	1551	1551	tdTom	mouse1_blood_exp2	exp2	mouse1	mouse1_blood_singleCell_E19	Cluster 34	652741.4490860001	y	1
mouse1_blood_single_cell_E20_plate1_exp2_TGGTAGCA+TTGAGCTG	E20_mouse1_blood	E20	blood	singleCell	TRINITY_DN14_c0_g1_i1_1_71_1270_mouse1_blood_single_cell_E20_plate1_exp2_TGGTAGCA+TTGAGCTG	100	847458	gnl|BL_ORD_ID|3223 Tbb1125VSG-1128 : N-terminus partial : 1425nt : contig PacBio-195	100	84.14035087719999	1425	1199	tdTom	mouse1_blood_exp2	exp2	mouse1	mouse1_blood_singleCell_E20	Cluster 15	847458	y	1
mouse1_blood_single_cell_E21_plate1_exp2_CACTAACG+TTGAGCTG	E21_mouse1_blood	E21	blood	singleCell	TRINITY_DN27_c0_g1_i2_1_2_1255_RC_mouse1_blood_single_cell_E21_plate1_exp2_CACTAACG+TTGAGCTG	100	810372.6904379999	gnl|BL_ORD_ID|6 Tb427VSG-8 : GB Accession AY935574 : 1401nt : Complete : contig90003.	99.6808	89.1506	1401	1253	tdTom	mouse1_blood_exp2	exp2	mouse1	mouse1_blood_singleCell_E21	Cluster 146	810372.6904379999	y	1
mouse1_blood_single_cell_E22_plate1_exp2_TCCAGACT+TTGAGCTG	E22_mouse1_blood	E22	blood	singleCell	TRINITY_DN0_c0_g1_i1_1_86_1619_RC_mouse1_blood_single_cell_E22_plate1_exp2_TCCAGACT+TTGAGCTG	100	660501.9154560001	gnl|BL_ORD_ID|3223 Tbb1125VSG-1128 : N-terminus partial : 1425nt : contig PacBio-195	85.7795	92.28070175439998	1425	1533	tdTom	mouse1_blood_exp2	exp2	mouse1	mouse1_blood_singleCell_E22	Cluster 15	660501.9154560001	y	1
mouse1_blood_single_cell_E24_plate1_exp2_TACCGATG+TTGAGCTG	E24_mouse1_blood	E24	blood	singleCell	TRINITY_DN35_c0_g1_i1_1_48_1035_mouse1_blood_single_cell_E24_plate1_exp2_TACCGATG+TTGAGCTG	100	1.03306e+06	gnl|BL_ORD_ID|1743 Tb427VSG-2285 : GB Accession KC611559 : 843nt : C-terminus partial extended : contig2857.	70.922	83.03677342820001	843	987	tdTom	mouse1_blood_exp2	exp2	mouse1	mouse1_blood_singleCell_E24	Cluster 119	1.03306e+06	y	1
mouse1_blood_single_cell_E2_plate1_exp2_CGTACTAG+TTGAGCTG	E2_mouse1_blood	E2	blood	singleCell	TRINITY_DN32_c0_g1_i39_1_21_1596_RC_mouse1_blood_single_cell_E2_plate1_exp2_CGTACTAG+TTGAGCTG	100	258694	gnl|BL_ORD_ID|3223 Tbb1125VSG-1128 : N-terminus partial : 1425nt : contig PacBio-195	83.68253968249999	92.49122807020002	1425	1575	tdTom	mouse1_blood_exp2	exp2	mouse1	mouse1_blood_singleCell_E2	Cluster 15	258694	y	1
mouse1_blood_single_cell_E3_plate1_exp2_TGGTCAAC+TTGAGCTG	E3_mouse1_blood	E3	blood	singleCell	TRINITY_DN13_c0_g1_i21_1_80_1214_RC_mouse1_blood_single_cell_E3_plate1_exp2_TGGTCAAC+TTGAGCTG	100	896860.8968610001	gnl|BL_ORD_ID|3223 Tbb1125VSG-1128 : N-terminus partial : 1425nt : contig PacBio-195	80.77601410930001	64.28070175439998	1425	1134	tdTom	mouse1_blood_exp2	exp2	mouse1	mouse1_blood_singleCell_E3	Cluster 15	896860.8968610001	y	1
mouse1_blood_single_cell_E4_plate1_exp2_TGACCAAG+TTGAGCTG	E4_mouse1_blood	E4	blood	singleCell	TRINITY_DN39_c0_g1_i3_1_61_1676_mouse1_blood_single_cell_E4_plate1_exp2_TGACCAAG+TTGAGCTG	100	626566.3533830001	gnl|BL_ORD_ID|3223 Tbb1125VSG-1128 : N-terminus partial : 1425nt : contig PacBio-195	81.48606811149999	92.35087719299997	1425	1615	tdTom	mouse1_blood_exp2	exp2	mouse1	mouse1_blood_singleCell_E4	Cluster 15	626566.3533830001	y	1
mouse1_blood_single_cell_E5_plate1_exp2_TCGTGGTA+TTGAGCTG	E5_mouse1_blood	E5	blood	singleCell	TRINITY_DN32_c0_g1_i5_1_111_1644_mouse1_blood_single_cell_E5_plate1_exp2_TCGTGGTA+TTGAGCTG	100	660501.9154560001	gnl|BL_ORD_ID|3223 Tbb1125VSG-1128 : N-terminus partial : 1425nt : contig PacBio-195	85.84474885839998	92.35087719299997	1425	1533	tdTom	mouse1_blood_exp2	exp2	mouse1	mouse1_blood_singleCell_E5	Cluster 15	660501.9154560001	y	1
mouse1_blood_single_cell_E7_plate1_exp2_ACGTGTAC+TTGAGCTG	E7_mouse1_blood	E7	blood	singleCell	TRINITY_DN24_c0_g1_i5_1_70_1516_RC_mouse1_blood_single_cell_E7_plate1_exp2_ACGTGTAC+TTGAGCTG	100	700771	gnl|BL_ORD_ID|6 Tb427VSG-8 : GB Accession AY935574 : 1401nt : Complete : contig90003.	96.74965421850001	99.85724482510001	1401	1446	tdTom	mouse1_blood_exp2	exp2	mouse1	mouse1_blood_singleCell_E7	Cluster 88	700771	y	1
mouse1_blood_single_cell_E8_plate1_exp2_GGATACGT+TTGAGCTG	E8_mouse1_blood	E8	blood	singleCell	TRINITY_DN2_c0_g1_i2_1_79_1546_RC_mouse1_blood_single_cell_E8_plate1_exp2_GGATACGT+TTGAGCTG	100	690608	gnl|BL_ORD_ID|2882 Tbb1125VSG-319 : Complete : 1470nt : contig PacBio-406	99.45466939330002	99.25170068030002	1470	1467	tdTom	mouse1_blood_exp2	exp2	mouse1	mouse1_blood_singleCell_E8	Cluster 46	690608	y	1
mouse1_blood_single_cell_F10_plate1_exp2_CGATTGGT+TCGCTTGA	F10_mouse1_blood	F10	blood	singleCell	TRINITY_DN57_c0_g1_i1_1_81_1614_RC_mouse1_blood_single_cell_F10_plate1_exp2_CGATTGGT+TCGCTTGA	100	660501.9154560001	gnl|BL_ORD_ID|3223 Tbb1125VSG-1128 : N-terminus partial : 1425nt : contig PacBio-195	85.7795	92.28070175439998	1425	1533	tdTom	mouse1_blood_exp2	exp2	mouse1	mouse1_blood_singleCell_F10	Cluster 15	660501.9154560001	y	1
mouse1_blood_single_cell_F11_plate1_exp2_TCGGTGAA+TCGCTTGA	F11_mouse1_blood	F11	blood	singleCell	TRINITY_DN1_c0_g1_i1_1_83_1580_RC_mouse1_blood_single_cell_F11_plate1_exp2_TCGGTGAA+TCGCTTGA	100	676590	gnl|BL_ORD_ID|2616 Tbb1125VSG-43.1 : Complete : 1497nt : Duplicate : contig Illumina-5219	100	100	1497	1497	tdTom	mouse1_blood_exp2	exp2	mouse1	mouse1_blood_singleCell_F11	Cluster 31	676590	y	1
mouse1_blood_single_cell_F12_plate1_exp2_TGTAGGTC+TCGCTTGA	F12_mouse1_blood	F12	blood	singleCell	TRINITY_DN86_c0_g1_i5_1_154_1651_mouse1_blood_single_cell_F12_plate1_exp2_TGTAGGTC+TCGCTTGA	100	676590	gnl|BL_ORD_ID|2616 Tbb1125VSG-43.1 : Complete : 1497nt : Duplicate : contig Illumina-5219	100	100	1497	1497	tdTom	mouse1_blood_exp2	exp2	mouse1	mouse1_blood_singleCell_F12	Cluster 31	676590	y	1
mouse1_blood_single_cell_F13_plate1_exp2_TTGCAGGA+TCGCTTGA	F13_mouse1_blood	F13	blood	singleCell	TRINITY_DN17_c0_g1_i14_1_96_1446_RC_mouse1_blood_single_cell_F13_plate1_exp2_TTGCAGGA+TCGCTTGA	100	751314.7257699999	gnl|BL_ORD_ID|3223 Tbb1125VSG-1128 : N-terminus partial : 1425nt : contig PacBio-195	84.0741	79.6491	1425	1350	tdTom	mouse1_blood_exp2	exp2	mouse1	mouse1_blood_singleCell_F13	Cluster 15	751314.7257699999	y	1
mouse1_blood_single_cell_F14_plate1_exp2_CCACGATA+TCGCTTGA	F14_mouse1_blood	F14	blood	singleCell	TRINITY_DN8_c0_g1_i1_1_154_1651_mouse1_blood_single_cell_F14_plate1_exp2_CCACGATA+TCGCTTGA	100	676590	gnl|BL_ORD_ID|2616 Tbb1125VSG-43.1 : Complete : 1497nt : Duplicate : contig Illumina-5219	100	100	1497	1497	tdTom	mouse1_blood_exp2	exp2	mouse1	mouse1_blood_singleCell_F14	Cluster 31	676590	y	1
mouse1_blood_single_cell_F15_plate1_exp2_GGCTACAA+TCGCTTGA	F15_mouse1_blood	F15	blood	singleCell	TRINITY_DN12_c0_g1_i1_1_79_1546_RC_mouse1_blood_single_cell_F15_plate1_exp2_GGCTACAA+TCGCTTGA	100	690608	gnl|BL_ORD_ID|2882 Tbb1125VSG-319 : Complete : 1470nt : contig PacBio-406	98.97750511249998	98.7755	1470	1467	tdTom	mouse1_blood_exp2	exp2	mouse1	mouse1_blood_singleCell_F15	Cluster 46	690608	y	1
mouse1_blood_single_cell_F17_plate1_exp2_CTCATGTC+TCGCTTGA	F17_mouse1_blood	F17	blood	singleCell	TRINITY_DN76_c0_g1_i4_1_0_1062_mouse1_blood_single_cell_F17_plate1_exp2_CTCATGTC+TCGCTTGA	100	216203.74335600002	gnl|BL_ORD_ID|2616 Tbb1125VSG-43.1 : Complete : 1497nt : Duplicate : contig Illumina-5219	97.8343	69.4055	1497	1062	tdTom	mouse1_blood_exp2	exp2	mouse1	mouse1_blood_singleCell_F17	Cluster 31	216203.74335600002	y	1
mouse1_blood_single_cell_F18_plate1_exp2_GAACACTG+TCGCTTGA	F18_mouse1_blood	F18	blood	singleCell	TRINITY_DN86_c0_g1_i6_1_154_1651_mouse1_blood_single_cell_F18_plate1_exp2_GAACACTG+TCGCTTGA	100	676590	gnl|BL_ORD_ID|2616 Tbb1125VSG-43.1 : Complete : 1497nt : Duplicate : contig Illumina-5219	100	100	1497	1497	tdTom	mouse1_blood_exp2	exp2	mouse1	mouse1_blood_singleCell_F18	Cluster 31	676590	y	1
mouse1_blood_single_cell_F19_plate1_exp2_TCGAACGA+TCGCTTGA	F19_mouse1_blood	F19	blood	singleCell	TRINITY_DN43_c0_g1_i1_1_107_1414_mouse1_blood_single_cell_F19_plate1_exp2_TCGAACGA+TCGCTTGA	100	776397	gnl|BL_ORD_ID|6 Tb427VSG-8 : GB Accession AY935574 : 1401nt : Complete : contig90003.	100	93.29050678090002	1401	1307	tdTom	mouse1_blood_exp2	exp2	mouse1	mouse1_blood_singleCell_F19	Cluster 88	776397	y	1
mouse1_blood_single_cell_F20_plate1_exp2_TGGTAGCA+TCGCTTGA	F20_mouse1_blood	F20	blood	singleCell	TRINITY_DN0_c0_g1_i4_1_125_1622_RC_mouse1_blood_single_cell_F20_plate1_exp2_TGGTAGCA+TCGCTTGA	100	676590	gnl|BL_ORD_ID|2616 Tbb1125VSG-43.1 : Complete : 1497nt : Duplicate : contig Illumina-5219	100	100	1497	1497	tdTom	mouse1_blood_exp2	exp2	mouse1	mouse1_blood_singleCell_F20	Cluster 31	676590	y	1
mouse1_blood_single_cell_F23_plate1_exp2_TAGCGCTT+TCGCTTGA	F23_mouse1_blood	F23	blood	singleCell	TRINITY_DN22_c0_g1_i4_1_121_1337_mouse1_blood_single_cell_F23_plate1_exp2_TAGCGCTT+TCGCTTGA	14.442142645763328	426393.73201200005	gnl|BL_ORD_ID|6 Tb427VSG-8 : GB Accession AY935574 : 1401nt : Complete : contig90003.	91.7763	79.6574	1401	1216	tdTom	mouse1_blood_exp2	exp2	mouse1	mouse1_blood_singleCell_F23	Cluster 172	2952427.0911219995	y	2
mouse1_blood_single_cell_F23_plate1_exp2_TAGCGCTT+TCGCTTGA	F23_mouse1_blood	F23	blood	singleCell	TRINITY_DN22_c0_g1_i5_1_121_1522_mouse1_blood_single_cell_F23_plate1_exp2_TAGCGCTT+TCGCTTGA	85.55785735423667	2526033.3591099996	gnl|BL_ORD_ID|6 Tb427VSG-8 : GB Accession AY935574 : 1401nt : Complete : contig90003.	100	100	1401	1401	tdTom	mouse1_blood_exp2	exp2	mouse1	mouse1_blood_singleCell_F23	Cluster 88	2952427.0911219995	y	2
mouse1_blood_single_cell_F24_plate1_exp2_TACCGATG+TCGCTTGA	F24_mouse1_blood	F24	blood	singleCell	TRINITY_DN49_c0_g1_i5_1_175_1567_RC_mouse1_blood_single_cell_F24_plate1_exp2_TACCGATG+TCGCTTGA	100	728332.0466130001	gnl|BL_ORD_ID|4726 Tbb1125VSG-3197 : N-terminus partial : 1401nt : contig PacBio-216	92.67241379309999	92.07708779439999	1401	1392	tdTom	mouse1_blood_exp2	exp2	mouse1	mouse1_blood_singleCell_F24	Cluster 70	728332.0466130001	y	1
mouse1_blood_single_cell_F2_plate1_exp2_CGTACTAG+TCGCTTGA	F2_mouse1_blood	F2	blood	singleCell	TRINITY_DN80_c0_g1_i1_1_92_1193_RC_mouse1_blood_single_cell_F2_plate1_exp2_CGTACTAG+TCGCTTGA	100	409337	gnl|BL_ORD_ID|6 Tb427VSG-8 : GB Accession AY935574 : 1401nt : Complete : contig90003.	100	78.58672376870001	1401	1101	tdTom	mouse1_blood_exp2	exp2	mouse1	mouse1_blood_singleCell_F2	Cluster 88	409337	y	1
mouse1_blood_single_cell_F3_plate1_exp2_TGGTCAAC+TCGCTTGA	F3_mouse1_blood	F3	blood	singleCell	TRINITY_DN0_c0_g1_i2_1_120_1521_mouse1_blood_single_cell_F3_plate1_exp2_TGGTCAAC+TCGCTTGA	90.40577801090231	652671	gnl|BL_ORD_ID|6 Tb427VSG-8 : GB Accession AY935574 : 1401nt : Complete : contig90003.	100	100	1401	1401	tdTom	mouse1_blood_exp2	exp2	mouse1	mouse1_blood_singleCell_F3	Cluster 88	721935	y	2
mouse1_blood_single_cell_F3_plate1_exp2_TGGTCAAC+TCGCTTGA	F3_mouse1_blood	F3	blood	singleCell	TRINITY_DN26_c0_g1_i36_1_82_1516_mouse1_blood_single_cell_F3_plate1_exp2_TGGTCAAC+TCGCTTGA	9.594221989097687	69264.04765739999	gnl|BL_ORD_ID|4919 Tbb1125VSG-4193 : N-terminus partial : 1434nt : contig PacBio-2985	100	100	1434	1434	tdTom	mouse1_blood_exp2	exp2	mouse1	mouse1_blood_singleCell_F3	Cluster 58	721935	y	2
mouse1_blood_single_cell_F4_plate1_exp2_TGACCAAG+TCGCTTGA	F4_mouse1_blood	F4	blood	singleCell	TRINITY_DN0_c0_g1_i3_1_1079_2534_mouse1_blood_single_cell_F4_plate1_exp2_TGACCAAG+TCGCTTGA	100	696379	gnl|BL_ORD_ID|5261 Tbb1125VSG-4823 : N-terminus partial : 1356nt : contig PacBio-2245	92.5773	99.33628318580001	1356	1455	tdTom	mouse1_blood_exp2	exp2	mouse1	mouse1_blood_singleCell_F4	Cluster 84	696379	y	1
mouse1_blood_single_cell_F5_plate1_exp2_TCGTGGTA+TCGCTTGA	F5_mouse1_blood	F5	blood	singleCell	TRINITY_DN58_c0_g1_i1_1_80_1499_mouse1_blood_single_cell_F5_plate1_exp2_TCGTGGTA+TCGCTTGA	6.279019771670119	42547.88806790001	gnl|BL_ORD_ID|4919 Tbb1125VSG-4193 : N-terminus partial : 1434nt : contig PacBio-2985	100	98.954	1434	1419	tdTom	mouse1_blood_exp2	exp2	mouse1	mouse1_blood_singleCell_F5	Cluster 58	677620	y	2
mouse1_blood_single_cell_F5_plate1_exp2_TCGTGGTA+TCGCTTGA	F5_mouse1_blood	F5	blood	singleCell	TRINITY_DN2_c0_g1_i2_1_110_1511_RC_mouse1_blood_single_cell_F5_plate1_exp2_TCGTGGTA+TCGCTTGA	93.72098022832989	635072	gnl|BL_ORD_ID|6 Tb427VSG-8 : GB Accession AY935574 : 1401nt : Complete : contig90003.	100	100	1401	1401	tdTom	mouse1_blood_exp2	exp2	mouse1	mouse1_blood_singleCell_F5	Cluster 88	677620	y	2
mouse1_blood_single_cell_F6_plate1_exp2_TCGGACTT+TCGCTTGA	F6_mouse1_blood	F6	blood	singleCell	TRINITY_DN43_c0_g1_i4_1_108_1641_RC_mouse1_blood_single_cell_F6_plate1_exp2_TCGGACTT+TCGCTTGA	100	660501.9154560001	gnl|BL_ORD_ID|3223 Tbb1125VSG-1128 : N-terminus partial : 1425nt : contig PacBio-195	85.84474885839998	92.35087719299997	1425	1533	tdTom	mouse1_blood_exp2	exp2	mouse1	mouse1_blood_singleCell_F6	Cluster 15	660501.9154560001	y	1
mouse1_blood_single_cell_F7_plate1_exp2_ACGTGTAC+TCGCTTGA	F7_mouse1_blood	F7	blood	singleCell	TRINITY_DN22_c0_g1_i4_1_77_1658_RC_mouse1_blood_single_cell_F7_plate1_exp2_ACGTGTAC+TCGCTTGA	100	512509	gnl|BL_ORD_ID|2639 Tbb1125VSG-71 : Complete : 1527nt : MC : contig Illumina-5072	96.5844	100	1527	1581	tdTom	mouse1_blood_exp2	exp2	mouse1	mouse1_blood_singleCell_F7	Cluster 6	512509	y	1
mouse1_blood_single_cell_F8_plate1_exp2_GGATACGT+TCGCTTGA	F8_mouse1_blood	F8	blood	singleCell	TRINITY_DN9_c0_g1_i8_1_76_1672_RC_mouse1_blood_single_cell_F8_plate1_exp2_GGATACGT+TCGCTTGA	100	634115.3455930001	gnl|BL_ORD_ID|2682 Tbb1125VSG-129 : Complete : 1596nt : contig PacBio-249	100	100	1596	1596	tdTom	mouse1_blood_exp2	exp2	mouse1	mouse1_blood_singleCell_F8	Cluster 18	634115.3455930001	y	1
mouse1_blood_single_cell_G10_plate1_exp2_CGATTGGT+TGCTGCTA	G10_mouse1_blood	G10	blood	singleCell	TRINITY_DN45_c0_g1_i3_1_143_1442_RC_mouse1_blood_single_cell_G10_plate1_exp2_CGATTGGT+TGCTGCTA	100	781249.9218750001	gnl|BL_ORD_ID|1743 Tb427VSG-2285 : GB Accession KC611559 : 843nt : C-terminus partial extended : contig2857.	53.9646	83.15539739029998	843	1299	tdTom	mouse1_blood_exp2	exp2	mouse1	mouse1_blood_singleCell_G10	Cluster 119	781249.9218750001	y	1
mouse1_blood_single_cell_G11_plate1_exp2_TCGGTGAA+TGCTGCTA	G11_mouse1_blood	G11	blood	singleCell	TRINITY_DN0_c0_g1_i4_1_102_1635_mouse1_blood_single_cell_G11_plate1_exp2_TCGGTGAA+TGCTGCTA	100	660501.9154560001	gnl|BL_ORD_ID|3223 Tbb1125VSG-1128 : N-terminus partial : 1425nt : contig PacBio-195	85.84474885839998	92.35087719299997	1425	1533	tdTom	mouse1_blood_exp2	exp2	mouse1	mouse1_blood_singleCell_G11	Cluster 15	660501.9154560001	y	1
mouse1_blood_single_cell_G12_plate1_exp2_TGTAGGTC+TGCTGCTA	G12_mouse1_blood	G12	blood	singleCell	TRINITY_DN0_c0_g1_i2_1_80_1613_RC_mouse1_blood_single_cell_G12_plate1_exp2_TGTAGGTC+TGCTGCTA	100	443874	gnl|BL_ORD_ID|3223 Tbb1125VSG-1128 : N-terminus partial : 1425nt : contig PacBio-195	85.84474885839998	92.35087719299997	1425	1533	tdTom	mouse1_blood_exp2	exp2	mouse1	mouse1_blood_singleCell_G12	Cluster 15	443874	y	1
mouse1_blood_single_cell_G13_plate1_exp2_TTGCAGGA+TGCTGCTA	G13_mouse1_blood	G13	blood	singleCell	TRINITY_DN3_c0_g1_i1_1_90_1686_RC_mouse1_blood_single_cell_G13_plate1_exp2_TTGCAGGA+TGCTGCTA	100	634115.3455930001	gnl|BL_ORD_ID|2682 Tbb1125VSG-129 : Complete : 1596nt : contig PacBio-249	99.812	99.812	1596	1596	tdTom	mouse1_blood_exp2	exp2	mouse1	mouse1_blood_singleCell_G13	Cluster 18	634115.3455930001	y	1
mouse1_blood_single_cell_G14_plate1_exp2_CCACGATA+TGCTGCTA	G14_mouse1_blood	G14	blood	singleCell	TRINITY_DN32_c0_g1_i2_1_214_1169_mouse1_blood_single_cell_G14_plate1_exp2_CCACGATA+TGCTGCTA	100	1.06838e+06	gnl|BL_ORD_ID|6 Tb427VSG-8 : GB Accession AY935574 : 1401nt : Complete : contig90003.	99.58115183249998	67.8801	1401	955	tdTom	mouse1_blood_exp2	exp2	mouse1	mouse1_blood_singleCell_G14	Cluster 159	1.06838e+06	y	1
mouse1_blood_single_cell_G16_plate1_exp2_TTGCACTC+TGCTGCTA	G16_mouse1_blood	G16	blood	singleCell	TRINITY_DN29_c0_g1_i5_1_143_1676_RC_mouse1_blood_single_cell_G16_plate1_exp2_TTGCACTC+TGCTGCTA	100	660501.9154560001	gnl|BL_ORD_ID|3223 Tbb1125VSG-1128 : N-terminus partial : 1425nt : contig PacBio-195	85.7795	92.28070175439998	1425	1533	tdTom	mouse1_blood_exp2	exp2	mouse1	mouse1_blood_singleCell_G16	Cluster 15	660501.9154560001	y	1
mouse1_blood_single_cell_G17_plate1_exp2_CTCATGTC+TGCTGCTA	G17_mouse1_blood	G17	blood	singleCell	TRINITY_DN0_c0_g1_i4_1_62_1568_mouse1_blood_single_cell_G17_plate1_exp2_CTCATGTC+TGCTGCTA	100	672494.8890379999	gnl|BL_ORD_ID|2594 Tbb1125VSG-21 : Complete : 1452nt : MC : contig Illumina-660	96.14873837979998	99.72451790630001	1452	1506	tdTom	mouse1_blood_exp2	exp2	mouse1	mouse1_blood_singleCell_G17	Cluster 61	672494.8890379999	y	1
mouse1_blood_single_cell_G19_plate1_exp2_TCGAACGA+TGCTGCTA	G19_mouse1_blood	G19	blood	singleCell	TRINITY_DN5_c0_g1_i2_1_104_1637_mouse1_blood_single_cell_G19_plate1_exp2_TCGAACGA+TGCTGCTA	100	660501.9154560001	gnl|BL_ORD_ID|3223 Tbb1125VSG-1128 : N-terminus partial : 1425nt : contig PacBio-195	85.84474885839998	92.35087719299997	1425	1533	tdTom	mouse1_blood_exp2	exp2	mouse1	mouse1_blood_singleCell_G19	Cluster 15	660501.9154560001	y	1
mouse1_blood_single_cell_G24_plate1_exp2_TACCGATG+TGCTGCTA	G24_mouse1_blood	G24	blood	singleCell	TRINITY_DN18_c0_g1_i1_1_65_975_mouse1_blood_single_cell_G24_plate1_exp2_TACCGATG+TGCTGCTA	100	1122334.3434300001	gnl|BL_ORD_ID|3712 Tbb1125VSG-1588 : N-terminus partial : 804nt : contig PacBio-24	71.7582	81.2189	804	910	tdTom	mouse1_blood_exp2	exp2	mouse1	mouse1_blood_singleCell_G24	Cluster 119	1122334.3434300001	y	1
mouse1_blood_single_cell_G3_plate1_exp2_TGGTCAAC+TGCTGCTA	G3_mouse1_blood	G3	blood	singleCell	TRINITY_DN53_c0_g1_i4_1_141_1491_RC_mouse1_blood_single_cell_G3_plate1_exp2_TGGTCAAC+TGCTGCTA	100	751314.7257699999	gnl|BL_ORD_ID|3223 Tbb1125VSG-1128 : N-terminus partial : 1425nt : contig PacBio-195	83.92592592590002	79.50877192979999	1425	1350	tdTom	mouse1_blood_exp2	exp2	mouse1	mouse1_blood_singleCell_G3	Cluster 15	751314.7257699999	y	1
mouse1_blood_single_cell_G4_plate1_exp2_TGACCAAG+TGCTGCTA	G4_mouse1_blood	G4	blood	singleCell	TRINITY_DN14_c0_g1_i4_1_121_1555_mouse1_blood_single_cell_G4_plate1_exp2_TGACCAAG+TGCTGCTA	100	706714	gnl|BL_ORD_ID|6 Tb427VSG-8 : GB Accession AY935574 : 1401nt : Complete : contig90003.	97.5593	99.85724482510001	1401	1434	tdTom	mouse1_blood_exp2	exp2	mouse1	mouse1_blood_singleCell_G4	Cluster 88	706714	y	1
mouse1_blood_single_cell_G5_plate1_exp2_TCGTGGTA+TGCTGCTA	G5_mouse1_blood	G5	blood	singleCell	TRINITY_DN31_c0_g1_i1_1_101_1634_RC_mouse1_blood_single_cell_G5_plate1_exp2_TCGTGGTA+TGCTGCTA	100	660501.9154560001	gnl|BL_ORD_ID|3223 Tbb1125VSG-1128 : N-terminus partial : 1425nt : contig PacBio-195	85.84474885839998	92.35087719299997	1425	1533	tdTom	mouse1_blood_exp2	exp2	mouse1	mouse1_blood_singleCell_G5	Cluster 15	660501.9154560001	y	1
mouse1_blood_single_cell_G6_plate1_exp2_TCGGACTT+TGCTGCTA	G6_mouse1_blood	G6	blood	singleCell	TRINITY_DN11_c0_g1_i1_1_292_1677_mouse1_blood_single_cell_G6_plate1_exp2_TCGGACTT+TGCTGCTA	100	732064.3484630001	gnl|BL_ORD_ID|3223 Tbb1125VSG-1128 : N-terminus partial : 1425nt : contig PacBio-195	81.80505415159999	79.50877192979999	1425	1385	tdTom	mouse1_blood_exp2	exp2	mouse1	mouse1_blood_singleCell_G6	Cluster 15	732064.3484630001	y	1
mouse1_blood_single_cell_G7_plate1_exp2_ACGTGTAC+TGCTGCTA	G7_mouse1_blood	G7	blood	singleCell	TRINITY_DN54_c0_g1_i2_1_86_1487_RC_mouse1_blood_single_cell_G7_plate1_exp2_ACGTGTAC+TGCTGCTA	99.31355439208866	8426696.466529999	gnl|BL_ORD_ID|6 Tb427VSG-8 : GB Accession AY935574 : 1401nt : Complete : contig90003.	100	100	1401	1401	tdTom	mouse1_blood_exp2	exp2	mouse1	mouse1_blood_singleCell_G7	Cluster 88	8484940.971160399	y	2
mouse1_blood_single_cell_G7_plate1_exp2_ACGTGTAC+TGCTGCTA	G7_mouse1_blood	G7	blood	singleCell	TRINITY_DN54_c0_g1_i3_1_86_1466_RC_mouse1_blood_single_cell_G7_plate1_exp2_ACGTGTAC+TGCTGCTA	0.6864456079113359	58244.504630400006	gnl|BL_ORD_ID|6 Tb427VSG-8 : GB Accession AY935574 : 1401nt : Complete : contig90003.	100	98.50107066380001	1401	1380	tdTom	mouse1_blood_exp2	exp2	mouse1	mouse1_blood_singleCell_G7	Cluster 125	8484940.971160399	y	2
mouse1_blood_single_cell_H12_plate1_exp2_TGTAGGTC+CGTTCACA	H12_mouse1_blood	H12	blood	singleCell	TRINITY_DN37_c0_g1_i6_1_94_1393_RC_mouse1_blood_single_cell_H12_plate1_exp2_TGTAGGTC+CGTTCACA	100	781249.9218750001	gnl|BL_ORD_ID|1743 Tb427VSG-2285 : GB Accession KC611559 : 843nt : C-terminus partial extended : contig2857.	53.9646	83.15539739029998	843	1299	tdTom	mouse1_blood_exp2	exp2	mouse1	mouse1_blood_singleCell_H12	Cluster 119	781249.9218750001	y	1
mouse1_blood_single_cell_H13_plate1_exp2_TTGCAGGA+CGTTCACA	H13_mouse1_blood	H13	blood	singleCell	TRINITY_DN19_c0_g1_i4_1_86_1484_RC_mouse1_blood_single_cell_H13_plate1_exp2_TTGCAGGA+CGTTCACA	34.023991275863985	1.80914e+06	gnl|BL_ORD_ID|3223 Tbb1125VSG-1128 : N-terminus partial : 1425nt : contig PacBio-195	94.13447782549999	92.35087719299997	1425	1398	tdTom	mouse1_blood_exp2	exp2	mouse1	mouse1_blood_singleCell_H13	Cluster 113	5.31724e+06	y	2
mouse1_blood_single_cell_H13_plate1_exp2_TTGCAGGA+CGTTCACA	H13_mouse1_blood	H13	blood	singleCell	TRINITY_DN19_c0_g1_i35_1_86_1619_RC_mouse1_blood_single_cell_H13_plate1_exp2_TTGCAGGA+CGTTCACA	65.97600872413601	3.5081e+06	gnl|BL_ORD_ID|3223 Tbb1125VSG-1128 : N-terminus partial : 1425nt : contig PacBio-195	85.84474885839998	92.35087719299997	1425	1533	tdTom	mouse1_blood_exp2	exp2	mouse1	mouse1_blood_singleCell_H13	Cluster 15	5.31724e+06	y	2
mouse1_blood_single_cell_H14_plate1_exp2_CCACGATA+CGTTCACA	H14_mouse1_blood	H14	blood	singleCell	TRINITY_DN37_c0_g1_i8_1_164_1565_RC_mouse1_blood_single_cell_H14_plate1_exp2_CCACGATA+CGTTCACA	100	723589	gnl|BL_ORD_ID|6 Tb427VSG-8 : GB Accession AY935574 : 1401nt : Complete : contig90003.	100	100	1401	1401	tdTom	mouse1_blood_exp2	exp2	mouse1	mouse1_blood_singleCell_H14	Cluster 88	723589	y	1
mouse1_blood_single_cell_H15_plate1_exp2_GGCTACAA+CGTTCACA	H15_mouse1_blood	H15	blood	singleCell	TRINITY_DN14_c0_g1_i2_1_41_1592_mouse1_blood_single_cell_H15_plate1_exp2_GGCTACAA+CGTTCACA	100	652741.4490860001	gnl|BL_ORD_ID|3781 Tbb1125VSG-1654 : Complete : 1551nt : contig PacBio-2451	100	100	1551	1551	tdTom	mouse1_blood_exp2	exp2	mouse1	mouse1_blood_singleCell_H15	Cluster 3	652741.4490860001	y	1
mouse1_blood_single_cell_H17_plate1_exp2_CTCATGTC+CGTTCACA	H17_mouse1_blood	H17	blood	singleCell	TRINITY_DN13_c0_g1_i1_1_61_1462_RC_mouse1_blood_single_cell_H17_plate1_exp2_CTCATGTC+CGTTCACA	100	723589	gnl|BL_ORD_ID|6 Tb427VSG-8 : GB Accession AY935574 : 1401nt : Complete : contig90003.	99.92862241259999	99.92862241259999	1401	1401	tdTom	mouse1_blood_exp2	exp2	mouse1	mouse1_blood_singleCell_H17	Cluster 88	723589	y	1
mouse1_blood_single_cell_H18_plate1_exp2_GAACACTG+CGTTCACA	H18_mouse1_blood	H18	blood	singleCell	TRINITY_DN22_c0_g1_i1_1_119_1520_mouse1_blood_single_cell_H18_plate1_exp2_GAACACTG+CGTTCACA	100	723589	gnl|BL_ORD_ID|6 Tb427VSG-8 : GB Accession AY935574 : 1401nt : Complete : contig90003.	99.28622412560001	99.28622412560001	1401	1401	tdTom	mouse1_blood_exp2	exp2	mouse1	mouse1_blood_singleCell_H18	Cluster 88	723589	y	1
mouse1_blood_single_cell_H1_plate1_exp2_TAAGGCGA+CGTTCACA	H1_mouse1_blood	H1	blood	singleCell	TRINITY_DN7_c0_g1_i3_1_83_1631_RC_mouse1_blood_single_cell_H1_plate1_exp2_TAAGGCGA+CGTTCACA	100	654022	gnl|BL_ORD_ID|4826 Tbb1125VSG-4098 : Complete but atypical GPI site : 1551nt : contig PacBio-2378	87.59689922480001	87.4275	1551	1548	tdTom	mouse1_blood_exp2	exp2	mouse1	mouse1_blood_singleCell_H1	Cluster 38	654022	y	1
mouse1_blood_single_cell_H20_plate1_exp2_TGGTAGCA+CGTTCACA	H20_mouse1_blood	H20	blood	singleCell	TRINITY_DN44_c0_g1_i3_1_126_1527_mouse1_blood_single_cell_H20_plate1_exp2_TGGTAGCA+CGTTCACA	100	723589	gnl|BL_ORD_ID|6 Tb427VSG-8 : GB Accession AY935574 : 1401nt : Complete : contig90003.	100	100	1401	1401	tdTom	mouse1_blood_exp2	exp2	mouse1	mouse1_blood_singleCell_H20	Cluster 88	723589	y	1
mouse1_blood_single_cell_H21_plate1_exp2_CACTAACG+CGTTCACA	H21_mouse1_blood	H21	blood	singleCell	TRINITY_DN33_c0_g1_i5_1_378_1653_mouse1_blood_single_cell_H21_plate1_exp2_CACTAACG+CGTTCACA	100	796178.2643309999	gnl|BL_ORD_ID|2682 Tbb1125VSG-129 : Complete : 1596nt : contig PacBio-249	99.92156862750001	79.8246	1596	1275	tdTom	mouse1_blood_exp2	exp2	mouse1	mouse1_blood_singleCell_H21	Cluster 18	796178.2643309999	y	1
mouse1_blood_single_cell_H23_plate1_exp2_TAGCGCTT+CGTTCACA	H23_mouse1_blood	H23	blood	singleCell	TRINITY_DN1_c0_g1_i1_1_91_1492_RC_mouse1_blood_single_cell_H23_plate1_exp2_TAGCGCTT+CGTTCACA	100	723589	gnl|BL_ORD_ID|6 Tb427VSG-8 : GB Accession AY935574 : 1401nt : Complete : contig90003.	100	100	1401	1401	tdTom	mouse1_blood_exp2	exp2	mouse1	mouse1_blood_singleCell_H23	Cluster 88	723589	y	1
mouse1_blood_single_cell_H2_plate1_exp2_CGTACTAG+CGTTCACA	H2_mouse1_blood	H2	blood	singleCell	TRINITY_DN0_c0_g1_i4_1_154_1651_RC_mouse1_blood_single_cell_H2_plate1_exp2_CGTACTAG+CGTTCACA	100	676590	gnl|BL_ORD_ID|2616 Tbb1125VSG-43.1 : Complete : 1497nt : Duplicate : contig Illumina-5219	100	100	1497	1497	tdTom	mouse1_blood_exp2	exp2	mouse1	mouse1_blood_singleCell_H2	Cluster 31	676590	y	1
mouse1_blood_single_cell_H3_plate1_exp2_TGGTCAAC+CGTTCACA	H3_mouse1_blood	H3	blood	singleCell	TRINITY_DN48_c0_g1_i4_1_103_1570_mouse1_blood_single_cell_H3_plate1_exp2_TGGTCAAC+CGTTCACA	100	690608	gnl|BL_ORD_ID|2882 Tbb1125VSG-319 : Complete : 1470nt : contig PacBio-406	99.0457	98.8435	1470	1467	tdTom	mouse1_blood_exp2	exp2	mouse1	mouse1_blood_singleCell_H3	Cluster 46	690608	y	1
mouse1_blood_single_cell_H4_plate1_exp2_TGACCAAG+CGTTCACA	H4_mouse1_blood	H4	blood	singleCell	TRINITY_DN0_c0_g1_i2_1_110_1511_RC_mouse1_blood_single_cell_H4_plate1_exp2_TGACCAAG+CGTTCACA	100	723589	gnl|BL_ORD_ID|6 Tb427VSG-8 : GB Accession AY935574 : 1401nt : Complete : contig90003.	100	100	1401	1401	tdTom	mouse1_blood_exp2	exp2	mouse1	mouse1_blood_singleCell_H4	Cluster 88	723589	y	1
mouse1_blood_single_cell_H6_plate1_exp2_TCGGACTT+CGTTCACA	H6_mouse1_blood	H6	blood	singleCell	TRINITY_DN36_c0_g1_i4_1_91_1672_RC_mouse1_blood_single_cell_H6_plate1_exp2_TCGGACTT+CGTTCACA	100	640204.8015360001	gnl|BL_ORD_ID|2639 Tbb1125VSG-71 : Complete : 1527nt : MC : contig Illumina-5072	96.5844	100	1527	1581	tdTom	mouse1_blood_exp2	exp2	mouse1	mouse1_blood_singleCell_H6	Cluster 6	640204.8015360001	y	1
mouse1_blood_single_cell_H8_plate1_exp2_GGATACGT+CGTTCACA	H8_mouse1_blood	H8	blood	singleCell	TRINITY_DN50_c0_g1_i1_1_40_1531_mouse1_blood_single_cell_H8_plate1_exp2_GGATACGT+CGTTCACA	100	679348	gnl|BL_ORD_ID|4726 Tbb1125VSG-3197 : N-terminus partial : 1401nt : contig PacBio-216	87.05566733739998	92.6481	1401	1491	tdTom	mouse1_blood_exp2	exp2	mouse1	mouse1_blood_singleCell_H8	Cluster 70	679348	y	1
mouse1_blood_single_cell_H9_plate1_exp2_CAGAATCG+CGTTCACA	H9_mouse1_blood	H9	blood	singleCell	TRINITY_DN12_c0_g1_i6_1_117_1396_mouse1_blood_single_cell_H9_plate1_exp2_CAGAATCG+CGTTCACA	100	793651	gnl|BL_ORD_ID|6 Tb427VSG-8 : GB Accession AY935574 : 1401nt : Complete : contig90003.	99.0618	90.4354	1401	1279	tdTom	mouse1_blood_exp2	exp2	mouse1	mouse1_blood_singleCell_H9	Cluster 88	793651	y	1
mouse1_blood_single_cell_I10_plate1_exp2_CGATTGGT+CGTCTGTT	I10_mouse1_blood	I10	blood	singleCell	TRINITY_DN0_c0_g1_i1_1_74_1373_RC_mouse1_blood_single_cell_I10_plate1_exp2_CGATTGGT+CGTCTGTT	100	781249.9218750001	gnl|BL_ORD_ID|1743 Tb427VSG-2285 : GB Accession KC611559 : 843nt : C-terminus partial extended : contig2857.	53.9646	83.15539739029998	843	1299	tdTom	mouse1_blood_exp2	exp2	mouse1	mouse1_blood_singleCell_I10	Cluster 119	781249.9218750001	y	1
mouse1_blood_single_cell_I13_plate1_exp2_TTGCAGGA+CGTCTGTT	I13_mouse1_blood	I13	blood	singleCell	TRINITY_DN0_c0_g1_i1_1_381_1878_mouse1_blood_single_cell_I13_plate1_exp2_TTGCAGGA+CGTCTGTT	100	676590	gnl|BL_ORD_ID|2616 Tbb1125VSG-43.1 : Complete : 1497nt : Duplicate : contig Illumina-5219	100	100	1497	1497	tdTom	mouse1_blood_exp2	exp2	mouse1	mouse1_blood_singleCell_I13	Cluster 31	676590	y	1
mouse1_blood_single_cell_I14_plate1_exp2_CCACGATA+CGTCTGTT	I14_mouse1_blood	I14	blood	singleCell	TRINITY_DN0_c0_g1_i4_1_1_864_RC_mouse1_blood_single_cell_I14_plate1_exp2_CCACGATA+CGTCTGTT	100	1.18483e+06	gnl|BL_ORD_ID|2682 Tbb1125VSG-129 : Complete : 1596nt : contig PacBio-249	100	54.072681704299995	1596	863	tdTom	mouse1_blood_exp2	exp2	mouse1	mouse1_blood_singleCell_I14	Cluster 18	1.18483e+06	y	1
mouse1_blood_single_cell_I15_plate1_exp2_GGCTACAA+CGTCTGTT	I15_mouse1_blood	I15	blood	singleCell	TRINITY_DN0_c0_g1_i3_1_84_1383_RC_mouse1_blood_single_cell_I15_plate1_exp2_GGCTACAA+CGTCTGTT	100	781249.9218750001	gnl|BL_ORD_ID|1743 Tb427VSG-2285 : GB Accession KC611559 : 843nt : C-terminus partial extended : contig2857.	53.9646	83.15539739029998	843	1299	tdTom	mouse1_blood_exp2	exp2	mouse1	mouse1_blood_singleCell_I15	Cluster 119	781249.9218750001	y	1
mouse1_blood_single_cell_I16_plate1_exp2_TTGCACTC+CGTCTGTT	I16_mouse1_blood	I16	blood	singleCell	TRINITY_DN6_c0_g1_i3_1_55_1516_mouse1_blood_single_cell_I16_plate1_exp2_TTGCACTC+CGTCTGTT	100	693481.2066570001	gnl|BL_ORD_ID|2909 Tbb1125VSG-353 : Complete : 1461nt : contig Illumina-7825	100	100	1461	1461	tdTom	mouse1_blood_exp2	exp2	mouse1	mouse1_blood_singleCell_I16	Cluster 32	693481.2066570001	y	1
mouse1_blood_single_cell_I17_plate1_exp2_CTCATGTC+CGTCTGTT	I17_mouse1_blood	I17	blood	singleCell	TRINITY_DN14_c0_g1_i3_1_72_1371_RC_mouse1_blood_single_cell_I17_plate1_exp2_CTCATGTC+CGTCTGTT	100	781249.9218750001	gnl|BL_ORD_ID|1743 Tb427VSG-2285 : GB Accession KC611559 : 843nt : C-terminus partial extended : contig2857.	53.9646	83.15539739029998	843	1299	tdTom	mouse1_blood_exp2	exp2	mouse1	mouse1_blood_singleCell_I17	Cluster 119	781249.9218750001	y	1
mouse1_blood_single_cell_I18_plate1_exp2_GAACACTG+CGTCTGTT	I18_mouse1_blood	I18	blood	singleCell	TRINITY_DN18_c0_g1_i1_1_117_1191_mouse1_blood_single_cell_I18_plate1_exp2_GAACACTG+CGTCTGTT	100	947867	gnl|BL_ORD_ID|6 Tb427VSG-8 : GB Accession AY935574 : 1401nt : Complete : contig90003.	99.8138	76.5168	1401	1074	tdTom	mouse1_blood_exp2	exp2	mouse1	mouse1_blood_singleCell_I18	Cluster 88	947867	y	1
mouse1_blood_single_cell_I19_plate1_exp2_TCGAACGA+CGTCTGTT	I19_mouse1_blood	I19	blood	singleCell	TRINITY_DN7_c0_g1_i1_1_105_1614_RC_mouse1_blood_single_cell_I19_plate1_exp2_TCGAACGA+CGTCTGTT	100	671141	gnl|BL_ORD_ID|5041 Tbb1125VSG-4310 : Complete : 1509nt : contig PacBio-2361	99.86746189530001	99.86746189530001	1509	1509	tdTom	mouse1_blood_exp2	exp2	mouse1	mouse1_blood_singleCell_I19	Cluster 60	671141	y	1
mouse1_blood_single_cell_I1_plate1_exp2_TAAGGCGA+CGTCTGTT	I1_mouse1_blood	I1	blood	singleCell	TRINITY_DN8_c0_g1_i1_1_100_1597_RC_mouse1_blood_single_cell_I1_plate1_exp2_TAAGGCGA+CGTCTGTT	100	676590	gnl|BL_ORD_ID|2616 Tbb1125VSG-43.1 : Complete : 1497nt : Duplicate : contig Illumina-5219	100	100	1497	1497	tdTom	mouse1_blood_exp2	exp2	mouse1	mouse1_blood_singleCell_I1	Cluster 31	676590	y	1
mouse1_blood_single_cell_I21_plate1_exp2_CACTAACG+CGTCTGTT	I21_mouse1_blood	I21	blood	singleCell	TRINITY_DN28_c0_g1_i4_1_117_1422_mouse1_blood_single_cell_I21_plate1_exp2_CACTAACG+CGTCTGTT	100	777605	gnl|BL_ORD_ID|6 Tb427VSG-8 : GB Accession AY935574 : 1401nt : Complete : contig90003.	95.6322	89.0792	1401	1305	tdTom	mouse1_blood_exp2	exp2	mouse1	mouse1_blood_singleCell_I21	Cluster 146	777605	y	1
mouse1_blood_single_cell_I24_plate1_exp2_TACCGATG+CGTCTGTT	I24_mouse1_blood	I24	blood	singleCell	TRINITY_DN0_c0_g1_i1_1_156_1460_mouse1_blood_single_cell_I24_plate1_exp2_TACCGATG+CGTCTGTT	100	778210	gnl|BL_ORD_ID|2616 Tbb1125VSG-43.1 : Complete : 1497nt : Duplicate : contig Illumina-5219	100	87.1075	1497	1304	tdTom	mouse1_blood_exp2	exp2	mouse1	mouse1_blood_singleCell_I24	Cluster 31	778210	y	1
mouse1_blood_single_cell_I2_plate1_exp2_CGTACTAG+CGTCTGTT	I2_mouse1_blood	I2	blood	singleCell	TRINITY_DN92_c0_g1_i3_1_75_1500_mouse1_blood_single_cell_I2_plate1_exp2_CGTACTAG+CGTCTGTT	100	711237.4822189999	gnl|BL_ORD_ID|2951 Tbb1125VSG-393 : Complete : 1425nt : contig Illumina-7844	99.71929824560002	99.71929824560002	1425	1425	tdTom	mouse1_blood_exp2	exp2	mouse1	mouse1_blood_singleCell_I2	Cluster 98	711237.4822189999	y	1
mouse1_blood_single_cell_I3_plate1_exp2_TGGTCAAC+CGTCTGTT	I3_mouse1_blood	I3	blood	singleCell	TRINITY_DN0_c0_g1_i4_1_233_1730_mouse1_blood_single_cell_I3_plate1_exp2_TGGTCAAC+CGTCTGTT	100	676590	gnl|BL_ORD_ID|2616 Tbb1125VSG-43.1 : Complete : 1497nt : Duplicate : contig Illumina-5219	100	100	1497	1497	tdTom	mouse1_blood_exp2	exp2	mouse1	mouse1_blood_singleCell_I3	Cluster 31	676590	y	1
mouse1_blood_single_cell_I7_plate1_exp2_ACGTGTAC+CGTCTGTT	I7_mouse1_blood	I7	blood	singleCell	TRINITY_DN1_c0_g1_i5_1_126_1527_mouse1_blood_single_cell_I7_plate1_exp2_ACGTGTAC+CGTCTGTT	100	723589	gnl|BL_ORD_ID|6 Tb427VSG-8 : GB Accession AY935574 : 1401nt : Complete : contig90003.	100	100	1401	1401	tdTom	mouse1_blood_exp2	exp2	mouse1	mouse1_blood_singleCell_I7	Cluster 88	723589	y	1
mouse1_blood_single_cell_I8_plate1_exp2_GGATACGT+CGTCTGTT	I8_mouse1_blood	I8	blood	singleCell	TRINITY_DN0_c0_g1_i1_1_1_1297_RC_mouse1_blood_single_cell_I8_plate1_exp2_GGATACGT+CGTCTGTT	100	783085.2779949999	gnl|BL_ORD_ID|6 Tb427VSG-8 : GB Accession AY935574 : 1401nt : Complete : contig90003.	100	92.5054	1401	1296	tdTom	mouse1_blood_exp2	exp2	mouse1	mouse1_blood_singleCell_I8	Cluster 88	783085.2779949999	y	1
mouse1_blood_single_cell_J13_plate1_exp2_TTGCAGGA+TCAGCTAC	J13_mouse1_blood	J13	blood	singleCell	TRINITY_DN40_c0_g1_i2_1_117_1518_mouse1_blood_single_cell_J13_plate1_exp2_TTGCAGGA+TCAGCTAC	100	723589	gnl|BL_ORD_ID|6 Tb427VSG-8 : GB Accession AY935574 : 1401nt : Complete : contig90003.	99.92862241259999	99.92862241259999	1401	1401	tdTom	mouse1_blood_exp2	exp2	mouse1	mouse1_blood_singleCell_J13	Cluster 88	723589	y	1
mouse1_blood_single_cell_J15_plate1_exp2_GGCTACAA+TCAGCTAC	J15_mouse1_blood	J15	blood	singleCell	TRINITY_DN30_c0_g1_i5_1_1_950_RC_mouse1_blood_single_cell_J15_plate1_exp2_GGCTACAA+TCAGCTAC	100	1075268.7096799999	gnl|BL_ORD_ID|3223 Tbb1125VSG-1128 : N-terminus partial : 1425nt : contig PacBio-195	100	66.5965	1425	949	tdTom	mouse1_blood_exp2	exp2	mouse1	mouse1_blood_singleCell_J15	Cluster 15	1075268.7096799999	y	1
mouse1_blood_single_cell_J17_plate1_exp2_CTCATGTC+TCAGCTAC	J17_mouse1_blood	J17	blood	singleCell	TRINITY_DN21_c0_g1_i6_1_118_1519_mouse1_blood_single_cell_J17_plate1_exp2_CTCATGTC+TCAGCTAC	100	723589	gnl|BL_ORD_ID|6 Tb427VSG-8 : GB Accession AY935574 : 1401nt : Complete : contig90003.	99.2148	99.2148	1401	1401	tdTom	mouse1_blood_exp2	exp2	mouse1	mouse1_blood_singleCell_J17	Cluster 88	723589	y	1
mouse1_blood_single_cell_J19_plate1_exp2_TCGAACGA+TCAGCTAC	J19_mouse1_blood	J19	blood	singleCell	TRINITY_DN40_c0_g1_i5_1_119_1520_mouse1_blood_single_cell_J19_plate1_exp2_TCGAACGA+TCAGCTAC	100	723589	gnl|BL_ORD_ID|6 Tb427VSG-8 : GB Accession AY935574 : 1401nt : Complete : contig90003.	100	100	1401	1401	tdTom	mouse1_blood_exp2	exp2	mouse1	mouse1_blood_singleCell_J19	Cluster 88	723589	y	1
mouse1_blood_single_cell_J1_plate1_exp2_TAAGGCGA+TCAGCTAC	J1_mouse1_blood	J1	blood	singleCell	TRINITY_DN6_c0_g1_i1_1_84_1383_RC_mouse1_blood_single_cell_J1_plate1_exp2_TAAGGCGA+TCAGCTAC	100	781249.9218750001	gnl|BL_ORD_ID|1743 Tb427VSG-2285 : GB Accession KC611559 : 843nt : C-terminus partial extended : contig2857.	53.9646	83.15539739029998	843	1299	tdTom	mouse1_blood_exp2	exp2	mouse1	mouse1_blood_singleCell_J1	Cluster 119	781249.9218750001	y	1
mouse1_blood_single_cell_J23_plate1_exp2_TAGCGCTT+TCAGCTAC	J23_mouse1_blood	J23	blood	singleCell	TRINITY_DN3_c0_g1_i5_1_76_1459_mouse1_blood_single_cell_J23_plate1_exp2_TAGCGCTT+TCAGCTAC	100	733138	gnl|BL_ORD_ID|2977 Tbb1125VSG-430 : Complete : 1383nt : contig PacBio-2363	100	100	1383	1383	tdTom	mouse1_blood_exp2	exp2	mouse1	mouse1_blood_singleCell_J23	Cluster 123	733138	y	1
mouse1_blood_single_cell_J24_plate1_exp2_TACCGATG+TCAGCTAC	J24_mouse1_blood	J24	blood	singleCell	TRINITY_DN8_c0_g1_i6_1_2_1298_RC_mouse1_blood_single_cell_J24_plate1_exp2_TACCGATG+TCAGCTAC	100	783085.2779949999	gnl|BL_ORD_ID|6 Tb427VSG-8 : GB Accession AY935574 : 1401nt : Complete : contig90003.	96.3735	89.1506	1401	1296	tdTom	mouse1_blood_exp2	exp2	mouse1	mouse1_blood_singleCell_J24	Cluster 146	783085.2779949999	y	1
mouse1_blood_single_cell_J2_plate1_exp2_CGTACTAG+TCAGCTAC	J2_mouse1_blood	J2	blood	singleCell	TRINITY_DN18_c0_g1_i1_1_153_1671_mouse1_blood_single_cell_J2_plate1_exp2_CGTACTAG+TCAGCTAC	100	667111.3408940001	gnl|BL_ORD_ID|2616 Tbb1125VSG-43.1 : Complete : 1497nt : Duplicate : contig Illumina-5219	98.48484848480001	99.86639946560001	1497	1518	tdTom	mouse1_blood_exp2	exp2	mouse1	mouse1_blood_singleCell_J2	Cluster 31	667111.3408940001	y	1
mouse1_blood_single_cell_J3_plate1_exp2_TGGTCAAC+TCAGCTAC	J3_mouse1_blood	J3	blood	singleCell	TRINITY_DN59_c0_g1_i1_1_119_1520_RC_mouse1_blood_single_cell_J3_plate1_exp2_TGGTCAAC+TCAGCTAC	100	723589	gnl|BL_ORD_ID|6 Tb427VSG-8 : GB Accession AY935574 : 1401nt : Complete : contig90003.	100	100	1401	1401	tdTom	mouse1_blood_exp2	exp2	mouse1	mouse1_blood_singleCell_J3	Cluster 88	723589	y	1
mouse1_blood_single_cell_J4_plate1_exp2_TGACCAAG+TCAGCTAC	J4_mouse1_blood	J4	blood	singleCell	TRINITY_DN27_c0_g1_i4_1_80_1613_RC_mouse1_blood_single_cell_J4_plate1_exp2_TGACCAAG+TCAGCTAC	100	660501.9154560001	gnl|BL_ORD_ID|3223 Tbb1125VSG-1128 : N-terminus partial : 1425nt : contig PacBio-195	85.84474885839998	92.35087719299997	1425	1533	tdTom	mouse1_blood_exp2	exp2	mouse1	mouse1_blood_singleCell_J4	Cluster 15	660501.9154560001	y	1
mouse1_blood_single_cell_J5_plate1_exp2_TCGTGGTA+TCAGCTAC	J5_mouse1_blood	J5	blood	singleCell	TRINITY_DN6_c0_g1_i3_1_117_1352_mouse1_blood_single_cell_J5_plate1_exp2_TCGTGGTA+TCAGCTAC	100	822368.3388160001	gnl|BL_ORD_ID|6 Tb427VSG-8 : GB Accession AY935574 : 1401nt : Complete : contig90003.	100	88.1513	1401	1235	tdTom	mouse1_blood_exp2	exp2	mouse1	mouse1_blood_singleCell_J5	Cluster 88	822368.3388160001	y	1
mouse1_blood_single_cell_J8_plate1_exp2_GGATACGT+TCAGCTAC	J8_mouse1_blood	J8	blood	singleCell	TRINITY_DN8_c0_g1_i1_1_472_954_mouse1_blood_single_cell_J8_plate1_exp2_GGATACGT+TCAGCTAC	100	2.25734e+06	gnl|BL_ORD_ID|6 Tb427VSG-8 : GB Accession AY935574 : 1401nt : Complete : contig90003.	93.36099585059999	32.11991434690001	1401	482	tdTom	mouse1_blood_exp2	exp2	mouse1	mouse1_blood_singleCell_J8	Cluster 146	2.25734e+06	y	1
mouse1_blood_single_cell_K10_plate1_exp2_CGATTGGT+TGTGATCG	K10_mouse1_blood	K10	blood	singleCell	TRINITY_DN39_c0_g1_i5_1_117_1518_mouse1_blood_single_cell_K10_plate1_exp2_CGATTGGT+TGTGATCG	100	723589	gnl|BL_ORD_ID|6 Tb427VSG-8 : GB Accession AY935574 : 1401nt : Complete : contig90003.	100	100	1401	1401	tdTom	mouse1_blood_exp2	exp2	mouse1	mouse1_blood_singleCell_K10	Cluster 88	723589	y	1
mouse1_blood_single_cell_K11_plate1_exp2_TCGGTGAA+TGTGATCG	K11_mouse1_blood	K11	blood	singleCell	TRINITY_DN23_c0_g1_i2_1_113_1514_mouse1_blood_single_cell_K11_plate1_exp2_TCGGTGAA+TGTGATCG	100	723589	gnl|BL_ORD_ID|6 Tb427VSG-8 : GB Accession AY935574 : 1401nt : Complete : contig90003.	100	100	1401	1401	tdTom	mouse1_blood_exp2	exp2	mouse1	mouse1_blood_singleCell_K11	Cluster 88	723589	y	1
mouse1_blood_single_cell_K12_plate1_exp2_TGTAGGTC+TGTGATCG	K12_mouse1_blood	K12	blood	singleCell	TRINITY_DN8_c0_g1_i3_1_110_1511_RC_mouse1_blood_single_cell_K12_plate1_exp2_TGTAGGTC+TGTGATCG	100	723589	gnl|BL_ORD_ID|6 Tb427VSG-8 : GB Accession AY935574 : 1401nt : Complete : contig90003.	100	100	1401	1401	tdTom	mouse1_blood_exp2	exp2	mouse1	mouse1_blood_singleCell_K12	Cluster 88	723589	y	1
mouse1_blood_single_cell_K13_plate1_exp2_TTGCAGGA+TGTGATCG	K13_mouse1_blood	K13	blood	singleCell	TRINITY_DN38_c0_g1_i6_1_145_1588_mouse1_blood_single_cell_K13_plate1_exp2_TTGCAGGA+TGTGATCG	100	702247	gnl|BL_ORD_ID|6 Tb427VSG-8 : GB Accession AY935574 : 1401nt : Complete : contig90003.	96.9508	99.85724482510001	1401	1443	tdTom	mouse1_blood_exp2	exp2	mouse1	mouse1_blood_singleCell_K13	Cluster 88	702247	y	1
mouse1_blood_single_cell_K14_plate1_exp2_CCACGATA+TGTGATCG	K14_mouse1_blood	K14	blood	singleCell	TRINITY_DN12_c0_g1_i1_1_59_1463_mouse1_blood_single_cell_K14_plate1_exp2_CCACGATA+TGTGATCG	100	722021.5884479999	gnl|BL_ORD_ID|795 Tb427VSG-1255 : GB Accession KC612759 : 1347nt : N-terminus partial : contig4373.	75.7835	78.9903	1347	1404	tdTom	mouse1_blood_exp2	exp2	mouse1	mouse1_blood_singleCell_K14	Cluster 109	722021.5884479999	y	1
mouse1_blood_single_cell_K16_plate1_exp2_TTGCACTC+TGTGATCG	K16_mouse1_blood	K16	blood	singleCell	TRINITY_DN20_c0_g1_i2_1_67_1513_RC_mouse1_blood_single_cell_K16_plate1_exp2_TTGCACTC+TGTGATCG	100	700771	gnl|BL_ORD_ID|6 Tb427VSG-8 : GB Accession AY935574 : 1401nt : Complete : contig90003.	96.74965421850001	99.85724482510001	1401	1446	tdTom	mouse1_blood_exp2	exp2	mouse1	mouse1_blood_singleCell_K16	Cluster 88	700771	y	1
mouse1_blood_single_cell_K17_plate1_exp2_CTCATGTC+TGTGATCG	K17_mouse1_blood	K17	blood	singleCell	TRINITY_DN42_c0_g1_i6_1_109_1642_RC_mouse1_blood_single_cell_K17_plate1_exp2_CTCATGTC+TGTGATCG	100	660501.9154560001	gnl|BL_ORD_ID|3223 Tbb1125VSG-1128 : N-terminus partial : 1425nt : contig PacBio-195	85.97521200259999	92.49122807020002	1425	1533	tdTom	mouse1_blood_exp2	exp2	mouse1	mouse1_blood_singleCell_K17	Cluster 15	660501.9154560001	y	1
mouse1_blood_single_cell_K18_plate1_exp2_GAACACTG+TGTGATCG	K18_mouse1_blood	K18	blood	singleCell	TRINITY_DN10_c0_g1_i2_1_82_1381_mouse1_blood_single_cell_K18_plate1_exp2_GAACACTG+TGTGATCG	100	781249.9218750001	gnl|BL_ORD_ID|1743 Tb427VSG-2285 : GB Accession KC611559 : 843nt : C-terminus partial extended : contig2857.	53.9646	83.15539739029998	843	1299	tdTom	mouse1_blood_exp2	exp2	mouse1	mouse1_blood_singleCell_K18	Cluster 119	781249.9218750001	y	1
mouse1_blood_single_cell_K1_plate1_exp2_TAAGGCGA+TGTGATCG	K1_mouse1_blood	K1	blood	singleCell	TRINITY_DN14_c0_g1_i6_1_98_1397_RC_mouse1_blood_single_cell_K1_plate1_exp2_TAAGGCGA+TGTGATCG	100	781249.9218750001	gnl|BL_ORD_ID|1743 Tb427VSG-2285 : GB Accession KC611559 : 843nt : C-terminus partial extended : contig2857.	53.9646	83.15539739029998	843	1299	tdTom	mouse1_blood_exp2	exp2	mouse1	mouse1_blood_singleCell_K1	Cluster 119	781249.9218750001	y	1
mouse1_blood_single_cell_K22_plate1_exp2_TCCAGACT+TGTGATCG	K22_mouse1_blood	K22	blood	singleCell	TRINITY_DN5_c0_g1_i5_1_135_1626_mouse1_blood_single_cell_K22_plate1_exp2_TCCAGACT+TGTGATCG	100	679348	gnl|BL_ORD_ID|2845 Tbb1125VSG-288 : Complete but atypical GPI site : 1482nt : contig PacBio-102	98.52448021459999	99.12280701749997	1482	1491	tdTom	mouse1_blood_exp2	exp2	mouse1	mouse1_blood_singleCell_K22	Cluster 71	679348	y	1
mouse1_blood_single_cell_K24_plate1_exp2_TACCGATG+TGTGATCG	K24_mouse1_blood	K24	blood	singleCell	TRINITY_DN9_c0_g1_i2_1_80_1664_RC_mouse1_blood_single_cell_K24_plate1_exp2_TACCGATG+TGTGATCG	84.92201039861685	2.6467e+06	gnl|BL_ORD_ID|2686 Tbb1125VSG-132.1 : Complete : 1587nt : Duplicate : contig PacBio-150	96.2121	96.0302	1587	1584	tdTom	mouse1_blood_exp2	exp2	mouse1	mouse1_blood_singleCell_K24	Cluster 22	3116627.4646779997	y	2
mouse1_blood_single_cell_K24_plate1_exp2_TACCGATG+TGTGATCG	K24_mouse1_blood	K24	blood	singleCell	TRINITY_DN9_c0_g1_i1_1_1_1405_RC_mouse1_blood_single_cell_K24_plate1_exp2_TACCGATG+TGTGATCG	15.077989601383146	469925	gnl|BL_ORD_ID|2686 Tbb1125VSG-132.1 : Complete : 1587nt : Duplicate : contig PacBio-150	93.80341880339998	82.98676748580002	1587	1404	tdTom	mouse1_blood_exp2	exp2	mouse1	mouse1_blood_singleCell_K24	Cluster 110	3116627.4646779997	y	2
mouse1_blood_single_cell_K2_plate1_exp2_CGTACTAG+TGTGATCG	K2_mouse1_blood	K2	blood	singleCell	TRINITY_DN13_c0_g1_i1_1_164_1565_RC_mouse1_blood_single_cell_K2_plate1_exp2_CGTACTAG+TGTGATCG	100	723589	gnl|BL_ORD_ID|6 Tb427VSG-8 : GB Accession AY935574 : 1401nt : Complete : contig90003.	100	100	1401	1401	tdTom	mouse1_blood_exp2	exp2	mouse1	mouse1_blood_singleCell_K2	Cluster 88	723589	y	1
mouse1_blood_single_cell_K3_plate1_exp2_TGGTCAAC+TGTGATCG	K3_mouse1_blood	K3	blood	singleCell	TRINITY_DN106_c0_g1_i1_1_86_1418_mouse1_blood_single_cell_K3_plate1_exp2_TGGTCAAC+TGTGATCG	100	761614.5468390001	gnl|BL_ORD_ID|5298 Tbb1125VSG-4859 : Complete : 1332nt : contig PacBio-24	99.92492492490003	99.92492492490003	1332	1332	tdTom	mouse1_blood_exp2	exp2	mouse1	mouse1_blood_singleCell_K3	Cluster 143	761614.5468390001	y	1
mouse1_blood_single_cell_K6_plate1_exp2_TCGGACTT+TGTGATCG	K6_mouse1_blood	K6	blood	singleCell	TRINITY_DN55_c0_g1_i2_1_116_1517_mouse1_blood_single_cell_K6_plate1_exp2_TCGGACTT+TGTGATCG	100	723589	gnl|BL_ORD_ID|6 Tb427VSG-8 : GB Accession AY935574 : 1401nt : Complete : contig90003.	99.28622412560001	99.28622412560001	1401	1401	tdTom	mouse1_blood_exp2	exp2	mouse1	mouse1_blood_singleCell_K6	Cluster 88	723589	y	1
mouse1_blood_single_cell_K7_plate1_exp2_ACGTGTAC+TGTGATCG	K7_mouse1_blood	K7	blood	singleCell	TRINITY_DN76_c0_g1_i1_1_106_1084_RC_mouse1_blood_single_cell_K7_plate1_exp2_ACGTGTAC+TGTGATCG	100	415698.74809599994	gnl|BL_ORD_ID|6 Tb427VSG-8 : GB Accession AY935574 : 1401nt : Complete : contig90003.	100	69.8073	1401	978	tdTom	mouse1_blood_exp2	exp2	mouse1	mouse1_blood_singleCell_K7	Cluster 88	415698.74809599994	y	1
mouse1_blood_single_cell_L10_plate1_exp2_CGATTGGT+GCATCGAT	L10_mouse1_blood	L10	blood	singleCell	TRINITY_DN9_c0_g1_i14_1_65_1679_mouse1_blood_single_cell_L10_plate1_exp2_CGATTGGT+GCATCGAT	100	626959.1849529999	gnl|BL_ORD_ID|3223 Tbb1125VSG-1128 : N-terminus partial : 1425nt : contig PacBio-195	81.66047087979999	92.49122807020002	1425	1614	tdTom	mouse1_blood_exp2	exp2	mouse1	mouse1_blood_singleCell_L10	Cluster 15	626959.1849529999	y	1
mouse1_blood_single_cell_L11_plate1_exp2_TCGGTGAA+GCATCGAT	L11_mouse1_blood	L11	blood	singleCell	TRINITY_DN46_c0_g1_i1_1_1_777_RC_mouse1_blood_single_cell_L11_plate1_exp2_TCGGTGAA+GCATCGAT	100	1321003.8309100003	gnl|BL_ORD_ID|2977 Tbb1125VSG-430 : Complete : 1383nt : contig PacBio-2363	99.6134	55.892986261699996	1383	776	tdTom	mouse1_blood_exp2	exp2	mouse1	mouse1_blood_singleCell_L11	Cluster 123	1321003.8309100003	y	1
mouse1_blood_single_cell_L12_plate1_exp2_TGTAGGTC+GCATCGAT	L12_mouse1_blood	L12	blood	singleCell	TRINITY_DN67_c0_g1_i4_1_85_1384_mouse1_blood_single_cell_L12_plate1_exp2_TGTAGGTC+GCATCGAT	100	282008	gnl|BL_ORD_ID|1743 Tb427VSG-2285 : GB Accession KC611559 : 843nt : C-terminus partial extended : contig2857.	53.9646	83.15539739029998	843	1299	tdTom	mouse1_blood_exp2	exp2	mouse1	mouse1_blood_singleCell_L12	Cluster 119	282008	y	1
mouse1_blood_single_cell_L13_plate1_exp2_TTGCAGGA+GCATCGAT	L13_mouse1_blood	L13	blood	singleCell	TRINITY_DN77_c0_g1_i1_1_10_1016_mouse1_blood_single_cell_L13_plate1_exp2_TTGCAGGA+GCATCGAT	16.716798854462482	117236.61003499999	gnl|BL_ORD_ID|3580 Tbb1125VSG-1459 : N-terminus partial : 1023nt : contig PacBio-150	89.7614	88.2698	1023	1006	tdTom	mouse1_blood_exp2	exp2	mouse1	mouse1_blood_singleCell_L13	Cluster 205	701310	y	2
mouse1_blood_single_cell_L13_plate1_exp2_TTGCAGGA+GCATCGAT	L13_mouse1_blood	L13	blood	singleCell	TRINITY_DN43_c0_g1_i5_1_61_1594_mouse1_blood_single_cell_L13_plate1_exp2_TTGCAGGA+GCATCGAT	83.2832	584074	gnl|BL_ORD_ID|3223 Tbb1125VSG-1128 : N-terminus partial : 1425nt : contig PacBio-195	85.84474885839998	92.35087719299997	1425	1533	tdTom	mouse1_blood_exp2	exp2	mouse1	mouse1_blood_singleCell_L13	Cluster 15	701310	y	2
mouse1_blood_single_cell_L14_plate1_exp2_CCACGATA+GCATCGAT	L14_mouse1_blood	L14	blood	singleCell	TRINITY_DN24_c0_g1_i7_1_217_1318_mouse1_blood_single_cell_L14_plate1_exp2_CCACGATA+GCATCGAT	100	924214.3253230001	gnl|BL_ORD_ID|6 Tb427VSG-8 : GB Accession AY935574 : 1401nt : Complete : contig90003.	99.8183	78.44396859390001	1401	1101	tdTom	mouse1_blood_exp2	exp2	mouse1	mouse1_blood_singleCell_L14	Cluster 88	924214.3253230001	y	1
mouse1_blood_single_cell_L16_plate1_exp2_TTGCACTC+GCATCGAT	L16_mouse1_blood	L16	blood	singleCell	TRINITY_DN51_c0_g1_i8_1_95_1628_mouse1_blood_single_cell_L16_plate1_exp2_TTGCACTC+GCATCGAT	100	660501.9154560001	gnl|BL_ORD_ID|3223 Tbb1125VSG-1128 : N-terminus partial : 1425nt : contig PacBio-195	85.84474885839998	92.35087719299997	1425	1533	tdTom	mouse1_blood_exp2	exp2	mouse1	mouse1_blood_singleCell_L16	Cluster 15	660501.9154560001	y	1
mouse1_blood_single_cell_L18_plate1_exp2_GAACACTG+GCATCGAT	L18_mouse1_blood	L18	blood	singleCell	TRINITY_DN0_c0_g1_i3_1_0_1549_RC_mouse1_blood_single_cell_L18_plate1_exp2_GAACACTG+GCATCGAT	100	653595	gnl|BL_ORD_ID|2612 Tbb1125VSG-40 : Complete : 1488nt : MC : contig Illumina-393	95.8037	99.73118279570001	1488	1549	tdTom	mouse1_blood_exp2	exp2	mouse1	mouse1_blood_singleCell_L18	Cluster 36	653595	y	1
mouse1_blood_single_cell_L19_plate1_exp2_TCGAACGA+GCATCGAT	L19_mouse1_blood	L19	blood	singleCell	TRINITY_DN26_c0_g1_i2_1_63_1464_RC_mouse1_blood_single_cell_L19_plate1_exp2_TCGAACGA+GCATCGAT	100	723589	gnl|BL_ORD_ID|6 Tb427VSG-8 : GB Accession AY935574 : 1401nt : Complete : contig90003.	100	100	1401	1401	tdTom	mouse1_blood_exp2	exp2	mouse1	mouse1_blood_singleCell_L19	Cluster 88	723589	y	1
mouse1_blood_single_cell_L21_plate1_exp2_CACTAACG+GCATCGAT	L21_mouse1_blood	L21	blood	singleCell	TRINITY_DN3_c0_g1_i1_1_150_1449_RC_mouse1_blood_single_cell_L21_plate1_exp2_CACTAACG+GCATCGAT	100	781249.9218750001	gnl|BL_ORD_ID|1743 Tb427VSG-2285 : GB Accession KC611559 : 843nt : C-terminus partial extended : contig2857.	53.9646	83.15539739029998	843	1299	tdTom	mouse1_blood_exp2	exp2	mouse1	mouse1_blood_singleCell_L21	Cluster 119	781249.9218750001	y	1
mouse1_blood_single_cell_L23_plate1_exp2_TAGCGCTT+GCATCGAT	L23_mouse1_blood	L23	blood	singleCell	TRINITY_DN4_c0_g1_i2_1_62_1658_RC_mouse1_blood_single_cell_L23_plate1_exp2_TAGCGCTT+GCATCGAT	100	634115.3455930001	gnl|BL_ORD_ID|2682 Tbb1125VSG-129 : Complete : 1596nt : contig PacBio-249	99.9373	99.9373	1596	1596	tdTom	mouse1_blood_exp2	exp2	mouse1	mouse1_blood_singleCell_L23	Cluster 18	634115.3455930001	y	1
mouse1_blood_single_cell_L24_plate1_exp2_TACCGATG+GCATCGAT	L24_mouse1_blood	L24	blood	singleCell	TRINITY_DN8_c0_g1_i1_1_72_1518_RC_mouse1_blood_single_cell_L24_plate1_exp2_TACCGATG+GCATCGAT	100	700771	gnl|BL_ORD_ID|6 Tb427VSG-8 : GB Accession AY935574 : 1401nt : Complete : contig90003.	96.74965421850001	99.85724482510001	1401	1446	tdTom	mouse1_blood_exp2	exp2	mouse1	mouse1_blood_singleCell_L24	Cluster 88	700771	y	1
mouse1_blood_single_cell_L2_plate1_exp2_CGTACTAG+GCATCGAT	L2_mouse1_blood	L2	blood	singleCell	TRINITY_DN0_c0_g1_i1_1_627_2115_mouse1_blood_single_cell_L2_plate1_exp2_CGTACTAG+GCATCGAT	100	680735	gnl|BL_ORD_ID|2612 Tbb1125VSG-40 : Complete : 1488nt : MC : contig Illumina-393	99.86559139779999	99.86559139779999	1488	1488	tdTom	mouse1_blood_exp2	exp2	mouse1	mouse1_blood_singleCell_L2	Cluster 36	680735	y	1
mouse1_blood_single_cell_L3_plate1_exp2_TGGTCAAC+GCATCGAT	L3_mouse1_blood	L3	blood	singleCell	TRINITY_DN0_c0_g1_i4_1_80_1601_RC_mouse1_blood_single_cell_L3_plate1_exp2_TGGTCAAC+GCATCGAT	100	665778.8948070001	gnl|BL_ORD_ID|3223 Tbb1125VSG-1128 : N-terminus partial : 1425nt : contig PacBio-195	85.7331	91.50877192979999	1425	1521	tdTom	mouse1_blood_exp2	exp2	mouse1	mouse1_blood_singleCell_L3	Cluster 15	665778.8948070001	y	1
mouse1_blood_single_cell_L4_plate1_exp2_TGACCAAG+GCATCGAT	L4_mouse1_blood	L4	blood	singleCell	TRINITY_DN5_c0_g1_i5_1_139_1612_mouse1_blood_single_cell_L4_plate1_exp2_TGACCAAG+GCATCGAT	100	687757.84044000006	gnl|BL_ORD_ID|3073 Tbb1125VSG-528 : Complete but extended : 1566nt : contig PacBio-2363	94.56890699249999	88.9527	1566	1473	tdTom	mouse1_blood_exp2	exp2	mouse1	mouse1_blood_singleCell_L4	Cluster 76	687757.84044000006	y	1
mouse1_blood_single_cell_L6_plate1_exp2_TCGGACTT+GCATCGAT	L6_mouse1_blood	L6	blood	singleCell	TRINITY_DN52_c0_g1_i1_1_80_1631_RC_mouse1_blood_single_cell_L6_plate1_exp2_TCGGACTT+GCATCGAT	100	652741.4490860001	gnl|BL_ORD_ID|3781 Tbb1125VSG-1654 : Complete : 1551nt : contig PacBio-2451	99.93552546740001	99.93552546740001	1551	1551	tdTom	mouse1_blood_exp2	exp2	mouse1	mouse1_blood_singleCell_L6	Cluster 3	652741.4490860001	y	1
mouse1_blood_single_cell_L7_plate1_exp2_ACGTGTAC+GCATCGAT	L7_mouse1_blood	L7	blood	singleCell	TRINITY_DN31_c0_g1_i1_1_116_1649_RC_mouse1_blood_single_cell_L7_plate1_exp2_ACGTGTAC+GCATCGAT	78.25856400465108	2.82394e+06	gnl|BL_ORD_ID|3223 Tbb1125VSG-1128 : N-terminus partial : 1425nt : contig PacBio-195	85.84474885839998	92.35087719299997	1425	1533	tdTom	mouse1_blood_exp2	exp2	mouse1	mouse1_blood_singleCell_L7	Cluster 15	3.60848e+06	y	2
mouse1_blood_single_cell_L7_plate1_exp2_ACGTGTAC+GCATCGAT	L7_mouse1_blood	L7	blood	singleCell	TRINITY_DN31_c0_g1_i21_1_116_1415_RC_mouse1_blood_single_cell_L7_plate1_exp2_ACGTGTAC+GCATCGAT	21.741435995348915	784535	gnl|BL_ORD_ID|3223 Tbb1125VSG-1128 : N-terminus partial : 1425nt : contig PacBio-195	72.5173	66.1053	1425	1299	tdTom	mouse1_blood_exp2	exp2	mouse1	mouse1_blood_singleCell_L7	Cluster 151	3.60848e+06	y	2
mouse1_blood_single_cell_L8_plate1_exp2_GGATACGT+GCATCGAT	L8_mouse1_blood	L8	blood	singleCell	TRINITY_DN59_c0_g1_i4_1_34_1168_mouse1_blood_single_cell_L8_plate1_exp2_GGATACGT+GCATCGAT	100	896860.8968610001	gnl|BL_ORD_ID|6 Tb427VSG-8 : GB Accession AY935574 : 1401nt : Complete : contig90003.	96.73721340390003	78.30121341900002	1401	1134	tdTom	mouse1_blood_exp2	exp2	mouse1	mouse1_blood_singleCell_L8	Cluster 88	896860.8968610001	y	1
mouse1_blood_single_cell_L9_plate1_exp2_CAGAATCG+GCATCGAT	L9_mouse1_blood	L9	blood	singleCell	TRINITY_DN25_c0_g1_i1_1_101_1634_RC_mouse1_blood_single_cell_L9_plate1_exp2_CAGAATCG+GCATCGAT	100	660501.9154560001	gnl|BL_ORD_ID|3223 Tbb1125VSG-1128 : N-terminus partial : 1425nt : contig PacBio-195	85.7795	92.28070175439998	1425	1533	tdTom	mouse1_blood_exp2	exp2	mouse1	mouse1_blood_singleCell_L9	Cluster 15	660501.9154560001	y	1
mouse1_blood_single_cell_M12_plate1_exp2_TGTAGGTC+TTGTGCAC	M12_mouse1_blood	M12	blood	singleCell	TRINITY_DN0_c0_g2_i2_1_99_1380_RC_mouse1_blood_single_cell_M12_plate1_exp2_TGTAGGTC+TTGTGCAC	10.9671	383048	gnl|BL_ORD_ID|2616 Tbb1125VSG-43.1 : Complete : 1497nt : Duplicate : contig Illumina-5219	73.77049180329999	63.126252505000004	1497	1281	tdTom	mouse1_blood_exp2	exp2	mouse1	mouse1_blood_singleCell_M12	Cluster 155	3492704.3204369997	y	2
mouse1_blood_single_cell_M12_plate1_exp2_TGTAGGTC+TTGTGCAC	M12_mouse1_blood	M12	blood	singleCell	TRINITY_DN0_c0_g2_i1_1_99_1596_RC_mouse1_blood_single_cell_M12_plate1_exp2_TGTAGGTC+TTGTGCAC	89.0329	3109655.9901799997	gnl|BL_ORD_ID|2616 Tbb1125VSG-43.1 : Complete : 1497nt : Duplicate : contig Illumina-5219	100	100	1497	1497	tdTom	mouse1_blood_exp2	exp2	mouse1	mouse1_blood_singleCell_M12	Cluster 31	3492704.3204369997	y	2
mouse1_blood_single_cell_M13_plate1_exp2_TTGCAGGA+TTGTGCAC	M13_mouse1_blood	M13	blood	singleCell	TRINITY_DN0_c0_g1_i2_1_109_1576_RC_mouse1_blood_single_cell_M13_plate1_exp2_TTGCAGGA+TTGTGCAC	100	690608	gnl|BL_ORD_ID|2882 Tbb1125VSG-319 : Complete : 1470nt : contig PacBio-406	99.2502	99.04761904760002	1470	1467	tdTom	mouse1_blood_exp2	exp2	mouse1	mouse1_blood_singleCell_M13	Cluster 46	690608	y	1
mouse1_blood_single_cell_M16_plate1_exp2_TTGCACTC+TTGTGCAC	M16_mouse1_blood	M16	blood	singleCell	TRINITY_DN32_c0_g1_i4_1_419_1426_mouse1_blood_single_cell_M16_plate1_exp2_TTGCACTC+TTGTGCAC	100	1012145.6477699999	gnl|BL_ORD_ID|6 Tb427VSG-8 : GB Accession AY935574 : 1401nt : Complete : contig90003.	94.14101290960001	67.66595289079999	1401	1007	tdTom	mouse1_blood_exp2	exp2	mouse1	mouse1_blood_singleCell_M16	Cluster 146	1012145.6477699999	y	1
mouse1_blood_single_cell_M1_plate1_exp2_TAAGGCGA+TTGTGCAC	M1_mouse1_blood	M1	blood	singleCell	TRINITY_DN46_c0_g1_i3_1_154_1651_mouse1_blood_single_cell_M1_plate1_exp2_TAAGGCGA+TTGTGCAC	100	676590	gnl|BL_ORD_ID|2616 Tbb1125VSG-43.1 : Complete : 1497nt : Duplicate : contig Illumina-5219	100	100	1497	1497	tdTom	mouse1_blood_exp2	exp2	mouse1	mouse1_blood_singleCell_M1	Cluster 31	676590	y	1
mouse1_blood_single_cell_M20_plate1_exp2_TGGTAGCA+TTGTGCAC	M20_mouse1_blood	M20	blood	singleCell	TRINITY_DN73_c0_g1_i1_1_0_1174_RC_mouse1_blood_single_cell_M20_plate1_exp2_TGGTAGCA+TTGTGCAC	14.687380803847077	105889.30393299999	gnl|BL_ORD_ID|4919 Tbb1125VSG-4193 : N-terminus partial : 1434nt : contig PacBio-2985	100	81.86889818689998	1434	1174	tdTom	mouse1_blood_exp2	exp2	mouse1	mouse1_blood_singleCell_M20	Cluster 51	720954.3032019999	y	2
mouse1_blood_single_cell_M20_plate1_exp2_TGGTAGCA+TTGTGCAC	M20_mouse1_blood	M20	blood	singleCell	TRINITY_DN24_c0_g1_i4_1_82_1528_RC_mouse1_blood_single_cell_M20_plate1_exp2_TGGTAGCA+TTGTGCAC	85.31261919615292	615064.9992689999	gnl|BL_ORD_ID|6 Tb427VSG-8 : GB Accession AY935574 : 1401nt : Complete : contig90003.	96.74965421850001	99.85724482510001	1401	1446	tdTom	mouse1_blood_exp2	exp2	mouse1	mouse1_blood_singleCell_M20	Cluster 88	720954.3032019999	y	2
mouse1_blood_single_cell_M21_plate1_exp2_CACTAACG+TTGTGCAC	M21_mouse1_blood	M21	blood	singleCell	TRINITY_DN47_c0_g1_i1_1_113_1610_RC_mouse1_blood_single_cell_M21_plate1_exp2_CACTAACG+TTGTGCAC	100	676590	gnl|BL_ORD_ID|2616 Tbb1125VSG-43.1 : Complete : 1497nt : Duplicate : contig Illumina-5219	100	100	1497	1497	tdTom	mouse1_blood_exp2	exp2	mouse1	mouse1_blood_singleCell_M21	Cluster 31	676590	y	1
mouse1_blood_single_cell_M22_plate1_exp2_TCCAGACT+TTGTGCAC	M22_mouse1_blood	M22	blood	singleCell	TRINITY_DN55_c0_g1_i4_1_124_1525_mouse1_blood_single_cell_M22_plate1_exp2_TCCAGACT+TTGTGCAC	100	275574.81459200004	gnl|BL_ORD_ID|6 Tb427VSG-8 : GB Accession AY935574 : 1401nt : Complete : contig90003.	100	100	1401	1401	tdTom	mouse1_blood_exp2	exp2	mouse1	mouse1_blood_singleCell_M22	Cluster 88	275574.81459200004	y	1
mouse1_blood_single_cell_M23_plate1_exp2_TAGCGCTT+TTGTGCAC	M23_mouse1_blood	M23	blood	singleCell	TRINITY_DN54_c0_g1_i9_1_77_1520_RC_mouse1_blood_single_cell_M23_plate1_exp2_TAGCGCTT+TTGTGCAC	100	702247	gnl|BL_ORD_ID|6 Tb427VSG-8 : GB Accession AY935574 : 1401nt : Complete : contig90003.	96.8815	99.78586723769999	1401	1443	tdTom	mouse1_blood_exp2	exp2	mouse1	mouse1_blood_singleCell_M23	Cluster 88	702247	y	1
mouse1_blood_single_cell_M24_plate1_exp2_TACCGATG+TTGTGCAC	M24_mouse1_blood	M24	blood	singleCell	TRINITY_DN60_c0_g1_i2_1_78_1539_RC_mouse1_blood_single_cell_M24_plate1_exp2_TACCGATG+TTGTGCAC	100	693481.2066570001	gnl|BL_ORD_ID|2909 Tbb1125VSG-353 : Complete : 1461nt : contig Illumina-7825	100	100	1461	1461	tdTom	mouse1_blood_exp2	exp2	mouse1	mouse1_blood_singleCell_M24	Cluster 32	693481.2066570001	y	1
mouse1_blood_single_cell_M2_plate1_exp2_CGTACTAG+TTGTGCAC	M2_mouse1_blood	M2	blood	singleCell	TRINITY_DN36_c0_g1_i3_1_67_1513_RC_mouse1_blood_single_cell_M2_plate1_exp2_CGTACTAG+TTGTGCAC	100	700771	gnl|BL_ORD_ID|6 Tb427VSG-8 : GB Accession AY935574 : 1401nt : Complete : contig90003.	96.74965421850001	99.85724482510001	1401	1446	tdTom	mouse1_blood_exp2	exp2	mouse1	mouse1_blood_singleCell_M2	Cluster 88	700771	y	1
mouse1_blood_single_cell_M3_plate1_exp2_TGGTCAAC+TTGTGCAC	M3_mouse1_blood	M3	blood	singleCell	TRINITY_DN9_c0_g1_i1_1_0_1442_RC_mouse1_blood_single_cell_M3_plate1_exp2_TGGTCAAC+TTGTGCAC	100	702741	gnl|BL_ORD_ID|4805 Tbb1125VSG-4077 : Complete : 1572nt : contig PacBio-102	99.0291	90.8397	1572	1442	tdTom	mouse1_blood_exp2	exp2	mouse1	mouse1_blood_singleCell_M3	Cluster 89	702741	y	1
mouse1_blood_single_cell_M4_plate1_exp2_TGACCAAG+TTGTGCAC	M4_mouse1_blood	M4	blood	singleCell	TRINITY_DN3_c0_g1_i2_1_88_1549_RC_mouse1_blood_single_cell_M4_plate1_exp2_TGACCAAG+TTGTGCAC	100	693481.2066570001	gnl|BL_ORD_ID|2909 Tbb1125VSG-353 : Complete : 1461nt : contig Illumina-7825	100	100	1461	1461	tdTom	mouse1_blood_exp2	exp2	mouse1	mouse1_blood_singleCell_M4	Cluster 32	693481.2066570001	y	1
mouse1_blood_single_cell_M7_plate1_exp2_ACGTGTAC+TTGTGCAC	M7_mouse1_blood	M7	blood	singleCell	TRINITY_DN0_c0_g1_i5_1_2_1290_RC_mouse1_blood_single_cell_M7_plate1_exp2_ACGTGTAC+TTGTGCAC	100	788022	gnl|BL_ORD_ID|2616 Tbb1125VSG-43.1 : Complete : 1497nt : Duplicate : contig Illumina-5219	99.14596273289999	85.3039	1497	1288	tdTom	mouse1_blood_exp2	exp2	mouse1	mouse1_blood_singleCell_M7	Cluster 31	788022	y	1
mouse1_blood_single_cell_M9_plate1_exp2_CAGAATCG+TTGTGCAC	M9_mouse1_blood	M9	blood	singleCell	TRINITY_DN0_c0_g1_i8_1_105_1572_mouse1_blood_single_cell_M9_plate1_exp2_CAGAATCG+TTGTGCAC	100	690608	gnl|BL_ORD_ID|2882 Tbb1125VSG-319 : Complete : 1470nt : contig PacBio-406	99.31833674159999	99.11564625849999	1470	1467	tdTom	mouse1_blood_exp2	exp2	mouse1	mouse1_blood_singleCell_M9	Cluster 46	690608	y	1
mouse1_blood_single_cell_N11_plate1_exp2_TCGGTGAA+TTACGCAG	N11_mouse1_blood	N11	blood	singleCell	TRINITY_DN18_c0_g1_i4_1_80_1613_RC_mouse1_blood_single_cell_N11_plate1_exp2_TCGGTGAA+TTACGCAG	100	660501.9154560001	gnl|BL_ORD_ID|3223 Tbb1125VSG-1128 : N-terminus partial : 1425nt : contig PacBio-195	85.84474885839998	92.35087719299997	1425	1533	tdTom	mouse1_blood_exp2	exp2	mouse1	mouse1_blood_singleCell_N11	Cluster 15	660501.9154560001	y	1
mouse1_blood_single_cell_N12_plate1_exp2_TGTAGGTC+TTACGCAG	N12_mouse1_blood	N12	blood	singleCell	TRINITY_DN12_c0_g1_i4_1_151_1648_mouse1_blood_single_cell_N12_plate1_exp2_TGTAGGTC+TTACGCAG	100	676590	gnl|BL_ORD_ID|2616 Tbb1125VSG-43.1 : Complete : 1497nt : Duplicate : contig Illumina-5219	100	100	1497	1497	tdTom	mouse1_blood_exp2	exp2	mouse1	mouse1_blood_singleCell_N12	Cluster 31	676590	y	1
mouse1_blood_single_cell_N14_plate1_exp2_CCACGATA+TTACGCAG	N14_mouse1_blood	N14	blood	singleCell	TRINITY_DN1_c0_g1_i3_1_39_1614_RC_mouse1_blood_single_cell_N14_plate1_exp2_CCACGATA+TTACGCAG	100	642673.4575840001	gnl|BL_ORD_ID|3223 Tbb1125VSG-1128 : N-terminus partial : 1425nt : contig PacBio-195	83.5556	92.35087719299997	1425	1575	tdTom	mouse1_blood_exp2	exp2	mouse1	mouse1_blood_singleCell_N14	Cluster 15	642673.4575840001	y	1
mouse1_blood_single_cell_N16_plate1_exp2_TTGCACTC+TTACGCAG	N16_mouse1_blood	N16	blood	singleCell	TRINITY_DN2_c0_g1_i4_1_146_1679_RC_mouse1_blood_single_cell_N16_plate1_exp2_TTGCACTC+TTACGCAG	100	660501.9154560001	gnl|BL_ORD_ID|3223 Tbb1125VSG-1128 : N-terminus partial : 1425nt : contig PacBio-195	85.84474885839998	92.35087719299997	1425	1533	tdTom	mouse1_blood_exp2	exp2	mouse1	mouse1_blood_singleCell_N16	Cluster 15	660501.9154560001	y	1
mouse1_blood_single_cell_N17_plate1_exp2_CTCATGTC+TTACGCAG	N17_mouse1_blood	N17	blood	singleCell	TRINITY_DN19_c0_g1_i8_1_66_1365_mouse1_blood_single_cell_N17_plate1_exp2_CTCATGTC+TTACGCAG	100	781249.9218750001	gnl|BL_ORD_ID|1743 Tb427VSG-2285 : GB Accession KC611559 : 843nt : C-terminus partial extended : contig2857.	53.9646	83.15539739029998	843	1299	tdTom	mouse1_blood_exp2	exp2	mouse1	mouse1_blood_singleCell_N17	Cluster 119	781249.9218750001	y	1
mouse1_blood_single_cell_N19_plate1_exp2_TCGAACGA+TTACGCAG	N19_mouse1_blood	N19	blood	singleCell	TRINITY_DN0_c0_g1_i3_1_1_1287_RC_mouse1_blood_single_cell_N19_plate1_exp2_TCGAACGA+TTACGCAG	100	789266	gnl|BL_ORD_ID|2616 Tbb1125VSG-43.1 : Complete : 1497nt : Duplicate : contig Illumina-5219	99.14463452570001	85.17034068139999	1497	1286	tdTom	mouse1_blood_exp2	exp2	mouse1	mouse1_blood_singleCell_N19	Cluster 31	789266	y	1
mouse1_blood_single_cell_N1_plate1_exp2_TAAGGCGA+TTACGCAG	N1_mouse1_blood	N1	blood	singleCell	TRINITY_DN0_c0_g1_i1_1_78_1626_RC_mouse1_blood_single_cell_N1_plate1_exp2_TAAGGCGA+TTACGCAG	100	654022	gnl|BL_ORD_ID|3191 Tbb1125VSG-1097 : N-terminus partial : 1455nt : contig PacBio-109	93.73385012920001	99.72508591069999	1455	1548	tdTom	mouse1_blood_exp2	exp2	mouse1	mouse1_blood_singleCell_N1	Cluster 37	654022	y	1
mouse1_blood_single_cell_N21_plate1_exp2_CACTAACG+TTACGCAG	N21_mouse1_blood	N21	blood	singleCell	TRINITY_DN39_c0_g1_i1_1_86_1385_RC_mouse1_blood_single_cell_N21_plate1_exp2_CACTAACG+TTACGCAG	100	781249.9218750001	gnl|BL_ORD_ID|1743 Tb427VSG-2285 : GB Accession KC611559 : 843nt : C-terminus partial extended : contig2857.	53.9646	83.15539739029998	843	1299	tdTom	mouse1_blood_exp2	exp2	mouse1	mouse1_blood_singleCell_N21	Cluster 119	781249.9218750001	y	1
mouse1_blood_single_cell_N22_plate1_exp2_TCCAGACT+TTACGCAG	N22_mouse1_blood	N22	blood	singleCell	TRINITY_DN26_c0_g1_i3_1_94_1645_RC_mouse1_blood_single_cell_N22_plate1_exp2_TCCAGACT+TTACGCAG	100	652741.4490860001	gnl|BL_ORD_ID|3781 Tbb1125VSG-1654 : Complete : 1551nt : contig PacBio-2451	100	100	1551	1551	tdTom	mouse1_blood_exp2	exp2	mouse1	mouse1_blood_singleCell_N22	Cluster 3	652741.4490860001	y	1
mouse1_blood_single_cell_N23_plate1_exp2_TAGCGCTT+TTACGCAG	N23_mouse1_blood	N23	blood	singleCell	TRINITY_DN41_c0_g1_i7_1_80_1613_RC_mouse1_blood_single_cell_N23_plate1_exp2_TAGCGCTT+TTACGCAG	100	660501.9154560001	gnl|BL_ORD_ID|3223 Tbb1125VSG-1128 : N-terminus partial : 1425nt : contig PacBio-195	85.84474885839998	92.35087719299997	1425	1533	tdTom	mouse1_blood_exp2	exp2	mouse1	mouse1_blood_singleCell_N23	Cluster 15	660501.9154560001	y	1
mouse1_blood_single_cell_N24_plate1_exp2_TACCGATG+TTACGCAG	N24_mouse1_blood	N24	blood	singleCell	TRINITY_DN35_c0_g1_i6_1_66_1365_mouse1_blood_single_cell_N24_plate1_exp2_TACCGATG+TTACGCAG	100	781249.9218750001	gnl|BL_ORD_ID|1743 Tb427VSG-2285 : GB Accession KC611559 : 843nt : C-terminus partial extended : contig2857.	53.9646	83.15539739029998	843	1299	tdTom	mouse1_blood_exp2	exp2	mouse1	mouse1_blood_singleCell_N24	Cluster 119	781249.9218750001	y	1
mouse1_blood_single_cell_N2_plate1_exp2_CGTACTAG+TTACGCAG	N2_mouse1_blood	N2	blood	singleCell	TRINITY_DN39_c0_g1_i1_1_135_1632_RC_mouse1_blood_single_cell_N2_plate1_exp2_CGTACTAG+TTACGCAG	100	676590	gnl|BL_ORD_ID|2616 Tbb1125VSG-43.1 : Complete : 1497nt : Duplicate : contig Illumina-5219	100	100	1497	1497	tdTom	mouse1_blood_exp2	exp2	mouse1	mouse1_blood_singleCell_N2	Cluster 31	676590	y	1
mouse1_blood_single_cell_N3_plate1_exp2_TGGTCAAC+TTACGCAG	N3_mouse1_blood	N3	blood	singleCell	TRINITY_DN34_c0_g1_i1_1_86_1553_RC_mouse1_blood_single_cell_N3_plate1_exp2_TGGTCAAC+TTACGCAG	100	690608	gnl|BL_ORD_ID|2882 Tbb1125VSG-319 : Complete : 1470nt : contig PacBio-406	99.18200408999999	98.97959183669998	1470	1467	tdTom	mouse1_blood_exp2	exp2	mouse1	mouse1_blood_singleCell_N3	Cluster 46	690608	y	1
mouse1_blood_single_cell_N5_plate1_exp2_TCGTGGTA+TTACGCAG	N5_mouse1_blood	N5	blood	singleCell	TRINITY_DN10_c0_g1_i1_1_103_1504_RC_mouse1_blood_single_cell_N5_plate1_exp2_TCGTGGTA+TTACGCAG	100	723589	gnl|BL_ORD_ID|6 Tb427VSG-8 : GB Accession AY935574 : 1401nt : Complete : contig90003.	100	100	1401	1401	tdTom	mouse1_blood_exp2	exp2	mouse1	mouse1_blood_singleCell_N5	Cluster 88	723589	y	1
mouse1_blood_single_cell_N7_plate1_exp2_ACGTGTAC+TTACGCAG	N7_mouse1_blood	N7	blood	singleCell	TRINITY_DN0_c0_g1_i4_1_128_1529_RC_mouse1_blood_single_cell_N7_plate1_exp2_ACGTGTAC+TTACGCAG	100	723589	gnl|BL_ORD_ID|6 Tb427VSG-8 : GB Accession AY935574 : 1401nt : Complete : contig90003.	100	100	1401	1401	tdTom	mouse1_blood_exp2	exp2	mouse1	mouse1_blood_singleCell_N7	Cluster 88	723589	y	1
mouse1_blood_single_cell_N8_plate1_exp2_GGATACGT+TTACGCAG	N8_mouse1_blood	N8	blood	singleCell	TRINITY_DN41_c0_g1_i3_1_0_989_RC_mouse1_blood_single_cell_N8_plate1_exp2_GGATACGT+TTACGCAG	100	1.03093e+06	gnl|BL_ORD_ID|3223 Tbb1125VSG-1128 : N-terminus partial : 1425nt : contig PacBio-195	92.61880687559999	64.28070175439998	1425	989	tdTom	mouse1_blood_exp2	exp2	mouse1	mouse1_blood_singleCell_N8	Cluster 15	1.03093e+06	y	1
mouse1_blood_single_cell_N9_plate1_exp2_CAGAATCG+TTACGCAG	N9_mouse1_blood	N9	blood	singleCell	TRINITY_DN12_c0_g1_i9_1_115_1370_mouse1_blood_single_cell_N9_plate1_exp2_CAGAATCG+TTACGCAG	100	809061	gnl|BL_ORD_ID|6 Tb427VSG-8 : GB Accession AY935574 : 1401nt : Complete : contig90003.	100	89.57887223409998	1401	1255	tdTom	mouse1_blood_exp2	exp2	mouse1	mouse1_blood_singleCell_N9	Cluster 88	809061	y	1
mouse1_blood_single_cell_O10_plate1_exp2_CGATTGGT+CGAGCTTA	O10_mouse1_blood	O10	blood	singleCell	TRINITY_DN18_c0_g1_i4_1_93_1566_RC_mouse1_blood_single_cell_O10_plate1_exp2_CGATTGGT+CGAGCTTA	100	687757.84044000006	gnl|BL_ORD_ID|3073 Tbb1125VSG-528 : Complete but extended : 1566nt : contig PacBio-2363	94.56890699249999	88.9527	1566	1473	tdTom	mouse1_blood_exp2	exp2	mouse1	mouse1_blood_singleCell_O10	Cluster 76	687757.84044000006	y	1
mouse1_blood_single_cell_O13_plate1_exp2_TTGCAGGA+CGAGCTTA	O13_mouse1_blood	O13	blood	singleCell	TRINITY_DN0_c0_g1_i4_1_65_1361_mouse1_blood_single_cell_O13_plate1_exp2_TTGCAGGA+CGAGCTTA	100	783085.2779949999	gnl|BL_ORD_ID|1743 Tb427VSG-2285 : GB Accession KC611559 : 843nt : C-terminus partial extended : contig2857.	54.166666666699996	83.274	843	1296	tdTom	mouse1_blood_exp2	exp2	mouse1	mouse1_blood_singleCell_O13	Cluster 119	783085.2779949999	y	1
mouse1_blood_single_cell_O14_plate1_exp2_CCACGATA+CGAGCTTA	O14_mouse1_blood	O14	blood	singleCell	TRINITY_DN13_c0_g1_i1_1_2_377_RC_mouse1_blood_single_cell_O14_plate1_exp2_CCACGATA+CGAGCTTA	100	2808988.4831499998	gnl|BL_ORD_ID|2616 Tbb1125VSG-43.1 : Complete : 1497nt : Duplicate : contig Illumina-5219	100	25.0501	1497	375	tdTom	mouse1_blood_exp2	exp2	mouse1	mouse1_blood_singleCell_O14	Cluster 31	2808988.4831499998	y	1
mouse1_blood_single_cell_O15_plate1_exp2_GGCTACAA+CGAGCTTA	O15_mouse1_blood	O15	blood	singleCell	TRINITY_DN19_c0_g1_i4_1_107_1106_mouse1_blood_single_cell_O15_plate1_exp2_GGCTACAA+CGAGCTTA	100	1020408.0612200001	gnl|BL_ORD_ID|6 Tb427VSG-8 : GB Accession AY935574 : 1401nt : Complete : contig90003.	90.69069069070001	64.66809421839999	1401	999	tdTom	mouse1_blood_exp2	exp2	mouse1	mouse1_blood_singleCell_O15	Cluster 207	1020408.0612200001	y	1
mouse1_blood_single_cell_O16_plate1_exp2_TTGCACTC+CGAGCTTA	O16_mouse1_blood	O16	blood	singleCell	TRINITY_DN5_c0_g1_i1_1_1_932_RC_mouse1_blood_single_cell_O16_plate1_exp2_TTGCACTC+CGAGCTTA	100	1.09649e+06	gnl|BL_ORD_ID|3223 Tbb1125VSG-1128 : N-terminus partial : 1425nt : contig PacBio-195	100	65.33333333329999	1425	931	tdTom	mouse1_blood_exp2	exp2	mouse1	mouse1_blood_singleCell_O16	Cluster 15	1.09649e+06	y	1
mouse1_blood_single_cell_O17_plate1_exp2_CTCATGTC+CGAGCTTA	O17_mouse1_blood	O17	blood	singleCell	TRINITY_DN0_c0_g1_i1_1_1_1074_RC_mouse1_blood_single_cell_O17_plate1_exp2_CTCATGTC+CGAGCTTA	100	948767	gnl|BL_ORD_ID|4826 Tbb1125VSG-4098 : Complete but atypical GPI site : 1551nt : contig PacBio-2378	100	69.18117343649999	1551	1073	tdTom	mouse1_blood_exp2	exp2	mouse1	mouse1_blood_singleCell_O17	Cluster 38	948767	y	1
mouse1_blood_single_cell_O20_plate1_exp2_TGGTAGCA+CGAGCTTA	O20_mouse1_blood	O20	blood	singleCell	TRINITY_DN1_c0_g1_i2_1_110_1706_RC_mouse1_blood_single_cell_O20_plate1_exp2_TGGTAGCA+CGAGCTTA	100	634115.3455930001	gnl|BL_ORD_ID|2682 Tbb1125VSG-129 : Complete : 1596nt : contig PacBio-249	100	100	1596	1596	tdTom	mouse1_blood_exp2	exp2	mouse1	mouse1_blood_singleCell_O20	Cluster 18	634115.3455930001	y	1
mouse1_blood_single_cell_O21_plate1_exp2_CACTAACG+CGAGCTTA	O21_mouse1_blood	O21	blood	singleCell	TRINITY_DN15_c0_g1_i4_1_80_1613_RC_mouse1_blood_single_cell_O21_plate1_exp2_CACTAACG+CGAGCTTA	100	660501.9154560001	gnl|BL_ORD_ID|3223 Tbb1125VSG-1128 : N-terminus partial : 1425nt : contig PacBio-195	85.84474885839998	92.35087719299997	1425	1533	tdTom	mouse1_blood_exp2	exp2	mouse1	mouse1_blood_singleCell_O21	Cluster 15	660501.9154560001	y	1
mouse1_blood_single_cell_O23_plate1_exp2_TAGCGCTT+CGAGCTTA	O23_mouse1_blood	O23	blood	singleCell	TRINITY_DN73_c0_g1_i2_1_95_1628_mouse1_blood_single_cell_O23_plate1_exp2_TAGCGCTT+CGAGCTTA	100	660501.9154560001	gnl|BL_ORD_ID|3223 Tbb1125VSG-1128 : N-terminus partial : 1425nt : contig PacBio-195	85.84474885839998	92.35087719299997	1425	1533	tdTom	mouse1_blood_exp2	exp2	mouse1	mouse1_blood_singleCell_O23	Cluster 15	660501.9154560001	y	1
mouse1_blood_single_cell_O24_plate1_exp2_TACCGATG+CGAGCTTA	O24_mouse1_blood	O24	blood	singleCell	TRINITY_DN7_c0_g1_i3_1_83_1265_RC_mouse1_blood_single_cell_O24_plate1_exp2_TACCGATG+CGAGCTTA	100	859845.1418740001	gnl|BL_ORD_ID|2616 Tbb1125VSG-43.1 : Complete : 1497nt : Duplicate : contig Illumina-5219	98.22335025379999	77.5551	1497	1182	tdTom	mouse1_blood_exp2	exp2	mouse1	mouse1_blood_singleCell_O24	Cluster 31	859845.1418740001	y	1
mouse1_blood_single_cell_O2_plate1_exp2_CGTACTAG+CGAGCTTA	O2_mouse1_blood	O2	blood	singleCell	TRINITY_DN8_c0_g1_i1_1_72_1533_RC_mouse1_blood_single_cell_O2_plate1_exp2_CGTACTAG+CGAGCTTA	100	693481.2066570001	gnl|BL_ORD_ID|2909 Tbb1125VSG-353 : Complete : 1461nt : contig Illumina-7825	100	100	1461	1461	tdTom	mouse1_blood_exp2	exp2	mouse1	mouse1_blood_singleCell_O2	Cluster 32	693481.2066570001	y	1
mouse1_blood_single_cell_O7_plate1_exp2_ACGTGTAC+CGAGCTTA	O7_mouse1_blood	O7	blood	singleCell	TRINITY_DN9_c0_g1_i1_1_119_1520_mouse1_blood_single_cell_O7_plate1_exp2_ACGTGTAC+CGAGCTTA	100	723589	gnl|BL_ORD_ID|6 Tb427VSG-8 : GB Accession AY935574 : 1401nt : Complete : contig90003.	100	100	1401	1401	tdTom	mouse1_blood_exp2	exp2	mouse1	mouse1_blood_singleCell_O7	Cluster 88	723589	y	1
mouse1_blood_single_cell_O8_plate1_exp2_GGATACGT+CGAGCTTA	O8_mouse1_blood	O8	blood	singleCell	TRINITY_DN83_c0_g1_i2_1_17_1406_mouse1_blood_single_cell_O8_plate1_exp2_GGATACGT+CGAGCTTA	100	729927	gnl|BL_ORD_ID|3223 Tbb1125VSG-1128 : N-terminus partial : 1425nt : contig PacBio-195	94.74442044640001	92.35087719299997	1425	1389	tdTom	mouse1_blood_exp2	exp2	mouse1	mouse1_blood_singleCell_O8	Cluster 15	729927	y	1
mouse1_blood_single_cell_O9_plate1_exp2_CAGAATCG+CGAGCTTA	O9_mouse1_blood	O9	blood	singleCell	TRINITY_DN25_c0_g1_i18_1_121_1522_mouse1_blood_single_cell_O9_plate1_exp2_CAGAATCG+CGAGCTTA	100	723589	gnl|BL_ORD_ID|6 Tb427VSG-8 : GB Accession AY935574 : 1401nt : Complete : contig90003.	100	100	1401	1401	tdTom	mouse1_blood_exp2	exp2	mouse1	mouse1_blood_singleCell_O9	Cluster 88	723589	y	1
mouse1_blood_single_cell_P12_plate1_exp2_TGTAGGTC+AACCTCAG	P12_mouse1_blood	P12	blood	singleCell	TRINITY_DN20_c0_g1_i1_1_2_1074_RC_mouse1_blood_single_cell_P12_plate1_exp2_TGTAGGTC+AACCTCAG	100	949668	gnl|BL_ORD_ID|3712 Tbb1125VSG-1588 : N-terminus partial : 804nt : contig PacBio-24	61.00746268659999	81.34328358210001	804	1072	tdTom	mouse1_blood_exp2	exp2	mouse1	mouse1_blood_singleCell_P12	Cluster 119	949668	y	1
mouse1_blood_single_cell_P2_plate1_exp2_CGTACTAG+AACCTCAG	P2_mouse1_blood	P2	blood	singleCell	TRINITY_DN60_c0_g1_i1_1_138_1437_RC_mouse1_blood_single_cell_P2_plate1_exp2_CGTACTAG+AACCTCAG	100	781249.9218750001	gnl|BL_ORD_ID|1743 Tb427VSG-2285 : GB Accession KC611559 : 843nt : C-terminus partial extended : contig2857.	53.9646	83.15539739029998	843	1299	tdTom	mouse1_blood_exp2	exp2	mouse1	mouse1_blood_singleCell_P2	Cluster 119	781249.9218750001	y	1
mouse1_blood_single_cell_P3_plate1_exp2_TGGTCAAC+AACCTCAG	P3_mouse1_blood	P3	blood	singleCell	TRINITY_DN13_c0_g1_i5_1_155_1544_mouse1_blood_single_cell_P3_plate1_exp2_TGGTCAAC+AACCTCAG	35.50871503851886	1965601.7690400002	gnl|BL_ORD_ID|2616 Tbb1125VSG-43.1 : Complete : 1497nt : Duplicate : contig Illumina-5219	71.4903	66.3327	1497	1389	tdTom	mouse1_blood_exp2	exp2	mouse1	mouse1_blood_singleCell_P3	Cluster 121	5.53555e+06	y	2
mouse1_blood_single_cell_P3_plate1_exp2_TGGTCAAC+AACCTCAG	P3_mouse1_blood	P3	blood	singleCell	TRINITY_DN13_c0_g1_i2_1_155_1652_mouse1_blood_single_cell_P3_plate1_exp2_TGGTCAAC+AACCTCAG	64.49128496148116	3.56995e+06	gnl|BL_ORD_ID|2616 Tbb1125VSG-43.1 : Complete : 1497nt : Duplicate : contig Illumina-5219	100	100	1497	1497	tdTom	mouse1_blood_exp2	exp2	mouse1	mouse1_blood_singleCell_P3	Cluster 31	5.53555e+06	y	2
mouse1_blood_single_cell_P4_plate1_exp2_TGACCAAG+AACCTCAG	P4_mouse1_blood	P4	blood	singleCell	TRINITY_DN8_c0_g1_i1_1_124_1421_mouse1_blood_single_cell_P4_plate1_exp2_TGACCAAG+AACCTCAG	100	782473	gnl|BL_ORD_ID|6 Tb427VSG-8 : GB Accession AY935574 : 1401nt : Complete : contig90003.	100	92.57673090649998	1401	1297	tdTom	mouse1_blood_exp2	exp2	mouse1	mouse1_blood_singleCell_P4	Cluster 88	782473	y	1
mouse1_blood_single_cell_P9_plate1_exp2_CAGAATCG+AACCTCAG	P9_mouse1_blood	P9	blood	singleCell	TRINITY_DN8_c0_g1_i1_1_83_1580_RC_mouse1_blood_single_cell_P9_plate1_exp2_CAGAATCG+AACCTCAG	100	676590	gnl|BL_ORD_ID|2616 Tbb1125VSG-43.1 : Complete : 1497nt : Duplicate : contig Illumina-5219	100	100	1497	1497	tdTom	mouse1_blood_exp2	exp2	mouse1	mouse1_blood_singleCell_P9	Cluster 31	676590	y	1
mouse1_fat_single_cell_A12_plate1_exp2_TGTAGGTC+TTCTTGGC	A12_mouse1_fat	A12	fat	singleCell	TRINITY_DN0_c0_g1_i3_1_0_1004_RC_mouse1_fat_single_cell_A12_plate1_exp2_TGTAGGTC+TTCTTGGC	100	1.01523e+06	gnl|BL_ORD_ID|3 Tb427VSG-4 : GB Accession V01387 : 1581nt : Complete : contig90001.	98.7052	62.6818	1581	1004	tdTom	mouse1_fat_exp2	exp2	mouse1	mouse1_fat_singleCell_A12	Cluster 8	1.01523e+06	y	1
mouse1_fat_single_cell_A17_plate1_exp2_CTCATGTC+TTCTTGGC	A17_mouse1_fat	A17	fat	singleCell	TRINITY_DN5_c0_g1_i6_1_118_1699_RC_mouse1_fat_single_cell_A17_plate1_exp2_CTCATGTC+TTCTTGGC	100	640204.8015360001	gnl|BL_ORD_ID|2639 Tbb1125VSG-71 : Complete : 1527nt : MC : contig Illumina-5072	96.5844	100	1527	1581	tdTom	mouse1_fat_exp2	exp2	mouse1	mouse1_fat_singleCell_A17	Cluster 6	640204.8015360001	y	1
mouse1_fat_single_cell_A21_plate1_exp2_CACTAACG+TTCTTGGC	A21_mouse1_fat	A21	fat	singleCell	TRINITY_DN1_c0_g1_i4_1_61_1513_mouse1_fat_single_cell_A21_plate1_exp2_CACTAACG+TTCTTGGC	100	697836.6364270002	gnl|BL_ORD_ID|2876 Tbb1125VSG-313 : Complete : 1473nt : contig Illumina-7014	100	98.57433808549999	1473	1452	tdTom	mouse1_fat_exp2	exp2	mouse1	mouse1_fat_singleCell_A21	Cluster 77	697836.6364270002	y	1
mouse1_fat_single_cell_A22_plate1_exp2_TCCAGACT+TTCTTGGC	A22_mouse1_fat	A22	fat	singleCell	TRINITY_DN0_c0_g1_i5_1_1_1221_RC_mouse1_fat_single_cell_A22_plate1_exp2_TCCAGACT+TTCTTGGC	100	832639.3838470001	gnl|BL_ORD_ID|3 Tb427VSG-4 : GB Accession V01387 : 1581nt : Complete : contig90001.	98.77049180329999	76.21758380770001	1581	1220	tdTom	mouse1_fat_exp2	exp2	mouse1	mouse1_fat_singleCell_A22	Cluster 8	832639.3838470001	y	1
mouse1_fat_single_cell_A23_plate1_exp2_TAGCGCTT+TTCTTGGC	A23_mouse1_fat	A23	fat	singleCell	TRINITY_DN0_c0_g1_i1_1_113_1505_RC_mouse1_fat_single_cell_A23_plate1_exp2_TAGCGCTT+TTCTTGGC	100	728332.0466130001	gnl|BL_ORD_ID|2625 Tbb1125VSG-54 : Complete : 1392nt : MC : contig Illumina-351	100	100	1392	1392	tdTom	mouse1_fat_exp2	exp2	mouse1	mouse1_fat_singleCell_A23	Cluster 94	728332.0466130001	y	1
mouse1_fat_single_cell_A3_plate1_exp2_TGGTCAAC+TTCTTGGC	A3_mouse1_fat	A3	fat	singleCell	TRINITY_DN9_c0_g1_i10_1_62_1550_mouse1_fat_single_cell_A3_plate1_exp2_TGGTCAAC+TTCTTGGC	100	680735	gnl|BL_ORD_ID|2612 Tbb1125VSG-40 : Complete : 1488nt : MC : contig Illumina-393	99.86559139779999	99.86559139779999	1488	1488	tdTom	mouse1_fat_exp2	exp2	mouse1	mouse1_fat_singleCell_A3	Cluster 36	680735	y	1
mouse1_fat_single_cell_A4_plate1_exp2_TGACCAAG+TTCTTGGC	A4_mouse1_fat	A4	fat	singleCell	TRINITY_DN6_c0_g1_i6_1_101_1682_mouse1_fat_single_cell_A4_plate1_exp2_TGACCAAG+TTCTTGGC	100	640204.8015360001	gnl|BL_ORD_ID|2639 Tbb1125VSG-71 : Complete : 1527nt : MC : contig Illumina-5072	96.5212	99.93451211530001	1527	1581	tdTom	mouse1_fat_exp2	exp2	mouse1	mouse1_fat_singleCell_A4	Cluster 6	640204.8015360001	y	1
mouse1_fat_single_cell_B10_plate1_exp2_CGATTGGT+TTCGTGCT	B10_mouse1_fat	B10	fat	singleCell	TRINITY_DN1_c0_g1_i5_1_77_1544_RC_mouse1_fat_single_cell_B10_plate1_exp2_CGATTGGT+TTCGTGCT	100	690608	gnl|BL_ORD_ID|4096 Tbb1125VSG-2564 : N-terminus partial : 1512nt : contig PacBio-102	85.4806	82.93650793649999	1512	1467	tdTom	mouse1_fat_exp2	exp2	mouse1	mouse1_fat_singleCell_B10	Cluster 81	690608	y	1
mouse1_fat_single_cell_B11_plate1_exp2_TCGGTGAA+TTCGTGCT	B11_mouse1_fat	B11	fat	singleCell	TRINITY_DN0_c0_g1_i1_1_94_1561_RC_mouse1_fat_single_cell_B11_plate1_exp2_TCGGTGAA+TTCGTGCT	100	690608	gnl|BL_ORD_ID|4096 Tbb1125VSG-2564 : N-terminus partial : 1512nt : contig PacBio-102	85.4806	82.93650793649999	1512	1467	tdTom	mouse1_fat_exp2	exp2	mouse1	mouse1_fat_singleCell_B11	Cluster 81	690608	y	1
mouse1_fat_single_cell_B13_plate1_exp2_TTGCAGGA+TTCGTGCT	B13_mouse1_fat	B13	fat	singleCell	TRINITY_DN0_c0_g1_i1_1_109_1570_RC_mouse1_fat_single_cell_B13_plate1_exp2_TTGCAGGA+TTCGTGCT	100	693481.2066570001	gnl|BL_ORD_ID|2591 Tbb1125VSG-16 : Complete : 1461nt : MC : contig Illumina-328	99.93155373030002	99.93155373030002	1461	1461	tdTom	mouse1_fat_exp2	exp2	mouse1	mouse1_fat_singleCell_B13	Cluster 41	693481.2066570001	y	1
mouse1_fat_single_cell_B14_plate1_exp2_CCACGATA+TTCGTGCT	B14_mouse1_fat	B14	fat	singleCell	TRINITY_DN1_c0_g1_i4_1_113_1586_RC_mouse1_fat_single_cell_B14_plate1_exp2_CCACGATA+TTCGTGCT	100	687757.84044000006	gnl|BL_ORD_ID|2876 Tbb1125VSG-313 : Complete : 1473nt : contig Illumina-7014	100	100	1473	1473	tdTom	mouse1_fat_exp2	exp2	mouse1	mouse1_fat_singleCell_B14	Cluster 77	687757.84044000006	y	1
mouse1_fat_single_cell_B15_plate1_exp2_GGCTACAA+TTCGTGCT	B15_mouse1_fat	B15	fat	singleCell	TRINITY_DN19_c0_g1_i1_1_94_1615_RC_mouse1_fat_single_cell_B15_plate1_exp2_GGCTACAA+TTCGTGCT	100	665778.8948070001	gnl|BL_ORD_ID|2640 Tbb1125VSG-72 : Complete : 1521nt : MC : contig Illumina-7600	100	100	1521	1521	tdTom	mouse1_fat_exp2	exp2	mouse1	mouse1_fat_singleCell_B15	Cluster 50	665778.8948070001	y	1
mouse1_fat_single_cell_B16_plate1_exp2_TTGCACTC+TTCGTGCT	B16_mouse1_fat	B16	fat	singleCell	TRINITY_DN9_c0_g1_i5_1_65_1538_mouse1_fat_single_cell_B16_plate1_exp2_TTGCACTC+TTCGTGCT	100	687757.84044000006	gnl|BL_ORD_ID|2876 Tbb1125VSG-313 : Complete : 1473nt : contig Illumina-7014	100	100	1473	1473	tdTom	mouse1_fat_exp2	exp2	mouse1	mouse1_fat_singleCell_B16	Cluster 77	687757.84044000006	y	1
mouse1_fat_single_cell_B17_plate1_exp2_CTCATGTC+TTCGTGCT	B17_mouse1_fat	B17	fat	singleCell	TRINITY_DN7_c0_g1_i1_1_101_1622_mouse1_fat_single_cell_B17_plate1_exp2_CTCATGTC+TTCGTGCT	100	665778.8948070001	gnl|BL_ORD_ID|2640 Tbb1125VSG-72 : Complete : 1521nt : MC : contig Illumina-7600	100	100	1521	1521	tdTom	mouse1_fat_exp2	exp2	mouse1	mouse1_fat_singleCell_B17	Cluster 50	665778.8948070001	y	1
mouse1_fat_single_cell_B18_plate1_exp2_GAACACTG+TTCGTGCT	B18_mouse1_fat	B18	fat	singleCell	TRINITY_DN2_c0_g1_i1_1_84_1575_RC_mouse1_fat_single_cell_B18_plate1_exp2_GAACACTG+TTCGTGCT	100	679348	gnl|BL_ORD_ID|2611 Tbb1125VSG-39 : Complete : 1491nt : MC : contig PacBio-677	100	100	1491	1491	tdTom	mouse1_fat_exp2	exp2	mouse1	mouse1_fat_singleCell_B18	Cluster 14	679348	y	1
mouse1_fat_single_cell_B19_plate1_exp2_TCGAACGA+TTCGTGCT	B19_mouse1_fat	B19	fat	singleCell	TRINITY_DN2_c0_g1_i2_1_126_1593_RC_mouse1_fat_single_cell_B19_plate1_exp2_TCGAACGA+TTCGTGCT	100	690608	gnl|BL_ORD_ID|4096 Tbb1125VSG-2564 : N-terminus partial : 1512nt : contig PacBio-102	85.4806	82.93650793649999	1512	1467	tdTom	mouse1_fat_exp2	exp2	mouse1	mouse1_fat_singleCell_B19	Cluster 81	690608	y	1
mouse1_fat_single_cell_B1_plate1_exp2_TAAGGCGA+TTCGTGCT	B1_mouse1_fat	B1	fat	singleCell	TRINITY_DN13_c0_g1_i1_1_1_1383_RC_mouse1_fat_single_cell_B1_plate1_exp2_TAAGGCGA+TTCGTGCT	100	738007.3062730001	gnl|BL_ORD_ID|2631 Tbb1125VSG-62 : Complete : 1551nt : MC : contig Illumina-274	98.33574529669998	87.62088974849999	1551	1382	tdTom	mouse1_fat_exp2	exp2	mouse1	mouse1_fat_singleCell_B1	Cluster 26	738007.3062730001	y	1
mouse1_fat_single_cell_B21_plate1_exp2_CACTAACG+TTCGTGCT	B21_mouse1_fat	B21	fat	singleCell	TRINITY_DN15_c0_g1_i4_1_48_1233_mouse1_fat_single_cell_B21_plate1_exp2_CACTAACG+TTCGTGCT	100	857633	gnl|BL_ORD_ID|2629 Tbb1125VSG-59 : Complete : 1440nt : MC : contig PacBio-2872	98.05907172999999	80.6944	1440	1185	tdTom	mouse1_fat_exp2	exp2	mouse1	mouse1_fat_singleCell_B21	Cluster 91	857633	y	1
mouse1_fat_single_cell_B22_plate1_exp2_TCCAGACT+TTCGTGCT	B22_mouse1_fat	B22	fat	singleCell	TRINITY_DN2_c0_g1_i3_1_681_2208_mouse1_fat_single_cell_B22_plate1_exp2_TCCAGACT+TTCGTGCT	100	663130	gnl|BL_ORD_ID|4882 Tbb1125VSG-4154 : C-terminus partial : 1521nt : contig PacBio-2391	91.3556	91.71597633139999	1521	1527	tdTom	mouse1_fat_exp2	exp2	mouse1	mouse1_fat_singleCell_B22	Cluster 48	663130	y	1
mouse1_fat_single_cell_B23_plate1_exp2_TAGCGCTT+TTCGTGCT	B23_mouse1_fat	B23	fat	singleCell	TRINITY_DN9_c0_g1_i6_1_220_1843_mouse1_fat_single_cell_B23_plate1_exp2_TAGCGCTT+TTCGTGCT	100	623441	gnl|BL_ORD_ID|2760 Tbb1125VSG-199 : Complete : 1545nt : contig PacBio-577	95.1941	100	1545	1623	tdTom	mouse1_fat_exp2	exp2	mouse1	mouse1_fat_singleCell_B23	Cluster 11	623441	y	1
mouse1_fat_single_cell_B2_plate1_exp2_CGTACTAG+TTCGTGCT	B2_mouse1_fat	B2	fat	singleCell	TRINITY_DN0_c0_g1_i2_1_337_1960_mouse1_fat_single_cell_B2_plate1_exp2_CGTACTAG+TTCGTGCT	100	623441	gnl|BL_ORD_ID|2611 Tbb1125VSG-39 : Complete : 1491nt : MC : contig PacBio-677	91.8669	100	1491	1623	tdTom	mouse1_fat_exp2	exp2	mouse1	mouse1_fat_singleCell_B2	Cluster 14	623441	y	1
mouse1_fat_single_cell_B3_plate1_exp2_TGGTCAAC+TTCGTGCT	B3_mouse1_fat	B3	fat	singleCell	TRINITY_DN7_c0_g1_i6_1_0_1183_RC_mouse1_fat_single_cell_B3_plate1_exp2_TGGTCAAC+TTCGTGCT	100	859106	gnl|BL_ORD_ID|3223 Tbb1125VSG-1128 : N-terminus partial : 1425nt : contig PacBio-195	95.77345731189999	79.50877192979999	1425	1183	tdTom	mouse1_fat_exp2	exp2	mouse1	mouse1_fat_singleCell_B3	Cluster 15	859106	y	1
mouse1_fat_single_cell_B4_plate1_exp2_TGACCAAG+TTCGTGCT	B4_mouse1_fat	B4	fat	singleCell	TRINITY_DN0_c0_g1_i2_1_734_2309_mouse1_fat_single_cell_B4_plate1_exp2_TGACCAAG+TTCGTGCT	100	642673.4575840001	gnl|BL_ORD_ID|2611 Tbb1125VSG-39 : Complete : 1491nt : MC : contig PacBio-677	94.66666666670001	100	1491	1575	tdTom	mouse1_fat_exp2	exp2	mouse1	mouse1_fat_singleCell_B4	Cluster 14	642673.4575840001	y	1
mouse1_fat_single_cell_B5_plate1_exp2_TCGTGGTA+TTCGTGCT	B5_mouse1_fat	B5	fat	singleCell	TRINITY_DN1_c0_g1_i2_1_94_1675_RC_mouse1_fat_single_cell_B5_plate1_exp2_TCGTGGTA+TTCGTGCT	100	640204.8015360001	gnl|BL_ORD_ID|2639 Tbb1125VSG-71 : Complete : 1527nt : MC : contig Illumina-5072	96.5212	99.93451211530001	1527	1581	tdTom	mouse1_fat_exp2	exp2	mouse1	mouse1_fat_singleCell_B5	Cluster 6	640204.8015360001	y	1
mouse1_fat_single_cell_B6_plate1_exp2_TCGGACTT+TTCGTGCT	B6_mouse1_fat	B6	fat	singleCell	TRINITY_DN3_c0_g1_i1_1_169_1666_mouse1_fat_single_cell_B6_plate1_exp2_TCGGACTT+TTCGTGCT	100	676590	gnl|BL_ORD_ID|2616 Tbb1125VSG-43.1 : Complete : 1497nt : Duplicate : contig Illumina-5219	100	100	1497	1497	tdTom	mouse1_fat_exp2	exp2	mouse1	mouse1_fat_singleCell_B6	Cluster 31	676590	y	1
mouse1_fat_single_cell_B7_plate1_exp2_ACGTGTAC+TTCGTGCT	B7_mouse1_fat	B7	fat	singleCell	TRINITY_DN3_c0_g1_i1_1_63_1191_mouse1_fat_single_cell_B7_plate1_exp2_ACGTGTAC+TTCGTGCT	100	901713	gnl|BL_ORD_ID|2591 Tbb1125VSG-16 : Complete : 1461nt : MC : contig Illumina-328	99.9113	77.13894592739999	1461	1128	tdTom	mouse1_fat_exp2	exp2	mouse1	mouse1_fat_singleCell_B7	Cluster 41	901713	y	1
mouse1_fat_single_cell_B9_plate1_exp2_CAGAATCG+TTCGTGCT	B9_mouse1_fat	B9	fat	singleCell	TRINITY_DN9_c0_g1_i5_1_0_1375_RC_mouse1_fat_single_cell_B9_plate1_exp2_CAGAATCG+TTCGTGCT	77.01209889533446	2.03407e+06	gnl|BL_ORD_ID|2630 Tbb1125VSG-60 : Complete : 1434nt : MC : contig Illumina-12	56.363636363599994	54.0446	1434	1375	tdTom	mouse1_fat_exp2	exp2	mouse1	mouse1_fat_singleCell_B9	Cluster 127	2.64123e+06	y	2
mouse1_fat_single_cell_B9_plate1_exp2_CAGAATCG+TTCGTGCT	B9_mouse1_fat	B9	fat	singleCell	TRINITY_DN9_c0_g1_i3_1_210_1125_RC_mouse1_fat_single_cell_B9_plate1_exp2_CAGAATCG+TTCGTGCT	22.987901104665536	607164	gnl|BL_ORD_ID|2630 Tbb1125VSG-60 : Complete : 1434nt : MC : contig Illumina-12	89.8361	57.32217573220001	1434	915	tdTom	mouse1_fat_exp2	exp2	mouse1	mouse1_fat_singleCell_B9	Cluster 232	2.64123e+06	y	2
mouse1_fat_single_cell_C10_plate1_exp2_CGATTGGT+TTCAGGAC	C10_mouse1_fat	C10	fat	singleCell	TRINITY_DN0_c0_g1_i5_1_220_1406_mouse1_fat_single_cell_C10_plate1_exp2_CGATTGGT+TTCAGGAC	100	856897.9434450001	gnl|BL_ORD_ID|2971 Tbb1125VSG-421 : Complete : 1392nt : contig PacBio-2904	93.0017	79.2385	1392	1186	tdTom	mouse1_fat_exp2	exp2	mouse1	mouse1_fat_singleCell_C10	Cluster 176	856897.9434450001	y	1
mouse1_fat_single_cell_C12_plate1_exp2_TGTAGGTC+TTCAGGAC	C12_mouse1_fat	C12	fat	singleCell	TRINITY_DN0_c0_g1_i4_1_284_1793_mouse1_fat_single_cell_C12_plate1_exp2_TGTAGGTC+TTCAGGAC	100	671141	gnl|BL_ORD_ID|5041 Tbb1125VSG-4310 : Complete : 1509nt : contig PacBio-2361	99.86746189530001	99.86746189530001	1509	1509	tdTom	mouse1_fat_exp2	exp2	mouse1	mouse1_fat_singleCell_C12	Cluster 60	671141	y	1
mouse1_fat_single_cell_C13_plate1_exp2_TTGCAGGA+TTCAGGAC	C13_mouse1_fat	C13	fat	singleCell	TRINITY_DN4_c0_g1_i1_1_84_1524_RC_mouse1_fat_single_cell_C13_plate1_exp2_TTGCAGGA+TTCAGGAC	100	703729.6973959999	gnl|BL_ORD_ID|2629 Tbb1125VSG-59 : Complete : 1440nt : MC : contig PacBio-2872	99.93055555560001	99.93055555560001	1440	1440	tdTom	mouse1_fat_exp2	exp2	mouse1	mouse1_fat_singleCell_C13	Cluster 91	703729.6973959999	y	1
mouse1_fat_single_cell_C14_plate1_exp2_CCACGATA+TTCAGGAC	C14_mouse1_fat	C14	fat	singleCell	TRINITY_DN0_c0_g1_i2_1_108_1575_RC_mouse1_fat_single_cell_C14_plate1_exp2_CCACGATA+TTCAGGAC	100	690608	gnl|BL_ORD_ID|4096 Tbb1125VSG-2564 : N-terminus partial : 1512nt : contig PacBio-102	85.4806	82.93650793649999	1512	1467	tdTom	mouse1_fat_exp2	exp2	mouse1	mouse1_fat_singleCell_C14	Cluster 81	690608	y	1
mouse1_fat_single_cell_C17_plate1_exp2_CTCATGTC+TTCAGGAC	C17_mouse1_fat	C17	fat	singleCell	TRINITY_DN0_c0_g1_i2_1_2_1148_RC_mouse1_fat_single_cell_C17_plate1_exp2_CTCATGTC+TTCAGGAC	16.304347826091252	742721.2566840001	gnl|BL_ORD_ID|2612 Tbb1125VSG-40 : Complete : 1488nt : MC : contig Illumina-393	82.98429319370001	63.911290322599996	1488	1146	tdTom	mouse1_fat_exp2	exp2	mouse1	mouse1_fat_singleCell_C17	Cluster 185	4555357.040994001	y	2
mouse1_fat_single_cell_C17_plate1_exp2_CTCATGTC+TTCAGGAC	C17_mouse1_fat	C17	fat	singleCell	TRINITY_DN0_c0_g1_i4_1_2_1292_RC_mouse1_fat_single_cell_C17_plate1_exp2_CTCATGTC+TTCAGGAC	83.69565217390875	3812635.7843100005	gnl|BL_ORD_ID|2612 Tbb1125VSG-40 : Complete : 1488nt : MC : contig Illumina-393	99.84496124030002	86.55913978490001	1488	1290	tdTom	mouse1_fat_exp2	exp2	mouse1	mouse1_fat_singleCell_C17	Cluster 30	4555357.040994001	y	2
mouse1_fat_single_cell_C18_plate1_exp2_GAACACTG+TTCAGGAC	C18_mouse1_fat	C18	fat	singleCell	TRINITY_DN0_c0_g1_i3_1_1_1206_RC_mouse1_fat_single_cell_C18_plate1_exp2_GAACACTG+TTCAGGAC	100	843170	gnl|BL_ORD_ID|3946 Tbb1125VSG-2044 : Complete : 1446nt : contig PacBio-2580	97.17842323649998	80.982	1446	1205	tdTom	mouse1_fat_exp2	exp2	mouse1	mouse1_fat_singleCell_C18	Cluster 79	843170	y	1
mouse1_fat_single_cell_C1_plate1_exp2_TAAGGCGA+TTCAGGAC	C1_mouse1_fat	C1	fat	singleCell	TRINITY_DN3_c0_g1_i4_1_102_1569_RC_mouse1_fat_single_cell_C1_plate1_exp2_TAAGGCGA+TTCAGGAC	100	690608	gnl|BL_ORD_ID|4096 Tbb1125VSG-2564 : N-terminus partial : 1512nt : contig PacBio-102	85.4806	82.93650793649999	1512	1467	tdTom	mouse1_fat_exp2	exp2	mouse1	mouse1_fat_singleCell_C1	Cluster 81	690608	y	1
mouse1_fat_single_cell_C21_plate1_exp2_CACTAACG+TTCAGGAC	C21_mouse1_fat	C21	fat	singleCell	TRINITY_DN0_c0_g1_i4_1_40_1507_mouse1_fat_single_cell_C21_plate1_exp2_CACTAACG+TTCAGGAC	100	690608	gnl|BL_ORD_ID|4096 Tbb1125VSG-2564 : N-terminus partial : 1512nt : contig PacBio-102	85.4806	82.93650793649999	1512	1467	tdTom	mouse1_fat_exp2	exp2	mouse1	mouse1_fat_singleCell_C21	Cluster 81	690608	y	1
mouse1_fat_single_cell_C22_plate1_exp2_TCCAGACT+TTCAGGAC	C22_mouse1_fat	C22	fat	singleCell	TRINITY_DN1_c0_g1_i5_1_0_1439_RC_mouse1_fat_single_cell_C22_plate1_exp2_TCCAGACT+TTCAGGAC	100	706215	gnl|BL_ORD_ID|2682 Tbb1125VSG-129 : Complete : 1596nt : contig PacBio-249	98.47116052810001	88.7845	1596	1439	tdTom	mouse1_fat_exp2	exp2	mouse1	mouse1_fat_singleCell_C22	Cluster 18	706215	y	1
mouse1_fat_single_cell_C23_plate1_exp2_TAGCGCTT+TTCAGGAC	C23_mouse1_fat	C23	fat	singleCell	TRINITY_DN0_c0_g1_i3_1_42_1290_mouse1_fat_single_cell_C23_plate1_exp2_TAGCGCTT+TTCAGGAC	98.03001876172715	2630121.5531599997	gnl|BL_ORD_ID|2631 Tbb1125VSG-62 : Complete : 1551nt : MC : contig Illumina-274	99.59935897439999	80.14184397160001	1551	1248	tdTom	mouse1_fat_exp2	exp2	mouse1	mouse1_fat_singleCell_C23	Cluster 26	2682975.6704961997	y	2
mouse1_fat_single_cell_C23_plate1_exp2_TAGCGCTT+TTCAGGAC	C23_mouse1_fat	C23	fat	singleCell	TRINITY_DN0_c0_g1_i1_1_434_1472_mouse1_fat_single_cell_C23_plate1_exp2_TAGCGCTT+TTCAGGAC	1.9699812382728377	52854.117336200005	gnl|BL_ORD_ID|2631 Tbb1125VSG-62 : Complete : 1551nt : MC : contig Illumina-274	83.33333333329999	55.7705	1551	1038	tdTom	mouse1_fat_exp2	exp2	mouse1	mouse1_fat_singleCell_C23	Cluster 200	2682975.6704961997	y	2
mouse1_fat_single_cell_C2_plate1_exp2_CGTACTAG+TTCAGGAC	C2_mouse1_fat	C2	fat	singleCell	TRINITY_DN0_c0_g1_i1_1_58_1214_mouse1_fat_single_cell_C2_plate1_exp2_CGTACTAG+TTCAGGAC	100	879507	gnl|BL_ORD_ID|2611 Tbb1125VSG-39 : Complete : 1491nt : MC : contig PacBio-677	99.91349480970001	77.46478873239998	1491	1156	tdTom	mouse1_fat_exp2	exp2	mouse1	mouse1_fat_singleCell_C2	Cluster 14	879507	y	1
mouse1_fat_single_cell_C4_plate1_exp2_TGACCAAG+TTCAGGAC	C4_mouse1_fat	C4	fat	singleCell	TRINITY_DN0_c0_g1_i1_1_0_1069_RC_mouse1_fat_single_cell_C4_plate1_exp2_TGACCAAG+TTCAGGAC	100	952381	gnl|BL_ORD_ID|2611 Tbb1125VSG-39 : Complete : 1491nt : MC : contig PacBio-677	100	71.69684775319999	1491	1069	tdTom	mouse1_fat_exp2	exp2	mouse1	mouse1_fat_singleCell_C4	Cluster 14	952381	y	1
mouse1_fat_single_cell_C6_plate1_exp2_TCGGACTT+TTCAGGAC	C6_mouse1_fat	C6	fat	singleCell	TRINITY_DN0_c0_g1_i5_1_126_1560_RC_mouse1_fat_single_cell_C6_plate1_exp2_TCGGACTT+TTCAGGAC	100	706714	gnl|BL_ORD_ID|2630 Tbb1125VSG-60 : Complete : 1434nt : MC : contig Illumina-12	100	100	1434	1434	tdTom	mouse1_fat_exp2	exp2	mouse1	mouse1_fat_singleCell_C6	Cluster 25	706714	y	1
mouse1_fat_single_cell_C7_plate1_exp2_ACGTGTAC+TTCAGGAC	C7_mouse1_fat	C7	fat	singleCell	TRINITY_DN10_c0_g1_i1_1_106_1627_RC_mouse1_fat_single_cell_C7_plate1_exp2_ACGTGTAC+TTCAGGAC	100	665778.8948070001	gnl|BL_ORD_ID|2640 Tbb1125VSG-72 : Complete : 1521nt : MC : contig Illumina-7600	100	100	1521	1521	tdTom	mouse1_fat_exp2	exp2	mouse1	mouse1_fat_singleCell_C7	Cluster 50	665778.8948070001	y	1
mouse1_fat_single_cell_C8_plate1_exp2_GGATACGT+TTCAGGAC	C8_mouse1_fat	C8	fat	singleCell	TRINITY_DN0_c0_g1_i5_1_277_1669_mouse1_fat_single_cell_C8_plate1_exp2_GGATACGT+TTCAGGAC	100	728332.0466130001	gnl|BL_ORD_ID|2625 Tbb1125VSG-54 : Complete : 1392nt : MC : contig Illumina-351	100	100	1392	1392	tdTom	mouse1_fat_exp2	exp2	mouse1	mouse1_fat_singleCell_C8	Cluster 94	728332.0466130001	y	1
mouse1_fat_single_cell_D10_plate1_exp2_CGATTGGT+TGTGCAAG	D10_mouse1_fat	D10	fat	singleCell	TRINITY_DN4_c0_g1_i3_1_43_1531_RC_mouse1_fat_single_cell_D10_plate1_exp2_CGATTGGT+TGTGCAAG	100	680735	gnl|BL_ORD_ID|2612 Tbb1125VSG-40 : Complete : 1488nt : MC : contig Illumina-393	99.86559139779999	99.86559139779999	1488	1488	tdTom	mouse1_fat_exp2	exp2	mouse1	mouse1_fat_singleCell_D10	Cluster 36	680735	y	1
mouse1_fat_single_cell_D11_plate1_exp2_TCGGTGAA+TGTGCAAG	D11_mouse1_fat	D11	fat	singleCell	TRINITY_DN6_c0_g1_i1_1_0_1341_RC_mouse1_fat_single_cell_D11_plate1_exp2_TCGGTGAA+TGTGCAAG	100	756429.5763989999	gnl|BL_ORD_ID|2630 Tbb1125VSG-60 : Complete : 1434nt : MC : contig Illumina-12	95.74944071590001	89.53974895399999	1434	1341	tdTom	mouse1_fat_exp2	exp2	mouse1	mouse1_fat_singleCell_D11	Cluster 25	756429.5763989999	y	1
mouse1_fat_single_cell_D12_plate1_exp2_TGTAGGTC+TGTGCAAG	D12_mouse1_fat	D12	fat	singleCell	TRINITY_DN0_c0_g1_i2_1_108_1554_RC_mouse1_fat_single_cell_D12_plate1_exp2_TGTAGGTC+TGTGCAAG	100	700771	gnl|BL_ORD_ID|3946 Tbb1125VSG-2044 : Complete : 1446nt : contig PacBio-2580	100	100	1446	1446	tdTom	mouse1_fat_exp2	exp2	mouse1	mouse1_fat_singleCell_D12	Cluster 79	700771	y	1
mouse1_fat_single_cell_D14_plate1_exp2_CCACGATA+TGTGCAAG	D14_mouse1_fat	D14	fat	singleCell	TRINITY_DN0_c0_g1_i4_1_129_1710_mouse1_fat_single_cell_D14_plate1_exp2_CCACGATA+TGTGCAAG	100	640204.8015360001	gnl|BL_ORD_ID|2639 Tbb1125VSG-71 : Complete : 1527nt : MC : contig Illumina-5072	96.5844	100	1527	1581	tdTom	mouse1_fat_exp2	exp2	mouse1	mouse1_fat_singleCell_D14	Cluster 6	640204.8015360001	y	1
mouse1_fat_single_cell_D16_plate1_exp2_TTGCACTC+TGTGCAAG	D16_mouse1_fat	D16	fat	singleCell	TRINITY_DN1_c0_g1_i4_1_56_1547_mouse1_fat_single_cell_D16_plate1_exp2_TTGCACTC+TGTGCAAG	69.09652790400533	4.30706e+06	gnl|BL_ORD_ID|2611 Tbb1125VSG-39 : Complete : 1491nt : MC : contig PacBio-677	98.25620389000001	98.25620389000001	1491	1491	tdTom	mouse1_fat_exp2	exp2	mouse1	mouse1_fat_singleCell_D16	Cluster 14	6.2334e+06	y	2
mouse1_fat_single_cell_D16_plate1_exp2_TTGCACTC+TGTGCAAG	D16_mouse1_fat	D16	fat	singleCell	TRINITY_DN1_c0_g1_i5_1_56_1406_mouse1_fat_single_cell_D16_plate1_exp2_TTGCACTC+TGTGCAAG	30.903472095994683	1.92634e+06	gnl|BL_ORD_ID|2611 Tbb1125VSG-39 : Complete : 1491nt : MC : contig PacBio-677	95.1852	86.1838	1491	1350	tdTom	mouse1_fat_exp2	exp2	mouse1	mouse1_fat_singleCell_D16	Cluster 136	6.2334e+06	y	2
mouse1_fat_single_cell_D19_plate1_exp2_TCGAACGA+TGTGCAAG	D19_mouse1_fat	D19	fat	singleCell	TRINITY_DN1_c0_g1_i1_1_60_1204_mouse1_fat_single_cell_D19_plate1_exp2_TCGAACGA+TGTGCAAG	100	888889	gnl|BL_ORD_ID|2611 Tbb1125VSG-39 : Complete : 1491nt : MC : contig PacBio-677	100	76.727	1491	1144	tdTom	mouse1_fat_exp2	exp2	mouse1	mouse1_fat_singleCell_D19	Cluster 14	888889	y	1
mouse1_fat_single_cell_D20_plate1_exp2_TGGTAGCA+TGTGCAAG	D20_mouse1_fat	D20	fat	singleCell	TRINITY_DN1_c0_g1_i3_1_110_1511_mouse1_fat_single_cell_D20_plate1_exp2_TGGTAGCA+TGTGCAAG	100	723589	gnl|BL_ORD_ID|6 Tb427VSG-8 : GB Accession AY935574 : 1401nt : Complete : contig90003.	100	100	1401	1401	tdTom	mouse1_fat_exp2	exp2	mouse1	mouse1_fat_singleCell_D20	Cluster 88	723589	y	1
mouse1_fat_single_cell_D21_plate1_exp2_CACTAACG+TGTGCAAG	D21_mouse1_fat	D21	fat	singleCell	TRINITY_DN3_c0_g1_i1_1_94_1540_RC_mouse1_fat_single_cell_D21_plate1_exp2_CACTAACG+TGTGCAAG	100	700771	gnl|BL_ORD_ID|3946 Tbb1125VSG-2044 : Complete : 1446nt : contig PacBio-2580	100	100	1446	1446	tdTom	mouse1_fat_exp2	exp2	mouse1	mouse1_fat_singleCell_D21	Cluster 79	700771	y	1
mouse1_fat_single_cell_D22_plate1_exp2_TCCAGACT+TGTGCAAG	D22_mouse1_fat	D22	fat	singleCell	TRINITY_DN8_c0_g1_i1_1_1_1038_RC_mouse1_fat_single_cell_D22_plate1_exp2_TCCAGACT+TGTGCAAG	100	982318.1728879999	gnl|BL_ORD_ID|2611 Tbb1125VSG-39 : Complete : 1491nt : MC : contig PacBio-677	99.90356798460002	69.48356807510001	1491	1037	tdTom	mouse1_fat_exp2	exp2	mouse1	mouse1_fat_singleCell_D22	Cluster 14	982318.1728879999	y	1
mouse1_fat_single_cell_D2_plate1_exp2_CGTACTAG+TGTGCAAG	D2_mouse1_fat	D2	fat	singleCell	TRINITY_DN4_c0_g1_i5_1_103_1430_mouse1_fat_single_cell_D2_plate1_exp2_CGTACTAG+TGTGCAAG	100	764526	gnl|BL_ORD_ID|3 Tb427VSG-4 : GB Accession V01387 : 1581nt : Complete : contig90001.	98.94498869630002	83.0487	1581	1327	tdTom	mouse1_fat_exp2	exp2	mouse1	mouse1_fat_singleCell_D2	Cluster 8	764526	y	1
mouse1_fat_single_cell_D3_plate1_exp2_TGGTCAAC+TGTGCAAG	D3_mouse1_fat	D3	fat	singleCell	TRINITY_DN4_c0_g1_i1_1_2_1117_RC_mouse1_fat_single_cell_D3_plate1_exp2_TGGTCAAC+TGTGCAAG	100	922509	gnl|BL_ORD_ID|2591 Tbb1125VSG-16 : Complete : 1461nt : MC : contig Illumina-328	97.75784753359999	74.60643394930001	1461	1115	tdTom	mouse1_fat_exp2	exp2	mouse1	mouse1_fat_singleCell_D3	Cluster 41	922509	y	1
mouse1_fat_single_cell_D6_plate1_exp2_TCGGACTT+TGTGCAAG	D6_mouse1_fat	D6	fat	singleCell	TRINITY_DN1_c0_g1_i2_1_116_1583_RC_mouse1_fat_single_cell_D6_plate1_exp2_TCGGACTT+TGTGCAAG	100	690608	gnl|BL_ORD_ID|4096 Tbb1125VSG-2564 : N-terminus partial : 1512nt : contig PacBio-102	85.4806	82.93650793649999	1512	1467	tdTom	mouse1_fat_exp2	exp2	mouse1	mouse1_fat_singleCell_D6	Cluster 81	690608	y	1
mouse1_fat_single_cell_D7_plate1_exp2_ACGTGTAC+TGTGCAAG	D7_mouse1_fat	D7	fat	singleCell	TRINITY_DN37_c0_g1_i1_1_80_1576_mouse1_fat_single_cell_D7_plate1_exp2_ACGTGTAC+TGTGCAAG	100	677048.0027079999	gnl|BL_ORD_ID|2657 Tbb1125VSG-105 : Complete : 1695nt : contig PacBio-142	99.86631016039999	88.1416	1695	1496	tdTom	mouse1_fat_exp2	exp2	mouse1	mouse1_fat_singleCell_D7	Cluster 67	677048.0027079999	y	1
mouse1_fat_single_cell_D8_plate1_exp2_GGATACGT+TGTGCAAG	D8_mouse1_fat	D8	fat	singleCell	TRINITY_DN0_c0_g1_i1_1_5_1718_mouse1_fat_single_cell_D8_plate1_exp2_GGATACGT+TGTGCAAG	100	590319	gnl|BL_ORD_ID|2639 Tbb1125VSG-71 : Complete : 1527nt : MC : contig Illumina-5072	89.02510215999999	99.869	1527	1713	tdTom	mouse1_fat_exp2	exp2	mouse1	mouse1_fat_singleCell_D8	Cluster 6	590319	y	1
mouse1_fat_single_cell_D9_plate1_exp2_CAGAATCG+TGTGCAAG	D9_mouse1_fat	D9	fat	singleCell	TRINITY_DN10_c0_g1_i2_1_108_1554_RC_mouse1_fat_single_cell_D9_plate1_exp2_CAGAATCG+TGTGCAAG	100	700771	gnl|BL_ORD_ID|3946 Tbb1125VSG-2044 : Complete : 1446nt : contig PacBio-2580	100	100	1446	1446	tdTom	mouse1_fat_exp2	exp2	mouse1	mouse1_fat_singleCell_D9	Cluster 79	700771	y	1
mouse1_fat_single_cell_E10_plate1_exp2_CGATTGGT+TATAGCGG	E10_mouse1_fat	E10	fat	singleCell	TRINITY_DN9_c0_g1_i1_1_94_1249_RC_mouse1_fat_single_cell_E10_plate1_exp2_CGATTGGT+TATAGCGG	100	880281.6021129999	gnl|BL_ORD_ID|2760 Tbb1125VSG-199 : Complete : 1545nt : contig PacBio-577	100	74.75728155339999	1545	1155	tdTom	mouse1_fat_exp2	exp2	mouse1	mouse1_fat_singleCell_E10	Cluster 11	880281.6021129999	y	1
mouse1_fat_single_cell_E13_plate1_exp2_TTGCAGGA+TATAGCGG	E13_mouse1_fat	E13	fat	singleCell	TRINITY_DN3_c0_g1_i4_1_509_2246_mouse1_fat_single_cell_E13_plate1_exp2_TTGCAGGA+TATAGCGG	100	705218.5472500001	gnl|BL_ORD_ID|2611 Tbb1125VSG-39 : Complete : 1491nt : MC : contig PacBio-677	54.9223	63.9839	1491	1737	tdTom	mouse1_fat_exp2	exp2	mouse1	mouse1_fat_singleCell_E13	Cluster 4	705218.5472500001	y	1
mouse1_fat_single_cell_E15_plate1_exp2_GGCTACAA+TATAGCGG	E15_mouse1_fat	E15	fat	singleCell	TRINITY_DN0_c0_g1_i1_1_0_1298_RC_mouse1_fat_single_cell_E15_plate1_exp2_GGCTACAA+TATAGCGG	100	781861	gnl|BL_ORD_ID|3 Tb427VSG-4 : GB Accession V01387 : 1581nt : Complete : contig90001.	98.6133	80.96141682480001	1581	1298	tdTom	mouse1_fat_exp2	exp2	mouse1	mouse1_fat_singleCell_E15	Cluster 8	781861	y	1
mouse1_fat_single_cell_E16_plate1_exp2_TTGCACTC+TATAGCGG	E16_mouse1_fat	E16	fat	singleCell	TRINITY_DN2_c0_g1_i5_1_131_1679_RC_mouse1_fat_single_cell_E16_plate1_exp2_TTGCACTC+TATAGCGG	100	654022	gnl|BL_ORD_ID|4826 Tbb1125VSG-4098 : Complete but atypical GPI site : 1551nt : contig PacBio-2378	88.56589147289999	88.39458413930001	1551	1548	tdTom	mouse1_fat_exp2	exp2	mouse1	mouse1_fat_singleCell_E16	Cluster 38	654022	y	1
mouse1_fat_single_cell_E17_plate1_exp2_CTCATGTC+TATAGCGG	E17_mouse1_fat	E17	fat	singleCell	TRINITY_DN0_c0_g1_i3_1_29_1208_mouse1_fat_single_cell_E17_plate1_exp2_CTCATGTC+TATAGCGG	100	862068.8793099999	gnl|BL_ORD_ID|3946 Tbb1125VSG-2044 : Complete : 1446nt : contig PacBio-2580	100	81.53526970950001	1446	1179	tdTom	mouse1_fat_exp2	exp2	mouse1	mouse1_fat_singleCell_E17	Cluster 79	862068.8793099999	y	1
mouse1_fat_single_cell_E18_plate1_exp2_GAACACTG+TATAGCGG	E18_mouse1_fat	E18	fat	singleCell	TRINITY_DN1_c0_g1_i2_1_80_1297_mouse1_fat_single_cell_E18_plate1_exp2_GAACACTG+TATAGCGG	86.51330626973247	3121515.8528399994	gnl|BL_ORD_ID|2657 Tbb1125VSG-105 : Complete : 1695nt : contig PacBio-142	100	71.79941002950001	1695	1217	tdTom	mouse1_fat_exp2	exp2	mouse1	mouse1_fat_singleCell_E18	Cluster 67	3608133.8090439993	y	2
mouse1_fat_single_cell_E18_plate1_exp2_GAACACTG+TATAGCGG	E18_mouse1_fat	E18	fat	singleCell	TRINITY_DN1_c0_g1_i4_1_80_1135_mouse1_fat_single_cell_E18_plate1_exp2_GAACACTG+TATAGCGG	13.486693730267527	486618	gnl|BL_ORD_ID|2657 Tbb1125VSG-105 : Complete : 1695nt : contig PacBio-142	94.6919	58.9381	1695	1055	tdTom	mouse1_fat_exp2	exp2	mouse1	mouse1_fat_singleCell_E18	Cluster 196	3608133.8090439993	y	2
mouse1_fat_single_cell_E23_plate1_exp2_TAGCGCTT+TATAGCGG	E23_mouse1_fat	E23	fat	singleCell	TRINITY_DN3_c0_g1_i1_1_53_1634_RC_mouse1_fat_single_cell_E23_plate1_exp2_TAGCGCTT+TATAGCGG	100	640204.8015360001	gnl|BL_ORD_ID|2639 Tbb1125VSG-71 : Complete : 1527nt : MC : contig Illumina-5072	96.5212	99.93451211530001	1527	1581	tdTom	mouse1_fat_exp2	exp2	mouse1	mouse1_fat_singleCell_E23	Cluster 6	640204.8015360001	y	1
mouse1_fat_single_cell_E24_plate1_exp2_TACCGATG+TATAGCGG	E24_mouse1_fat	E24	fat	singleCell	TRINITY_DN1_c0_g1_i6_1_0_1488_RC_mouse1_fat_single_cell_E24_plate1_exp2_TACCGATG+TATAGCGG	100	680735	gnl|BL_ORD_ID|3 Tb427VSG-4 : GB Accession V01387 : 1581nt : Complete : contig90001.	99.05913978490001	93.2321	1581	1488	tdTom	mouse1_fat_exp2	exp2	mouse1	mouse1_fat_singleCell_E24	Cluster 8	680735	y	1
mouse1_fat_single_cell_E3_plate1_exp2_TGGTCAAC+TATAGCGG	E3_mouse1_fat	E3	fat	singleCell	TRINITY_DN0_c0_g1_i1_1_383_1775_mouse1_fat_single_cell_E3_plate1_exp2_TGGTCAAC+TATAGCGG	100	728332.0466130001	gnl|BL_ORD_ID|2625 Tbb1125VSG-54 : Complete : 1392nt : MC : contig Illumina-351	100	100	1392	1392	tdTom	mouse1_fat_exp2	exp2	mouse1	mouse1_fat_singleCell_E3	Cluster 94	728332.0466130001	y	1
mouse1_fat_single_cell_E4_plate1_exp2_TGACCAAG+TATAGCGG	E4_mouse1_fat	E4	fat	singleCell	TRINITY_DN0_c0_g1_i4_1_2_1261_RC_mouse1_fat_single_cell_E4_plate1_exp2_TGACCAAG+TATAGCGG	100	806452	gnl|BL_ORD_ID|3 Tb427VSG-4 : GB Accession V01387 : 1581nt : Complete : contig90001.	98.88800635419999	78.74762808350002	1581	1259	tdTom	mouse1_fat_exp2	exp2	mouse1	mouse1_fat_singleCell_E4	Cluster 8	806452	y	1
mouse1_fat_single_cell_E6_plate1_exp2_TCGGACTT+TATAGCGG	E6_mouse1_fat	E6	fat	singleCell	TRINITY_DN0_c0_g1_i8_1_80_1547_RC_mouse1_fat_single_cell_E6_plate1_exp2_TCGGACTT+TATAGCGG	100	690608	gnl|BL_ORD_ID|4096 Tbb1125VSG-2564 : N-terminus partial : 1512nt : contig PacBio-102	85.4806	82.93650793649999	1512	1467	tdTom	mouse1_fat_exp2	exp2	mouse1	mouse1_fat_singleCell_E6	Cluster 81	690608	y	1
mouse1_fat_single_cell_E8_plate1_exp2_GGATACGT+TATAGCGG	E8_mouse1_fat	E8	fat	singleCell	TRINITY_DN0_c0_g1_i1_1_2_1337_RC_mouse1_fat_single_cell_E8_plate1_exp2_GGATACGT+TATAGCGG	100	759878.3434650002	gnl|BL_ORD_ID|2611 Tbb1125VSG-39 : Complete : 1491nt : MC : contig PacBio-677	100	89.53722334000003	1491	1335	tdTom	mouse1_fat_exp2	exp2	mouse1	mouse1_fat_singleCell_E8	Cluster 14	759878.3434650002	y	1
mouse1_fat_single_cell_F10_plate1_exp2_CGATTGGT+CCTGCTAA	F10_mouse1_fat	F10	fat	singleCell	TRINITY_DN0_c0_g1_i1_1_104_1685_RC_mouse1_fat_single_cell_F10_plate1_exp2_CGATTGGT+CCTGCTAA	78.60186638848673	1148888.0489400001	gnl|BL_ORD_ID|2639 Tbb1125VSG-71 : Complete : 1527nt : MC : contig Illumina-5072	96.5844	100	1527	1581	tdTom	mouse1_fat_exp2	exp2	mouse1	mouse1_fat_singleCell_F10	Cluster 6	1461654.9221130002	y	2
mouse1_fat_single_cell_F10_plate1_exp2_CGATTGGT+CCTGCTAA	F10_mouse1_fat	F10	fat	singleCell	TRINITY_DN0_c0_g1_i5_1_471_1386_RC_mouse1_fat_single_cell_F10_plate1_exp2_CGATTGGT+CCTGCTAA	21.398133611513273	312766.87317300006	gnl|BL_ORD_ID|3 Tb427VSG-4 : GB Accession V01387 : 1581nt : Complete : contig90001.	85.57377049179999	49.525616698300006	1581	915	tdTom	mouse1_fat_exp2	exp2	mouse1	mouse1_fat_singleCell_F10	Cluster 233	1461654.9221130002	y	2
mouse1_fat_single_cell_F11_plate1_exp2_TCGGTGAA+CCTGCTAA	F11_mouse1_fat	F11	fat	singleCell	TRINITY_DN0_c0_g1_i1_1_116_1613_RC_mouse1_fat_single_cell_F11_plate1_exp2_TCGGTGAA+CCTGCTAA	100	676590	gnl|BL_ORD_ID|2971 Tbb1125VSG-421 : Complete : 1392nt : contig PacBio-2904	92.986	100	1392	1497	tdTom	mouse1_fat_exp2	exp2	mouse1	mouse1_fat_singleCell_F11	Cluster 54	676590	y	1
mouse1_fat_single_cell_F12_plate1_exp2_TGTAGGTC+CCTGCTAA	F12_mouse1_fat	F12	fat	singleCell	TRINITY_DN0_c0_g1_i1_1_0_1194_RC_mouse1_fat_single_cell_F12_plate1_exp2_TGTAGGTC+CCTGCTAA	100	851064	gnl|BL_ORD_ID|2971 Tbb1125VSG-421 : Complete : 1392nt : contig PacBio-2904	99.58123953100001	85.41666666670002	1392	1194	tdTom	mouse1_fat_exp2	exp2	mouse1	mouse1_fat_singleCell_F12	Cluster 100	851064	y	1
mouse1_fat_single_cell_F14_plate1_exp2_CCACGATA+CCTGCTAA	F14_mouse1_fat	F14	fat	singleCell	TRINITY_DN0_c0_g1_i5_1_422_1495_mouse1_fat_single_cell_F14_plate1_exp2_CCACGATA+CCTGCTAA	100	951474.6907709999	gnl|BL_ORD_ID|2625 Tbb1125VSG-54 : Complete : 1392nt : MC : contig Illumina-351	98.32246039139999	75.79022988510003	1392	1073	tdTom	mouse1_fat_exp2	exp2	mouse1	mouse1_fat_singleCell_F14	Cluster 94	951474.6907709999	y	1
mouse1_fat_single_cell_F17_plate1_exp2_CTCATGTC+CCTGCTAA	F17_mouse1_fat	F17	fat	singleCell	TRINITY_DN1_c0_g1_i1_1_29_1070_mouse1_fat_single_cell_F17_plate1_exp2_CTCATGTC+CCTGCTAA	100	978473	gnl|BL_ORD_ID|3946 Tbb1125VSG-2044 : Complete : 1446nt : contig PacBio-2580	100	71.99170124480001	1446	1041	tdTom	mouse1_fat_exp2	exp2	mouse1	mouse1_fat_singleCell_F17	Cluster 79	978473	y	1
mouse1_fat_single_cell_F18_plate1_exp2_GAACACTG+CCTGCTAA	F18_mouse1_fat	F18	fat	singleCell	TRINITY_DN0_c0_g1_i2_1_50_1601_mouse1_fat_single_cell_F18_plate1_exp2_GAACACTG+CCTGCTAA	100	652741.4490860001	gnl|BL_ORD_ID|2631 Tbb1125VSG-62 : Complete : 1551nt : MC : contig Illumina-274	100	100	1551	1551	tdTom	mouse1_fat_exp2	exp2	mouse1	mouse1_fat_singleCell_F18	Cluster 26	652741.4490860001	y	1
mouse1_fat_single_cell_F19_plate1_exp2_TCGAACGA+CCTGCTAA	F19_mouse1_fat	F19	fat	singleCell	TRINITY_DN1_c0_g1_i4_1_120_1527_RC_mouse1_fat_single_cell_F19_plate1_exp2_TCGAACGA+CCTGCTAA	100	720461.0230550001	gnl|BL_ORD_ID|4096 Tbb1125VSG-2564 : N-terminus partial : 1512nt : contig PacBio-102	89.05472636820001	82.87037037039997	1512	1407	tdTom	mouse1_fat_exp2	exp2	mouse1	mouse1_fat_singleCell_F19	Cluster 81	720461.0230550001	y	1
mouse1_fat_single_cell_F20_plate1_exp2_TGGTAGCA+CCTGCTAA	F20_mouse1_fat	F20	fat	singleCell	TRINITY_DN0_c0_g1_i1_1_49_1316_mouse1_fat_single_cell_F20_plate1_exp2_TGGTAGCA+CCTGCTAA	100	801282	gnl|BL_ORD_ID|2630 Tbb1125VSG-60 : Complete : 1434nt : MC : contig Illumina-12	99.84214680349999	88.2148	1434	1267	tdTom	mouse1_fat_exp2	exp2	mouse1	mouse1_fat_singleCell_F20	Cluster 25	801282	y	1
mouse1_fat_single_cell_F24_plate1_exp2_TACCGATG+CCTGCTAA	F24_mouse1_fat	F24	fat	singleCell	TRINITY_DN0_c0_g1_i1_1_1_1429_RC_mouse1_fat_single_cell_F24_plate1_exp2_TACCGATG+CCTGCTAA	100	709723	gnl|BL_ORD_ID|2611 Tbb1125VSG-39 : Complete : 1491nt : MC : contig PacBio-677	94.5378	90.54325955730002	1491	1428	tdTom	mouse1_fat_exp2	exp2	mouse1	mouse1_fat_singleCell_F24	Cluster 97	709723	y	1
mouse1_fat_single_cell_F2_plate1_exp2_CGTACTAG+CCTGCTAA	F2_mouse1_fat	F2	fat	singleCell	TRINITY_DN0_c0_g1_i4_1_66_1489_mouse1_fat_single_cell_F2_plate1_exp2_CGTACTAG+CCTGCTAA	100	712250.6410260001	gnl|BL_ORD_ID|2657 Tbb1125VSG-105 : Complete : 1695nt : contig PacBio-142	99.92972593110001	83.8938	1695	1423	tdTom	mouse1_fat_exp2	exp2	mouse1	mouse1_fat_singleCell_F2	Cluster 67	712250.6410260001	y	1
mouse1_fat_single_cell_F7_plate1_exp2_ACGTGTAC+CCTGCTAA	F7_mouse1_fat	F7	fat	singleCell	TRINITY_DN0_c0_g1_i5_1_108_1557_RC_mouse1_fat_single_cell_F7_plate1_exp2_ACGTGTAC+CCTGCTAA	100	699300.6293709999	gnl|BL_ORD_ID|2595 Tbb1125VSG-22 : Complete : 1449nt : MC : contig Illumina-298	100	100	1449	1449	tdTom	mouse1_fat_exp2	exp2	mouse1	mouse1_fat_singleCell_F7	Cluster 87	699300.6293709999	y	1
mouse1_fat_single_cell_F8_plate1_exp2_GGATACGT+CCTGCTAA	F8_mouse1_fat	F8	fat	singleCell	TRINITY_DN2_c0_g1_i1_1_56_1485_mouse1_fat_single_cell_F8_plate1_exp2_GGATACGT+CCTGCTAA	100	709219.7872339999	gnl|BL_ORD_ID|2611 Tbb1125VSG-39 : Complete : 1491nt : MC : contig PacBio-677	100	95.84171696850001	1491	1429	tdTom	mouse1_fat_exp2	exp2	mouse1	mouse1_fat_singleCell_F8	Cluster 14	709219.7872339999	y	1
mouse1_fat_single_cell_F9_plate1_exp2_CAGAATCG+CCTGCTAA	F9_mouse1_fat	F9	fat	singleCell	TRINITY_DN2_c0_g1_i2_1_147_1593_RC_mouse1_fat_single_cell_F9_plate1_exp2_CAGAATCG+CCTGCTAA	100	700771	gnl|BL_ORD_ID|4977 Tbb1125VSG-4247 : Complete but extended : 1470nt : contig PacBio-237	99.72337482709999	98.0952	1470	1446	tdTom	mouse1_fat_exp2	exp2	mouse1	mouse1_fat_singleCell_F9	Cluster 78	700771	y	1
mouse1_fat_single_cell_G10_plate1_exp2_CGATTGGT+CCAATGGA	G10_mouse1_fat	G10	fat	singleCell	TRINITY_DN2_c0_g1_i4_1_126_1518_mouse1_fat_single_cell_G10_plate1_exp2_CGATTGGT+CCAATGGA	100	728332.0466130001	gnl|BL_ORD_ID|2783 Tbb1125VSG-224 : Complete : 1518nt : contig PacBio-2411	78.87931034479999	72.33201581029999	1518	1392	tdTom	mouse1_fat_exp2	exp2	mouse1	mouse1_fat_singleCell_G10	Cluster 118	728332.0466130001	y	1
mouse1_fat_single_cell_G11_plate1_exp2_TCGGTGAA+CCAATGGA	G11_mouse1_fat	G11	fat	singleCell	TRINITY_DN8_c0_g1_i1_1_78_1454_mouse1_fat_single_cell_G11_plate1_exp2_TCGGTGAA+CCAATGGA	100	736920	gnl|BL_ORD_ID|2682 Tbb1125VSG-129 : Complete : 1596nt : contig PacBio-249	100	86.21553884709999	1596	1376	tdTom	mouse1_fat_exp2	exp2	mouse1	mouse1_fat_singleCell_G11	Cluster 18	736920	y	1
mouse1_fat_single_cell_G12_plate1_exp2_TGTAGGTC+CCAATGGA	G12_mouse1_fat	G12	fat	singleCell	TRINITY_DN4_c0_g1_i1_1_120_1554_RC_mouse1_fat_single_cell_G12_plate1_exp2_TGTAGGTC+CCAATGGA	100	706714	gnl|BL_ORD_ID|2630 Tbb1125VSG-60 : Complete : 1434nt : MC : contig Illumina-12	100	100	1434	1434	tdTom	mouse1_fat_exp2	exp2	mouse1	mouse1_fat_singleCell_G12	Cluster 25	706714	y	1
mouse1_fat_single_cell_G13_plate1_exp2_TTGCAGGA+CCAATGGA	G13_mouse1_fat	G13	fat	singleCell	TRINITY_DN1_c0_g1_i18_1_67_1690_mouse1_fat_single_cell_G13_plate1_exp2_TTGCAGGA+CCAATGGA	100	623441	gnl|BL_ORD_ID|2760 Tbb1125VSG-199 : Complete : 1545nt : contig PacBio-577	95.1941	100	1545	1623	tdTom	mouse1_fat_exp2	exp2	mouse1	mouse1_fat_singleCell_G13	Cluster 11	623441	y	1
mouse1_fat_single_cell_G15_plate1_exp2_GGCTACAA+CCAATGGA	G15_mouse1_fat	G15	fat	singleCell	TRINITY_DN9_c0_g1_i1_1_1_878_RC_mouse1_fat_single_cell_G15_plate1_exp2_GGCTACAA+CCAATGGA	100	1.1655e+06	gnl|BL_ORD_ID|5310 Tbb1125VSG-4871.3 : N-terminus partial : 1320nt : Duplicate : contig PacBio-247	99.20182440140002	65.90909090910002	1320	877	tdTom	mouse1_fat_exp2	exp2	mouse1	mouse1_fat_singleCell_G15	Cluster 245	1.1655e+06	y	1
mouse1_fat_single_cell_G16_plate1_exp2_TTGCACTC+CCAATGGA	G16_mouse1_fat	G16	fat	singleCell	TRINITY_DN0_c0_g1_i1_1_0_1595_RC_mouse1_fat_single_cell_G16_plate1_exp2_TTGCACTC+CCAATGGA	100	635727.8448820001	gnl|BL_ORD_ID|2611 Tbb1125VSG-39 : Complete : 1491nt : MC : contig PacBio-677	93.22884012539998	99.73172367540002	1491	1595	tdTom	mouse1_fat_exp2	exp2	mouse1	mouse1_fat_singleCell_G16	Cluster 20	635727.8448820001	y	1
mouse1_fat_single_cell_G1_plate1_exp2_TAAGGCGA+CCAATGGA	G1_mouse1_fat	G1	fat	singleCell	TRINITY_DN0_c0_g1_i1_1_96_1253_mouse1_fat_single_cell_G1_plate1_exp2_TAAGGCGA+CCAATGGA	100	878735	gnl|BL_ORD_ID|2760 Tbb1125VSG-199 : Complete : 1545nt : contig PacBio-577	93.25842696630001	69.83818770229999	1545	1157	tdTom	mouse1_fat_exp2	exp2	mouse1	mouse1_fat_singleCell_G1	Cluster 11	878735	y	1
mouse1_fat_single_cell_G21_plate1_exp2_CACTAACG+CCAATGGA	G21_mouse1_fat	G21	fat	singleCell	TRINITY_DN0_c0_g1_i2_1_233_1472_mouse1_fat_single_cell_G21_plate1_exp2_CACTAACG+CCAATGGA	100	819672	gnl|BL_ORD_ID|2673 Tbb1125VSG-119 : Complete : 1605nt : contig PacBio-107	98.9508	76.38629283489999	1605	1239	tdTom	mouse1_fat_exp2	exp2	mouse1	mouse1_fat_singleCell_G21	Cluster 165	819672	y	1
mouse1_fat_single_cell_G22_plate1_exp2_TCCAGACT+CCAATGGA	G22_mouse1_fat	G22	fat	singleCell	TRINITY_DN2_c0_g1_i1_1_55_1237_RC_mouse1_fat_single_cell_G22_plate1_exp2_TCCAGACT+CCAATGGA	100	859845.1418740001	gnl|BL_ORD_ID|2595 Tbb1125VSG-22 : Complete : 1449nt : MC : contig Illumina-298	99.9154	81.5045	1449	1182	tdTom	mouse1_fat_exp2	exp2	mouse1	mouse1_fat_singleCell_G22	Cluster 87	859845.1418740001	y	1
mouse1_fat_single_cell_G5_plate1_exp2_TCGTGGTA+CCAATGGA	G5_mouse1_fat	G5	fat	singleCell	TRINITY_DN0_c0_g1_i1_1_102_1108_mouse1_fat_single_cell_G5_plate1_exp2_TCGTGGTA+CCAATGGA	100	1.01317e+06	gnl|BL_ORD_ID|3 Tb427VSG-4 : GB Accession V01387 : 1581nt : Complete : contig90001.	98.70775347910002	62.80834914610001	1581	1006	tdTom	mouse1_fat_exp2	exp2	mouse1	mouse1_fat_singleCell_G5	Cluster 8	1.01317e+06	y	1
mouse1_fat_single_cell_G6_plate1_exp2_TCGGACTT+CCAATGGA	G6_mouse1_fat	G6	fat	singleCell	TRINITY_DN1_c0_g1_i1_1_0_871_RC_mouse1_fat_single_cell_G6_plate1_exp2_TCGGACTT+CCAATGGA	100	1.17371e+06	gnl|BL_ORD_ID|3781 Tbb1125VSG-1654 : Complete : 1551nt : contig PacBio-2451	100	56.157317859399996	1551	871	tdTom	mouse1_fat_exp2	exp2	mouse1	mouse1_fat_singleCell_G6	Cluster 3	1.17371e+06	y	1
mouse1_fat_single_cell_G7_plate1_exp2_ACGTGTAC+CCAATGGA	G7_mouse1_fat	G7	fat	singleCell	TRINITY_DN0_c0_g1_i1_1_56_1445_mouse1_fat_single_cell_G7_plate1_exp2_ACGTGTAC+CCAATGGA	100	736920	gnl|BL_ORD_ID|2611 Tbb1125VSG-39 : Complete : 1491nt : MC : contig PacBio-677	98.20014398850002	91.48222669350001	1491	1389	tdTom	mouse1_fat_exp2	exp2	mouse1	mouse1_fat_singleCell_G7	Cluster 97	736920	y	1
mouse1_fat_single_cell_G9_plate1_exp2_CAGAATCG+CCAATGGA	G9_mouse1_fat	G9	fat	singleCell	TRINITY_DN0_c0_g1_i1_1_75_1467_mouse1_fat_single_cell_G9_plate1_exp2_CAGAATCG+CCAATGGA	100	728332.0466130001	gnl|BL_ORD_ID|2625 Tbb1125VSG-54 : Complete : 1392nt : MC : contig Illumina-351	100	100	1392	1392	tdTom	mouse1_fat_exp2	exp2	mouse1	mouse1_fat_singleCell_G9	Cluster 94	728332.0466130001	y	1
mouse1_fat_single_cell_H11_plate1_exp2_TCGGTGAA+CGTCATCT	H11_mouse1_fat	H11	fat	singleCell	TRINITY_DN0_c0_g1_i1_1_86_1667_RC_mouse1_fat_single_cell_H11_plate1_exp2_TCGGTGAA+CGTCATCT	100	640204.8015360001	gnl|BL_ORD_ID|2639 Tbb1125VSG-71 : Complete : 1527nt : MC : contig Illumina-5072	96.5212	99.93451211530001	1527	1581	tdTom	mouse1_fat_exp2	exp2	mouse1	mouse1_fat_singleCell_H11	Cluster 6	640204.8015360001	y	1
mouse1_fat_single_cell_H12_plate1_exp2_TGTAGGTC+CGTCATCT	H12_mouse1_fat	H12	fat	singleCell	TRINITY_DN0_c0_g1_i3_1_173_1754_RC_mouse1_fat_single_cell_H12_plate1_exp2_TGTAGGTC+CGTCATCT	100	640204.8015360001	gnl|BL_ORD_ID|2639 Tbb1125VSG-71 : Complete : 1527nt : MC : contig Illumina-5072	96.5844	100	1527	1581	tdTom	mouse1_fat_exp2	exp2	mouse1	mouse1_fat_singleCell_H12	Cluster 6	640204.8015360001	y	1
mouse1_fat_single_cell_H13_plate1_exp2_TTGCAGGA+CGTCATCT	H13_mouse1_fat	H13	fat	singleCell	TRINITY_DN17_c0_g1_i4_1_53_1487_mouse1_fat_single_cell_H13_plate1_exp2_TTGCAGGA+CGTCATCT	100	706714	gnl|BL_ORD_ID|2630 Tbb1125VSG-60 : Complete : 1434nt : MC : contig Illumina-12	100	100	1434	1434	tdTom	mouse1_fat_exp2	exp2	mouse1	mouse1_fat_singleCell_H13	Cluster 25	706714	y	1
mouse1_fat_single_cell_H14_plate1_exp2_CCACGATA+CGTCATCT	H14_mouse1_fat	H14	fat	singleCell	TRINITY_DN4_c0_g1_i1_1_132_1623_RC_mouse1_fat_single_cell_H14_plate1_exp2_CCACGATA+CGTCATCT	100	679348	gnl|BL_ORD_ID|2611 Tbb1125VSG-39 : Complete : 1491nt : MC : contig PacBio-677	99.53051643190001	99.53051643190001	1491	1491	tdTom	mouse1_fat_exp2	exp2	mouse1	mouse1_fat_singleCell_H14	Cluster 14	679348	y	1
mouse1_fat_single_cell_H15_plate1_exp2_GGCTACAA+CGTCATCT	H15_mouse1_fat	H15	fat	singleCell	TRINITY_DN12_c0_g1_i2_1_91_1672_RC_mouse1_fat_single_cell_H15_plate1_exp2_GGCTACAA+CGTCATCT	100	640204.8015360001	gnl|BL_ORD_ID|2639 Tbb1125VSG-71 : Complete : 1527nt : MC : contig Illumina-5072	96.5844	100	1527	1581	tdTom	mouse1_fat_exp2	exp2	mouse1	mouse1_fat_singleCell_H15	Cluster 6	640204.8015360001	y	1
mouse1_fat_single_cell_H16_plate1_exp2_TTGCACTC+CGTCATCT	H16_mouse1_fat	H16	fat	singleCell	TRINITY_DN2_c0_g1_i1_1_72_2184_RC_mouse1_fat_single_cell_H16_plate1_exp2_TTGCACTC+CGTCATCT	53.25860399464387	1673058.2103199998	gnl|BL_ORD_ID|3781 Tbb1125VSG-1654 : Complete : 1551nt : contig PacBio-2451	63.210227272699996	86.0735	1551	2112	tdTom	mouse1_fat_exp2	exp2	mouse1	mouse1_fat_singleCell_H16	Cluster 0	3141385.7758799996	y	2
mouse1_fat_single_cell_H16_plate1_exp2_TTGCACTC+CGTCATCT	H16_mouse1_fat	H16	fat	singleCell	TRINITY_DN2_c0_g1_i2_1_72_981_RC_mouse1_fat_single_cell_H16_plate1_exp2_TTGCACTC+CGTCATCT	46.74139600535614	1.46833e+06	gnl|BL_ORD_ID|3781 Tbb1125VSG-1654 : Complete : 1551nt : contig PacBio-2451	63.3663	37.137330754400004	1551	909	tdTom	mouse1_fat_exp2	exp2	mouse1	mouse1_fat_singleCell_H16	Cluster 239	3141385.7758799996	y	2
mouse1_fat_single_cell_H21_plate1_exp2_CACTAACG+CGTCATCT	H21_mouse1_fat	H21	fat	singleCell	TRINITY_DN30_c0_g1_i6_1_104_1550_RC_mouse1_fat_single_cell_H21_plate1_exp2_CACTAACG+CGTCATCT	100	700771	gnl|BL_ORD_ID|3946 Tbb1125VSG-2044 : Complete : 1446nt : contig PacBio-2580	99.8617	99.8617	1446	1446	tdTom	mouse1_fat_exp2	exp2	mouse1	mouse1_fat_singleCell_H21	Cluster 79	700771	y	1
mouse1_fat_single_cell_H23_plate1_exp2_TAGCGCTT+CGTCATCT	H23_mouse1_fat	H23	fat	singleCell	TRINITY_DN2_c0_g1_i4_1_68_1309_mouse1_fat_single_cell_H23_plate1_exp2_TAGCGCTT+CGTCATCT	100	818331	gnl|BL_ORD_ID|2640 Tbb1125VSG-72 : Complete : 1521nt : MC : contig Illumina-7600	96.05157131349998	78.3695	1521	1241	tdTom	mouse1_fat_exp2	exp2	mouse1	mouse1_fat_singleCell_H23	Cluster 163	818331	y	1
mouse1_fat_single_cell_H3_plate1_exp2_TGGTCAAC+CGTCATCT	H3_mouse1_fat	H3	fat	singleCell	TRINITY_DN0_c0_g1_i4_1_0_1130_RC_mouse1_fat_single_cell_H3_plate1_exp2_TGGTCAAC+CGTCATCT	100	900090	gnl|BL_ORD_ID|2591 Tbb1125VSG-16 : Complete : 1461nt : MC : contig Illumina-328	100	77.3443	1461	1130	tdTom	mouse1_fat_exp2	exp2	mouse1	mouse1_fat_singleCell_H3	Cluster 41	900090	y	1
mouse1_fat_single_cell_H4_plate1_exp2_TGACCAAG+CGTCATCT	H4_mouse1_fat	H4	fat	singleCell	TRINITY_DN0_c0_g1_i2_1_0_940_RC_mouse1_fat_single_cell_H4_plate1_exp2_TGACCAAG+CGTCATCT	100	1.08578e+06	gnl|BL_ORD_ID|2625 Tbb1125VSG-54 : Complete : 1392nt : MC : contig Illumina-351	100	67.52873563219998	1392	940	tdTom	mouse1_fat_exp2	exp2	mouse1	mouse1_fat_singleCell_H4	Cluster 94	1.08578e+06	y	1
mouse1_fat_single_cell_H5_plate1_exp2_TCGTGGTA+CGTCATCT	H5_mouse1_fat	H5	fat	singleCell	TRINITY_DN0_c0_g1_i5_1_73_1288_mouse1_fat_single_cell_H5_plate1_exp2_TCGTGGTA+CGTCATCT	100	836120.3177260001	gnl|BL_ORD_ID|2595 Tbb1125VSG-22 : Complete : 1449nt : MC : contig Illumina-298	99.91769547330003	83.7819	1449	1215	tdTom	mouse1_fat_exp2	exp2	mouse1	mouse1_fat_singleCell_H5	Cluster 87	836120.3177260001	y	1
mouse1_fat_single_cell_H9_plate1_exp2_CAGAATCG+CGTCATCT	H9_mouse1_fat	H9	fat	singleCell	TRINITY_DN18_c0_g1_i2_1_47_1410_mouse1_fat_single_cell_H9_plate1_exp2_CAGAATCG+CGTCATCT	100	745712	gnl|BL_ORD_ID|3781 Tbb1125VSG-1654 : Complete : 1551nt : contig PacBio-2451	98.82611885549998	86.8472	1551	1363	tdTom	mouse1_fat_exp2	exp2	mouse1	mouse1_fat_singleCell_H9	Cluster 3	745712	y	1
mouse1_fat_single_cell_I10_plate1_exp2_CGATTGGT+GCACTTGT	I10_mouse1_fat	I10	fat	singleCell	TRINITY_DN0_c0_g1_i1_1_108_1575_RC_mouse1_fat_single_cell_I10_plate1_exp2_CGATTGGT+GCACTTGT	100	690608	gnl|BL_ORD_ID|4096 Tbb1125VSG-2564 : N-terminus partial : 1512nt : contig PacBio-102	85.4806	82.93650793649999	1512	1467	tdTom	mouse1_fat_exp2	exp2	mouse1	mouse1_fat_singleCell_I10	Cluster 81	690608	y	1
mouse1_fat_single_cell_I11_plate1_exp2_TCGGTGAA+GCACTTGT	I11_mouse1_fat	I11	fat	singleCell	TRINITY_DN1_c0_g1_i6_1_42_1509_mouse1_fat_single_cell_I11_plate1_exp2_TCGGTGAA+GCACTTGT	100	690608	gnl|BL_ORD_ID|4096 Tbb1125VSG-2564 : N-terminus partial : 1512nt : contig PacBio-102	85.4806	82.93650793649999	1512	1467	tdTom	mouse1_fat_exp2	exp2	mouse1	mouse1_fat_singleCell_I11	Cluster 81	690608	y	1
mouse1_fat_single_cell_I12_plate1_exp2_TGTAGGTC+GCACTTGT	I12_mouse1_fat	I12	fat	singleCell	TRINITY_DN2_c0_g1_i4_1_60_1551_mouse1_fat_single_cell_I12_plate1_exp2_TGTAGGTC+GCACTTGT	100	679348	gnl|BL_ORD_ID|2611 Tbb1125VSG-39 : Complete : 1491nt : MC : contig PacBio-677	100	100	1491	1491	tdTom	mouse1_fat_exp2	exp2	mouse1	mouse1_fat_singleCell_I12	Cluster 14	679348	y	1
mouse1_fat_single_cell_I13_plate1_exp2_TTGCAGGA+GCACTTGT	I13_mouse1_fat	I13	fat	singleCell	TRINITY_DN0_c0_g1_i1_1_107_1703_RC_mouse1_fat_single_cell_I13_plate1_exp2_TTGCAGGA+GCACTTGT	100	634115.3455930001	gnl|BL_ORD_ID|2682 Tbb1125VSG-129 : Complete : 1596nt : contig PacBio-249	100	100	1596	1596	tdTom	mouse1_fat_exp2	exp2	mouse1	mouse1_fat_singleCell_I13	Cluster 18	634115.3455930001	y	1
mouse1_fat_single_cell_I14_plate1_exp2_CCACGATA+GCACTTGT	I14_mouse1_fat	I14	fat	singleCell	TRINITY_DN0_c0_g1_i2_1_46_1627_RC_mouse1_fat_single_cell_I14_plate1_exp2_CCACGATA+GCACTTGT	100	640204.8015360001	gnl|BL_ORD_ID|2639 Tbb1125VSG-71 : Complete : 1527nt : MC : contig Illumina-5072	96.5844	100	1527	1581	tdTom	mouse1_fat_exp2	exp2	mouse1	mouse1_fat_singleCell_I14	Cluster 6	640204.8015360001	y	1
mouse1_fat_single_cell_I15_plate1_exp2_GGCTACAA+GCACTTGT	I15_mouse1_fat	I15	fat	singleCell	TRINITY_DN26_c0_g1_i5_1_2_1087_RC_mouse1_fat_single_cell_I15_plate1_exp2_GGCTACAA+GCACTTGT	100	938086.2101309999	gnl|BL_ORD_ID|3223 Tbb1125VSG-1128 : N-terminus partial : 1425nt : contig PacBio-195	100	76.14035087719999	1425	1085	tdTom	mouse1_fat_exp2	exp2	mouse1	mouse1_fat_singleCell_I15	Cluster 15	938086.2101309999	y	1
mouse1_fat_single_cell_I16_plate1_exp2_TTGCACTC+GCACTTGT	I16_mouse1_fat	I16	fat	singleCell	TRINITY_DN0_c0_g1_i1_1_2_956_RC_mouse1_fat_single_cell_I16_plate1_exp2_TTGCACTC+GCACTTGT	100	1.06952e+06	gnl|BL_ORD_ID|3712 Tbb1125VSG-1588 : N-terminus partial : 804nt : contig PacBio-24	68.44863731659999	81.2189	804	954	tdTom	mouse1_fat_exp2	exp2	mouse1	mouse1_fat_singleCell_I16	Cluster 119	1.06952e+06	y	1
mouse1_fat_single_cell_I1_plate1_exp2_TAAGGCGA+GCACTTGT	I1_mouse1_fat	I1	fat	singleCell	TRINITY_DN0_c0_g1_i4_1_230_1727_mouse1_fat_single_cell_I1_plate1_exp2_TAAGGCGA+GCACTTGT	100	676590	gnl|BL_ORD_ID|2616 Tbb1125VSG-43.1 : Complete : 1497nt : Duplicate : contig Illumina-5219	99.9332	99.9332	1497	1497	tdTom	mouse1_fat_exp2	exp2	mouse1	mouse1_fat_singleCell_I1	Cluster 31	676590	y	1
mouse1_fat_single_cell_I24_plate1_exp2_TACCGATG+GCACTTGT	I24_mouse1_fat	I24	fat	singleCell	TRINITY_DN6_c0_g1_i8_1_1_917_RC_mouse1_fat_single_cell_I24_plate1_exp2_TACCGATG+GCACTTGT	100	1.11483e+06	gnl|BL_ORD_ID|2631 Tbb1125VSG-62 : Complete : 1551nt : MC : contig Illumina-274	96.39737991269999	56.931	1551	916	tdTom	mouse1_fat_exp2	exp2	mouse1	mouse1_fat_singleCell_I24	Cluster 26	1.11483e+06	y	1
mouse1_fat_single_cell_I2_plate1_exp2_CGTACTAG+GCACTTGT	I2_mouse1_fat	I2	fat	singleCell	TRINITY_DN3_c0_g1_i1_1_1_1078_RC_mouse1_fat_single_cell_I2_plate1_exp2_CGTACTAG+GCACTTGT	100	945179	gnl|BL_ORD_ID|2682 Tbb1125VSG-129 : Complete : 1596nt : contig PacBio-249	100	67.48120300750001	1596	1077	tdTom	mouse1_fat_exp2	exp2	mouse1	mouse1_fat_singleCell_I2	Cluster 18	945179	y	1
mouse1_fat_single_cell_I4_plate1_exp2_TGACCAAG+GCACTTGT	I4_mouse1_fat	I4	fat	singleCell	TRINITY_DN0_c0_g1_i1_1_0_1399_RC_mouse1_fat_single_cell_I4_plate1_exp2_TGACCAAG+GCACTTGT	100	724637.6086960001	gnl|BL_ORD_ID|2682 Tbb1125VSG-129 : Complete : 1596nt : contig PacBio-249	99.9285	87.594	1596	1399	tdTom	mouse1_fat_exp2	exp2	mouse1	mouse1_fat_singleCell_I4	Cluster 18	724637.6086960001	y	1
mouse1_fat_single_cell_I5_plate1_exp2_TCGTGGTA+GCACTTGT	I5_mouse1_fat	I5	fat	singleCell	TRINITY_DN1_c0_g1_i2_1_49_1192_mouse1_fat_single_cell_I5_plate1_exp2_TCGTGGTA+GCACTTGT	100	889680	gnl|BL_ORD_ID|2630 Tbb1125VSG-60 : Complete : 1434nt : MC : contig Illumina-12	96.58792650920002	76.98744769870001	1434	1143	tdTom	mouse1_fat_exp2	exp2	mouse1	mouse1_fat_singleCell_I5	Cluster 179	889680	y	1
mouse1_fat_single_cell_I6_plate1_exp2_TCGGACTT+GCACTTGT	I6_mouse1_fat	I6	fat	singleCell	TRINITY_DN2_c0_g1_i1_1_50_1401_mouse1_fat_single_cell_I6_plate1_exp2_TCGGACTT+GCACTTGT	100	750751	gnl|BL_ORD_ID|2631 Tbb1125VSG-62 : Complete : 1551nt : MC : contig Illumina-274	99.33382679500001	86.52482269500001	1551	1351	tdTom	mouse1_fat_exp2	exp2	mouse1	mouse1_fat_singleCell_I6	Cluster 26	750751	y	1
mouse1_fat_single_cell_I7_plate1_exp2_ACGTGTAC+GCACTTGT	I7_mouse1_fat	I7	fat	singleCell	TRINITY_DN0_c0_g1_i3_1_407_1547_RC_mouse1_fat_single_cell_I7_plate1_exp2_ACGTGTAC+GCACTTGT	100	892060.5709189998	gnl|BL_ORD_ID|2595 Tbb1125VSG-22 : Complete : 1449nt : MC : contig Illumina-298	100	78.6749	1449	1140	tdTom	mouse1_fat_exp2	exp2	mouse1	mouse1_fat_singleCell_I7	Cluster 87	892060.5709189998	y	1
mouse1_fat_single_cell_I8_plate1_exp2_GGATACGT+GCACTTGT	I8_mouse1_fat	I8	fat	singleCell	TRINITY_DN0_c0_g1_i5_1_149_1550_RC_mouse1_fat_single_cell_I8_plate1_exp2_GGATACGT+GCACTTGT	100	723589	gnl|BL_ORD_ID|6 Tb427VSG-8 : GB Accession AY935574 : 1401nt : Complete : contig90003.	100	100	1401	1401	tdTom	mouse1_fat_exp2	exp2	mouse1	mouse1_fat_singleCell_I8	Cluster 88	723589	y	1
mouse1_fat_single_cell_I9_plate1_exp2_CAGAATCG+GCACTTGT	I9_mouse1_fat	I9	fat	singleCell	TRINITY_DN22_c0_g1_i4_1_132_1524_RC_mouse1_fat_single_cell_I9_plate1_exp2_CAGAATCG+GCACTTGT	100	728332.0466130001	gnl|BL_ORD_ID|2971 Tbb1125VSG-421 : Complete : 1392nt : contig PacBio-2904	100	100	1392	1392	tdTom	mouse1_fat_exp2	exp2	mouse1	mouse1_fat_singleCell_I9	Cluster 100	728332.0466130001	y	1
mouse1_fat_single_cell_J10_plate1_exp2_CGATTGGT+GGCGAATA	J10_mouse1_fat	J10	fat	singleCell	TRINITY_DN0_c0_g1_i3_1_53_1487_mouse1_fat_single_cell_J10_plate1_exp2_CGATTGGT+GGCGAATA	100	706714	gnl|BL_ORD_ID|2630 Tbb1125VSG-60 : Complete : 1434nt : MC : contig Illumina-12	100	100	1434	1434	tdTom	mouse1_fat_exp2	exp2	mouse1	mouse1_fat_singleCell_J10	Cluster 25	706714	y	1
mouse1_fat_single_cell_J11_plate1_exp2_TCGGTGAA+GGCGAATA	J11_mouse1_fat	J11	fat	singleCell	TRINITY_DN0_c0_g1_i1_1_77_1430_RC_mouse1_fat_single_cell_J11_plate1_exp2_TCGGTGAA+GGCGAATA	100	749625	gnl|BL_ORD_ID|2639 Tbb1125VSG-71 : Complete : 1527nt : MC : contig Illumina-5072	100	88.60510805499999	1527	1353	tdTom	mouse1_fat_exp2	exp2	mouse1	mouse1_fat_singleCell_J11	Cluster 6	749625	y	1
mouse1_fat_single_cell_J13_plate1_exp2_TTGCAGGA+GGCGAATA	J13_mouse1_fat	J13	fat	singleCell	TRINITY_DN1_c0_g1_i1_1_60_1551_mouse1_fat_single_cell_J13_plate1_exp2_TTGCAGGA+GGCGAATA	100	679348	gnl|BL_ORD_ID|2611 Tbb1125VSG-39 : Complete : 1491nt : MC : contig PacBio-677	100	100	1491	1491	tdTom	mouse1_fat_exp2	exp2	mouse1	mouse1_fat_singleCell_J13	Cluster 14	679348	y	1
mouse1_fat_single_cell_J15_plate1_exp2_GGCTACAA+GGCGAATA	J15_mouse1_fat	J15	fat	singleCell	TRINITY_DN1_c0_g1_i2_1_46_1597_RC_mouse1_fat_single_cell_J15_plate1_exp2_GGCTACAA+GGCGAATA	100	652741.4490860001	gnl|BL_ORD_ID|2631 Tbb1125VSG-62 : Complete : 1551nt : MC : contig Illumina-274	99.93552546740001	99.93552546740001	1551	1551	tdTom	mouse1_fat_exp2	exp2	mouse1	mouse1_fat_singleCell_J15	Cluster 26	652741.4490860001	y	1
mouse1_fat_single_cell_J16_plate1_exp2_TTGCACTC+GGCGAATA	J16_mouse1_fat	J16	fat	singleCell	TRINITY_DN1_c0_g1_i1_1_2_1084_RC_mouse1_fat_single_cell_J16_plate1_exp2_TTGCACTC+GGCGAATA	100	940733.6782689999	gnl|BL_ORD_ID|2630 Tbb1125VSG-60 : Complete : 1434nt : MC : contig Illumina-12	100	75.45327754530001	1434	1082	tdTom	mouse1_fat_exp2	exp2	mouse1	mouse1_fat_singleCell_J16	Cluster 25	940733.6782689999	y	1
mouse1_fat_single_cell_J1_plate1_exp2_TAAGGCGA+GGCGAATA	J1_mouse1_fat	J1	fat	singleCell	TRINITY_DN1_c0_g1_i5_1_0_1346_RC_mouse1_fat_single_cell_J1_plate1_exp2_TAAGGCGA+GGCGAATA	100	753579.4272800001	gnl|BL_ORD_ID|2640 Tbb1125VSG-72 : Complete : 1521nt : MC : contig Illumina-7600	99.9257	88.4287	1521	1346	tdTom	mouse1_fat_exp2	exp2	mouse1	mouse1_fat_singleCell_J1	Cluster 50	753579.4272800001	y	1
mouse1_fat_single_cell_J21_plate1_exp2_CACTAACG+GGCGAATA	J21_mouse1_fat	J21	fat	singleCell	TRINITY_DN7_c0_g1_i2_1_105_1686_mouse1_fat_single_cell_J21_plate1_exp2_CACTAACG+GGCGAATA	100	640204.8015360001	gnl|BL_ORD_ID|2639 Tbb1125VSG-71 : Complete : 1527nt : MC : contig Illumina-5072	96.5844	100	1527	1581	tdTom	mouse1_fat_exp2	exp2	mouse1	mouse1_fat_singleCell_J21	Cluster 6	640204.8015360001	y	1
mouse1_fat_single_cell_J23_plate1_exp2_TAGCGCTT+GGCGAATA	J23_mouse1_fat	J23	fat	singleCell	TRINITY_DN0_c0_g1_i1_1_42_1620_RC_mouse1_fat_single_cell_J23_plate1_exp2_TAGCGCTT+GGCGAATA	100	3.92157e+06	gnl|BL_ORD_ID|2631 Tbb1125VSG-62 : Complete : 1551nt : MC : contig Illumina-274	98.1622	99.8711	1551	1578	tdTom	mouse1_fat_exp2	exp2	mouse1	mouse1_fat_singleCell_J23	Cluster 26	3.92157e+06	y	1
mouse1_fat_single_cell_J2_plate1_exp2_CGTACTAG+GGCGAATA	J2_mouse1_fat	J2	fat	singleCell	TRINITY_DN0_c0_g1_i1_1_80_1289_mouse1_fat_single_cell_J2_plate1_exp2_CGTACTAG+GGCGAATA	100	840336.0504200001	gnl|BL_ORD_ID|2783 Tbb1125VSG-224 : Complete : 1518nt : contig PacBio-2411	89.08188585609999	70.94861660080002	1518	1209	tdTom	mouse1_fat_exp2	exp2	mouse1	mouse1_fat_singleCell_J2	Cluster 118	840336.0504200001	y	1
mouse1_fat_single_cell_J3_plate1_exp2_TGGTCAAC+GGCGAATA	J3_mouse1_fat	J3	fat	singleCell	TRINITY_DN1_c0_g1_i6_1_1_975_RC_mouse1_fat_single_cell_J3_plate1_exp2_TGGTCAAC+GGCGAATA	100	1047120.3141399999	gnl|BL_ORD_ID|2639 Tbb1125VSG-71 : Complete : 1527nt : MC : contig Illumina-5072	99.1786	63.2613	1527	974	tdTom	mouse1_fat_exp2	exp2	mouse1	mouse1_fat_singleCell_J3	Cluster 8	1047120.3141399999	y	1
mouse1_fat_single_cell_J6_plate1_exp2_TCGGACTT+GGCGAATA	J6_mouse1_fat	J6	fat	singleCell	TRINITY_DN0_c0_g1_i4_1_64_1215_mouse1_fat_single_cell_J6_plate1_exp2_TCGGACTT+GGCGAATA	100	883392	gnl|BL_ORD_ID|2591 Tbb1125VSG-16 : Complete : 1461nt : MC : contig Illumina-328	100	78.78165639970001	1461	1151	tdTom	mouse1_fat_exp2	exp2	mouse1	mouse1_fat_singleCell_J6	Cluster 41	883392	y	1
mouse1_fat_single_cell_J7_plate1_exp2_ACGTGTAC+GGCGAATA	J7_mouse1_fat	J7	fat	singleCell	TRINITY_DN2_c0_g1_i1_1_79_1525_RC_mouse1_fat_single_cell_J7_plate1_exp2_ACGTGTAC+GGCGAATA	100	700771	gnl|BL_ORD_ID|4977 Tbb1125VSG-4247 : Complete but extended : 1470nt : contig PacBio-237	99.72337482709999	98.0952	1470	1446	tdTom	mouse1_fat_exp2	exp2	mouse1	mouse1_fat_singleCell_J7	Cluster 78	700771	y	1
mouse1_fat_single_cell_J8_plate1_exp2_GGATACGT+GGCGAATA	J8_mouse1_fat	J8	fat	singleCell	TRINITY_DN0_c0_g1_i1_1_119_1553_RC_mouse1_fat_single_cell_J8_plate1_exp2_GGATACGT+GGCGAATA	100	706714	gnl|BL_ORD_ID|2630 Tbb1125VSG-60 : Complete : 1434nt : MC : contig Illumina-12	100	100	1434	1434	tdTom	mouse1_fat_exp2	exp2	mouse1	mouse1_fat_singleCell_J8	Cluster 25	706714	y	1
mouse1_fat_single_cell_J9_plate1_exp2_CAGAATCG+GGCGAATA	J9_mouse1_fat	J9	fat	singleCell	TRINITY_DN14_c0_g1_i1_1_113_1610_RC_mouse1_fat_single_cell_J9_plate1_exp2_CAGAATCG+GGCGAATA	100	604989	gnl|BL_ORD_ID|2616 Tbb1125VSG-43.1 : Complete : 1497nt : Duplicate : contig Illumina-5219	100	100	1497	1497	tdTom	mouse1_fat_exp2	exp2	mouse1	mouse1_fat_singleCell_J9	Cluster 31	604989	y	1
mouse1_fat_single_cell_K10_plate1_exp2_CGATTGGT+GAGAACCA	K10_mouse1_fat	K10	fat	singleCell	TRINITY_DN17_c0_g1_i1_1_107_1286_mouse1_fat_single_cell_K10_plate1_exp2_CGATTGGT+GAGAACCA	100	862068.8793099999	gnl|BL_ORD_ID|3751 Tbb1125VSG-1623 : N-terminus partial : 768nt : contig PacBio-150	57.930449533499996	88.93229166670001	768	1179	tdTom	mouse1_fat_exp2	exp2	mouse1	mouse1_fat_singleCell_K10	Cluster 178	862068.8793099999	y	1
mouse1_fat_single_cell_K11_plate1_exp2_TCGGTGAA+GAGAACCA	K11_mouse1_fat	K11	fat	singleCell	TRINITY_DN1_c0_g1_i4_1_78_1515_RC_mouse1_fat_single_cell_K11_plate1_exp2_TCGGTGAA+GAGAACCA	100	705218.5472500001	gnl|BL_ORD_ID|2630 Tbb1125VSG-60 : Complete : 1434nt : MC : contig Illumina-12	97.14683368130002	97.3501	1434	1437	tdTom	mouse1_fat_exp2	exp2	mouse1	mouse1_fat_singleCell_K11	Cluster 92	705218.5472500001	y	1
mouse1_fat_single_cell_K13_plate1_exp2_TTGCAGGA+GAGAACCA	K13_mouse1_fat	K13	fat	singleCell	TRINITY_DN0_c0_g1_i1_1_127_1519_RC_mouse1_fat_single_cell_K13_plate1_exp2_TTGCAGGA+GAGAACCA	100	728332.0466130001	gnl|BL_ORD_ID|2625 Tbb1125VSG-54 : Complete : 1392nt : MC : contig Illumina-351	100	100	1392	1392	tdTom	mouse1_fat_exp2	exp2	mouse1	mouse1_fat_singleCell_K13	Cluster 94	728332.0466130001	y	1
mouse1_fat_single_cell_K14_plate1_exp2_CCACGATA+GAGAACCA	K14_mouse1_fat	K14	fat	singleCell	TRINITY_DN0_c0_g1_i1_1_108_1704_RC_mouse1_fat_single_cell_K14_plate1_exp2_CCACGATA+GAGAACCA	100	634115.3455930001	gnl|BL_ORD_ID|2682 Tbb1125VSG-129 : Complete : 1596nt : contig PacBio-249	100	100	1596	1596	tdTom	mouse1_fat_exp2	exp2	mouse1	mouse1_fat_singleCell_K14	Cluster 18	634115.3455930001	y	1
mouse1_fat_single_cell_K16_plate1_exp2_TTGCACTC+GAGAACCA	K16_mouse1_fat	K16	fat	singleCell	TRINITY_DN1_c0_g1_i1_1_0_993_RC_mouse1_fat_single_cell_K16_plate1_exp2_TTGCACTC+GAGAACCA	100	1.02669e+06	gnl|BL_ORD_ID|2591 Tbb1125VSG-16 : Complete : 1461nt : MC : contig Illumina-328	100	67.96714579060001	1461	993	tdTom	mouse1_fat_exp2	exp2	mouse1	mouse1_fat_singleCell_K16	Cluster 41	1.02669e+06	y	1
mouse1_fat_single_cell_K17_plate1_exp2_CTCATGTC+GAGAACCA	K17_mouse1_fat	K17	fat	singleCell	TRINITY_DN0_c0_g1_i1_1_0_1349_RC_mouse1_fat_single_cell_K17_plate1_exp2_CTCATGTC+GAGAACCA	100	751880	gnl|BL_ORD_ID|4977 Tbb1125VSG-4247 : Complete but extended : 1470nt : contig PacBio-237	96.14529280949999	88.2313	1470	1349	tdTom	mouse1_fat_exp2	exp2	mouse1	mouse1_fat_singleCell_K17	Cluster 137	751880	y	1
mouse1_fat_single_cell_K1_plate1_exp2_TAAGGCGA+GAGAACCA	K1_mouse1_fat	K1	fat	singleCell	TRINITY_DN3_c0_g1_i1_1_103_1594_RC_mouse1_fat_single_cell_K1_plate1_exp2_TAAGGCGA+GAGAACCA	100	679348	gnl|BL_ORD_ID|2611 Tbb1125VSG-39 : Complete : 1491nt : MC : contig PacBio-677	100	100	1491	1491	tdTom	mouse1_fat_exp2	exp2	mouse1	mouse1_fat_singleCell_K1	Cluster 14	679348	y	1
mouse1_fat_single_cell_K24_plate1_exp2_TACCGATG+GAGAACCA	K24_mouse1_fat	K24	fat	singleCell	TRINITY_DN0_c0_g1_i2_1_145_1579_RC_mouse1_fat_single_cell_K24_plate1_exp2_TACCGATG+GAGAACCA	100	706714	gnl|BL_ORD_ID|2630 Tbb1125VSG-60 : Complete : 1434nt : MC : contig Illumina-12	100	100	1434	1434	tdTom	mouse1_fat_exp2	exp2	mouse1	mouse1_fat_singleCell_K24	Cluster 25	706714	y	1
mouse1_fat_single_cell_K3_plate1_exp2_TGGTCAAC+GAGAACCA	K3_mouse1_fat	K3	fat	singleCell	TRINITY_DN0_c0_g1_i1_1_42_988_mouse1_fat_single_cell_K3_plate1_exp2_TGGTCAAC+GAGAACCA	100	1.07875e+06	gnl|BL_ORD_ID|2611 Tbb1125VSG-39 : Complete : 1491nt : MC : contig PacBio-677	99.89429175480001	63.38028169009999	1491	946	tdTom	mouse1_fat_exp2	exp2	mouse1	mouse1_fat_singleCell_K3	Cluster 14	1.07875e+06	y	1
mouse1_fat_single_cell_K6_plate1_exp2_TCGGACTT+GAGAACCA	K6_mouse1_fat	K6	fat	singleCell	TRINITY_DN1_c0_g1_i1_1_102_1536_RC_mouse1_fat_single_cell_K6_plate1_exp2_TCGGACTT+GAGAACCA	100	706714	gnl|BL_ORD_ID|2630 Tbb1125VSG-60 : Complete : 1434nt : MC : contig Illumina-12	100	100	1434	1434	tdTom	mouse1_fat_exp2	exp2	mouse1	mouse1_fat_singleCell_K6	Cluster 25	706714	y	1
mouse1_fat_single_cell_K7_plate1_exp2_ACGTGTAC+GAGAACCA	K7_mouse1_fat	K7	fat	singleCell	TRINITY_DN1_c0_g1_i1_1_67_1528_mouse1_fat_single_cell_K7_plate1_exp2_ACGTGTAC+GAGAACCA	100	693481.2066570001	gnl|BL_ORD_ID|2591 Tbb1125VSG-16 : Complete : 1461nt : MC : contig Illumina-328	100	100	1461	1461	tdTom	mouse1_fat_exp2	exp2	mouse1	mouse1_fat_singleCell_K7	Cluster 41	693481.2066570001	y	1
mouse1_fat_single_cell_K8_plate1_exp2_GGATACGT+GAGAACCA	K8_mouse1_fat	K8	fat	singleCell	TRINITY_DN25_c0_g1_i14_1_0_1560_RC_mouse1_fat_single_cell_K8_plate1_exp2_GGATACGT+GAGAACCA	100	651042	gnl|BL_ORD_ID|2612 Tbb1125VSG-40 : Complete : 1488nt : MC : contig Illumina-393	94.8077	99.39516129030001	1488	1560	tdTom	mouse1_fat_exp2	exp2	mouse1	mouse1_fat_singleCell_K8	Cluster 30	651042	y	1
mouse1_fat_single_cell_K9_plate1_exp2_CAGAATCG+GAGAACCA	K9_mouse1_fat	K9	fat	singleCell	TRINITY_DN9_c0_g1_i2_1_71_1496_RC_mouse1_fat_single_cell_K9_plate1_exp2_CAGAATCG+GAGAACCA	100	711237.4822189999	gnl|BL_ORD_ID|2951 Tbb1125VSG-393 : Complete : 1425nt : contig Illumina-7844	99.71929824560002	99.71929824560002	1425	1425	tdTom	mouse1_fat_exp2	exp2	mouse1	mouse1_fat_singleCell_K9	Cluster 98	711237.4822189999	y	1
mouse1_fat_single_cell_L10_plate1_exp2_CGATTGGT+ATGTACCG	L10_mouse1_fat	L10	fat	singleCell	TRINITY_DN0_c0_g1_i5_1_165_1638_RC_mouse1_fat_single_cell_L10_plate1_exp2_CGATTGGT+ATGTACCG	100	687757.84044000006	gnl|BL_ORD_ID|2876 Tbb1125VSG-313 : Complete : 1473nt : contig Illumina-7014	100	100	1473	1473	tdTom	mouse1_fat_exp2	exp2	mouse1	mouse1_fat_singleCell_L10	Cluster 77	687757.84044000006	y	1
mouse1_fat_single_cell_L11_plate1_exp2_TCGGTGAA+ATGTACCG	L11_mouse1_fat	L11	fat	singleCell	TRINITY_DN14_c0_g1_i1_1_91_1672_RC_mouse1_fat_single_cell_L11_plate1_exp2_TCGGTGAA+ATGTACCG	100	640204.8015360001	gnl|BL_ORD_ID|2639 Tbb1125VSG-71 : Complete : 1527nt : MC : contig Illumina-5072	96.5844	100	1527	1581	tdTom	mouse1_fat_exp2	exp2	mouse1	mouse1_fat_singleCell_L11	Cluster 6	640204.8015360001	y	1
mouse1_fat_single_cell_L13_plate1_exp2_TTGCAGGA+ATGTACCG	L13_mouse1_fat	L13	fat	singleCell	TRINITY_DN0_c0_g1_i5_1_118_1552_RC_mouse1_fat_single_cell_L13_plate1_exp2_TTGCAGGA+ATGTACCG	100	706714	gnl|BL_ORD_ID|2630 Tbb1125VSG-60 : Complete : 1434nt : MC : contig Illumina-12	100	100	1434	1434	tdTom	mouse1_fat_exp2	exp2	mouse1	mouse1_fat_singleCell_L13	Cluster 25	706714	y	1
mouse1_fat_single_cell_L14_plate1_exp2_CCACGATA+ATGTACCG	L14_mouse1_fat	L14	fat	singleCell	TRINITY_DN17_c0_g1_i2_1_0_1199_RC_mouse1_fat_single_cell_L14_plate1_exp2_CCACGATA+ATGTACCG	100	847458	gnl|BL_ORD_ID|2625 Tbb1125VSG-54 : Complete : 1392nt : MC : contig Illumina-351	99.91659716430001	86.0632	1392	1199	tdTom	mouse1_fat_exp2	exp2	mouse1	mouse1_fat_singleCell_L14	Cluster 94	847458	y	1
mouse1_fat_single_cell_L15_plate1_exp2_GGCTACAA+ATGTACCG	L15_mouse1_fat	L15	fat	singleCell	TRINITY_DN2_c0_g1_i1_1_94_1540_RC_mouse1_fat_single_cell_L15_plate1_exp2_GGCTACAA+ATGTACCG	100	700771	gnl|BL_ORD_ID|3946 Tbb1125VSG-2044 : Complete : 1446nt : contig PacBio-2580	100	100	1446	1446	tdTom	mouse1_fat_exp2	exp2	mouse1	mouse1_fat_singleCell_L15	Cluster 79	700771	y	1
mouse1_fat_single_cell_L16_plate1_exp2_TTGCACTC+ATGTACCG	L16_mouse1_fat	L16	fat	singleCell	TRINITY_DN0_c0_g1_i1_1_67_1516_RC_mouse1_fat_single_cell_L16_plate1_exp2_TTGCACTC+ATGTACCG	100	699300.6293709999	gnl|BL_ORD_ID|2595 Tbb1125VSG-22 : Complete : 1449nt : MC : contig Illumina-298	100	100	1449	1449	tdTom	mouse1_fat_exp2	exp2	mouse1	mouse1_fat_singleCell_L16	Cluster 87	699300.6293709999	y	1
mouse1_fat_single_cell_L19_plate1_exp2_TCGAACGA+ATGTACCG	L19_mouse1_fat	L19	fat	singleCell	TRINITY_DN0_c0_g1_i1_1_100_1534_RC_mouse1_fat_single_cell_L19_plate1_exp2_TCGAACGA+ATGTACCG	100	706714	gnl|BL_ORD_ID|2630 Tbb1125VSG-60 : Complete : 1434nt : MC : contig Illumina-12	100	100	1434	1434	tdTom	mouse1_fat_exp2	exp2	mouse1	mouse1_fat_singleCell_L19	Cluster 25	706714	y	1
mouse1_fat_single_cell_L20_plate1_exp2_TGGTAGCA+ATGTACCG	L20_mouse1_fat	L20	fat	singleCell	TRINITY_DN2_c0_g1_i2_1_0_1256_RC_mouse1_fat_single_cell_L20_plate1_exp2_TGGTAGCA+ATGTACCG	100	808407	gnl|BL_ORD_ID|2630 Tbb1125VSG-60 : Complete : 1434nt : MC : contig Illumina-12	100	87.5872	1434	1256	tdTom	mouse1_fat_exp2	exp2	mouse1	mouse1_fat_singleCell_L20	Cluster 25	808407	y	1
mouse1_fat_single_cell_L21_plate1_exp2_CACTAACG+ATGTACCG	L21_mouse1_fat	L21	fat	singleCell	TRINITY_DN0_c0_g1_i5_1_99_1566_mouse1_fat_single_cell_L21_plate1_exp2_CACTAACG+ATGTACCG	100	690608	gnl|BL_ORD_ID|4096 Tbb1125VSG-2564 : N-terminus partial : 1512nt : contig PacBio-102	85.4806	82.93650793649999	1512	1467	tdTom	mouse1_fat_exp2	exp2	mouse1	mouse1_fat_singleCell_L21	Cluster 81	690608	y	1
mouse1_fat_single_cell_L23_plate1_exp2_TAGCGCTT+ATGTACCG	L23_mouse1_fat	L23	fat	singleCell	TRINITY_DN12_c0_g1_i1_1_56_1547_mouse1_fat_single_cell_L23_plate1_exp2_TAGCGCTT+ATGTACCG	100	679348	gnl|BL_ORD_ID|2611 Tbb1125VSG-39 : Complete : 1491nt : MC : contig PacBio-677	100	100	1491	1491	tdTom	mouse1_fat_exp2	exp2	mouse1	mouse1_fat_singleCell_L23	Cluster 14	679348	y	1
mouse1_fat_single_cell_L24_plate1_exp2_TACCGATG+ATGTACCG	L24_mouse1_fat	L24	fat	singleCell	TRINITY_DN0_c0_g2_i1_1_77_1607_mouse1_fat_single_cell_L24_plate1_exp2_TACCGATG+ATGTACCG	100	661813	gnl|BL_ORD_ID|718 Tb427VSG-1176 : GB Accession KC612683 : 1395nt : N-terminus partial : contig2779.	67.90849673199999	74.4803	1395	1530	tdTom	mouse1_fat_exp2	exp2	mouse1	mouse1_fat_singleCell_L24	Cluster 44	661813	y	1
mouse1_fat_single_cell_L2_plate1_exp2_CGTACTAG+ATGTACCG	L2_mouse1_fat	L2	fat	singleCell	TRINITY_DN6_c0_g1_i5_1_78_1527_RC_mouse1_fat_single_cell_L2_plate1_exp2_CGTACTAG+ATGTACCG	100	699300.6293709999	gnl|BL_ORD_ID|2595 Tbb1125VSG-22 : Complete : 1449nt : MC : contig Illumina-298	100	100	1449	1449	tdTom	mouse1_fat_exp2	exp2	mouse1	mouse1_fat_singleCell_L2	Cluster 87	699300.6293709999	y	1
mouse1_fat_single_cell_L4_plate1_exp2_TGACCAAG+ATGTACCG	L4_mouse1_fat	L4	fat	singleCell	TRINITY_DN1_c0_g1_i1_1_0_1312_RC_mouse1_fat_single_cell_L4_plate1_exp2_TGACCAAG+ATGTACCG	100	773395	gnl|BL_ORD_ID|2806 Tbb1125VSG-247 : Complete : 1506nt : contig PacBio-288	100	87.1182	1506	1312	tdTom	mouse1_fat_exp2	exp2	mouse1	mouse1_fat_singleCell_L4	Cluster 148	773395	y	1
mouse1_fat_single_cell_L5_plate1_exp2_TCGTGGTA+ATGTACCG	L5_mouse1_fat	L5	fat	singleCell	TRINITY_DN0_c0_g1_i2_1_0_1100_RC_mouse1_fat_single_cell_L5_plate1_exp2_TCGTGGTA+ATGTACCG	100	931966.3560110001	gnl|BL_ORD_ID|718 Tb427VSG-1176 : GB Accession KC612683 : 1395nt : N-terminus partial : contig2779.	70.4545	55.555555555599994	1395	1100	tdTom	mouse1_fat_exp2	exp2	mouse1	mouse1_fat_singleCell_L5	Cluster 44	931966.3560110001	y	1
mouse1_fat_single_cell_L6_plate1_exp2_TCGGACTT+ATGTACCG	L6_mouse1_fat	L6	fat	singleCell	TRINITY_DN0_c0_g1_i1_1_106_1540_RC_mouse1_fat_single_cell_L6_plate1_exp2_TCGGACTT+ATGTACCG	100	706714	gnl|BL_ORD_ID|2630 Tbb1125VSG-60 : Complete : 1434nt : MC : contig Illumina-12	100	100	1434	1434	tdTom	mouse1_fat_exp2	exp2	mouse1	mouse1_fat_singleCell_L6	Cluster 25	706714	y	1
mouse1_fat_single_cell_L7_plate1_exp2_ACGTGTAC+ATGTACCG	L7_mouse1_fat	L7	fat	singleCell	TRINITY_DN1_c0_g1_i2_1_106_1597_RC_mouse1_fat_single_cell_L7_plate1_exp2_ACGTGTAC+ATGTACCG	100	679348	gnl|BL_ORD_ID|2611 Tbb1125VSG-39 : Complete : 1491nt : MC : contig PacBio-677	100	100	1491	1491	tdTom	mouse1_fat_exp2	exp2	mouse1	mouse1_fat_singleCell_L7	Cluster 14	679348	y	1
mouse1_fat_single_cell_L8_plate1_exp2_GGATACGT+ATGTACCG	L8_mouse1_fat	L8	fat	singleCell	TRINITY_DN2_c0_g1_i2_1_115_1549_RC_mouse1_fat_single_cell_L8_plate1_exp2_GGATACGT+ATGTACCG	100	706714	gnl|BL_ORD_ID|2630 Tbb1125VSG-60 : Complete : 1434nt : MC : contig Illumina-12	100	100	1434	1434	tdTom	mouse1_fat_exp2	exp2	mouse1	mouse1_fat_singleCell_L8	Cluster 25	706714	y	1
mouse1_fat_single_cell_L9_plate1_exp2_CAGAATCG+ATGTACCG	L9_mouse1_fat	L9	fat	singleCell	TRINITY_DN0_c0_g1_i1_1_114_1605_RC_mouse1_fat_single_cell_L9_plate1_exp2_CAGAATCG+ATGTACCG	100	679348	gnl|BL_ORD_ID|2611 Tbb1125VSG-39 : Complete : 1491nt : MC : contig PacBio-677	100	100	1491	1491	tdTom	mouse1_fat_exp2	exp2	mouse1	mouse1_fat_singleCell_L9	Cluster 14	679348	y	1
mouse1_fat_single_cell_M10_plate1_exp2_CGATTGGT+ACGCGATT	M10_mouse1_fat	M10	fat	singleCell	TRINITY_DN0_c0_g1_i3_1_164_1715_RC_mouse1_fat_single_cell_M10_plate1_exp2_CGATTGGT+ACGCGATT	100	652741.4490860001	gnl|BL_ORD_ID|3015 Tbb1125VSG-468 : Complete almost : 1512nt : contig Illumina-7758	97.2921	100	1509	1551	tdTom	mouse1_fat_exp2	exp2	mouse1	mouse1_fat_singleCell_M10	Cluster 35	652741.4490860001	y	1
mouse1_fat_single_cell_M13_plate1_exp2_TTGCAGGA+ACGCGATT	M13_mouse1_fat	M13	fat	singleCell	TRINITY_DN1_c0_g1_i15_1_0_1336_RC_mouse1_fat_single_cell_M13_plate1_exp2_TTGCAGGA+ACGCGATT	100	759301.3667430001	gnl|BL_ORD_ID|2760 Tbb1125VSG-199 : Complete : 1545nt : contig PacBio-577	94.0868	81.35922330100001	1545	1336	tdTom	mouse1_fat_exp2	exp2	mouse1	mouse1_fat_singleCell_M13	Cluster 11	759301.3667430001	y	1
mouse1_fat_single_cell_M14_plate1_exp2_CCACGATA+ACGCGATT	M14_mouse1_fat	M14	fat	singleCell	TRINITY_DN4_c0_g1_i2_1_103_1396_mouse1_fat_single_cell_M14_plate1_exp2_CCACGATA+ACGCGATT	100	784929	gnl|BL_ORD_ID|3 Tb427VSG-4 : GB Accession V01387 : 1581nt : Complete : contig90001.	98.91724671310001	80.8982	1581	1293	tdTom	mouse1_fat_exp2	exp2	mouse1	mouse1_fat_singleCell_M14	Cluster 8	784929	y	1
mouse1_fat_single_cell_M15_plate1_exp2_GGCTACAA+ACGCGATT	M15_mouse1_fat	M15	fat	singleCell	TRINITY_DN0_c0_g1_i2_1_81_1530_RC_mouse1_fat_single_cell_M15_plate1_exp2_GGCTACAA+ACGCGATT	100	699300.6293709999	gnl|BL_ORD_ID|2595 Tbb1125VSG-22 : Complete : 1449nt : MC : contig Illumina-298	100	100	1449	1449	tdTom	mouse1_fat_exp2	exp2	mouse1	mouse1_fat_singleCell_M15	Cluster 87	699300.6293709999	y	1
mouse1_fat_single_cell_M16_plate1_exp2_TTGCACTC+ACGCGATT	M16_mouse1_fat	M16	fat	singleCell	TRINITY_DN0_c0_g1_i1_1_108_1575_RC_mouse1_fat_single_cell_M16_plate1_exp2_TTGCACTC+ACGCGATT	100	690608	gnl|BL_ORD_ID|4096 Tbb1125VSG-2564 : N-terminus partial : 1512nt : contig PacBio-102	85.4806	82.93650793649999	1512	1467	tdTom	mouse1_fat_exp2	exp2	mouse1	mouse1_fat_singleCell_M16	Cluster 81	690608	y	1
mouse1_fat_single_cell_M17_plate1_exp2_CTCATGTC+ACGCGATT	M17_mouse1_fat	M17	fat	singleCell	TRINITY_DN1_c0_g1_i5_1_63_1524_mouse1_fat_single_cell_M17_plate1_exp2_CTCATGTC+ACGCGATT	100	693481.2066570001	gnl|BL_ORD_ID|2591 Tbb1125VSG-16 : Complete : 1461nt : MC : contig Illumina-328	100	100	1461	1461	tdTom	mouse1_fat_exp2	exp2	mouse1	mouse1_fat_singleCell_M17	Cluster 41	693481.2066570001	y	1
mouse1_fat_single_cell_M18_plate1_exp2_GAACACTG+ACGCGATT	M18_mouse1_fat	M18	fat	singleCell	TRINITY_DN4_c0_g1_i1_1_52_1486_mouse1_fat_single_cell_M18_plate1_exp2_GAACACTG+ACGCGATT	100	706714	gnl|BL_ORD_ID|2630 Tbb1125VSG-60 : Complete : 1434nt : MC : contig Illumina-12	99.93026499300002	99.93026499300002	1434	1434	tdTom	mouse1_fat_exp2	exp2	mouse1	mouse1_fat_singleCell_M18	Cluster 25	706714	y	1
mouse1_fat_single_cell_M19_plate1_exp2_TCGAACGA+ACGCGATT	M19_mouse1_fat	M19	fat	singleCell	TRINITY_DN5_c0_g1_i2_1_203_1676_RC_mouse1_fat_single_cell_M19_plate1_exp2_TCGAACGA+ACGCGATT	100	776397	gnl|BL_ORD_ID|3781 Tbb1125VSG-1654 : Complete : 1551nt : contig PacBio-2451	84.24983027830001	80.0129	1551	1473	tdTom	mouse1_fat_exp2	exp2	mouse1	mouse1_fat_singleCell_M19	Cluster 3	776397	y	1
mouse1_fat_single_cell_M1_plate1_exp2_TAAGGCGA+ACGCGATT	M1_mouse1_fat	M1	fat	singleCell	TRINITY_DN32_c0_g1_i4_1_60_1602_mouse1_fat_single_cell_M1_plate1_exp2_TAAGGCGA+ACGCGATT	100	656599	gnl|BL_ORD_ID|2772 Tbb1125VSG-211 : Complete : 1527nt : contig PacBio-410	99.0272	100	1527	1542	tdTom	mouse1_fat_exp2	exp2	mouse1	mouse1_fat_singleCell_M1	Cluster 12	656599	y	1
mouse1_fat_single_cell_M20_plate1_exp2_TGGTAGCA+ACGCGATT	M20_mouse1_fat	M20	fat	singleCell	TRINITY_DN17_c0_g1_i1_1_81_1530_RC_mouse1_fat_single_cell_M20_plate1_exp2_TGGTAGCA+ACGCGATT	100	699300.6293709999	gnl|BL_ORD_ID|2595 Tbb1125VSG-22 : Complete : 1449nt : MC : contig Illumina-298	100	100	1449	1449	tdTom	mouse1_fat_exp2	exp2	mouse1	mouse1_fat_singleCell_M20	Cluster 87	699300.6293709999	y	1
mouse1_fat_single_cell_M21_plate1_exp2_CACTAACG+ACGCGATT	M21_mouse1_fat	M21	fat	singleCell	TRINITY_DN0_c0_g1_i2_1_82_1531_RC_mouse1_fat_single_cell_M21_plate1_exp2_CACTAACG+ACGCGATT	100	699300.6293709999	gnl|BL_ORD_ID|2595 Tbb1125VSG-22 : Complete : 1449nt : MC : contig Illumina-298	100	100	1449	1449	tdTom	mouse1_fat_exp2	exp2	mouse1	mouse1_fat_singleCell_M21	Cluster 87	699300.6293709999	y	1
mouse1_fat_single_cell_M22_plate1_exp2_TCCAGACT+ACGCGATT	M22_mouse1_fat	M22	fat	singleCell	TRINITY_DN0_c0_g1_i2_1_95_1253_RC_mouse1_fat_single_cell_M22_plate1_exp2_TCCAGACT+ACGCGATT	11.084782521394823	207563.59749299998	gnl|BL_ORD_ID|2760 Tbb1125VSG-199 : Complete : 1545nt : contig PacBio-577	66.49395509500002	49.8382	1545	1158	tdTom	mouse1_fat_exp2	exp2	mouse1	mouse1_fat_singleCell_M22	Cluster 183	1.87251e+06	y	2
mouse1_fat_single_cell_M22_plate1_exp2_TCCAGACT+ACGCGATT	M22_mouse1_fat	M22	fat	singleCell	TRINITY_DN0_c0_g1_i3_1_399_1719_RC_mouse1_fat_single_cell_M22_plate1_exp2_TCCAGACT+ACGCGATT	88.91521747860519	1.66495e+06	gnl|BL_ORD_ID|2760 Tbb1125VSG-199 : Complete : 1545nt : contig PacBio-577	93.9394	80.25889967639999	1545	1320	tdTom	mouse1_fat_exp2	exp2	mouse1	mouse1_fat_singleCell_M22	Cluster 11	1.87251e+06	y	2
mouse1_fat_single_cell_M23_plate1_exp2_TAGCGCTT+ACGCGATT	M23_mouse1_fat	M23	fat	singleCell	TRINITY_DN0_c0_g1_i1_1_384_1776_RC_mouse1_fat_single_cell_M23_plate1_exp2_TAGCGCTT+ACGCGATT	100	728332.0466130001	gnl|BL_ORD_ID|2783 Tbb1125VSG-224 : Complete : 1518nt : contig PacBio-2411	78.87931034479999	72.33201581029999	1518	1392	tdTom	mouse1_fat_exp2	exp2	mouse1	mouse1_fat_singleCell_M23	Cluster 118	728332.0466130001	y	1
mouse1_fat_single_cell_M24_plate1_exp2_TACCGATG+ACGCGATT	M24_mouse1_fat	M24	fat	singleCell	TRINITY_DN6_c0_g1_i10_1_140_1577_RC_mouse1_fat_single_cell_M24_plate1_exp2_TACCGATG+ACGCGATT	83.56867779200468	6.60217e+06	gnl|BL_ORD_ID|2876 Tbb1125VSG-313 : Complete : 1473nt : contig Illumina-7014	99.9304	97.48811948400002	1473	1437	tdTom	mouse1_fat_exp2	exp2	mouse1	mouse1_fat_singleCell_M24	Cluster 77	7900287.2307400005	y	2
mouse1_fat_single_cell_M24_plate1_exp2_TACCGATG+ACGCGATT	M24_mouse1_fat	M24	fat	singleCell	TRINITY_DN6_c0_g1_i4_1_140_1544_RC_mouse1_fat_single_cell_M24_plate1_exp2_TACCGATG+ACGCGATT	16.43132220799532	1.29812e+06	gnl|BL_ORD_ID|2876 Tbb1125VSG-313 : Complete : 1473nt : contig Illumina-7014	64.8148	61.7787	1473	1404	tdTom	mouse1_fat_exp2	exp2	mouse1	mouse1_fat_singleCell_M24	Cluster 111	7900287.2307400005	y	2
mouse1_fat_single_cell_M3_plate1_exp2_TGGTCAAC+ACGCGATT	M3_mouse1_fat	M3	fat	singleCell	TRINITY_DN23_c0_g1_i2_1_0_1144_RC_mouse1_fat_single_cell_M3_plate1_exp2_TGGTCAAC+ACGCGATT	100	907441	gnl|BL_ORD_ID|2630 Tbb1125VSG-60 : Complete : 1434nt : MC : contig Illumina-12	96.50349650349999	76.98744769870001	1434	1144	tdTom	mouse1_fat_exp2	exp2	mouse1	mouse1_fat_singleCell_M3	Cluster 179	907441	y	1
mouse1_fat_single_cell_M5_plate1_exp2_TCGTGGTA+ACGCGATT	M5_mouse1_fat	M5	fat	singleCell	TRINITY_DN0_c0_g1_i1_1_104_1685_RC_mouse1_fat_single_cell_M5_plate1_exp2_TCGTGGTA+ACGCGATT	100	640204.8015360001	gnl|BL_ORD_ID|2639 Tbb1125VSG-71 : Complete : 1527nt : MC : contig Illumina-5072	96.5844	100	1527	1581	tdTom	mouse1_fat_exp2	exp2	mouse1	mouse1_fat_singleCell_M5	Cluster 6	640204.8015360001	y	1
mouse1_fat_single_cell_M6_plate1_exp2_TCGGACTT+ACGCGATT	M6_mouse1_fat	M6	fat	singleCell	TRINITY_DN0_c0_g1_i3_1_124_1615_RC_mouse1_fat_single_cell_M6_plate1_exp2_TCGGACTT+ACGCGATT	100	679348	gnl|BL_ORD_ID|2611 Tbb1125VSG-39 : Complete : 1491nt : MC : contig PacBio-677	100	100	1491	1491	tdTom	mouse1_fat_exp2	exp2	mouse1	mouse1_fat_singleCell_M6	Cluster 14	679348	y	1
mouse1_fat_single_cell_M7_plate1_exp2_ACGTGTAC+ACGCGATT	M7_mouse1_fat	M7	fat	singleCell	TRINITY_DN8_c0_g1_i1_1_105_1686_RC_mouse1_fat_single_cell_M7_plate1_exp2_ACGTGTAC+ACGCGATT	100	640204.8015360001	gnl|BL_ORD_ID|2639 Tbb1125VSG-71 : Complete : 1527nt : MC : contig Illumina-5072	96.5844	100	1527	1581	tdTom	mouse1_fat_exp2	exp2	mouse1	mouse1_fat_singleCell_M7	Cluster 6	640204.8015360001	y	1
mouse1_fat_single_cell_M9_plate1_exp2_CAGAATCG+ACGCGATT	M9_mouse1_fat	M9	fat	singleCell	TRINITY_DN44_c0_g1_i1_1_103_1636_RC_mouse1_fat_single_cell_M9_plate1_exp2_CAGAATCG+ACGCGATT	100	660501.9154560001	gnl|BL_ORD_ID|3223 Tbb1125VSG-1128 : N-terminus partial : 1425nt : contig PacBio-195	85.97521200259999	92.49122807020002	1425	1533	tdTom	mouse1_fat_exp2	exp2	mouse1	mouse1_fat_singleCell_M9	Cluster 15	660501.9154560001	y	1
mouse1_fat_single_cell_N11_plate1_exp2_TCGGTGAA+AGACGTTG	N11_mouse1_fat	N11	fat	singleCell	TRINITY_DN4_c0_g1_i2_1_81_1572_RC_mouse1_fat_single_cell_N11_plate1_exp2_TCGGTGAA+AGACGTTG	100	679348	gnl|BL_ORD_ID|2611 Tbb1125VSG-39 : Complete : 1491nt : MC : contig PacBio-677	100	100	1491	1491	tdTom	mouse1_fat_exp2	exp2	mouse1	mouse1_fat_singleCell_N11	Cluster 14	679348	y	1
mouse1_fat_single_cell_N13_plate1_exp2_TTGCAGGA+AGACGTTG	N13_mouse1_fat	N13	fat	singleCell	TRINITY_DN0_c0_g1_i1_1_94_1645_RC_mouse1_fat_single_cell_N13_plate1_exp2_TTGCAGGA+AGACGTTG	100	652741.4490860001	gnl|BL_ORD_ID|2631 Tbb1125VSG-62 : Complete : 1551nt : MC : contig Illumina-274	99.8711	99.8711	1551	1551	tdTom	mouse1_fat_exp2	exp2	mouse1	mouse1_fat_singleCell_N13	Cluster 26	652741.4490860001	y	1
mouse1_fat_single_cell_N14_plate1_exp2_CCACGATA+AGACGTTG	N14_mouse1_fat	N14	fat	singleCell	TRINITY_DN13_c0_g1_i4_1_117_1578_RC_mouse1_fat_single_cell_N14_plate1_exp2_CCACGATA+AGACGTTG	100	693481.2066570001	gnl|BL_ORD_ID|2591 Tbb1125VSG-16 : Complete : 1461nt : MC : contig Illumina-328	100	100	1461	1461	tdTom	mouse1_fat_exp2	exp2	mouse1	mouse1_fat_singleCell_N14	Cluster 41	693481.2066570001	y	1
mouse1_fat_single_cell_N15_plate1_exp2_GGCTACAA+AGACGTTG	N15_mouse1_fat	N15	fat	singleCell	TRINITY_DN2_c0_g1_i4_1_114_1605_RC_mouse1_fat_single_cell_N15_plate1_exp2_GGCTACAA+AGACGTTG	100	679348	gnl|BL_ORD_ID|2611 Tbb1125VSG-39 : Complete : 1491nt : MC : contig PacBio-677	100	100	1491	1491	tdTom	mouse1_fat_exp2	exp2	mouse1	mouse1_fat_singleCell_N15	Cluster 14	679348	y	1
mouse1_fat_single_cell_N16_plate1_exp2_TTGCACTC+AGACGTTG	N16_mouse1_fat	N16	fat	singleCell	TRINITY_DN6_c0_g1_i3_1_427_2008_mouse1_fat_single_cell_N16_plate1_exp2_TTGCACTC+AGACGTTG	100	640204.8015360001	gnl|BL_ORD_ID|2639 Tbb1125VSG-71 : Complete : 1527nt : MC : contig Illumina-5072	96.5844	100	1527	1581	tdTom	mouse1_fat_exp2	exp2	mouse1	mouse1_fat_singleCell_N16	Cluster 6	640204.8015360001	y	1
mouse1_fat_single_cell_N17_plate1_exp2_CTCATGTC+AGACGTTG	N17_mouse1_fat	N17	fat	singleCell	TRINITY_DN0_c0_g1_i1_1_106_1597_RC_mouse1_fat_single_cell_N17_plate1_exp2_CTCATGTC+AGACGTTG	100	679348	gnl|BL_ORD_ID|2611 Tbb1125VSG-39 : Complete : 1491nt : MC : contig PacBio-677	100	100	1491	1491	tdTom	mouse1_fat_exp2	exp2	mouse1	mouse1_fat_singleCell_N17	Cluster 14	679348	y	1
mouse1_fat_single_cell_N18_plate1_exp2_GAACACTG+AGACGTTG	N18_mouse1_fat	N18	fat	singleCell	TRINITY_DN5_c0_g1_i3_1_785_2252_mouse1_fat_single_cell_N18_plate1_exp2_GAACACTG+AGACGTTG	100	690608	gnl|BL_ORD_ID|4096 Tbb1125VSG-2564 : N-terminus partial : 1512nt : contig PacBio-102	85.4806	82.93650793649999	1512	1467	tdTom	mouse1_fat_exp2	exp2	mouse1	mouse1_fat_singleCell_N18	Cluster 81	690608	y	1
mouse1_fat_single_cell_N19_plate1_exp2_TCGAACGA+AGACGTTG	N19_mouse1_fat	N19	fat	singleCell	TRINITY_DN0_c0_g1_i4_1_181_1777_RC_mouse1_fat_single_cell_N19_plate1_exp2_TCGAACGA+AGACGTTG	100	634115.3455930001	gnl|BL_ORD_ID|2682 Tbb1125VSG-129 : Complete : 1596nt : contig PacBio-249	94.7995	94.7995	1596	1596	tdTom	mouse1_fat_exp2	exp2	mouse1	mouse1_fat_singleCell_N19	Cluster 19	634115.3455930001	y	1
mouse1_fat_single_cell_N1_plate1_exp2_TAAGGCGA+AGACGTTG	N1_mouse1_fat	N1	fat	singleCell	TRINITY_DN9_c0_g1_i4_1_81_1632_RC_mouse1_fat_single_cell_N1_plate1_exp2_TAAGGCGA+AGACGTTG	100	652741.4490860001	gnl|BL_ORD_ID|2631 Tbb1125VSG-62 : Complete : 1551nt : MC : contig Illumina-274	100	100	1551	1551	tdTom	mouse1_fat_exp2	exp2	mouse1	mouse1_fat_singleCell_N1	Cluster 26	652741.4490860001	y	1
mouse1_fat_single_cell_N20_plate1_exp2_TGGTAGCA+AGACGTTG	N20_mouse1_fat	N20	fat	singleCell	TRINITY_DN9_c0_g1_i1_1_116_1508_RC_mouse1_fat_single_cell_N20_plate1_exp2_TGGTAGCA+AGACGTTG	100	728332.0466130001	gnl|BL_ORD_ID|2625 Tbb1125VSG-54 : Complete : 1392nt : MC : contig Illumina-351	100	100	1392	1392	tdTom	mouse1_fat_exp2	exp2	mouse1	mouse1_fat_singleCell_N20	Cluster 94	728332.0466130001	y	1
mouse1_fat_single_cell_N21_plate1_exp2_CACTAACG+AGACGTTG	N21_mouse1_fat	N21	fat	singleCell	TRINITY_DN3_c0_g1_i2_1_74_1523_mouse1_fat_single_cell_N21_plate1_exp2_CACTAACG+AGACGTTG	100	668297.0276970001	gnl|BL_ORD_ID|2595 Tbb1125VSG-22 : Complete : 1449nt : MC : contig Illumina-298	100	100	1449	1449	tdTom	mouse1_fat_exp2	exp2	mouse1	mouse1_fat_singleCell_N21	Cluster 87	668297.0276970001	y	1
mouse1_fat_single_cell_N22_plate1_exp2_TCCAGACT+AGACGTTG	N22_mouse1_fat	N22	fat	singleCell	TRINITY_DN1_c0_g2_i19_1_71_1544_mouse1_fat_single_cell_N22_plate1_exp2_TCCAGACT+AGACGTTG	100	776397	gnl|BL_ORD_ID|3781 Tbb1125VSG-1654 : Complete : 1551nt : contig PacBio-2451	81.80583842499999	77.69181173439999	1551	1473	tdTom	mouse1_fat_exp2	exp2	mouse1	mouse1_fat_singleCell_N22	Cluster 3	776397	y	1
mouse1_fat_single_cell_N23_plate1_exp2_TAGCGCTT+AGACGTTG	N23_mouse1_fat	N23	fat	singleCell	TRINITY_DN0_c0_g1_i4_1_34_1480_mouse1_fat_single_cell_N23_plate1_exp2_TAGCGCTT+AGACGTTG	100	700771	gnl|BL_ORD_ID|3946 Tbb1125VSG-2044 : Complete : 1446nt : contig PacBio-2580	100	100	1446	1446	tdTom	mouse1_fat_exp2	exp2	mouse1	mouse1_fat_singleCell_N23	Cluster 79	700771	y	1
mouse1_fat_single_cell_N24_plate1_exp2_TACCGATG+AGACGTTG	N24_mouse1_fat	N24	fat	singleCell	TRINITY_DN42_c0_g1_i1_1_114_1605_RC_mouse1_fat_single_cell_N24_plate1_exp2_TACCGATG+AGACGTTG	100	679348	gnl|BL_ORD_ID|2611 Tbb1125VSG-39 : Complete : 1491nt : MC : contig PacBio-677	100	100	1491	1491	tdTom	mouse1_fat_exp2	exp2	mouse1	mouse1_fat_singleCell_N24	Cluster 14	679348	y	1
mouse1_fat_single_cell_N2_plate1_exp2_CGTACTAG+AGACGTTG	N2_mouse1_fat	N2	fat	singleCell	TRINITY_DN0_c0_g1_i1_1_103_1594_RC_mouse1_fat_single_cell_N2_plate1_exp2_CGTACTAG+AGACGTTG	100	679348	gnl|BL_ORD_ID|2611 Tbb1125VSG-39 : Complete : 1491nt : MC : contig PacBio-677	100	100	1491	1491	tdTom	mouse1_fat_exp2	exp2	mouse1	mouse1_fat_singleCell_N2	Cluster 14	679348	y	1
mouse1_fat_single_cell_N3_plate1_exp2_TGGTCAAC+AGACGTTG	N3_mouse1_fat	N3	fat	singleCell	TRINITY_DN1_c0_g1_i5_1_143_1616_RC_mouse1_fat_single_cell_N3_plate1_exp2_TGGTCAAC+AGACGTTG	100	687757.84044000006	gnl|BL_ORD_ID|2876 Tbb1125VSG-313 : Complete : 1473nt : contig Illumina-7014	100	100	1473	1473	tdTom	mouse1_fat_exp2	exp2	mouse1	mouse1_fat_singleCell_N3	Cluster 77	687757.84044000006	y	1
mouse1_fat_single_cell_N5_plate1_exp2_TCGTGGTA+AGACGTTG	N5_mouse1_fat	N5	fat	singleCell	TRINITY_DN23_c0_g1_i2_1_113_1634_RC_mouse1_fat_single_cell_N5_plate1_exp2_TCGTGGTA+AGACGTTG	100	665778.8948070001	gnl|BL_ORD_ID|2640 Tbb1125VSG-72 : Complete : 1521nt : MC : contig Illumina-7600	99.93425378040003	99.93425378040003	1521	1521	tdTom	mouse1_fat_exp2	exp2	mouse1	mouse1_fat_singleCell_N5	Cluster 50	665778.8948070001	y	1
mouse1_fat_single_cell_N6_plate1_exp2_TCGGACTT+AGACGTTG	N6_mouse1_fat	N6	fat	singleCell	TRINITY_DN9_c0_g1_i1_1_104_1565_RC_mouse1_fat_single_cell_N6_plate1_exp2_TCGGACTT+AGACGTTG	100	693481.2066570001	gnl|BL_ORD_ID|2591 Tbb1125VSG-16 : Complete : 1461nt : MC : contig Illumina-328	99.93155373030002	99.93155373030002	1461	1461	tdTom	mouse1_fat_exp2	exp2	mouse1	mouse1_fat_singleCell_N6	Cluster 41	693481.2066570001	y	1
mouse1_fat_single_cell_N7_plate1_exp2_ACGTGTAC+AGACGTTG	N7_mouse1_fat	N7	fat	singleCell	TRINITY_DN0_c0_g1_i1_1_117_1638_RC_mouse1_fat_single_cell_N7_plate1_exp2_ACGTGTAC+AGACGTTG	100	665778.8948070001	gnl|BL_ORD_ID|2640 Tbb1125VSG-72 : Complete : 1521nt : MC : contig Illumina-7600	99.8685	99.8685	1521	1521	tdTom	mouse1_fat_exp2	exp2	mouse1	mouse1_fat_singleCell_N7	Cluster 50	665778.8948070001	y	1
mouse1_fat_single_cell_N8_plate1_exp2_GGATACGT+AGACGTTG	N8_mouse1_fat	N8	fat	singleCell	TRINITY_DN1_c0_g1_i1_1_110_1571_RC_mouse1_fat_single_cell_N8_plate1_exp2_GGATACGT+AGACGTTG	100	693481.2066570001	gnl|BL_ORD_ID|2591 Tbb1125VSG-16 : Complete : 1461nt : MC : contig Illumina-328	99.93155373030002	99.93155373030002	1461	1461	tdTom	mouse1_fat_exp2	exp2	mouse1	mouse1_fat_singleCell_N8	Cluster 41	693481.2066570001	y	1
mouse1_fat_single_cell_N9_plate1_exp2_CAGAATCG+AGACGTTG	N9_mouse1_fat	N9	fat	singleCell	TRINITY_DN2_c0_g1_i5_1_121_1522_RC_mouse1_fat_single_cell_N9_plate1_exp2_CAGAATCG+AGACGTTG	100	723589	gnl|BL_ORD_ID|6 Tb427VSG-8 : GB Accession AY935574 : 1401nt : Complete : contig90003.	99.5004	99.5004	1401	1401	tdTom	mouse1_fat_exp2	exp2	mouse1	mouse1_fat_singleCell_N9	Cluster 88	723589	y	1
mouse1_fat_single_cell_O13_plate1_exp2_TTGCAGGA+AACGCACA	O13_mouse1_fat	O13	fat	singleCell	TRINITY_DN14_c0_g1_i2_1_115_1606_RC_mouse1_fat_single_cell_O13_plate1_exp2_TTGCAGGA+AACGCACA	100	679348	gnl|BL_ORD_ID|2611 Tbb1125VSG-39 : Complete : 1491nt : MC : contig PacBio-677	100	100	1491	1491	tdTom	mouse1_fat_exp2	exp2	mouse1	mouse1_fat_singleCell_O13	Cluster 14	679348	y	1
mouse1_fat_single_cell_O14_plate1_exp2_CCACGATA+AACGCACA	O14_mouse1_fat	O14	fat	singleCell	TRINITY_DN0_c0_g1_i11_1_48_1485_mouse1_fat_single_cell_O14_plate1_exp2_CCACGATA+AACGCACA	100	705218.5472500001	gnl|BL_ORD_ID|2630 Tbb1125VSG-60 : Complete : 1434nt : MC : contig Illumina-12	96.7293	96.93165969320003	1434	1437	tdTom	mouse1_fat_exp2	exp2	mouse1	mouse1_fat_singleCell_O14	Cluster 92	705218.5472500001	y	1
mouse1_fat_single_cell_O15_plate1_exp2_GGCTACAA+AACGCACA	O15_mouse1_fat	O15	fat	singleCell	TRINITY_DN17_c0_g1_i1_1_95_1718_RC_mouse1_fat_single_cell_O15_plate1_exp2_GGCTACAA+AACGCACA	100	623441	gnl|BL_ORD_ID|2760 Tbb1125VSG-199 : Complete : 1545nt : contig PacBio-577	95.1941	100	1545	1623	tdTom	mouse1_fat_exp2	exp2	mouse1	mouse1_fat_singleCell_O15	Cluster 11	623441	y	1
mouse1_fat_single_cell_O16_plate1_exp2_TTGCACTC+AACGCACA	O16_mouse1_fat	O16	fat	singleCell	TRINITY_DN1_c0_g1_i1_1_104_1685_RC_mouse1_fat_single_cell_O16_plate1_exp2_TTGCACTC+AACGCACA	100	640204.8015360001	gnl|BL_ORD_ID|2639 Tbb1125VSG-71 : Complete : 1527nt : MC : contig Illumina-5072	96.5844	100	1527	1581	tdTom	mouse1_fat_exp2	exp2	mouse1	mouse1_fat_singleCell_O16	Cluster 6	640204.8015360001	y	1
mouse1_fat_single_cell_O17_plate1_exp2_CTCATGTC+AACGCACA	O17_mouse1_fat	O17	fat	singleCell	TRINITY_DN23_c0_g1_i1_1_91_1798_RC_mouse1_fat_single_cell_O17_plate1_exp2_CTCATGTC+AACGCACA	100	592417.0023699999	gnl|BL_ORD_ID|2639 Tbb1125VSG-71 : Complete : 1527nt : MC : contig Illumina-5072	89.3966	99.93451211530001	1527	1707	tdTom	mouse1_fat_exp2	exp2	mouse1	mouse1_fat_singleCell_O17	Cluster 6	592417.0023699999	y	1
mouse1_fat_single_cell_O18_plate1_exp2_GAACACTG+AACGCACA	O18_mouse1_fat	O18	fat	singleCell	TRINITY_DN1_c0_g1_i7_1_100_1567_mouse1_fat_single_cell_O18_plate1_exp2_GAACACTG+AACGCACA	100	690608	gnl|BL_ORD_ID|4096 Tbb1125VSG-2564 : N-terminus partial : 1512nt : contig PacBio-102	85.4806	82.93650793649999	1512	1467	tdTom	mouse1_fat_exp2	exp2	mouse1	mouse1_fat_singleCell_O18	Cluster 81	690608	y	1
mouse1_fat_single_cell_O1_plate1_exp2_TAAGGCGA+AACGCACA	O1_mouse1_fat	O1	fat	singleCell	TRINITY_DN0_c0_g1_i4_1_171_1563_mouse1_fat_single_cell_O1_plate1_exp2_TAAGGCGA+AACGCACA	100	728332.0466130001	gnl|BL_ORD_ID|2625 Tbb1125VSG-54 : Complete : 1392nt : MC : contig Illumina-351	100	100	1392	1392	tdTom	mouse1_fat_exp2	exp2	mouse1	mouse1_fat_singleCell_O1	Cluster 94	728332.0466130001	y	1
mouse1_fat_single_cell_O20_plate1_exp2_TGGTAGCA+AACGCACA	O20_mouse1_fat	O20	fat	singleCell	TRINITY_DN14_c0_g1_i1_1_126_1710_RC_mouse1_fat_single_cell_O20_plate1_exp2_TGGTAGCA+AACGCACA	100	638977.5718850001	gnl|BL_ORD_ID|2691 Tbb1125VSG-136 : Complete : 1584nt : contig PacBio-2411	100	100	1584	1584	tdTom	mouse1_fat_exp2	exp2	mouse1	mouse1_fat_singleCell_O20	Cluster 23	638977.5718850001	y	1
mouse1_fat_single_cell_O21_plate1_exp2_CACTAACG+AACGCACA	O21_mouse1_fat	O21	fat	singleCell	TRINITY_DN0_c0_g1_i4_1_50_1421_mouse1_fat_single_cell_O21_plate1_exp2_CACTAACG+AACGCACA	100	747943	gnl|BL_ORD_ID|2631 Tbb1125VSG-62 : Complete : 1551nt : MC : contig Illumina-274	97.81181619259999	86.46034816249998	1551	1371	tdTom	mouse1_fat_exp2	exp2	mouse1	mouse1_fat_singleCell_O21	Cluster 26	747943	y	1
mouse1_fat_single_cell_O2_plate1_exp2_CGTACTAG+AACGCACA	O2_mouse1_fat	O2	fat	singleCell	TRINITY_DN0_c0_g1_i3_1_56_1685_mouse1_fat_single_cell_O2_plate1_exp2_CGTACTAG+AACGCACA	100	621118	gnl|BL_ORD_ID|2584 Tbb1125VSG-1 : Complete : 1629nt : MC : contig Illumina-285	99.81583793739998	99.81583793739998	1629	1629	tdTom	mouse1_fat_exp2	exp2	mouse1	mouse1_fat_singleCell_O2	Cluster 13	621118	y	1
mouse1_fat_single_cell_O5_plate1_exp2_TCGTGGTA+AACGCACA	O5_mouse1_fat	O5	fat	singleCell	TRINITY_DN0_c0_g1_i4_1_1_1364_RC_mouse1_fat_single_cell_O5_plate1_exp2_TCGTGGTA+AACGCACA	100	744048	gnl|BL_ORD_ID|4096 Tbb1125VSG-2564 : N-terminus partial : 1512nt : contig PacBio-102	92.00293470289999	82.93650793649999	1512	1363	tdTom	mouse1_fat_exp2	exp2	mouse1	mouse1_fat_singleCell_O5	Cluster 81	744048	y	1
mouse1_fat_single_cell_O8_plate1_exp2_GGATACGT+AACGCACA	O8_mouse1_fat	O8	fat	singleCell	TRINITY_DN0_c0_g1_i5_1_131_1527_mouse1_fat_single_cell_O8_plate1_exp2_GGATACGT+AACGCACA	100	726216	gnl|BL_ORD_ID|3 Tb427VSG-4 : GB Accession V01387 : 1581nt : Complete : contig90001.	98.85386819479999	87.2865	1581	1396	tdTom	mouse1_fat_exp2	exp2	mouse1	mouse1_fat_singleCell_O8	Cluster 8	726216	y	1
mouse1_fat_single_cell_O9_plate1_exp2_CAGAATCG+AACGCACA	O9_mouse1_fat	O9	fat	singleCell	TRINITY_DN4_c0_g1_i6_1_97_1336_mouse1_fat_single_cell_O9_plate1_exp2_CAGAATCG+AACGCACA	100	819672	gnl|BL_ORD_ID|3 Tb427VSG-4 : GB Accession V01387 : 1581nt : Complete : contig90001.	94.99596448750002	74.4466	1581	1239	tdTom	mouse1_fat_exp2	exp2	mouse1	mouse1_fat_singleCell_O9	Cluster 166	819672	y	1
mouse1_fat_single_cell_P10_plate1_exp2_CGATTGGT+AAGTCCTC	P10_mouse1_fat	P10	fat	singleCell	TRINITY_DN0_c0_g1_i1_1_0_1309_RC_mouse1_fat_single_cell_P10_plate1_exp2_CGATTGGT+AAGTCCTC	100	775194	gnl|BL_ORD_ID|2611 Tbb1125VSG-39 : Complete : 1491nt : MC : contig PacBio-677	100	87.7934	1491	1309	tdTom	mouse1_fat_exp2	exp2	mouse1	mouse1_fat_singleCell_P10	Cluster 14	775194	y	1
mouse1_fat_single_cell_P12_plate1_exp2_TGTAGGTC+AAGTCCTC	P12_mouse1_fat	P12	fat	singleCell	TRINITY_DN0_c0_g1_i1_1_2_1484_RC_mouse1_fat_single_cell_P12_plate1_exp2_TGTAGGTC+AAGTCCTC	100	683527	gnl|BL_ORD_ID|3073 Tbb1125VSG-528 : Complete but extended : 1566nt : contig PacBio-2363	99.86504723349998	94.5083	1566	1482	tdTom	mouse1_fat_exp2	exp2	mouse1	mouse1_fat_singleCell_P12	Cluster 74	683527	y	1
mouse1_fat_single_cell_P19_plate1_exp2_TCGAACGA+AAGTCCTC	P19_mouse1_fat	P19	fat	singleCell	TRINITY_DN0_c0_g1_i1_1_112_1573_RC_mouse1_fat_single_cell_P19_plate1_exp2_TCGAACGA+AAGTCCTC	100	693481.2066570001	gnl|BL_ORD_ID|2591 Tbb1125VSG-16 : Complete : 1461nt : MC : contig Illumina-328	99.93155373030002	99.93155373030002	1461	1461	tdTom	mouse1_fat_exp2	exp2	mouse1	mouse1_fat_singleCell_P19	Cluster 41	693481.2066570001	y	1
mouse1_fat_single_cell_P21_plate1_exp2_CACTAACG+AAGTCCTC	P21_mouse1_fat	P21	fat	singleCell	TRINITY_DN2_c0_g1_i3_1_80_1631_RC_mouse1_fat_single_cell_P21_plate1_exp2_CACTAACG+AAGTCCTC	100	652741.4490860001	gnl|BL_ORD_ID|3015 Tbb1125VSG-468 : Complete almost : 1512nt : contig Illumina-7758	97.2921	100	1509	1551	tdTom	mouse1_fat_exp2	exp2	mouse1	mouse1_fat_singleCell_P21	Cluster 35	652741.4490860001	y	1
mouse1_heart_single_cell_A15_plate1_exp2_CACACCTT+GTGTAACC	A15_mouse1_heart	A15	heart	singleCell	TRINITY_DN0_c0_g1_i6_1_2_1462_RC_mouse1_heart_single_cell_A15_plate1_exp2_CACACCTT+GTGTAACC	100	693962.4566270002	gnl|BL_ORD_ID|2909 Tbb1125VSG-353 : Complete : 1461nt : contig Illumina-7825	96.0959	96.0301	1461	1460	tdTom	mouse1_heart_exp2	exp2	mouse1	mouse1_heart_singleCell_A15	Cluster 32	693962.4566270002	y	1
mouse1_heart_single_cell_A21_plate1_exp2_GATAGGAG+GTGTAACC	A21_mouse1_heart	A21	heart	singleCell	TRINITY_DN27_c0_g1_i2_1_86_1604_RC_mouse1_heart_single_cell_A21_plate1_exp2_GATAGGAG+GTGTAACC	98.1278	659946.1921119998	gnl|BL_ORD_ID|2909 Tbb1125VSG-353 : Complete : 1461nt : contig Illumina-7825	96.24505928850002	100	1461	1518	tdTom	mouse1_heart_exp2	exp2	mouse1	mouse1_heart_singleCell_A21	Cluster 32	672537.7021043998	y	2
mouse1_heart_single_cell_A21_plate1_exp2_GATAGGAG+GTGTAACC	A21_mouse1_heart	A21	heart	singleCell	TRINITY_DN99_c0_g1_i1_1_36_908_mouse1_heart_single_cell_A21_plate1_exp2_GATAGGAG+GTGTAACC	1.872238530717403	12591.509992399999	gnl|BL_ORD_ID|3530 Tbb1125VSG-1415 : N-terminus partial : 1080nt : contig PacBio-2397	100	80.7407	1080	872	tdTom	mouse1_heart_exp2	exp2	mouse1	mouse1_heart_singleCell_A21	Cluster 227	672537.7021043998	y	2
mouse1_heart_single_cell_A22_plate1_exp2_ACTGAGAG+GTGTAACC	A22_mouse1_heart	A22	heart	singleCell	TRINITY_DN14_c0_g1_i1_1_84_1545_RC_mouse1_heart_single_cell_A22_plate1_exp2_ACTGAGAG+GTGTAACC	100	693481.2066570001	gnl|BL_ORD_ID|2909 Tbb1125VSG-353 : Complete : 1461nt : contig Illumina-7825	100	100	1461	1461	tdTom	mouse1_heart_exp2	exp2	mouse1	mouse1_heart_singleCell_A22	Cluster 32	693481.2066570001	y	1
mouse1_heart_single_cell_A23_plate1_exp2_ACGAGTCT+GTGTAACC	A23_mouse1_heart	A23	heart	singleCell	TRINITY_DN0_c0_g1_i1_1_161_1604_RC_mouse1_heart_single_cell_A23_plate1_exp2_ACGAGTCT+GTGTAACC	100	702247	gnl|BL_ORD_ID|2630 Tbb1125VSG-60 : Complete : 1434nt : MC : contig Illumina-12	94.80249480249998	95.3975	1434	1443	tdTom	mouse1_heart_exp2	exp2	mouse1	mouse1_heart_singleCell_A23	Cluster 59	702247	y	1
mouse1_heart_single_cell_A24_plate1_exp2_AACAGCGA+GTGTAACC	A24_mouse1_heart	A24	heart	singleCell	TRINITY_DN3_c0_g1_i3_1_99_1560_RC_mouse1_heart_single_cell_A24_plate1_exp2_AACAGCGA+GTGTAACC	100	693481.2066570001	gnl|BL_ORD_ID|2909 Tbb1125VSG-353 : Complete : 1461nt : contig Illumina-7825	100	100	1461	1461	tdTom	mouse1_heart_exp2	exp2	mouse1	mouse1_heart_singleCell_A24	Cluster 32	693481.2066570001	y	1
mouse1_heart_single_cell_B16_plate1_exp2_CAGCAACT+GTAGAAGG	B16_mouse1_heart	B16	heart	singleCell	TRINITY_DN0_c0_g1_i1_1_1_1071_RC_mouse1_heart_single_cell_B16_plate1_exp2_CAGCAACT+GTAGAAGG	100	951474.6907709999	gnl|BL_ORD_ID|2630 Tbb1125VSG-60 : Complete : 1434nt : MC : contig Illumina-12	100	74.6165	1434	1070	tdTom	mouse1_heart_exp2	exp2	mouse1	mouse1_heart_singleCell_B16	Cluster 25	951474.6907709999	y	1
mouse1_heart_single_cell_B22_plate1_exp2_ACTGAGAG+GTAGAAGG	B22_mouse1_heart	B22	heart	singleCell	TRINITY_DN24_c0_g1_i1_1_99_1617_RC_mouse1_heart_single_cell_B22_plate1_exp2_ACTGAGAG+GTAGAAGG	100	667111.3408940001	gnl|BL_ORD_ID|2909 Tbb1125VSG-353 : Complete : 1461nt : contig Illumina-7825	96.24505928850002	100	1461	1518	tdTom	mouse1_heart_exp2	exp2	mouse1	mouse1_heart_singleCell_B22	Cluster 32	667111.3408940001	y	1
mouse1_heart_single_cell_B23_plate1_exp2_ACGAGTCT+GTAGAAGG	B23_mouse1_heart	B23	heart	singleCell	TRINITY_DN266_c0_g1_i1_1_98_1559_RC_mouse1_heart_single_cell_B23_plate1_exp2_ACGAGTCT+GTAGAAGG	100	693481.2066570001	gnl|BL_ORD_ID|2909 Tbb1125VSG-353 : Complete : 1461nt : contig Illumina-7825	99.93155373030002	99.93155373030002	1461	1461	tdTom	mouse1_heart_exp2	exp2	mouse1	mouse1_heart_singleCell_B23	Cluster 32	693481.2066570001	y	1
mouse1_heart_single_cell_B24_plate1_exp2_AACAGCGA+GTAGAAGG	B24_mouse1_heart	B24	heart	singleCell	TRINITY_DN3_c0_g1_i3_1_99_1560_RC_mouse1_heart_single_cell_B24_plate1_exp2_AACAGCGA+GTAGAAGG	100	693481.2066570001	gnl|BL_ORD_ID|2909 Tbb1125VSG-353 : Complete : 1461nt : contig Illumina-7825	99.93155373030002	99.93155373030002	1461	1461	tdTom	mouse1_heart_exp2	exp2	mouse1	mouse1_heart_singleCell_B24	Cluster 32	693481.2066570001	y	1
mouse1_heart_single_cell_C10_plate1_exp2_CCACTGTT+GCATGACA	C10_mouse1_heart	C10	heart	singleCell	TRINITY_DN1_c0_g1_i1_1_53_1496_mouse1_heart_single_cell_C10_plate1_exp2_CCACTGTT+GCATGACA	100	702247	gnl|BL_ORD_ID|2630 Tbb1125VSG-60 : Complete : 1434nt : MC : contig Illumina-12	94.80249480249998	95.3975	1434	1443	tdTom	mouse1_heart_exp2	exp2	mouse1	mouse1_heart_singleCell_C10	Cluster 59	702247	y	1
mouse1_heart_single_cell_C11_plate1_exp2_CGTCAAGA+GCATGACA	C11_mouse1_heart	C11	heart	singleCell	TRINITY_DN0_c0_g1_i1_1_99_1626_RC_mouse1_heart_single_cell_C11_plate1_exp2_CGTCAAGA+GCATGACA	100	663130	gnl|BL_ORD_ID|2909 Tbb1125VSG-353 : Complete : 1461nt : contig Illumina-7825	95.6778	100	1461	1527	tdTom	mouse1_heart_exp2	exp2	mouse1	mouse1_heart_singleCell_C11	Cluster 32	663130	y	1
mouse1_heart_single_cell_C12_plate1_exp2_CGGTATGA+GCATGACA	C12_mouse1_heart	C12	heart	singleCell	TRINITY_DN1_c0_g1_i1_1_59_1520_mouse1_heart_single_cell_C12_plate1_exp2_CGGTATGA+GCATGACA	100	693481.2066570001	gnl|BL_ORD_ID|2909 Tbb1125VSG-353 : Complete : 1461nt : contig Illumina-7825	100	100	1461	1461	tdTom	mouse1_heart_exp2	exp2	mouse1	mouse1_heart_singleCell_C12	Cluster 32	693481.2066570001	y	1
mouse1_heart_single_cell_C14_plate1_exp2_CATGGTAG+GCATGACA	C14_mouse1_heart	C14	heart	singleCell	TRINITY_DN3_c0_g1_i3_1_99_1560_RC_mouse1_heart_single_cell_C14_plate1_exp2_CATGGTAG+GCATGACA	100	693481.2066570001	gnl|BL_ORD_ID|2909 Tbb1125VSG-353 : Complete : 1461nt : contig Illumina-7825	100	100	1461	1461	tdTom	mouse1_heart_exp2	exp2	mouse1	mouse1_heart_singleCell_C14	Cluster 32	693481.2066570001	y	1
mouse1_heart_single_cell_C15_plate1_exp2_CACACCTT+GCATGACA	C15_mouse1_heart	C15	heart	singleCell	TRINITY_DN31_c0_g1_i2_1_99_1560_RC_mouse1_heart_single_cell_C15_plate1_exp2_CACACCTT+GCATGACA	100	693481.2066570001	gnl|BL_ORD_ID|2909 Tbb1125VSG-353 : Complete : 1461nt : contig Illumina-7825	100	100	1461	1461	tdTom	mouse1_heart_exp2	exp2	mouse1	mouse1_heart_singleCell_C15	Cluster 32	693481.2066570001	y	1
mouse1_heart_single_cell_C17_plate1_exp2_CAACCAGT+GCATGACA	C17_mouse1_heart	C17	heart	singleCell	TRINITY_DN0_c0_g1_i1_1_116_1559_RC_mouse1_heart_single_cell_C17_plate1_exp2_CAACCAGT+GCATGACA	100	702247	gnl|BL_ORD_ID|2630 Tbb1125VSG-60 : Complete : 1434nt : MC : contig Illumina-12	94.80249480249998	95.3975	1434	1443	tdTom	mouse1_heart_exp2	exp2	mouse1	mouse1_heart_singleCell_C17	Cluster 59	702247	y	1
mouse1_heart_single_cell_C18_plate1_exp2_GCAAGAAC+GCATGACA	C18_mouse1_heart	C18	heart	singleCell	TRINITY_DN0_c0_g1_i1_1_113_1556_RC_mouse1_heart_single_cell_C18_plate1_exp2_GCAAGAAC+GCATGACA	98.52771799690838	694882.4169600001	gnl|BL_ORD_ID|2630 Tbb1125VSG-60 : Complete : 1434nt : MC : contig Illumina-12	94.80249480249998	95.3975	1434	1443	tdTom	mouse1_heart_exp2	exp2	mouse1	mouse1_heart_singleCell_C18	Cluster 59	705265.9201767001	y	2
mouse1_heart_single_cell_C18_plate1_exp2_GCAAGAAC+GCATGACA	C18_mouse1_heart	C18	heart	singleCell	TRINITY_DN300_c0_g1_i1_1_162_1191_RC_mouse1_heart_single_cell_C18_plate1_exp2_GCAAGAAC+GCATGACA	1.4722820030916108	10383.5	gnl|BL_ORD_ID|5657 Tbb1125VSG-5249 : N-terminus partial : 1029nt : contig PacBio-2198	100	100	1029	1029	tdTom	mouse1_heart_exp2	exp2	mouse1	mouse1_heart_singleCell_C18	Cluster 202	705265.9201767001	y	2
mouse1_heart_single_cell_C19_plate1_exp2_GGCATAAG+GCATGACA	C19_mouse1_heart	C19	heart	singleCell	TRINITY_DN2_c0_g1_i1_1_99_1560_RC_mouse1_heart_single_cell_C19_plate1_exp2_GGCATAAG+GCATGACA	100	693481.2066570001	gnl|BL_ORD_ID|2909 Tbb1125VSG-353 : Complete : 1461nt : contig Illumina-7825	100	100	1461	1461	tdTom	mouse1_heart_exp2	exp2	mouse1	mouse1_heart_singleCell_C19	Cluster 32	693481.2066570001	y	1
mouse1_heart_single_cell_C20_plate1_exp2_GGAGTATC+GCATGACA	C20_mouse1_heart	C20	heart	singleCell	TRINITY_DN17_c0_g1_i1_1_101_1562_RC_mouse1_heart_single_cell_C20_plate1_exp2_GGAGTATC+GCATGACA	100	693481.2066570001	gnl|BL_ORD_ID|2909 Tbb1125VSG-353 : Complete : 1461nt : contig Illumina-7825	100	100	1461	1461	tdTom	mouse1_heart_exp2	exp2	mouse1	mouse1_heart_singleCell_C20	Cluster 32	693481.2066570001	y	1
mouse1_heart_single_cell_C22_plate1_exp2_ACTGAGAG+GCATGACA	C22_mouse1_heart	C22	heart	singleCell	TRINITY_DN0_c0_g1_i5_1_214_1657_mouse1_heart_single_cell_C22_plate1_exp2_ACTGAGAG+GCATGACA	99.13547150334335	696624.2995429998	gnl|BL_ORD_ID|2630 Tbb1125VSG-60 : Complete : 1434nt : MC : contig Illumina-12	94.80249480249998	95.3975	1434	1443	tdTom	mouse1_heart_exp2	exp2	mouse1	mouse1_heart_singleCell_C22	Cluster 59	702699.3355445998	y	2
mouse1_heart_single_cell_C22_plate1_exp2_ACTGAGAG+GCATGACA	C22_mouse1_heart	C22	heart	singleCell	TRINITY_DN39_c0_g1_i1_1_0_1337_RC_mouse1_heart_single_cell_C22_plate1_exp2_ACTGAGAG+GCATGACA	0.8645284966566505	6075.04	gnl|BL_ORD_ID|2909 Tbb1125VSG-353 : Complete : 1461nt : contig Illumina-7825	99.92520568440001	91.44421629020003	1461	1337	tdTom	mouse1_heart_exp2	exp2	mouse1	mouse1_heart_singleCell_C22	Cluster 32	702699.3355445998	y	2
mouse1_heart_single_cell_C2_plate1_exp2_TTCTTCCG+GCATGACA	C2_mouse1_heart	C2	heart	singleCell	TRINITY_DN9_c0_g1_i2_1_94_1588_RC_mouse1_heart_single_cell_C2_plate1_exp2_TTCTTCCG+GCATGACA	100	677966	gnl|BL_ORD_ID|3115 Tbb1125VSG-1026 : Complete but extended but atypical GPI site : 1521nt : contig Illumina-7008	98.929	97.17291255749997	1521	1494	tdTom	mouse1_heart_exp2	exp2	mouse1	mouse1_heart_singleCell_C2	Cluster 2	677966	y	1
mouse1_heart_single_cell_C4_plate1_exp2_TTGTCTCC+GCATGACA	C4_mouse1_heart	C4	heart	singleCell	TRINITY_DN0_c0_g1_i2_1_106_1549_RC_mouse1_heart_single_cell_C4_plate1_exp2_TTGTCTCC+GCATGACA	100	702247	gnl|BL_ORD_ID|2630 Tbb1125VSG-60 : Complete : 1434nt : MC : contig Illumina-12	94.80249480249998	95.3975	1434	1443	tdTom	mouse1_heart_exp2	exp2	mouse1	mouse1_heart_singleCell_C4	Cluster 59	702247	y	1
mouse1_heart_single_cell_C5_plate1_exp2_TTGGTCTG+GCATGACA	C5_mouse1_heart	C5	heart	singleCell	TRINITY_DN0_c0_g1_i3_1_63_1605_mouse1_heart_single_cell_C5_plate1_exp2_TTGGTCTG+GCATGACA	100	656599	gnl|BL_ORD_ID|2772 Tbb1125VSG-211 : Complete : 1527nt : contig PacBio-410	99.0272	100	1527	1542	tdTom	mouse1_heart_exp2	exp2	mouse1	mouse1_heart_singleCell_C5	Cluster 12	656599	y	1
mouse1_heart_single_cell_C6_plate1_exp2_TTAGGCCT+GCATGACA	C6_mouse1_heart	C6	heart	singleCell	TRINITY_DN2_c0_g1_i6_1_64_1606_mouse1_heart_single_cell_C6_plate1_exp2_TTAGGCCT+GCATGACA	100	656599	gnl|BL_ORD_ID|2772 Tbb1125VSG-211 : Complete : 1527nt : contig PacBio-410	99.0272	100	1527	1542	tdTom	mouse1_heart_exp2	exp2	mouse1	mouse1_heart_singleCell_C6	Cluster 12	656599	y	1
mouse1_heart_single_cell_C7_plate1_exp2_TAGAGTGC+GCATGACA	C7_mouse1_heart	C7	heart	singleCell	TRINITY_DN0_c0_g1_i1_1_99_1617_RC_mouse1_heart_single_cell_C7_plate1_exp2_TAGAGTGC+GCATGACA	100	667111.3408940001	gnl|BL_ORD_ID|2909 Tbb1125VSG-353 : Complete : 1461nt : contig Illumina-7825	96.24505928850002	100	1461	1518	tdTom	mouse1_heart_exp2	exp2	mouse1	mouse1_heart_singleCell_C7	Cluster 32	667111.3408940001	y	1
mouse1_heart_single_cell_C8_plate1_exp2_CTGTTGGA+GCATGACA	C8_mouse1_heart	C8	heart	singleCell	TRINITY_DN1_c0_g1_i1_1_99_1560_RC_mouse1_heart_single_cell_C8_plate1_exp2_CTGTTGGA+GCATGACA	100	693481.2066570001	gnl|BL_ORD_ID|2909 Tbb1125VSG-353 : Complete : 1461nt : contig Illumina-7825	100	100	1461	1461	tdTom	mouse1_heart_exp2	exp2	mouse1	mouse1_heart_singleCell_C8	Cluster 32	693481.2066570001	y	1
mouse1_heart_single_cell_C9_plate1_exp2_CCTGCTAA+GCATGACA	C9_mouse1_heart	C9	heart	singleCell	TRINITY_DN133_c0_g1_i1_1_135_1578_RC_mouse1_heart_single_cell_C9_plate1_exp2_CCTGCTAA+GCATGACA	100	702247	gnl|BL_ORD_ID|2630 Tbb1125VSG-60 : Complete : 1434nt : MC : contig Illumina-12	94.80249480249998	95.3975	1434	1443	tdTom	mouse1_heart_exp2	exp2	mouse1	mouse1_heart_singleCell_C9	Cluster 59	702247	y	1
mouse1_heart_single_cell_D10_plate1_exp2_CCACTGTT+GGTACAGT	D10_mouse1_heart	D10	heart	singleCell	TRINITY_DN0_c0_g1_i4_1_84_1545_mouse1_heart_single_cell_D10_plate1_exp2_CCACTGTT+GGTACAGT	100	693481.2066570001	gnl|BL_ORD_ID|2909 Tbb1125VSG-353 : Complete : 1461nt : contig Illumina-7825	99.93155373030002	99.93155373030002	1461	1461	tdTom	mouse1_heart_exp2	exp2	mouse1	mouse1_heart_singleCell_D10	Cluster 32	693481.2066570001	y	1
mouse1_heart_single_cell_D11_plate1_exp2_CGTCAAGA+GGTACAGT	D11_mouse1_heart	D11	heart	singleCell	TRINITY_DN6_c0_g1_i2_1_98_1559_RC_mouse1_heart_single_cell_D11_plate1_exp2_CGTCAAGA+GGTACAGT	100	693481.2066570001	gnl|BL_ORD_ID|2909 Tbb1125VSG-353 : Complete : 1461nt : contig Illumina-7825	100	100	1461	1461	tdTom	mouse1_heart_exp2	exp2	mouse1	mouse1_heart_singleCell_D11	Cluster 32	693481.2066570001	y	1
mouse1_heart_single_cell_D12_plate1_exp2_CGGTATGA+GGTACAGT	D12_mouse1_heart	D12	heart	singleCell	TRINITY_DN1_c0_g1_i1_1_86_1547_RC_mouse1_heart_single_cell_D12_plate1_exp2_CGGTATGA+GGTACAGT	100	693481.2066570001	gnl|BL_ORD_ID|2909 Tbb1125VSG-353 : Complete : 1461nt : contig Illumina-7825	100	100	1461	1461	tdTom	mouse1_heart_exp2	exp2	mouse1	mouse1_heart_singleCell_D12	Cluster 32	693481.2066570001	y	1
mouse1_heart_single_cell_D15_plate1_exp2_CACACCTT+GGTACAGT	D15_mouse1_heart	D15	heart	singleCell	TRINITY_DN0_c0_g1_i1_1_99_1560_RC_mouse1_heart_single_cell_D15_plate1_exp2_CACACCTT+GGTACAGT	100	693481.2066570001	gnl|BL_ORD_ID|2909 Tbb1125VSG-353 : Complete : 1461nt : contig Illumina-7825	100	100	1461	1461	tdTom	mouse1_heart_exp2	exp2	mouse1	mouse1_heart_singleCell_D15	Cluster 32	693481.2066570001	y	1
mouse1_heart_single_cell_D16_plate1_exp2_CAGCAACT+GGTACAGT	D16_mouse1_heart	D16	heart	singleCell	TRINITY_DN9_c0_g1_i5_1_59_1520_mouse1_heart_single_cell_D16_plate1_exp2_CAGCAACT+GGTACAGT	100	693481.2066570001	gnl|BL_ORD_ID|2909 Tbb1125VSG-353 : Complete : 1461nt : contig Illumina-7825	99.93155373030002	99.93155373030002	1461	1461	tdTom	mouse1_heart_exp2	exp2	mouse1	mouse1_heart_singleCell_D16	Cluster 32	693481.2066570001	y	1
mouse1_heart_single_cell_D17_plate1_exp2_CAACCAGT+GGTACAGT	D17_mouse1_heart	D17	heart	singleCell	TRINITY_DN19_c0_g1_i3_1_99_1617_RC_mouse1_heart_single_cell_D17_plate1_exp2_CAACCAGT+GGTACAGT	100	667111.3408940001	gnl|BL_ORD_ID|2909 Tbb1125VSG-353 : Complete : 1461nt : contig Illumina-7825	96.24505928850002	100	1461	1518	tdTom	mouse1_heart_exp2	exp2	mouse1	mouse1_heart_singleCell_D17	Cluster 32	667111.3408940001	y	1
mouse1_heart_single_cell_D18_plate1_exp2_GCAAGAAC+GGTACAGT	D18_mouse1_heart	D18	heart	singleCell	TRINITY_DN0_c0_g1_i2_1_83_1544_RC_mouse1_heart_single_cell_D18_plate1_exp2_GCAAGAAC+GGTACAGT	100	693481.2066570001	gnl|BL_ORD_ID|2909 Tbb1125VSG-353 : Complete : 1461nt : contig Illumina-7825	100	100	1461	1461	tdTom	mouse1_heart_exp2	exp2	mouse1	mouse1_heart_singleCell_D18	Cluster 32	693481.2066570001	y	1
mouse1_heart_single_cell_D19_plate1_exp2_GGCATAAG+GGTACAGT	D19_mouse1_heart	D19	heart	singleCell	TRINITY_DN0_c0_g1_i1_1_95_1670_RC_mouse1_heart_single_cell_D19_plate1_exp2_GGCATAAG+GGTACAGT	100	642673.4575840001	gnl|BL_ORD_ID|2607 Tbb1125VSG-34 : Complete : 1575nt : MC : contig Illumina-822	100	100	1575	1575	tdTom	mouse1_heart_exp2	exp2	mouse1	mouse1_heart_singleCell_D19	Cluster 27	642673.4575840001	y	1
mouse1_heart_single_cell_D20_plate1_exp2_GGAGTATC+GGTACAGT	D20_mouse1_heart	D20	heart	singleCell	TRINITY_DN3_c0_g1_i1_1_116_1577_RC_mouse1_heart_single_cell_D20_plate1_exp2_GGAGTATC+GGTACAGT	100	693481.2066570001	gnl|BL_ORD_ID|2909 Tbb1125VSG-353 : Complete : 1461nt : contig Illumina-7825	99.93155373030002	99.93155373030002	1461	1461	tdTom	mouse1_heart_exp2	exp2	mouse1	mouse1_heart_singleCell_D20	Cluster 32	693481.2066570001	y	1
mouse1_heart_single_cell_D21_plate1_exp2_GATAGGAG+GGTACAGT	D21_mouse1_heart	D21	heart	singleCell	TRINITY_DN117_c0_g1_i1_1_1_923_RC_mouse1_heart_single_cell_D21_plate1_exp2_GATAGGAG+GGTACAGT	0.2616663885847441	1839.3055590800004	gnl|BL_ORD_ID|2607 Tbb1125VSG-34 : Complete : 1575nt : MC : contig Illumina-822	100	58.539682539699996	1575	922	tdTom	mouse1_heart_exp2	exp2	mouse1	mouse1_heart_singleCell_D21	Cluster 27	702920.0689580799	y	2
mouse1_heart_single_cell_D21_plate1_exp2_GATAGGAG+GGTACAGT	D21_mouse1_heart	D21	heart	singleCell	TRINITY_DN0_c0_g1_i1_1_114_1557_RC_mouse1_heart_single_cell_D21_plate1_exp2_GATAGGAG+GGTACAGT	99.73833361141527	701080.7633989999	gnl|BL_ORD_ID|2630 Tbb1125VSG-60 : Complete : 1434nt : MC : contig Illumina-12	94.80249480249998	95.3975	1434	1443	tdTom	mouse1_heart_exp2	exp2	mouse1	mouse1_heart_singleCell_D21	Cluster 59	702920.0689580799	y	2
mouse1_heart_single_cell_D22_plate1_exp2_ACTGAGAG+GGTACAGT	D22_mouse1_heart	D22	heart	singleCell	TRINITY_DN1_c0_g1_i1_1_86_1547_RC_mouse1_heart_single_cell_D22_plate1_exp2_ACTGAGAG+GGTACAGT	100	693481.2066570001	gnl|BL_ORD_ID|2909 Tbb1125VSG-353 : Complete : 1461nt : contig Illumina-7825	100	100	1461	1461	tdTom	mouse1_heart_exp2	exp2	mouse1	mouse1_heart_singleCell_D22	Cluster 32	693481.2066570001	y	1
mouse1_heart_single_cell_D23_plate1_exp2_ACGAGTCT+GGTACAGT	D23_mouse1_heart	D23	heart	singleCell	TRINITY_DN68_c0_g1_i1_1_50_1511_mouse1_heart_single_cell_D23_plate1_exp2_ACGAGTCT+GGTACAGT	1.1732138149218339	8237.64	gnl|BL_ORD_ID|2909 Tbb1125VSG-353 : Complete : 1461nt : contig Illumina-7825	100	100	1461	1461	tdTom	mouse1_heart_exp2	exp2	mouse1	mouse1_heart_singleCell_D23	Cluster 32	702142.9933322801	y	2
mouse1_heart_single_cell_D23_plate1_exp2_ACGAGTCT+GGTACAGT	D23_mouse1_heart	D23	heart	singleCell	TRINITY_DN0_c0_g1_i1_1_113_1556_RC_mouse1_heart_single_cell_D23_plate1_exp2_ACGAGTCT+GGTACAGT	98.82678618507816	693905	gnl|BL_ORD_ID|2630 Tbb1125VSG-60 : Complete : 1434nt : MC : contig Illumina-12	94.80249480249998	95.3975	1434	1443	tdTom	mouse1_heart_exp2	exp2	mouse1	mouse1_heart_singleCell_D23	Cluster 59	702142.9933322801	y	2
mouse1_heart_single_cell_D2_plate1_exp2_TTCTTCCG+GGTACAGT	D2_mouse1_heart	D2	heart	singleCell	TRINITY_DN0_c0_g1_i2_1_54_1497_mouse1_heart_single_cell_D2_plate1_exp2_TTCTTCCG+GGTACAGT	100	702247	gnl|BL_ORD_ID|2630 Tbb1125VSG-60 : Complete : 1434nt : MC : contig Illumina-12	94.80249480249998	95.3975	1434	1443	tdTom	mouse1_heart_exp2	exp2	mouse1	mouse1_heart_singleCell_D2	Cluster 59	702247	y	1
mouse1_heart_single_cell_D3_plate1_exp2_TTCCAAGC+GGTACAGT	D3_mouse1_heart	D3	heart	singleCell	TRINITY_DN0_c0_g1_i1_1_85_1528_mouse1_heart_single_cell_D3_plate1_exp2_TTCCAAGC+GGTACAGT	100	702247	gnl|BL_ORD_ID|2630 Tbb1125VSG-60 : Complete : 1434nt : MC : contig Illumina-12	94.80249480249998	95.3975	1434	1443	tdTom	mouse1_heart_exp2	exp2	mouse1	mouse1_heart_singleCell_D3	Cluster 59	702247	y	1
mouse1_heart_single_cell_D4_plate1_exp2_TTGTCTCC+GGTACAGT	D4_mouse1_heart	D4	heart	singleCell	TRINITY_DN0_c0_g1_i1_1_79_1654_RC_mouse1_heart_single_cell_D4_plate1_exp2_TTGTCTCC+GGTACAGT	100	642673.4575840001	gnl|BL_ORD_ID|2607 Tbb1125VSG-34 : Complete : 1575nt : MC : contig Illumina-822	100	100	1575	1575	tdTom	mouse1_heart_exp2	exp2	mouse1	mouse1_heart_singleCell_D4	Cluster 27	642673.4575840001	y	1
mouse1_heart_single_cell_D5_plate1_exp2_TTGGTCTG+GGTACAGT	D5_mouse1_heart	D5	heart	singleCell	TRINITY_DN0_c0_g1_i3_1_98_1559_RC_mouse1_heart_single_cell_D5_plate1_exp2_TTGGTCTG+GGTACAGT	100	693481.2066570001	gnl|BL_ORD_ID|2909 Tbb1125VSG-353 : Complete : 1461nt : contig Illumina-7825	100	100	1461	1461	tdTom	mouse1_heart_exp2	exp2	mouse1	mouse1_heart_singleCell_D5	Cluster 32	693481.2066570001	y	1
mouse1_heart_single_cell_D6_plate1_exp2_TTAGGCCT+GGTACAGT	D6_mouse1_heart	D6	heart	singleCell	TRINITY_DN0_c0_g1_i2_1_112_1555_RC_mouse1_heart_single_cell_D6_plate1_exp2_TTAGGCCT+GGTACAGT	100	702247	gnl|BL_ORD_ID|2630 Tbb1125VSG-60 : Complete : 1434nt : MC : contig Illumina-12	94.80249480249998	95.3975	1434	1443	tdTom	mouse1_heart_exp2	exp2	mouse1	mouse1_heart_singleCell_D6	Cluster 59	702247	y	1
mouse1_heart_single_cell_D7_plate1_exp2_TAGAGTGC+GGTACAGT	D7_mouse1_heart	D7	heart	singleCell	TRINITY_DN0_c0_g1_i5_1_106_1549_RC_mouse1_heart_single_cell_D7_plate1_exp2_TAGAGTGC+GGTACAGT	100	702247	gnl|BL_ORD_ID|2630 Tbb1125VSG-60 : Complete : 1434nt : MC : contig Illumina-12	94.80249480249998	95.3975	1434	1443	tdTom	mouse1_heart_exp2	exp2	mouse1	mouse1_heart_singleCell_D7	Cluster 59	702247	y	1
mouse1_heart_single_cell_D8_plate1_exp2_CTGTTGGA+GGTACAGT	D8_mouse1_heart	D8	heart	singleCell	TRINITY_DN1_c0_g1_i1_1_113_1556_RC_mouse1_heart_single_cell_D8_plate1_exp2_CTGTTGGA+GGTACAGT	100	702247	gnl|BL_ORD_ID|2630 Tbb1125VSG-60 : Complete : 1434nt : MC : contig Illumina-12	94.80249480249998	95.3975	1434	1443	tdTom	mouse1_heart_exp2	exp2	mouse1	mouse1_heart_singleCell_D8	Cluster 59	702247	y	1
mouse1_heart_single_cell_D9_plate1_exp2_CCTGCTAA+GGTACAGT	D9_mouse1_heart	D9	heart	singleCell	TRINITY_DN4_c0_g1_i2_1_99_1617_RC_mouse1_heart_single_cell_D9_plate1_exp2_CCTGCTAA+GGTACAGT	100	667111.3408940001	gnl|BL_ORD_ID|2909 Tbb1125VSG-353 : Complete : 1461nt : contig Illumina-7825	96.24505928850002	100	1461	1518	tdTom	mouse1_heart_exp2	exp2	mouse1	mouse1_heart_singleCell_D9	Cluster 32	667111.3408940001	y	1
mouse1_heart_single_cell_E16_plate1_exp2_CAGCAACT+GGCATAAG	E16_mouse1_heart	E16	heart	singleCell	TRINITY_DN1_c0_g1_i6_1_1_1389_mouse1_heart_single_cell_E16_plate1_exp2_CAGCAACT+GGCATAAG	100	730460	gnl|BL_ORD_ID|2909 Tbb1125VSG-353 : Complete : 1461nt : contig Illumina-7825	95.31700288180001	90.55441478440001	1461	1388	tdTom	mouse1_heart_exp2	exp2	mouse1	mouse1_heart_singleCell_E16	Cluster 32	730460	y	1
mouse1_heart_single_cell_E17_plate1_exp2_CAACCAGT+GGCATAAG	E17_mouse1_heart	E17	heart	singleCell	TRINITY_DN0_c0_g1_i1_1_55_1297_mouse1_heart_single_cell_E17_plate1_exp2_CAACCAGT+GGCATAAG	100	817661.4063779999	gnl|BL_ORD_ID|2909 Tbb1125VSG-353 : Complete : 1461nt : contig Illumina-7825	100	85.01026694050002	1461	1242	tdTom	mouse1_heart_exp2	exp2	mouse1	mouse1_heart_singleCell_E17	Cluster 32	817661.4063779999	y	1
mouse1_heart_single_cell_E18_plate1_exp2_GCAAGAAC+GGCATAAG	E18_mouse1_heart	E18	heart	singleCell	TRINITY_DN2_c0_g1_i3_1_99_1617_RC_mouse1_heart_single_cell_E18_plate1_exp2_GCAAGAAC+GGCATAAG	100	667111.3408940001	gnl|BL_ORD_ID|2909 Tbb1125VSG-353 : Complete : 1461nt : contig Illumina-7825	96.24505928850002	100	1461	1518	tdTom	mouse1_heart_exp2	exp2	mouse1	mouse1_heart_singleCell_E18	Cluster 32	667111.3408940001	y	1
mouse1_heart_single_cell_E21_plate1_exp2_GATAGGAG+GGCATAAG	E21_mouse1_heart	E21	heart	singleCell	TRINITY_DN0_c0_g1_i2_1_59_1520_mouse1_heart_single_cell_E21_plate1_exp2_GATAGGAG+GGCATAAG	100	693481.2066570001	gnl|BL_ORD_ID|2909 Tbb1125VSG-353 : Complete : 1461nt : contig Illumina-7825	100	100	1461	1461	tdTom	mouse1_heart_exp2	exp2	mouse1	mouse1_heart_singleCell_E21	Cluster 32	693481.2066570001	y	1
mouse1_heart_single_cell_E22_plate1_exp2_ACTGAGAG+GGCATAAG	E22_mouse1_heart	E22	heart	singleCell	TRINITY_DN0_c0_g1_i1_1_118_1720_RC_mouse1_heart_single_cell_E22_plate1_exp2_ACTGAGAG+GGCATAAG	100	631712	gnl|BL_ORD_ID|2676 Tbb1125VSG-123 : Complete : 1602nt : contig Illumina-984	99.7503	99.7503	1602	1602	tdTom	mouse1_heart_exp2	exp2	mouse1	mouse1_heart_singleCell_E22	Cluster 10	631712	y	1
mouse1_heart_single_cell_E23_plate1_exp2_ACGAGTCT+GGCATAAG	E23_mouse1_heart	E23	heart	singleCell	TRINITY_DN9_c0_g1_i1_1_99_1560_RC_mouse1_heart_single_cell_E23_plate1_exp2_ACGAGTCT+GGCATAAG	100	693481.2066570001	gnl|BL_ORD_ID|2909 Tbb1125VSG-353 : Complete : 1461nt : contig Illumina-7825	100	100	1461	1461	tdTom	mouse1_heart_exp2	exp2	mouse1	mouse1_heart_singleCell_E23	Cluster 32	693481.2066570001	y	1
mouse1_heart_single_cell_E24_plate1_exp2_AACAGCGA+GGCATAAG	E24_mouse1_heart	E24	heart	singleCell	TRINITY_DN3_c0_g1_i4_1_69_1512_RC_mouse1_heart_single_cell_E24_plate1_exp2_AACAGCGA+GGCATAAG	100	702247	gnl|BL_ORD_ID|2630 Tbb1125VSG-60 : Complete : 1434nt : MC : contig Illumina-12	94.80249480249998	95.3975	1434	1443	tdTom	mouse1_heart_exp2	exp2	mouse1	mouse1_heart_singleCell_E24	Cluster 59	702247	y	1
mouse1_heart_single_cell_E2_plate1_exp2_TTCTTCCG+GGCATAAG	E2_mouse1_heart	E2	heart	singleCell	TRINITY_DN0_c0_g1_i3_1_0_1065_RC_mouse1_heart_single_cell_E2_plate1_exp2_TTCTTCCG+GGCATAAG	100	956023	gnl|BL_ORD_ID|2630 Tbb1125VSG-60 : Complete : 1434nt : MC : contig Illumina-12	100	74.2678	1434	1065	tdTom	mouse1_heart_exp2	exp2	mouse1	mouse1_heart_singleCell_E2	Cluster 25	956023	y	1
mouse1_heart_single_cell_E7_plate1_exp2_TAGAGTGC+GGCATAAG	E7_mouse1_heart	E7	heart	singleCell	TRINITY_DN1_c0_g1_i4_1_35_1131_mouse1_heart_single_cell_E7_plate1_exp2_TAGAGTGC+GGCATAAG	100	928505	gnl|BL_ORD_ID|2630 Tbb1125VSG-60 : Complete : 1434nt : MC : contig Illumina-12	100	76.42956764300001	1434	1096	tdTom	mouse1_heart_exp2	exp2	mouse1	mouse1_heart_singleCell_E7	Cluster 25	928505	y	1
mouse1_heart_single_cell_F16_plate1_exp2_CAGCAACT+GGACAATG	F16_mouse1_heart	F16	heart	singleCell	TRINITY_DN4_c0_g1_i2_1_20_1343_RC_mouse1_heart_single_cell_F16_plate1_exp2_CAGCAACT+GGACAATG	100	766871.08895700006	gnl|BL_ORD_ID|2909 Tbb1125VSG-353 : Complete : 1461nt : contig Illumina-7825	99.77324263039999	90.3491	1461	1323	tdTom	mouse1_heart_exp2	exp2	mouse1	mouse1_heart_singleCell_F16	Cluster 32	766871.08895700006	y	1
mouse1_heart_single_cell_F17_plate1_exp2_CAACCAGT+GGACAATG	F17_mouse1_heart	F17	heart	singleCell	TRINITY_DN2_c0_g1_i3_1_55_1516_mouse1_heart_single_cell_F17_plate1_exp2_CAACCAGT+GGACAATG	100	693481.2066570001	gnl|BL_ORD_ID|2909 Tbb1125VSG-353 : Complete : 1461nt : contig Illumina-7825	100	100	1461	1461	tdTom	mouse1_heart_exp2	exp2	mouse1	mouse1_heart_singleCell_F17	Cluster 32	693481.2066570001	y	1
mouse1_heart_single_cell_F18_plate1_exp2_GCAAGAAC+GGACAATG	F18_mouse1_heart	F18	heart	singleCell	TRINITY_DN4_c0_g1_i3_1_113_1556_RC_mouse1_heart_single_cell_F18_plate1_exp2_GCAAGAAC+GGACAATG	100	702247	gnl|BL_ORD_ID|2630 Tbb1125VSG-60 : Complete : 1434nt : MC : contig Illumina-12	94.80249480249998	95.3975	1434	1443	tdTom	mouse1_heart_exp2	exp2	mouse1	mouse1_heart_singleCell_F18	Cluster 59	702247	y	1
mouse1_heart_single_cell_F19_plate1_exp2_GGCATAAG+GGACAATG	F19_mouse1_heart	F19	heart	singleCell	TRINITY_DN3_c0_g1_i5_1_111_1605_RC_mouse1_heart_single_cell_F19_plate1_exp2_GGCATAAG+GGACAATG	100	677966	gnl|BL_ORD_ID|3115 Tbb1125VSG-1026 : Complete but extended but atypical GPI site : 1521nt : contig Illumina-7008	98.929	97.17291255749997	1521	1494	tdTom	mouse1_heart_exp2	exp2	mouse1	mouse1_heart_singleCell_F19	Cluster 2	677966	y	1
mouse1_heart_single_cell_F20_plate1_exp2_GGAGTATC+GGACAATG	F20_mouse1_heart	F20	heart	singleCell	TRINITY_DN2_c0_g1_i2_1_99_1560_RC_mouse1_heart_single_cell_F20_plate1_exp2_GGAGTATC+GGACAATG	100	693481.2066570001	gnl|BL_ORD_ID|2909 Tbb1125VSG-353 : Complete : 1461nt : contig Illumina-7825	100	100	1461	1461	tdTom	mouse1_heart_exp2	exp2	mouse1	mouse1_heart_singleCell_F20	Cluster 32	693481.2066570001	y	1
mouse1_heart_single_cell_F21_plate1_exp2_GATAGGAG+GGACAATG	F21_mouse1_heart	F21	heart	singleCell	TRINITY_DN8_c0_g1_i1_1_99_1560_RC_mouse1_heart_single_cell_F21_plate1_exp2_GATAGGAG+GGACAATG	100	693481.2066570001	gnl|BL_ORD_ID|2909 Tbb1125VSG-353 : Complete : 1461nt : contig Illumina-7825	100	100	1461	1461	tdTom	mouse1_heart_exp2	exp2	mouse1	mouse1_heart_singleCell_F21	Cluster 32	693481.2066570001	y	1
mouse1_heart_single_cell_F23_plate1_exp2_ACGAGTCT+GGACAATG	F23_mouse1_heart	F23	heart	singleCell	TRINITY_DN0_c0_g1_i1_1_106_1549_RC_mouse1_heart_single_cell_F23_plate1_exp2_ACGAGTCT+GGACAATG	100	702247	gnl|BL_ORD_ID|2630 Tbb1125VSG-60 : Complete : 1434nt : MC : contig Illumina-12	94.80249480249998	95.3975	1434	1443	tdTom	mouse1_heart_exp2	exp2	mouse1	mouse1_heart_singleCell_F23	Cluster 59	702247	y	1
mouse1_heart_single_cell_F24_plate1_exp2_AACAGCGA+GGACAATG	F24_mouse1_heart	F24	heart	singleCell	TRINITY_DN0_c0_g1_i1_1_180_1623_RC_mouse1_heart_single_cell_F24_plate1_exp2_AACAGCGA+GGACAATG	100	702247	gnl|BL_ORD_ID|2630 Tbb1125VSG-60 : Complete : 1434nt : MC : contig Illumina-12	94.80249480249998	95.3975	1434	1443	tdTom	mouse1_heart_exp2	exp2	mouse1	mouse1_heart_singleCell_F24	Cluster 59	702247	y	1
mouse1_heart_single_cell_F3_plate1_exp2_TTCCAAGC+GGACAATG	F3_mouse1_heart	F3	heart	singleCell	TRINITY_DN0_c0_g1_i1_1_66_1608_mouse1_heart_single_cell_F3_plate1_exp2_TTCCAAGC+GGACAATG	100	656599	gnl|BL_ORD_ID|2772 Tbb1125VSG-211 : Complete : 1527nt : contig PacBio-410	99.0272	100	1527	1542	tdTom	mouse1_heart_exp2	exp2	mouse1	mouse1_heart_singleCell_F3	Cluster 12	656599	y	1
mouse1_heart_single_cell_F4_plate1_exp2_TTGTCTCC+GGACAATG	F4_mouse1_heart	F4	heart	singleCell	TRINITY_DN3_c0_g1_i4_1_56_1255_mouse1_heart_single_cell_F4_plate1_exp2_TTGTCTCC+GGACAATG	100	847458	gnl|BL_ORD_ID|2630 Tbb1125VSG-60 : Complete : 1434nt : MC : contig Illumina-12	96.66388657209998	80.82287308229999	1434	1199	tdTom	mouse1_heart_exp2	exp2	mouse1	mouse1_heart_singleCell_F4	Cluster 162	847458	y	1
mouse1_heart_single_cell_F7_plate1_exp2_TAGAGTGC+GGACAATG	F7_mouse1_heart	F7	heart	singleCell	TRINITY_DN1_c0_g1_i1_1_42_1420_mouse1_heart_single_cell_F7_plate1_exp2_TAGAGTGC+GGACAATG	100	735835.0993379998	gnl|BL_ORD_ID|2630 Tbb1125VSG-60 : Complete : 1434nt : MC : contig Illumina-12	95.2104	91.49232914920002	1434	1378	tdTom	mouse1_heart_exp2	exp2	mouse1	mouse1_heart_singleCell_F7	Cluster 59	735835.0993379998	y	1
mouse1_heart_single_cell_G10_plate1_exp2_CCACTGTT+GATAGGAG	G10_mouse1_heart	G10	heart	singleCell	TRINITY_DN2_c0_g1_i2_1_661_2104_mouse1_heart_single_cell_G10_plate1_exp2_CCACTGTT+GATAGGAG	100	702247	gnl|BL_ORD_ID|2630 Tbb1125VSG-60 : Complete : 1434nt : MC : contig Illumina-12	94.80249480249998	95.3975	1434	1443	tdTom	mouse1_heart_exp2	exp2	mouse1	mouse1_heart_singleCell_G10	Cluster 59	702247	y	1
mouse1_heart_single_cell_G11_plate1_exp2_CGTCAAGA+GATAGGAG	G11_mouse1_heart	G11	heart	singleCell	TRINITY_DN0_c0_g1_i2_1_104_1565_RC_mouse1_heart_single_cell_G11_plate1_exp2_CGTCAAGA+GATAGGAG	100	693481.2066570001	gnl|BL_ORD_ID|2909 Tbb1125VSG-353 : Complete : 1461nt : contig Illumina-7825	100	100	1461	1461	tdTom	mouse1_heart_exp2	exp2	mouse1	mouse1_heart_singleCell_G11	Cluster 32	693481.2066570001	y	1
mouse1_heart_single_cell_G12_plate1_exp2_CGGTATGA+GATAGGAG	G12_mouse1_heart	G12	heart	singleCell	TRINITY_DN0_c0_g1_i1_1_83_1544_RC_mouse1_heart_single_cell_G12_plate1_exp2_CGGTATGA+GATAGGAG	100	693481.2066570001	gnl|BL_ORD_ID|2909 Tbb1125VSG-353 : Complete : 1461nt : contig Illumina-7825	100	100	1461	1461	tdTom	mouse1_heart_exp2	exp2	mouse1	mouse1_heart_singleCell_G12	Cluster 32	693481.2066570001	y	1
mouse1_heart_single_cell_G13_plate1_exp2_CGATCCTA+GATAGGAG	G13_mouse1_heart	G13	heart	singleCell	TRINITY_DN0_c0_g1_i1_1_167_1715_RC_mouse1_heart_single_cell_G13_plate1_exp2_CGATCCTA+GATAGGAG	100	654022	gnl|BL_ORD_ID|4826 Tbb1125VSG-4098 : Complete but atypical GPI site : 1551nt : contig PacBio-2378	88.04909560720002	87.87878787879997	1551	1548	tdTom	mouse1_heart_exp2	exp2	mouse1	mouse1_heart_singleCell_G13	Cluster 38	654022	y	1
mouse1_heart_single_cell_G14_plate1_exp2_CATGGTAG+GATAGGAG	G14_mouse1_heart	G14	heart	singleCell	TRINITY_DN2_c0_g1_i2_1_2_1359_RC_mouse1_heart_single_cell_G14_plate1_exp2_CATGGTAG+GATAGGAG	100	747384	gnl|BL_ORD_ID|2909 Tbb1125VSG-353 : Complete : 1461nt : contig Illumina-7825	100	92.88158795349999	1461	1357	tdTom	mouse1_heart_exp2	exp2	mouse1	mouse1_heart_singleCell_G14	Cluster 32	747384	y	1
mouse1_heart_single_cell_G15_plate1_exp2_CACACCTT+GATAGGAG	G15_mouse1_heart	G15	heart	singleCell	TRINITY_DN2_c0_g1_i1_1_99_1560_RC_mouse1_heart_single_cell_G15_plate1_exp2_CACACCTT+GATAGGAG	100	693481.2066570001	gnl|BL_ORD_ID|2909 Tbb1125VSG-353 : Complete : 1461nt : contig Illumina-7825	100	100	1461	1461	tdTom	mouse1_heart_exp2	exp2	mouse1	mouse1_heart_singleCell_G15	Cluster 32	693481.2066570001	y	1
mouse1_heart_single_cell_G16_plate1_exp2_CAGCAACT+GATAGGAG	G16_mouse1_heart	G16	heart	singleCell	TRINITY_DN39_c0_g1_i1_1_95_1556_RC_mouse1_heart_single_cell_G16_plate1_exp2_CAGCAACT+GATAGGAG	100	693481.2066570001	gnl|BL_ORD_ID|2909 Tbb1125VSG-353 : Complete : 1461nt : contig Illumina-7825	100	100	1461	1461	tdTom	mouse1_heart_exp2	exp2	mouse1	mouse1_heart_singleCell_G16	Cluster 32	693481.2066570001	y	1
mouse1_heart_single_cell_G17_plate1_exp2_CAACCAGT+GATAGGAG	G17_mouse1_heart	G17	heart	singleCell	TRINITY_DN2_c0_g1_i1_1_99_1560_RC_mouse1_heart_single_cell_G17_plate1_exp2_CAACCAGT+GATAGGAG	100	693481.2066570001	gnl|BL_ORD_ID|2909 Tbb1125VSG-353 : Complete : 1461nt : contig Illumina-7825	100	100	1461	1461	tdTom	mouse1_heart_exp2	exp2	mouse1	mouse1_heart_singleCell_G17	Cluster 32	693481.2066570001	y	1
mouse1_heart_single_cell_G18_plate1_exp2_GCAAGAAC+GATAGGAG	G18_mouse1_heart	G18	heart	singleCell	TRINITY_DN0_c0_g1_i1_1_144_1587_RC_mouse1_heart_single_cell_G18_plate1_exp2_GCAAGAAC+GATAGGAG	100	599875.4318500002	gnl|BL_ORD_ID|2630 Tbb1125VSG-60 : Complete : 1434nt : MC : contig Illumina-12	94.80249480249998	95.3975	1434	1443	tdTom	mouse1_heart_exp2	exp2	mouse1	mouse1_heart_singleCell_G18	Cluster 59	599875.4318500002	y	1
mouse1_heart_single_cell_G19_plate1_exp2_GGCATAAG+GATAGGAG	G19_mouse1_heart	G19	heart	singleCell	TRINITY_DN1_c0_g1_i2_1_101_1643_RC_mouse1_heart_single_cell_G19_plate1_exp2_GGCATAAG+GATAGGAG	100	601205	gnl|BL_ORD_ID|2772 Tbb1125VSG-211 : Complete : 1527nt : contig PacBio-410	99.0272	100	1527	1542	tdTom	mouse1_heart_exp2	exp2	mouse1	mouse1_heart_singleCell_G19	Cluster 12	601205	y	1
mouse1_heart_single_cell_G20_plate1_exp2_GGAGTATC+GATAGGAG	G20_mouse1_heart	G20	heart	singleCell	TRINITY_DN38_c0_g1_i1_1_108_1569_RC_mouse1_heart_single_cell_G20_plate1_exp2_GGAGTATC+GATAGGAG	100	693481.2066570001	gnl|BL_ORD_ID|2909 Tbb1125VSG-353 : Complete : 1461nt : contig Illumina-7825	100	100	1461	1461	tdTom	mouse1_heart_exp2	exp2	mouse1	mouse1_heart_singleCell_G20	Cluster 32	693481.2066570001	y	1
mouse1_heart_single_cell_G21_plate1_exp2_GATAGGAG+GATAGGAG	G21_mouse1_heart	G21	heart	singleCell	TRINITY_DN0_c0_g1_i5_1_53_1496_mouse1_heart_single_cell_G21_plate1_exp2_GATAGGAG+GATAGGAG	100	702247	gnl|BL_ORD_ID|2630 Tbb1125VSG-60 : Complete : 1434nt : MC : contig Illumina-12	94.80249480249998	95.3975	1434	1443	tdTom	mouse1_heart_exp2	exp2	mouse1	mouse1_heart_singleCell_G21	Cluster 59	702247	y	1
mouse1_heart_single_cell_G22_plate1_exp2_ACTGAGAG+GATAGGAG	G22_mouse1_heart	G22	heart	singleCell	TRINITY_DN0_c0_g1_i1_1_86_1529_RC_mouse1_heart_single_cell_G22_plate1_exp2_ACTGAGAG+GATAGGAG	100	702247	gnl|BL_ORD_ID|2630 Tbb1125VSG-60 : Complete : 1434nt : MC : contig Illumina-12	94.80249480249998	95.3975	1434	1443	tdTom	mouse1_heart_exp2	exp2	mouse1	mouse1_heart_singleCell_G22	Cluster 59	702247	y	1
mouse1_heart_single_cell_G23_plate1_exp2_ACGAGTCT+GATAGGAG	G23_mouse1_heart	G23	heart	singleCell	TRINITY_DN1_c0_g1_i3_1_0_1495_RC_mouse1_heart_single_cell_G23_plate1_exp2_ACGAGTCT+GATAGGAG	100	677506.7073169999	gnl|BL_ORD_ID|2909 Tbb1125VSG-353 : Complete : 1461nt : contig Illumina-7825	96.32107023409999	98.56262833679999	1461	1495	tdTom	mouse1_heart_exp2	exp2	mouse1	mouse1_heart_singleCell_G23	Cluster 68	677506.7073169999	y	1
mouse1_heart_single_cell_G24_plate1_exp2_AACAGCGA+GATAGGAG	G24_mouse1_heart	G24	heart	singleCell	TRINITY_DN23_c0_g1_i3_1_72_1533_RC_mouse1_heart_single_cell_G24_plate1_exp2_AACAGCGA+GATAGGAG	100	693481.2066570001	gnl|BL_ORD_ID|2909 Tbb1125VSG-353 : Complete : 1461nt : contig Illumina-7825	100	100	1461	1461	tdTom	mouse1_heart_exp2	exp2	mouse1	mouse1_heart_singleCell_G24	Cluster 32	693481.2066570001	y	1
mouse1_heart_single_cell_G3_plate1_exp2_TTCCAAGC+GATAGGAG	G3_mouse1_heart	G3	heart	singleCell	TRINITY_DN0_c0_g1_i4_1_148_1609_RC_mouse1_heart_single_cell_G3_plate1_exp2_TTCCAAGC+GATAGGAG	100	693481.2066570001	gnl|BL_ORD_ID|2909 Tbb1125VSG-353 : Complete : 1461nt : contig Illumina-7825	100	100	1461	1461	tdTom	mouse1_heart_exp2	exp2	mouse1	mouse1_heart_singleCell_G3	Cluster 32	693481.2066570001	y	1
mouse1_heart_single_cell_G4_plate1_exp2_TTGTCTCC+GATAGGAG	G4_mouse1_heart	G4	heart	singleCell	TRINITY_DN0_c0_g1_i1_1_59_1520_mouse1_heart_single_cell_G4_plate1_exp2_TTGTCTCC+GATAGGAG	100	693481.2066570001	gnl|BL_ORD_ID|2909 Tbb1125VSG-353 : Complete : 1461nt : contig Illumina-7825	100	100	1461	1461	tdTom	mouse1_heart_exp2	exp2	mouse1	mouse1_heart_singleCell_G4	Cluster 32	693481.2066570001	y	1
mouse1_heart_single_cell_G5_plate1_exp2_TTGGTCTG+GATAGGAG	G5_mouse1_heart	G5	heart	singleCell	TRINITY_DN1_c0_g1_i2_1_114_1557_RC_mouse1_heart_single_cell_G5_plate1_exp2_TTGGTCTG+GATAGGAG	100	702247	gnl|BL_ORD_ID|2630 Tbb1125VSG-60 : Complete : 1434nt : MC : contig Illumina-12	94.80249480249998	95.3975	1434	1443	tdTom	mouse1_heart_exp2	exp2	mouse1	mouse1_heart_singleCell_G5	Cluster 59	702247	y	1
mouse1_heart_single_cell_G6_plate1_exp2_TTAGGCCT+GATAGGAG	G6_mouse1_heart	G6	heart	singleCell	TRINITY_DN0_c0_g1_i2_1_145_1663_RC_mouse1_heart_single_cell_G6_plate1_exp2_TTAGGCCT+GATAGGAG	100	667111.3408940001	gnl|BL_ORD_ID|2909 Tbb1125VSG-353 : Complete : 1461nt : contig Illumina-7825	96.24505928850002	100	1461	1518	tdTom	mouse1_heart_exp2	exp2	mouse1	mouse1_heart_singleCell_G6	Cluster 32	667111.3408940001	y	1
mouse1_heart_single_cell_G7_plate1_exp2_TAGAGTGC+GATAGGAG	G7_mouse1_heart	G7	heart	singleCell	TRINITY_DN0_c0_g1_i2_1_121_1564_RC_mouse1_heart_single_cell_G7_plate1_exp2_TAGAGTGC+GATAGGAG	100	702247	gnl|BL_ORD_ID|2630 Tbb1125VSG-60 : Complete : 1434nt : MC : contig Illumina-12	94.80249480249998	95.3975	1434	1443	tdTom	mouse1_heart_exp2	exp2	mouse1	mouse1_heart_singleCell_G7	Cluster 59	702247	y	1
mouse1_heart_single_cell_G8_plate1_exp2_CTGTTGGA+GATAGGAG	G8_mouse1_heart	G8	heart	singleCell	TRINITY_DN0_c0_g1_i3_1_176_1619_RC_mouse1_heart_single_cell_G8_plate1_exp2_CTGTTGGA+GATAGGAG	100	702247	gnl|BL_ORD_ID|2630 Tbb1125VSG-60 : Complete : 1434nt : MC : contig Illumina-12	94.80249480249998	95.3975	1434	1443	tdTom	mouse1_heart_exp2	exp2	mouse1	mouse1_heart_singleCell_G8	Cluster 59	702247	y	1
mouse1_heart_single_cell_G9_plate1_exp2_CCTGCTAA+GATAGGAG	G9_mouse1_heart	G9	heart	singleCell	TRINITY_DN5_c0_g1_i1_1_99_1560_RC_mouse1_heart_single_cell_G9_plate1_exp2_CCTGCTAA+GATAGGAG	100	693481.2066570001	gnl|BL_ORD_ID|2909 Tbb1125VSG-353 : Complete : 1461nt : contig Illumina-7825	100	100	1461	1461	tdTom	mouse1_heart_exp2	exp2	mouse1	mouse1_heart_singleCell_G9	Cluster 32	693481.2066570001	y	1
mouse1_heart_single_cell_H11_plate1_exp2_CGTCAAGA+GACTACGA	H11_mouse1_heart	H11	heart	singleCell	TRINITY_DN1_c0_g1_i2_1_121_1564_RC_mouse1_heart_single_cell_H11_plate1_exp2_CGTCAAGA+GACTACGA	100	702247	gnl|BL_ORD_ID|2630 Tbb1125VSG-60 : Complete : 1434nt : MC : contig Illumina-12	94.80249480249998	95.3975	1434	1443	tdTom	mouse1_heart_exp2	exp2	mouse1	mouse1_heart_singleCell_H11	Cluster 59	702247	y	1
mouse1_heart_single_cell_H12_plate1_exp2_CGGTATGA+GACTACGA	H12_mouse1_heart	H12	heart	singleCell	TRINITY_DN4_c0_g1_i4_1_106_1549_RC_mouse1_heart_single_cell_H12_plate1_exp2_CGGTATGA+GACTACGA	100	702247	gnl|BL_ORD_ID|2630 Tbb1125VSG-60 : Complete : 1434nt : MC : contig Illumina-12	94.80249480249998	95.3975	1434	1443	tdTom	mouse1_heart_exp2	exp2	mouse1	mouse1_heart_singleCell_H12	Cluster 59	702247	y	1
mouse1_heart_single_cell_H13_plate1_exp2_CGATCCTA+GACTACGA	H13_mouse1_heart	H13	heart	singleCell	TRINITY_DN8_c0_g1_i2_1_88_1402_RC_mouse1_heart_single_cell_H13_plate1_exp2_CGATCCTA+GACTACGA	34.66112623582941	1.46839e+06	gnl|BL_ORD_ID|2909 Tbb1125VSG-353 : Complete : 1461nt : contig Illumina-7825	56.0122	50.376454483199986	1461	1314	tdTom	mouse1_heart_exp2	exp2	mouse1	mouse1_heart_singleCell_H13	Cluster 147	4.23642e+06	y	2
mouse1_heart_single_cell_H13_plate1_exp2_CGATCCTA+GACTACGA	H13_mouse1_heart	H13	heart	singleCell	TRINITY_DN8_c0_g1_i1_1_88_1549_RC_mouse1_heart_single_cell_H13_plate1_exp2_CGATCCTA+GACTACGA	65.33887376417059	2.76803e+06	gnl|BL_ORD_ID|2909 Tbb1125VSG-353 : Complete : 1461nt : contig Illumina-7825	99.93155373030002	99.93155373030002	1461	1461	tdTom	mouse1_heart_exp2	exp2	mouse1	mouse1_heart_singleCell_H13	Cluster 32	4.23642e+06	y	2
mouse1_heart_single_cell_H14_plate1_exp2_CATGGTAG+GACTACGA	H14_mouse1_heart	H14	heart	singleCell	TRINITY_DN0_c0_g1_i1_1_55_1392_mouse1_heart_single_cell_H14_plate1_exp2_CATGGTAG+GACTACGA	100	758725	gnl|BL_ORD_ID|2909 Tbb1125VSG-353 : Complete : 1461nt : contig Illumina-7825	99.92520568440001	91.44421629020003	1461	1337	tdTom	mouse1_heart_exp2	exp2	mouse1	mouse1_heart_singleCell_H14	Cluster 32	758725	y	1
mouse1_heart_single_cell_H15_plate1_exp2_CACACCTT+GACTACGA	H15_mouse1_heart	H15	heart	singleCell	TRINITY_DN0_c0_g1_i4_1_84_1578_RC_mouse1_heart_single_cell_H15_plate1_exp2_CACACCTT+GACTACGA	100	677966	gnl|BL_ORD_ID|3115 Tbb1125VSG-1026 : Complete but extended but atypical GPI site : 1521nt : contig Illumina-7008	98.929	97.17291255749997	1521	1494	tdTom	mouse1_heart_exp2	exp2	mouse1	mouse1_heart_singleCell_H15	Cluster 2	677966	y	1
mouse1_heart_single_cell_H17_plate1_exp2_CAACCAGT+GACTACGA	H17_mouse1_heart	H17	heart	singleCell	TRINITY_DN13_c0_g1_i1_1_138_1599_RC_mouse1_heart_single_cell_H17_plate1_exp2_CAACCAGT+GACTACGA	100	693481.2066570001	gnl|BL_ORD_ID|2909 Tbb1125VSG-353 : Complete : 1461nt : contig Illumina-7825	100	100	1461	1461	tdTom	mouse1_heart_exp2	exp2	mouse1	mouse1_heart_singleCell_H17	Cluster 32	693481.2066570001	y	1
mouse1_heart_single_cell_H18_plate1_exp2_GCAAGAAC+GACTACGA	H18_mouse1_heart	H18	heart	singleCell	TRINITY_DN11_c0_g1_i4_1_142_1603_RC_mouse1_heart_single_cell_H18_plate1_exp2_GCAAGAAC+GACTACGA	100	693481.2066570001	gnl|BL_ORD_ID|2909 Tbb1125VSG-353 : Complete : 1461nt : contig Illumina-7825	100	100	1461	1461	tdTom	mouse1_heart_exp2	exp2	mouse1	mouse1_heart_singleCell_H18	Cluster 32	693481.2066570001	y	1
mouse1_heart_single_cell_H19_plate1_exp2_GGCATAAG+GACTACGA	H19_mouse1_heart	H19	heart	singleCell	TRINITY_DN3_c0_g1_i1_1_72_1533_RC_mouse1_heart_single_cell_H19_plate1_exp2_GGCATAAG+GACTACGA	100	693481.2066570001	gnl|BL_ORD_ID|2909 Tbb1125VSG-353 : Complete : 1461nt : contig Illumina-7825	99.93155373030002	99.93155373030002	1461	1461	tdTom	mouse1_heart_exp2	exp2	mouse1	mouse1_heart_singleCell_H19	Cluster 32	693481.2066570001	y	1
mouse1_heart_single_cell_H22_plate1_exp2_ACTGAGAG+GACTACGA	H22_mouse1_heart	H22	heart	singleCell	TRINITY_DN0_c0_g1_i1_1_72_1590_RC_mouse1_heart_single_cell_H22_plate1_exp2_ACTGAGAG+GACTACGA	100	667111.3408940001	gnl|BL_ORD_ID|2909 Tbb1125VSG-353 : Complete : 1461nt : contig Illumina-7825	96.24505928850002	100	1461	1518	tdTom	mouse1_heart_exp2	exp2	mouse1	mouse1_heart_singleCell_H22	Cluster 32	667111.3408940001	y	1
mouse1_heart_single_cell_H3_plate1_exp2_TTCCAAGC+GACTACGA	H3_mouse1_heart	H3	heart	singleCell	TRINITY_DN4_c0_g1_i1_1_78_1596_RC_mouse1_heart_single_cell_H3_plate1_exp2_TTCCAAGC+GACTACGA	100	667111.3408940001	gnl|BL_ORD_ID|2909 Tbb1125VSG-353 : Complete : 1461nt : contig Illumina-7825	96.24505928850002	100	1461	1518	tdTom	mouse1_heart_exp2	exp2	mouse1	mouse1_heart_singleCell_H3	Cluster 32	667111.3408940001	y	1
mouse1_heart_single_cell_H4_plate1_exp2_TTGTCTCC+GACTACGA	H4_mouse1_heart	H4	heart	singleCell	TRINITY_DN27_c0_g1_i2_1_71_1532_RC_mouse1_heart_single_cell_H4_plate1_exp2_TTGTCTCC+GACTACGA	100	693481.2066570001	gnl|BL_ORD_ID|2909 Tbb1125VSG-353 : Complete : 1461nt : contig Illumina-7825	100	100	1461	1461	tdTom	mouse1_heart_exp2	exp2	mouse1	mouse1_heart_singleCell_H4	Cluster 32	693481.2066570001	y	1
mouse1_heart_single_cell_H5_plate1_exp2_TTGGTCTG+GACTACGA	H5_mouse1_heart	H5	heart	singleCell	TRINITY_DN0_c0_g1_i5_1_387_1830_mouse1_heart_single_cell_H5_plate1_exp2_TTGGTCTG+GACTACGA	100	702247	gnl|BL_ORD_ID|2630 Tbb1125VSG-60 : Complete : 1434nt : MC : contig Illumina-12	94.73319473320001	95.32775453279999	1434	1443	tdTom	mouse1_heart_exp2	exp2	mouse1	mouse1_heart_singleCell_H5	Cluster 59	702247	y	1
mouse1_heart_single_cell_H7_plate1_exp2_TAGAGTGC+GACTACGA	H7_mouse1_heart	H7	heart	singleCell	TRINITY_DN30_c0_g1_i2_1_98_1559_RC_mouse1_heart_single_cell_H7_plate1_exp2_TAGAGTGC+GACTACGA	100	693481.2066570001	gnl|BL_ORD_ID|2909 Tbb1125VSG-353 : Complete : 1461nt : contig Illumina-7825	100	100	1461	1461	tdTom	mouse1_heart_exp2	exp2	mouse1	mouse1_heart_singleCell_H7	Cluster 32	693481.2066570001	y	1
mouse1_heart_single_cell_H8_plate1_exp2_CTGTTGGA+GACTACGA	H8_mouse1_heart	H8	heart	singleCell	TRINITY_DN33_c0_g1_i2_1_49_1555_mouse1_heart_single_cell_H8_plate1_exp2_CTGTTGGA+GACTACGA	100	672494.8890379999	gnl|BL_ORD_ID|2594 Tbb1125VSG-21 : Complete : 1452nt : MC : contig Illumina-660	96.21513944220001	99.7934	1452	1506	tdTom	mouse1_heart_exp2	exp2	mouse1	mouse1_heart_singleCell_H8	Cluster 61	672494.8890379999	y	1
mouse1_heart_single_cell_H9_plate1_exp2_CCTGCTAA+GACTACGA	H9_mouse1_heart	H9	heart	singleCell	TRINITY_DN0_c0_g1_i1_1_85_1528_mouse1_heart_single_cell_H9_plate1_exp2_CCTGCTAA+GACTACGA	100	702247	gnl|BL_ORD_ID|2630 Tbb1125VSG-60 : Complete : 1434nt : MC : contig Illumina-12	94.80249480249998	95.3975	1434	1443	tdTom	mouse1_heart_exp2	exp2	mouse1	mouse1_heart_singleCell_H9	Cluster 59	702247	y	1
mouse1_heart_single_cell_I10_plate1_exp2_CCACTGTT+ATGGCGTT	I10_mouse1_heart	I10	heart	singleCell	TRINITY_DN0_c0_g1_i1_1_0_1230_RC_mouse1_heart_single_cell_I10_plate1_exp2_CCACTGTT+ATGGCGTT	100	825763.7489679999	gnl|BL_ORD_ID|2909 Tbb1125VSG-353 : Complete : 1461nt : contig Illumina-7825	99.91869918700002	84.12046543459999	1461	1230	tdTom	mouse1_heart_exp2	exp2	mouse1	mouse1_heart_singleCell_I10	Cluster 32	825763.7489679999	y	1
mouse1_heart_single_cell_I20_plate1_exp2_GGAGTATC+ATGGCGTT	I20_mouse1_heart	I20	heart	singleCell	TRINITY_DN0_c0_g1_i2_1_100_1561_RC_mouse1_heart_single_cell_I20_plate1_exp2_GGAGTATC+ATGGCGTT	100	693481.2066570001	gnl|BL_ORD_ID|2909 Tbb1125VSG-353 : Complete : 1461nt : contig Illumina-7825	100	100	1461	1461	tdTom	mouse1_heart_exp2	exp2	mouse1	mouse1_heart_singleCell_I20	Cluster 32	693481.2066570001	y	1
mouse1_heart_single_cell_I21_plate1_exp2_GATAGGAG+ATGGCGTT	I21_mouse1_heart	I21	heart	singleCell	TRINITY_DN0_c0_g1_i7_1_120_1563_RC_mouse1_heart_single_cell_I21_plate1_exp2_GATAGGAG+ATGGCGTT	100	702247	gnl|BL_ORD_ID|2630 Tbb1125VSG-60 : Complete : 1434nt : MC : contig Illumina-12	94.80249480249998	95.3975	1434	1443	tdTom	mouse1_heart_exp2	exp2	mouse1	mouse1_heart_singleCell_I21	Cluster 59	702247	y	1
mouse1_heart_single_cell_I22_plate1_exp2_ACTGAGAG+ATGGCGTT	I22_mouse1_heart	I22	heart	singleCell	TRINITY_DN1_c0_g1_i2_1_84_1545_RC_mouse1_heart_single_cell_I22_plate1_exp2_ACTGAGAG+ATGGCGTT	100	693481.2066570001	gnl|BL_ORD_ID|2909 Tbb1125VSG-353 : Complete : 1461nt : contig Illumina-7825	100	100	1461	1461	tdTom	mouse1_heart_exp2	exp2	mouse1	mouse1_heart_singleCell_I22	Cluster 32	693481.2066570001	y	1
mouse1_heart_single_cell_I23_plate1_exp2_ACGAGTCT+ATGGCGTT	I23_mouse1_heart	I23	heart	singleCell	TRINITY_DN0_c0_g1_i1_1_99_1656_RC_mouse1_heart_single_cell_I23_plate1_exp2_ACGAGTCT+ATGGCGTT	100	650195	gnl|BL_ORD_ID|2909 Tbb1125VSG-353 : Complete : 1461nt : contig Illumina-7825	93.8343	100	1461	1557	tdTom	mouse1_heart_exp2	exp2	mouse1	mouse1_heart_singleCell_I23	Cluster 32	650195	y	1
mouse1_heart_single_cell_I24_plate1_exp2_AACAGCGA+ATGGCGTT	I24_mouse1_heart	I24	heart	singleCell	TRINITY_DN0_c0_g1_i1_1_68_1079_mouse1_heart_single_cell_I24_plate1_exp2_AACAGCGA+ATGGCGTT	100	1.00806e+06	gnl|BL_ORD_ID|2630 Tbb1125VSG-60 : Complete : 1434nt : MC : contig Illumina-12	94.46092977250001	66.5969	1434	1011	tdTom	mouse1_heart_exp2	exp2	mouse1	mouse1_heart_singleCell_I24	Cluster 179	1.00806e+06	y	1
mouse1_heart_single_cell_J11_plate1_exp2_CGTCAAGA+ACTGAGAG	J11_mouse1_heart	J11	heart	singleCell	TRINITY_DN0_c0_g1_i1_1_0_1221_RC_mouse1_heart_single_cell_J11_plate1_exp2_CGTCAAGA+ACTGAGAG	100	831946.6722129999	gnl|BL_ORD_ID|2909 Tbb1125VSG-353 : Complete : 1461nt : contig Illumina-7825	100	83.57289527719999	1461	1221	tdTom	mouse1_heart_exp2	exp2	mouse1	mouse1_heart_singleCell_J11	Cluster 32	831946.6722129999	y	1
mouse1_heart_single_cell_J12_plate1_exp2_CGGTATGA+ACTGAGAG	J12_mouse1_heart	J12	heart	singleCell	TRINITY_DN0_c0_g1_i1_1_2_943_mouse1_heart_single_cell_J12_plate1_exp2_CGGTATGA+ACTGAGAG	100	1.0846e+06	gnl|BL_ORD_ID|2909 Tbb1125VSG-353 : Complete : 1461nt : contig Illumina-7825	100	64.40793976730002	1461	941	tdTom	mouse1_heart_exp2	exp2	mouse1	mouse1_heart_singleCell_J12	Cluster 32	1.0846e+06	y	1
mouse1_heart_single_cell_J13_plate1_exp2_CGATCCTA+ACTGAGAG	J13_mouse1_heart	J13	heart	singleCell	TRINITY_DN1_c0_g1_i9_1_48_1125_RC_mouse1_heart_single_cell_J13_plate1_exp2_CGATCCTA+ACTGAGAG	100	945179	gnl|BL_ORD_ID|2630 Tbb1125VSG-60 : Complete : 1434nt : MC : contig Illumina-12	99.7214	74.8954	1434	1077	tdTom	mouse1_heart_exp2	exp2	mouse1	mouse1_heart_singleCell_J13	Cluster 25	945179	y	1
mouse1_heart_single_cell_J17_plate1_exp2_CAACCAGT+ACTGAGAG	J17_mouse1_heart	J17	heart	singleCell	TRINITY_DN1_c0_g1_i3_1_48_1190_mouse1_heart_single_cell_J17_plate1_exp2_CAACCAGT+ACTGAGAG	100	899280	gnl|BL_ORD_ID|2630 Tbb1125VSG-60 : Complete : 1434nt : MC : contig Illumina-12	97.6357	77.7545	1434	1142	tdTom	mouse1_heart_exp2	exp2	mouse1	mouse1_heart_singleCell_J17	Cluster 179	899280	y	1
mouse1_heart_single_cell_J20_plate1_exp2_GGAGTATC+ACTGAGAG	J20_mouse1_heart	J20	heart	singleCell	TRINITY_DN1_c0_g1_i1_1_146_1607_RC_mouse1_heart_single_cell_J20_plate1_exp2_GGAGTATC+ACTGAGAG	100	693481.2066570001	gnl|BL_ORD_ID|2909 Tbb1125VSG-353 : Complete : 1461nt : contig Illumina-7825	100	100	1461	1461	tdTom	mouse1_heart_exp2	exp2	mouse1	mouse1_heart_singleCell_J20	Cluster 32	693481.2066570001	y	1
mouse1_heart_single_cell_J21_plate1_exp2_GATAGGAG+ACTGAGAG	J21_mouse1_heart	J21	heart	singleCell	TRINITY_DN0_c0_g1_i1_1_88_1549_RC_mouse1_heart_single_cell_J21_plate1_exp2_GATAGGAG+ACTGAGAG	100	693481.2066570001	gnl|BL_ORD_ID|2909 Tbb1125VSG-353 : Complete : 1461nt : contig Illumina-7825	100	100	1461	1461	tdTom	mouse1_heart_exp2	exp2	mouse1	mouse1_heart_singleCell_J21	Cluster 32	693481.2066570001	y	1
mouse1_heart_single_cell_J22_plate1_exp2_ACTGAGAG+ACTGAGAG	J22_mouse1_heart	J22	heart	singleCell	TRINITY_DN8_c0_g1_i3_1_67_1528_RC_mouse1_heart_single_cell_J22_plate1_exp2_ACTGAGAG+ACTGAGAG	100	693481.2066570001	gnl|BL_ORD_ID|2909 Tbb1125VSG-353 : Complete : 1461nt : contig Illumina-7825	100	100	1461	1461	tdTom	mouse1_heart_exp2	exp2	mouse1	mouse1_heart_singleCell_J22	Cluster 32	693481.2066570001	y	1
mouse1_heart_single_cell_J23_plate1_exp2_ACGAGTCT+ACTGAGAG	J23_mouse1_heart	J23	heart	singleCell	TRINITY_DN15_c0_g1_i5_1_147_1608_RC_mouse1_heart_single_cell_J23_plate1_exp2_ACGAGTCT+ACTGAGAG	100	693481.2066570001	gnl|BL_ORD_ID|2909 Tbb1125VSG-353 : Complete : 1461nt : contig Illumina-7825	100	100	1461	1461	tdTom	mouse1_heart_exp2	exp2	mouse1	mouse1_heart_singleCell_J23	Cluster 32	693481.2066570001	y	1
mouse1_heart_single_cell_J24_plate1_exp2_AACAGCGA+ACTGAGAG	J24_mouse1_heart	J24	heart	singleCell	TRINITY_DN0_c0_g1_i4_1_1_1203_mouse1_heart_single_cell_J24_plate1_exp2_AACAGCGA+ACTGAGAG	100	845308.4530850002	gnl|BL_ORD_ID|2909 Tbb1125VSG-353 : Complete : 1461nt : contig Illumina-7825	96.58901830279999	79.46611909650001	1461	1202	tdTom	mouse1_heart_exp2	exp2	mouse1	mouse1_heart_singleCell_J24	Cluster 32	845308.4530850002	y	1
mouse1_heart_single_cell_J6_plate1_exp2_TTAGGCCT+ACTGAGAG	J6_mouse1_heart	J6	heart	singleCell	TRINITY_DN0_c0_g1_i2_1_0_1333_RC_mouse1_heart_single_cell_J6_plate1_exp2_TTAGGCCT+ACTGAGAG	100	761034.9315070001	gnl|BL_ORD_ID|2909 Tbb1125VSG-353 : Complete : 1461nt : contig Illumina-7825	99.62490622659999	90.89664613279999	1461	1333	tdTom	mouse1_heart_exp2	exp2	mouse1	mouse1_heart_singleCell_J6	Cluster 32	761034.9315070001	y	1
mouse1_heart_single_cell_J7_plate1_exp2_TAGAGTGC+ACTGAGAG	J7_mouse1_heart	J7	heart	singleCell	TRINITY_DN0_c0_g1_i4_1_163_1606_RC_mouse1_heart_single_cell_J7_plate1_exp2_TAGAGTGC+ACTGAGAG	100	702247	gnl|BL_ORD_ID|2630 Tbb1125VSG-60 : Complete : 1434nt : MC : contig Illumina-12	94.80249480249998	95.3975	1434	1443	tdTom	mouse1_heart_exp2	exp2	mouse1	mouse1_heart_singleCell_J7	Cluster 59	702247	y	1
mouse1_heart_single_cell_J9_plate1_exp2_CCTGCTAA+ACTGAGAG	J9_mouse1_heart	J9	heart	singleCell	TRINITY_DN1_c0_g1_i6_1_59_1520_mouse1_heart_single_cell_J9_plate1_exp2_CCTGCTAA+ACTGAGAG	100	693481.2066570001	gnl|BL_ORD_ID|2909 Tbb1125VSG-353 : Complete : 1461nt : contig Illumina-7825	100	100	1461	1461	tdTom	mouse1_heart_exp2	exp2	mouse1	mouse1_heart_singleCell_J9	Cluster 32	693481.2066570001	y	1
mouse1_heart_single_cell_K10_plate1_exp2_CCACTGTT+ACGAGTCT	K10_mouse1_heart	K10	heart	singleCell	TRINITY_DN2_c0_g1_i2_1_107_1568_RC_mouse1_heart_single_cell_K10_plate1_exp2_CCACTGTT+ACGAGTCT	100	693481.2066570001	gnl|BL_ORD_ID|2909 Tbb1125VSG-353 : Complete : 1461nt : contig Illumina-7825	100	100	1461	1461	tdTom	mouse1_heart_exp2	exp2	mouse1	mouse1_heart_singleCell_K10	Cluster 32	693481.2066570001	y	1
mouse1_heart_single_cell_K11_plate1_exp2_CGTCAAGA+ACGAGTCT	K11_mouse1_heart	K11	heart	singleCell	TRINITY_DN4_c0_g1_i1_1_145_1606_RC_mouse1_heart_single_cell_K11_plate1_exp2_CGTCAAGA+ACGAGTCT	100	693481.2066570001	gnl|BL_ORD_ID|2909 Tbb1125VSG-353 : Complete : 1461nt : contig Illumina-7825	100	100	1461	1461	tdTom	mouse1_heart_exp2	exp2	mouse1	mouse1_heart_singleCell_K11	Cluster 32	693481.2066570001	y	1
mouse1_heart_single_cell_K13_plate1_exp2_CGATCCTA+ACGAGTCT	K13_mouse1_heart	K13	heart	singleCell	TRINITY_DN0_c0_g1_i1_1_449_1892_mouse1_heart_single_cell_K13_plate1_exp2_CGATCCTA+ACGAGTCT	100	702247	gnl|BL_ORD_ID|2630 Tbb1125VSG-60 : Complete : 1434nt : MC : contig Illumina-12	94.80249480249998	95.3975	1434	1443	tdTom	mouse1_heart_exp2	exp2	mouse1	mouse1_heart_singleCell_K13	Cluster 59	702247	y	1
mouse1_heart_single_cell_K14_plate1_exp2_CATGGTAG+ACGAGTCT	K14_mouse1_heart	K14	heart	singleCell	TRINITY_DN0_c0_g1_i2_1_66_1527_RC_mouse1_heart_single_cell_K14_plate1_exp2_CATGGTAG+ACGAGTCT	100	693481.2066570001	gnl|BL_ORD_ID|2909 Tbb1125VSG-353 : Complete : 1461nt : contig Illumina-7825	100	100	1461	1461	tdTom	mouse1_heart_exp2	exp2	mouse1	mouse1_heart_singleCell_K14	Cluster 32	693481.2066570001	y	1
mouse1_heart_single_cell_K16_plate1_exp2_CAGCAACT+ACGAGTCT	K16_mouse1_heart	K16	heart	singleCell	TRINITY_DN0_c0_g1_i1_1_1_1095_RC_mouse1_heart_single_cell_K16_plate1_exp2_CAGCAACT+ACGAGTCT	100	930232	gnl|BL_ORD_ID|2630 Tbb1125VSG-60 : Complete : 1434nt : MC : contig Illumina-12	100	76.29009762900002	1434	1094	tdTom	mouse1_heart_exp2	exp2	mouse1	mouse1_heart_singleCell_K16	Cluster 25	930232	y	1
mouse1_heart_single_cell_K17_plate1_exp2_CAACCAGT+ACGAGTCT	K17_mouse1_heart	K17	heart	singleCell	TRINITY_DN3_c0_g1_i1_1_0_1355_RC_mouse1_heart_single_cell_K17_plate1_exp2_CAACCAGT+ACGAGTCT	100	750187	gnl|BL_ORD_ID|2909 Tbb1125VSG-353 : Complete : 1461nt : contig Illumina-7825	98.893	91.718	1461	1355	tdTom	mouse1_heart_exp2	exp2	mouse1	mouse1_heart_singleCell_K17	Cluster 32	750187	y	1
mouse1_heart_single_cell_K18_plate1_exp2_GCAAGAAC+ACGAGTCT	K18_mouse1_heart	K18	heart	singleCell	TRINITY_DN0_c0_g1_i8_1_57_1518_mouse1_heart_single_cell_K18_plate1_exp2_GCAAGAAC+ACGAGTCT	100	693481.2066570001	gnl|BL_ORD_ID|2909 Tbb1125VSG-353 : Complete : 1461nt : contig Illumina-7825	100	100	1461	1461	tdTom	mouse1_heart_exp2	exp2	mouse1	mouse1_heart_singleCell_K18	Cluster 32	693481.2066570001	y	1
mouse1_heart_single_cell_K20_plate1_exp2_GGAGTATC+ACGAGTCT	K20_mouse1_heart	K20	heart	singleCell	TRINITY_DN0_c0_g1_i2_1_0_1158_RC_mouse1_heart_single_cell_K20_plate1_exp2_GGAGTATC+ACGAGTCT	100	877963	gnl|BL_ORD_ID|2909 Tbb1125VSG-353 : Complete : 1461nt : contig Illumina-7825	99.7409	79.05544147839998	1461	1158	tdTom	mouse1_heart_exp2	exp2	mouse1	mouse1_heart_singleCell_K20	Cluster 32	877963	y	1
mouse1_heart_single_cell_K23_plate1_exp2_ACGAGTCT+ACGAGTCT	K23_mouse1_heart	K23	heart	singleCell	TRINITY_DN2_c0_g1_i5_1_137_1580_RC_mouse1_heart_single_cell_K23_plate1_exp2_ACGAGTCT+ACGAGTCT	100	702247	gnl|BL_ORD_ID|2630 Tbb1125VSG-60 : Complete : 1434nt : MC : contig Illumina-12	94.80249480249998	95.3975	1434	1443	tdTom	mouse1_heart_exp2	exp2	mouse1	mouse1_heart_singleCell_K23	Cluster 59	702247	y	1
mouse1_heart_single_cell_K24_plate1_exp2_AACAGCGA+ACGAGTCT	K24_mouse1_heart	K24	heart	singleCell	TRINITY_DN1_c0_g1_i3_1_55_1516_mouse1_heart_single_cell_K24_plate1_exp2_AACAGCGA+ACGAGTCT	100	693481.2066570001	gnl|BL_ORD_ID|2909 Tbb1125VSG-353 : Complete : 1461nt : contig Illumina-7825	100	100	1461	1461	tdTom	mouse1_heart_exp2	exp2	mouse1	mouse1_heart_singleCell_K24	Cluster 32	693481.2066570001	y	1
mouse1_heart_single_cell_K5_plate1_exp2_TTGGTCTG+ACGAGTCT	K5_mouse1_heart	K5	heart	singleCell	TRINITY_DN0_c0_g1_i3_1_0_1177_RC_mouse1_heart_single_cell_K5_plate1_exp2_TTGGTCTG+ACGAGTCT	100	863557.7720209999	gnl|BL_ORD_ID|2630 Tbb1125VSG-60 : Complete : 1434nt : MC : contig Illumina-12	98.4707	80.82287308229999	1434	1177	tdTom	mouse1_heart_exp2	exp2	mouse1	mouse1_heart_singleCell_K5	Cluster 59	863557.7720209999	y	1
mouse1_heart_single_cell_K6_plate1_exp2_TTAGGCCT+ACGAGTCT	K6_mouse1_heart	K6	heart	singleCell	TRINITY_DN7_c0_g1_i4_1_59_1520_mouse1_heart_single_cell_K6_plate1_exp2_TTAGGCCT+ACGAGTCT	100	693481.2066570001	gnl|BL_ORD_ID|2909 Tbb1125VSG-353 : Complete : 1461nt : contig Illumina-7825	100	100	1461	1461	tdTom	mouse1_heart_exp2	exp2	mouse1	mouse1_heart_singleCell_K6	Cluster 32	693481.2066570001	y	1
mouse1_heart_single_cell_K7_plate1_exp2_TAGAGTGC+ACGAGTCT	K7_mouse1_heart	K7	heart	singleCell	TRINITY_DN1_c0_g1_i2_1_99_1560_RC_mouse1_heart_single_cell_K7_plate1_exp2_TAGAGTGC+ACGAGTCT	100	693481.2066570001	gnl|BL_ORD_ID|2909 Tbb1125VSG-353 : Complete : 1461nt : contig Illumina-7825	100	100	1461	1461	tdTom	mouse1_heart_exp2	exp2	mouse1	mouse1_heart_singleCell_K7	Cluster 32	693481.2066570001	y	1
mouse1_heart_single_cell_K8_plate1_exp2_CTGTTGGA+ACGAGTCT	K8_mouse1_heart	K8	heart	singleCell	TRINITY_DN0_c0_g1_i3_1_308_1826_mouse1_heart_single_cell_K8_plate1_exp2_CTGTTGGA+ACGAGTCT	100	667111.3408940001	gnl|BL_ORD_ID|2909 Tbb1125VSG-353 : Complete : 1461nt : contig Illumina-7825	96.24505928850002	100	1461	1518	tdTom	mouse1_heart_exp2	exp2	mouse1	mouse1_heart_singleCell_K8	Cluster 32	667111.3408940001	y	1
mouse1_heart_single_cell_K9_plate1_exp2_CCTGCTAA+ACGAGTCT	K9_mouse1_heart	K9	heart	singleCell	TRINITY_DN3_c0_g1_i3_1_88_1606_RC_mouse1_heart_single_cell_K9_plate1_exp2_CCTGCTAA+ACGAGTCT	100	667111.3408940001	gnl|BL_ORD_ID|2909 Tbb1125VSG-353 : Complete : 1461nt : contig Illumina-7825	96.24505928850002	100	1461	1518	tdTom	mouse1_heart_exp2	exp2	mouse1	mouse1_heart_singleCell_K9	Cluster 32	667111.3408940001	y	1
mouse1_heart_single_cell_L11_plate1_exp2_CGTCAAGA+AGAGACTC	L11_mouse1_heart	L11	heart	singleCell	TRINITY_DN0_c0_g1_i1_1_52_1513_mouse1_heart_single_cell_L11_plate1_exp2_CGTCAAGA+AGAGACTC	100	693481.2066570001	gnl|BL_ORD_ID|2909 Tbb1125VSG-353 : Complete : 1461nt : contig Illumina-7825	100	100	1461	1461	tdTom	mouse1_heart_exp2	exp2	mouse1	mouse1_heart_singleCell_L11	Cluster 32	693481.2066570001	y	1
mouse1_heart_single_cell_L13_plate1_exp2_CGATCCTA+AGAGACTC	L13_mouse1_heart	L13	heart	singleCell	TRINITY_DN1_c0_g1_i2_1_94_1537_RC_mouse1_heart_single_cell_L13_plate1_exp2_CGATCCTA+AGAGACTC	100	702247	gnl|BL_ORD_ID|2630 Tbb1125VSG-60 : Complete : 1434nt : MC : contig Illumina-12	94.80249480249998	95.3975	1434	1443	tdTom	mouse1_heart_exp2	exp2	mouse1	mouse1_heart_singleCell_L13	Cluster 59	702247	y	1
mouse1_heart_single_cell_L14_plate1_exp2_CATGGTAG+AGAGACTC	L14_mouse1_heart	L14	heart	singleCell	TRINITY_DN0_c0_g1_i5_1_63_1500_RC_mouse1_heart_single_cell_L14_plate1_exp2_CATGGTAG+AGAGACTC	100	705218.5472500001	gnl|BL_ORD_ID|2630 Tbb1125VSG-60 : Complete : 1434nt : MC : contig Illumina-12	96.3118	96.51324965130003	1434	1437	tdTom	mouse1_heart_exp2	exp2	mouse1	mouse1_heart_singleCell_L14	Cluster 92	705218.5472500001	y	1
mouse1_heart_single_cell_L15_plate1_exp2_CACACCTT+AGAGACTC	L15_mouse1_heart	L15	heart	singleCell	TRINITY_DN1_c0_g1_i4_1_126_1569_RC_mouse1_heart_single_cell_L15_plate1_exp2_CACACCTT+AGAGACTC	100	702247	gnl|BL_ORD_ID|2630 Tbb1125VSG-60 : Complete : 1434nt : MC : contig Illumina-12	94.80249480249998	95.3975	1434	1443	tdTom	mouse1_heart_exp2	exp2	mouse1	mouse1_heart_singleCell_L15	Cluster 59	702247	y	1
mouse1_heart_single_cell_L16_plate1_exp2_CAGCAACT+AGAGACTC	L16_mouse1_heart	L16	heart	singleCell	TRINITY_DN0_c0_g1_i1_1_1_1399_RC_mouse1_heart_single_cell_L16_plate1_exp2_CAGCAACT+AGAGACTC	100	725163.0891949999	gnl|BL_ORD_ID|2772 Tbb1125VSG-211 : Complete : 1527nt : contig PacBio-410	98.78397711019998	90.43876882779999	1527	1398	tdTom	mouse1_heart_exp2	exp2	mouse1	mouse1_heart_singleCell_L16	Cluster 12	725163.0891949999	y	1
mouse1_heart_single_cell_L17_plate1_exp2_CAACCAGT+AGAGACTC	L17_mouse1_heart	L17	heart	singleCell	TRINITY_DN0_c0_g1_i1_1_73_1534_RC_mouse1_heart_single_cell_L17_plate1_exp2_CAACCAGT+AGAGACTC	100	693481.2066570001	gnl|BL_ORD_ID|2909 Tbb1125VSG-353 : Complete : 1461nt : contig Illumina-7825	100	100	1461	1461	tdTom	mouse1_heart_exp2	exp2	mouse1	mouse1_heart_singleCell_L17	Cluster 32	693481.2066570001	y	1
mouse1_heart_single_cell_L18_plate1_exp2_GCAAGAAC+AGAGACTC	L18_mouse1_heart	L18	heart	singleCell	TRINITY_DN3_c0_g1_i4_1_49_1294_mouse1_heart_single_cell_L18_plate1_exp2_GCAAGAAC+AGAGACTC	100	815661	gnl|BL_ORD_ID|2630 Tbb1125VSG-60 : Complete : 1434nt : MC : contig Illumina-12	94.37751004020001	81.9386	1434	1245	tdTom	mouse1_heart_exp2	exp2	mouse1	mouse1_heart_singleCell_L18	Cluster 162	815661	y	1
mouse1_heart_single_cell_L19_plate1_exp2_GGCATAAG+AGAGACTC	L19_mouse1_heart	L19	heart	singleCell	TRINITY_DN0_c0_g1_i2_1_1_1306_RC_mouse1_heart_single_cell_L19_plate1_exp2_GGCATAAG+AGAGACTC	100	777605	gnl|BL_ORD_ID|2909 Tbb1125VSG-353 : Complete : 1461nt : contig Illumina-7825	99.92337164749999	89.2539	1461	1305	tdTom	mouse1_heart_exp2	exp2	mouse1	mouse1_heart_singleCell_L19	Cluster 32	777605	y	1
mouse1_heart_single_cell_L22_plate1_exp2_ACTGAGAG+AGAGACTC	L22_mouse1_heart	L22	heart	singleCell	TRINITY_DN0_c0_g1_i1_1_1_1146_RC_mouse1_heart_single_cell_L22_plate1_exp2_ACTGAGAG+AGAGACTC	100	888099	gnl|BL_ORD_ID|2909 Tbb1125VSG-353 : Complete : 1461nt : contig Illumina-7825	100	78.37097878169999	1461	1145	tdTom	mouse1_heart_exp2	exp2	mouse1	mouse1_heart_singleCell_L22	Cluster 32	888099	y	1
mouse1_heart_single_cell_L23_plate1_exp2_ACGAGTCT+AGAGACTC	L23_mouse1_heart	L23	heart	singleCell	TRINITY_DN2_c0_g1_i1_1_0_1333_RC_mouse1_heart_single_cell_L23_plate1_exp2_ACGAGTCT+AGAGACTC	100	761034.9315070001	gnl|BL_ORD_ID|2909 Tbb1125VSG-353 : Complete : 1461nt : contig Illumina-7825	99.62490622659999	90.89664613279999	1461	1333	tdTom	mouse1_heart_exp2	exp2	mouse1	mouse1_heart_singleCell_L23	Cluster 32	761034.9315070001	y	1
mouse1_heart_single_cell_L24_plate1_exp2_AACAGCGA+AGAGACTC	L24_mouse1_heart	L24	heart	singleCell	TRINITY_DN0_c0_g1_i1_1_0_1224_RC_mouse1_heart_single_cell_L24_plate1_exp2_AACAGCGA+AGAGACTC	100	829875.4356850001	gnl|BL_ORD_ID|2909 Tbb1125VSG-353 : Complete : 1461nt : contig Illumina-7825	100	83.7782	1461	1224	tdTom	mouse1_heart_exp2	exp2	mouse1	mouse1_heart_singleCell_L24	Cluster 32	829875.4356850001	y	1
mouse1_heart_single_cell_L6_plate1_exp2_TTAGGCCT+AGAGACTC	L6_mouse1_heart	L6	heart	singleCell	TRINITY_DN30_c0_g1_i1_1_98_1559_RC_mouse1_heart_single_cell_L6_plate1_exp2_TTAGGCCT+AGAGACTC	100	650376	gnl|BL_ORD_ID|2909 Tbb1125VSG-353 : Complete : 1461nt : contig Illumina-7825	100	100	1461	1461	tdTom	mouse1_heart_exp2	exp2	mouse1	mouse1_heart_singleCell_L6	Cluster 32	650376	y	1
mouse1_heart_single_cell_L7_plate1_exp2_TAGAGTGC+AGAGACTC	L7_mouse1_heart	L7	heart	singleCell	TRINITY_DN0_c0_g1_i2_1_113_1556_RC_mouse1_heart_single_cell_L7_plate1_exp2_TAGAGTGC+AGAGACTC	100	702247	gnl|BL_ORD_ID|2630 Tbb1125VSG-60 : Complete : 1434nt : MC : contig Illumina-12	94.80249480249998	95.3975	1434	1443	tdTom	mouse1_heart_exp2	exp2	mouse1	mouse1_heart_singleCell_L7	Cluster 59	702247	y	1
mouse1_heart_single_cell_L8_plate1_exp2_CTGTTGGA+AGAGACTC	L8_mouse1_heart	L8	heart	singleCell	TRINITY_DN123_c0_g1_i1_1_89_1553_RC_mouse1_heart_single_cell_L8_plate1_exp2_CTGTTGGA+AGAGACTC	100	692041.4532870002	gnl|BL_ORD_ID|2634 Tbb1125VSG-65 : Complete : 1464nt : MC : contig Illumina-227	100	100	1464	1464	tdTom	mouse1_heart_exp2	exp2	mouse1	mouse1_heart_singleCell_L8	Cluster 82	692041.4532870002	y	1
mouse1_heart_single_cell_L9_plate1_exp2_CCTGCTAA+AGAGACTC	L9_mouse1_heart	L9	heart	singleCell	TRINITY_DN119_c0_g1_i5_1_0_938_RC_mouse1_heart_single_cell_L9_plate1_exp2_CCTGCTAA+AGAGACTC	2.6619583315786124	18647.097005500003	gnl|BL_ORD_ID|3530 Tbb1125VSG-1415 : N-terminus partial : 1080nt : contig PacBio-2397	96.48187633259998	83.79629629630001	1080	938	tdTom	mouse1_heart_exp2	exp2	mouse1	mouse1_heart_singleCell_L9	Cluster 227	700502.9637125002	y	2
mouse1_heart_single_cell_L9_plate1_exp2_CCTGCTAA+AGAGACTC	L9_mouse1_heart	L9	heart	singleCell	TRINITY_DN6_c0_g1_i1_1_138_1599_RC_mouse1_heart_single_cell_L9_plate1_exp2_CCTGCTAA+AGAGACTC	97.338	681855.8667070002	gnl|BL_ORD_ID|2909 Tbb1125VSG-353 : Complete : 1461nt : contig Illumina-7825	100	100	1461	1461	tdTom	mouse1_heart_exp2	exp2	mouse1	mouse1_heart_singleCell_L9	Cluster 32	700502.9637125002	y	2
mouse1_heart_single_cell_M10_plate1_exp2_CCACTGTT+AACTTGCC	M10_mouse1_heart	M10	heart	singleCell	TRINITY_DN8_c0_g1_i3_1_58_1519_mouse1_heart_single_cell_M10_plate1_exp2_CCACTGTT+AACTTGCC	100	693481.2066570001	gnl|BL_ORD_ID|2909 Tbb1125VSG-353 : Complete : 1461nt : contig Illumina-7825	100	100	1461	1461	tdTom	mouse1_heart_exp2	exp2	mouse1	mouse1_heart_singleCell_M10	Cluster 32	693481.2066570001	y	1
mouse1_heart_single_cell_M11_plate1_exp2_CGTCAAGA+AACTTGCC	M11_mouse1_heart	M11	heart	singleCell	TRINITY_DN1_c0_g1_i1_1_44_1226_mouse1_heart_single_cell_M11_plate1_exp2_CGTCAAGA+AACTTGCC	100	859845.1418740001	gnl|BL_ORD_ID|2630 Tbb1125VSG-60 : Complete : 1434nt : MC : contig Illumina-12	98.0541	80.82287308229999	1434	1182	tdTom	mouse1_heart_exp2	exp2	mouse1	mouse1_heart_singleCell_M11	Cluster 59	859845.1418740001	y	1
mouse1_heart_single_cell_M13_plate1_exp2_CGATCCTA+AACTTGCC	M13_mouse1_heart	M13	heart	singleCell	TRINITY_DN1_c0_g1_i1_1_59_1520_mouse1_heart_single_cell_M13_plate1_exp2_CGATCCTA+AACTTGCC	100	693481.2066570001	gnl|BL_ORD_ID|2909 Tbb1125VSG-353 : Complete : 1461nt : contig Illumina-7825	100	100	1461	1461	tdTom	mouse1_heart_exp2	exp2	mouse1	mouse1_heart_singleCell_M13	Cluster 32	693481.2066570001	y	1
mouse1_heart_single_cell_M3_plate1_exp2_TTCCAAGC+AACTTGCC	M3_mouse1_heart	M3	heart	singleCell	TRINITY_DN31_c0_g1_i1_1_0_1472_RC_mouse1_heart_single_cell_M3_plate1_exp2_TTCCAAGC+AACTTGCC	100	688231	gnl|BL_ORD_ID|2607 Tbb1125VSG-34 : Complete : 1575nt : MC : contig Illumina-822	100	93.46031746030002	1575	1472	tdTom	mouse1_heart_exp2	exp2	mouse1	mouse1_heart_singleCell_M3	Cluster 27	688231	y	1
mouse1_heart_single_cell_M4_plate1_exp2_TTGTCTCC+AACTTGCC	M4_mouse1_heart	M4	heart	singleCell	TRINITY_DN0_c0_g1_i2_1_53_1311_mouse1_heart_single_cell_M4_plate1_exp2_TTGTCTCC+AACTTGCC	100	807102	gnl|BL_ORD_ID|2630 Tbb1125VSG-60 : Complete : 1434nt : MC : contig Illumina-12	97.5358	85.5649	1434	1258	tdTom	mouse1_heart_exp2	exp2	mouse1	mouse1_heart_singleCell_M4	Cluster 59	807102	y	1
mouse1_heart_single_cell_M5_plate1_exp2_TTGGTCTG+AACTTGCC	M5_mouse1_heart	M5	heart	singleCell	TRINITY_DN0_c0_g1_i1_1_0_1237_RC_mouse1_heart_single_cell_M5_plate1_exp2_TTGGTCTG+AACTTGCC	100	821018	gnl|BL_ORD_ID|2909 Tbb1125VSG-353 : Complete : 1461nt : contig Illumina-7825	100	84.66803559209998	1461	1237	tdTom	mouse1_heart_exp2	exp2	mouse1	mouse1_heart_singleCell_M5	Cluster 32	821018	y	1
mouse1_heart_single_cell_M6_plate1_exp2_TTAGGCCT+AACTTGCC	M6_mouse1_heart	M6	heart	singleCell	TRINITY_DN0_c0_g1_i1_1_55_1380_mouse1_heart_single_cell_M6_plate1_exp2_TTAGGCCT+AACTTGCC	100	765696.7075039999	gnl|BL_ORD_ID|2909 Tbb1125VSG-353 : Complete : 1461nt : contig Illumina-7825	100	90.69130732379999	1461	1325	tdTom	mouse1_heart_exp2	exp2	mouse1	mouse1_heart_singleCell_M6	Cluster 32	765696.7075039999	y	1
mouse1_heart_single_cell_M7_plate1_exp2_TAGAGTGC+AACTTGCC	M7_mouse1_heart	M7	heart	singleCell	TRINITY_DN6_c0_g1_i2_1_98_1616_RC_mouse1_heart_single_cell_M7_plate1_exp2_TAGAGTGC+AACTTGCC	100	667111.3408940001	gnl|BL_ORD_ID|2909 Tbb1125VSG-353 : Complete : 1461nt : contig Illumina-7825	96.24505928850002	100	1461	1518	tdTom	mouse1_heart_exp2	exp2	mouse1	mouse1_heart_singleCell_M7	Cluster 32	667111.3408940001	y	1
mouse1_heart_single_cell_M9_plate1_exp2_CCTGCTAA+AACTTGCC	M9_mouse1_heart	M9	heart	singleCell	TRINITY_DN0_c0_g1_i3_1_53_1496_mouse1_heart_single_cell_M9_plate1_exp2_CCTGCTAA+AACTTGCC	100	702247	gnl|BL_ORD_ID|2630 Tbb1125VSG-60 : Complete : 1434nt : MC : contig Illumina-12	94.80249480249998	95.3975	1434	1443	tdTom	mouse1_heart_exp2	exp2	mouse1	mouse1_heart_singleCell_M9	Cluster 59	702247	y	1
mouse1_heart_single_cell_N13_plate1_exp2_CGATCCTA+AACGGCAT	N13_mouse1_heart	N13	heart	singleCell	TRINITY_DN0_c0_g1_i1_1_99_1560_RC_mouse1_heart_single_cell_N13_plate1_exp2_CGATCCTA+AACGGCAT	100	693481.2066570001	gnl|BL_ORD_ID|2909 Tbb1125VSG-353 : Complete : 1461nt : contig Illumina-7825	100	100	1461	1461	tdTom	mouse1_heart_exp2	exp2	mouse1	mouse1_heart_singleCell_N13	Cluster 32	693481.2066570001	y	1
mouse1_heart_single_cell_N3_plate1_exp2_TTCCAAGC+AACGGCAT	N3_mouse1_heart	N3	heart	singleCell	TRINITY_DN1_c0_g1_i2_1_0_1397_RC_mouse1_heart_single_cell_N3_plate1_exp2_TTCCAAGC+AACGGCAT	100	725689	gnl|BL_ORD_ID|2909 Tbb1125VSG-353 : Complete : 1461nt : contig Illumina-7825	95.77666428060002	91.5811	1461	1397	tdTom	mouse1_heart_exp2	exp2	mouse1	mouse1_heart_singleCell_N3	Cluster 32	725689	y	1
mouse1_heart_single_cell_N5_plate1_exp2_TTGGTCTG+AACGGCAT	N5_mouse1_heart	N5	heart	singleCell	TRINITY_DN0_c0_g1_i2_1_45_1506_mouse1_heart_single_cell_N5_plate1_exp2_TTGGTCTG+AACGGCAT	100	693481.2066570001	gnl|BL_ORD_ID|2909 Tbb1125VSG-353 : Complete : 1461nt : contig Illumina-7825	100	100	1461	1461	tdTom	mouse1_heart_exp2	exp2	mouse1	mouse1_heart_singleCell_N5	Cluster 32	693481.2066570001	y	1
mouse1_heart_single_cell_N6_plate1_exp2_TTAGGCCT+AACGGCAT	N6_mouse1_heart	N6	heart	singleCell	TRINITY_DN0_c0_g1_i5_1_0_1374_RC_mouse1_heart_single_cell_N6_plate1_exp2_TTAGGCCT+AACGGCAT	100	738007.3062730001	gnl|BL_ORD_ID|2607 Tbb1125VSG-34 : Complete : 1575nt : MC : contig Illumina-822	95.3421	83.1746	1575	1374	tdTom	mouse1_heart_exp2	exp2	mouse1	mouse1_heart_singleCell_N6	Cluster 129	738007.3062730001	y	1
mouse1_heart_single_cell_N7_plate1_exp2_TAGAGTGC+AACGGCAT	N7_mouse1_heart	N7	heart	singleCell	TRINITY_DN2_c0_g1_i1_1_155_1691_RC_mouse1_heart_single_cell_N7_plate1_exp2_TAGAGTGC+AACGGCAT	100	659195.7152270001	gnl|BL_ORD_ID|2909 Tbb1125VSG-353 : Complete : 1461nt : contig Illumina-7825	95.1172	100	1461	1536	tdTom	mouse1_heart_exp2	exp2	mouse1	mouse1_heart_singleCell_N7	Cluster 32	659195.7152270001	y	1
mouse1_heart_single_cell_N8_plate1_exp2_CTGTTGGA+AACGGCAT	N8_mouse1_heart	N8	heart	singleCell	TRINITY_DN0_c0_g1_i4_1_0_1337_RC_mouse1_heart_single_cell_N8_plate1_exp2_CTGTTGGA+AACGGCAT	100	758725	gnl|BL_ORD_ID|2909 Tbb1125VSG-353 : Complete : 1461nt : contig Illumina-7825	99.10246821239997	90.69130732379999	1461	1337	tdTom	mouse1_heart_exp2	exp2	mouse1	mouse1_heart_singleCell_N8	Cluster 32	758725	y	1
mouse1_heart_single_cell_N9_plate1_exp2_CCTGCTAA+AACGGCAT	N9_mouse1_heart	N9	heart	singleCell	TRINITY_DN0_c0_g1_i4_1_1_1247_RC_mouse1_heart_single_cell_N9_plate1_exp2_CCTGCTAA+AACGGCAT	100	814995.8435210001	gnl|BL_ORD_ID|2630 Tbb1125VSG-60 : Complete : 1434nt : MC : contig Illumina-12	97.4318	84.6583	1434	1246	tdTom	mouse1_heart_exp2	exp2	mouse1	mouse1_heart_singleCell_N9	Cluster 59	814995.8435210001	y	1
mouse1_heart_single_cell_O10_plate1_exp2_CCACTGTT+AACAGCGA	O10_mouse1_heart	O10	heart	singleCell	TRINITY_DN0_c0_g1_i2_1_60_1387_mouse1_heart_single_cell_O10_plate1_exp2_CCACTGTT+AACAGCGA	100	765696.7075039999	gnl|BL_ORD_ID|2607 Tbb1125VSG-34 : Complete : 1575nt : MC : contig Illumina-822	98.64355689530001	83.1111	1575	1327	tdTom	mouse1_heart_exp2	exp2	mouse1	mouse1_heart_singleCell_O10	Cluster 129	765696.7075039999	y	1
mouse1_heart_single_cell_O11_plate1_exp2_CGTCAAGA+AACAGCGA	O11_mouse1_heart	O11	heart	singleCell	TRINITY_DN0_c0_g1_i1_1_80_1628_RC_mouse1_heart_single_cell_O11_plate1_exp2_CGTCAAGA+AACAGCGA	100	654022	gnl|BL_ORD_ID|4826 Tbb1125VSG-4098 : Complete but atypical GPI site : 1551nt : contig PacBio-2378	87.40310077520002	87.234	1551	1548	tdTom	mouse1_heart_exp2	exp2	mouse1	mouse1_heart_singleCell_O11	Cluster 38	654022	y	1
mouse1_heart_single_cell_O13_plate1_exp2_CGATCCTA+AACAGCGA	O13_mouse1_heart	O13	heart	singleCell	TRINITY_DN2_c0_g1_i2_1_121_1564_RC_mouse1_heart_single_cell_O13_plate1_exp2_CGATCCTA+AACAGCGA	100	702247	gnl|BL_ORD_ID|2630 Tbb1125VSG-60 : Complete : 1434nt : MC : contig Illumina-12	94.80249480249998	95.3975	1434	1443	tdTom	mouse1_heart_exp2	exp2	mouse1	mouse1_heart_singleCell_O13	Cluster 59	702247	y	1
mouse1_heart_single_cell_O14_plate1_exp2_CATGGTAG+AACAGCGA	O14_mouse1_heart	O14	heart	singleCell	TRINITY_DN0_c0_g1_i1_1_71_1532_RC_mouse1_heart_single_cell_O14_plate1_exp2_CATGGTAG+AACAGCGA	100	693481.2066570001	gnl|BL_ORD_ID|2909 Tbb1125VSG-353 : Complete : 1461nt : contig Illumina-7825	100	100	1461	1461	tdTom	mouse1_heart_exp2	exp2	mouse1	mouse1_heart_singleCell_O14	Cluster 32	693481.2066570001	y	1
mouse1_heart_single_cell_O16_plate1_exp2_CAGCAACT+AACAGCGA	O16_mouse1_heart	O16	heart	singleCell	TRINITY_DN2_c0_g1_i4_1_53_1496_mouse1_heart_single_cell_O16_plate1_exp2_CAGCAACT+AACAGCGA	100	702247	gnl|BL_ORD_ID|2630 Tbb1125VSG-60 : Complete : 1434nt : MC : contig Illumina-12	94.80249480249998	95.3975	1434	1443	tdTom	mouse1_heart_exp2	exp2	mouse1	mouse1_heart_singleCell_O16	Cluster 59	702247	y	1
mouse1_heart_single_cell_O17_plate1_exp2_CAACCAGT+AACAGCGA	O17_mouse1_heart	O17	heart	singleCell	TRINITY_DN23_c0_g1_i1_1_88_1549_RC_mouse1_heart_single_cell_O17_plate1_exp2_CAACCAGT+AACAGCGA	100	693481.2066570001	gnl|BL_ORD_ID|2909 Tbb1125VSG-353 : Complete : 1461nt : contig Illumina-7825	100	100	1461	1461	tdTom	mouse1_heart_exp2	exp2	mouse1	mouse1_heart_singleCell_O17	Cluster 32	693481.2066570001	y	1
mouse1_heart_single_cell_O18_plate1_exp2_GCAAGAAC+AACAGCGA	O18_mouse1_heart	O18	heart	singleCell	TRINITY_DN0_c0_g1_i1_1_427_1651_mouse1_heart_single_cell_O18_plate1_exp2_GCAAGAAC+AACAGCGA	100	829875.4356850001	gnl|BL_ORD_ID|3115 Tbb1125VSG-1026 : Complete but extended but atypical GPI site : 1521nt : contig Illumina-7008	99.42810457520001	80.01314924390002	1521	1224	tdTom	mouse1_heart_exp2	exp2	mouse1	mouse1_heart_singleCell_O18	Cluster 2	829875.4356850001	y	1
mouse1_heart_single_cell_O20_plate1_exp2_GGAGTATC+AACAGCGA	O20_mouse1_heart	O20	heart	singleCell	TRINITY_DN0_c0_g1_i5_1_62_1434_mouse1_heart_single_cell_O20_plate1_exp2_GGAGTATC+AACAGCGA	100	739098	gnl|BL_ORD_ID|2772 Tbb1125VSG-211 : Complete : 1527nt : contig PacBio-410	98.7609	88.7361	1527	1372	tdTom	mouse1_heart_exp2	exp2	mouse1	mouse1_heart_singleCell_O20	Cluster 12	739098	y	1
mouse1_heart_single_cell_O2_plate1_exp2_TTCTTCCG+AACAGCGA	O2_mouse1_heart	O2	heart	singleCell	TRINITY_DN0_c0_g1_i1_1_106_1549_RC_mouse1_heart_single_cell_O2_plate1_exp2_TTCTTCCG+AACAGCGA	100	702247	gnl|BL_ORD_ID|2630 Tbb1125VSG-60 : Complete : 1434nt : MC : contig Illumina-12	94.80249480249998	95.3975	1434	1443	tdTom	mouse1_heart_exp2	exp2	mouse1	mouse1_heart_singleCell_O2	Cluster 59	702247	y	1
mouse1_heart_single_cell_O3_plate1_exp2_TTCCAAGC+AACAGCGA	O3_mouse1_heart	O3	heart	singleCell	TRINITY_DN90_c0_g1_i1_1_80_1622_RC_mouse1_heart_single_cell_O3_plate1_exp2_TTCCAAGC+AACAGCGA	100	656599	gnl|BL_ORD_ID|2772 Tbb1125VSG-211 : Complete : 1527nt : contig PacBio-410	99.0272	100	1527	1542	tdTom	mouse1_heart_exp2	exp2	mouse1	mouse1_heart_singleCell_O3	Cluster 12	656599	y	1
mouse1_heart_single_cell_O4_plate1_exp2_TTGTCTCC+AACAGCGA	O4_mouse1_heart	O4	heart	singleCell	TRINITY_DN2_c0_g1_i2_1_53_1496_mouse1_heart_single_cell_O4_plate1_exp2_TTGTCTCC+AACAGCGA	100	702247	gnl|BL_ORD_ID|2630 Tbb1125VSG-60 : Complete : 1434nt : MC : contig Illumina-12	94.80249480249998	95.3975	1434	1443	tdTom	mouse1_heart_exp2	exp2	mouse1	mouse1_heart_singleCell_O4	Cluster 59	702247	y	1
mouse1_heart_single_cell_O5_plate1_exp2_TTGGTCTG+AACAGCGA	O5_mouse1_heart	O5	heart	singleCell	TRINITY_DN3_c0_g1_i1_1_118_1579_RC_mouse1_heart_single_cell_O5_plate1_exp2_TTGGTCTG+AACAGCGA	100	693481.2066570001	gnl|BL_ORD_ID|2909 Tbb1125VSG-353 : Complete : 1461nt : contig Illumina-7825	100	100	1461	1461	tdTom	mouse1_heart_exp2	exp2	mouse1	mouse1_heart_singleCell_O5	Cluster 32	693481.2066570001	y	1
mouse1_heart_single_cell_O6_plate1_exp2_TTAGGCCT+AACAGCGA	O6_mouse1_heart	O6	heart	singleCell	TRINITY_DN4_c0_g1_i1_1_109_1711_RC_mouse1_heart_single_cell_O6_plate1_exp2_TTAGGCCT+AACAGCGA	100	631712	gnl|BL_ORD_ID|2676 Tbb1125VSG-123 : Complete : 1602nt : contig Illumina-984	99.7503	99.7503	1602	1602	tdTom	mouse1_heart_exp2	exp2	mouse1	mouse1_heart_singleCell_O6	Cluster 10	631712	y	1
mouse1_heart_single_cell_O7_plate1_exp2_TAGAGTGC+AACAGCGA	O7_mouse1_heart	O7	heart	singleCell	TRINITY_DN0_c0_g1_i1_1_106_1549_RC_mouse1_heart_single_cell_O7_plate1_exp2_TAGAGTGC+AACAGCGA	100	702247	gnl|BL_ORD_ID|2630 Tbb1125VSG-60 : Complete : 1434nt : MC : contig Illumina-12	94.80249480249998	95.3975	1434	1443	tdTom	mouse1_heart_exp2	exp2	mouse1	mouse1_heart_singleCell_O7	Cluster 59	702247	y	1
mouse1_heart_single_cell_O8_plate1_exp2_CTGTTGGA+AACAGCGA	O8_mouse1_heart	O8	heart	singleCell	TRINITY_DN4_c0_g1_i6_1_120_1581_RC_mouse1_heart_single_cell_O8_plate1_exp2_CTGTTGGA+AACAGCGA	100	693481.2066570001	gnl|BL_ORD_ID|2909 Tbb1125VSG-353 : Complete : 1461nt : contig Illumina-7825	100	100	1461	1461	tdTom	mouse1_heart_exp2	exp2	mouse1	mouse1_heart_singleCell_O8	Cluster 32	693481.2066570001	y	1
mouse1_heart_single_cell_O9_plate1_exp2_CCTGCTAA+AACAGCGA	O9_mouse1_heart	O9	heart	singleCell	TRINITY_DN0_c0_g1_i2_1_162_1605_RC_mouse1_heart_single_cell_O9_plate1_exp2_CCTGCTAA+AACAGCGA	100	702247	gnl|BL_ORD_ID|2630 Tbb1125VSG-60 : Complete : 1434nt : MC : contig Illumina-12	94.80249480249998	95.3975	1434	1443	tdTom	mouse1_heart_exp2	exp2	mouse1	mouse1_heart_singleCell_O9	Cluster 59	702247	y	1
mouse1_heart_single_cell_P10_plate1_exp2_CCACTGTT+AAGACCGT	P10_mouse1_heart	P10	heart	singleCell	TRINITY_DN6_c0_g1_i1_1_59_1520_mouse1_heart_single_cell_P10_plate1_exp2_CCACTGTT+AAGACCGT	100	693481.2066570001	gnl|BL_ORD_ID|2909 Tbb1125VSG-353 : Complete : 1461nt : contig Illumina-7825	100	100	1461	1461	tdTom	mouse1_heart_exp2	exp2	mouse1	mouse1_heart_singleCell_P10	Cluster 32	693481.2066570001	y	1
mouse1_heart_single_cell_P11_plate1_exp2_CGTCAAGA+AAGACCGT	P11_mouse1_heart	P11	heart	singleCell	TRINITY_DN3_c0_g1_i4_1_1_1400_RC_mouse1_heart_single_cell_P11_plate1_exp2_CGTCAAGA+AAGACCGT	100	724637.6086960001	gnl|BL_ORD_ID|2772 Tbb1125VSG-211 : Complete : 1527nt : contig PacBio-410	98.71336669050001	90.43876882779999	1527	1399	tdTom	mouse1_heart_exp2	exp2	mouse1	mouse1_heart_singleCell_P11	Cluster 12	724637.6086960001	y	1
mouse1_heart_single_cell_P12_plate1_exp2_CGGTATGA+AAGACCGT	P12_mouse1_heart	P12	heart	singleCell	TRINITY_DN0_c0_g1_i1_1_71_1532_RC_mouse1_heart_single_cell_P12_plate1_exp2_CGGTATGA+AAGACCGT	100	693481.2066570001	gnl|BL_ORD_ID|2909 Tbb1125VSG-353 : Complete : 1461nt : contig Illumina-7825	100	100	1461	1461	tdTom	mouse1_heart_exp2	exp2	mouse1	mouse1_heart_singleCell_P12	Cluster 32	693481.2066570001	y	1
mouse1_heart_single_cell_P13_plate1_exp2_CGATCCTA+AAGACCGT	P13_mouse1_heart	P13	heart	singleCell	TRINITY_DN0_c0_g1_i1_1_53_1496_mouse1_heart_single_cell_P13_plate1_exp2_CGATCCTA+AAGACCGT	100	702247	gnl|BL_ORD_ID|2630 Tbb1125VSG-60 : Complete : 1434nt : MC : contig Illumina-12	94.80249480249998	95.3975	1434	1443	tdTom	mouse1_heart_exp2	exp2	mouse1	mouse1_heart_singleCell_P13	Cluster 59	702247	y	1
mouse1_heart_single_cell_P14_plate1_exp2_CATGGTAG+AAGACCGT	P14_mouse1_heart	P14	heart	singleCell	TRINITY_DN0_c0_g1_i3_1_153_1494_mouse1_heart_single_cell_P14_plate1_exp2_CATGGTAG+AAGACCGT	100	756429.5763989999	gnl|BL_ORD_ID|2630 Tbb1125VSG-60 : Complete : 1434nt : MC : contig Illumina-12	94.258	88.14504881449997	1434	1341	tdTom	mouse1_heart_exp2	exp2	mouse1	mouse1_heart_singleCell_P14	Cluster 59	756429.5763989999	y	1
mouse1_heart_single_cell_P15_plate1_exp2_CACACCTT+AAGACCGT	P15_mouse1_heart	P15	heart	singleCell	TRINITY_DN2_c0_g1_i2_1_95_1556_RC_mouse1_heart_single_cell_P15_plate1_exp2_CACACCTT+AAGACCGT	100	693481.2066570001	gnl|BL_ORD_ID|2909 Tbb1125VSG-353 : Complete : 1461nt : contig Illumina-7825	100	100	1461	1461	tdTom	mouse1_heart_exp2	exp2	mouse1	mouse1_heart_singleCell_P15	Cluster 32	693481.2066570001	y	1
mouse1_heart_single_cell_P16_plate1_exp2_CAGCAACT+AAGACCGT	P16_mouse1_heart	P16	heart	singleCell	TRINITY_DN3_c0_g1_i1_1_74_1535_RC_mouse1_heart_single_cell_P16_plate1_exp2_CAGCAACT+AAGACCGT	100	693481.2066570001	gnl|BL_ORD_ID|2909 Tbb1125VSG-353 : Complete : 1461nt : contig Illumina-7825	100	100	1461	1461	tdTom	mouse1_heart_exp2	exp2	mouse1	mouse1_heart_singleCell_P16	Cluster 32	693481.2066570001	y	1
mouse1_heart_single_cell_P17_plate1_exp2_CAACCAGT+AAGACCGT	P17_mouse1_heart	P17	heart	singleCell	TRINITY_DN0_c0_g1_i2_1_113_1556_RC_mouse1_heart_single_cell_P17_plate1_exp2_CAACCAGT+AAGACCGT	100	702247	gnl|BL_ORD_ID|2630 Tbb1125VSG-60 : Complete : 1434nt : MC : contig Illumina-12	94.80249480249998	95.3975	1434	1443	tdTom	mouse1_heart_exp2	exp2	mouse1	mouse1_heart_singleCell_P17	Cluster 59	702247	y	1
mouse1_heart_single_cell_P18_plate1_exp2_GCAAGAAC+AAGACCGT	P18_mouse1_heart	P18	heart	singleCell	TRINITY_DN2_c0_g1_i3_1_106_1549_RC_mouse1_heart_single_cell_P18_plate1_exp2_GCAAGAAC+AAGACCGT	100	702247	gnl|BL_ORD_ID|2630 Tbb1125VSG-60 : Complete : 1434nt : MC : contig Illumina-12	94.80249480249998	95.3975	1434	1443	tdTom	mouse1_heart_exp2	exp2	mouse1	mouse1_heart_singleCell_P18	Cluster 59	702247	y	1
mouse1_heart_single_cell_P19_plate1_exp2_GGCATAAG+AAGACCGT	P19_mouse1_heart	P19	heart	singleCell	TRINITY_DN1_c0_g1_i5_1_49_1492_mouse1_heart_single_cell_P19_plate1_exp2_GGCATAAG+AAGACCGT	100	702247	gnl|BL_ORD_ID|2630 Tbb1125VSG-60 : Complete : 1434nt : MC : contig Illumina-12	94.80249480249998	95.3975	1434	1443	tdTom	mouse1_heart_exp2	exp2	mouse1	mouse1_heart_singleCell_P19	Cluster 59	702247	y	1
mouse1_heart_single_cell_P23_plate1_exp2_ACGAGTCT+AAGACCGT	P23_mouse1_heart	P23	heart	singleCell	TRINITY_DN0_c0_g1_i1_1_1_903_RC_mouse1_heart_single_cell_P23_plate1_exp2_ACGAGTCT+AAGACCGT	100	1.1325e+06	gnl|BL_ORD_ID|2909 Tbb1125VSG-353 : Complete : 1461nt : contig Illumina-7825	100	61.738535249800016	1461	902	tdTom	mouse1_heart_exp2	exp2	mouse1	mouse1_heart_singleCell_P23	Cluster 32	1.1325e+06	y	1
mouse1_heart_single_cell_P3_plate1_exp2_TTCCAAGC+AAGACCGT	P3_mouse1_heart	P3	heart	singleCell	TRINITY_DN0_c0_g1_i1_1_88_1582_RC_mouse1_heart_single_cell_P3_plate1_exp2_TTCCAAGC+AAGACCGT	100	677966	gnl|BL_ORD_ID|3115 Tbb1125VSG-1026 : Complete but extended but atypical GPI site : 1521nt : contig Illumina-7008	98.929	97.17291255749997	1521	1494	tdTom	mouse1_heart_exp2	exp2	mouse1	mouse1_heart_singleCell_P3	Cluster 2	677966	y	1
mouse1_heart_single_cell_P4_plate1_exp2_TTGTCTCC+AAGACCGT	P4_mouse1_heart	P4	heart	singleCell	TRINITY_DN0_c0_g1_i1_1_210_1704_mouse1_heart_single_cell_P4_plate1_exp2_TTGTCTCC+AAGACCGT	100	677966	gnl|BL_ORD_ID|3115 Tbb1125VSG-1026 : Complete but extended but atypical GPI site : 1521nt : contig Illumina-7008	98.929	97.17291255749997	1521	1494	tdTom	mouse1_heart_exp2	exp2	mouse1	mouse1_heart_singleCell_P4	Cluster 2	677966	y	1
mouse1_heart_single_cell_P5_plate1_exp2_TTGGTCTG+AAGACCGT	P5_mouse1_heart	P5	heart	singleCell	TRINITY_DN0_c0_g1_i5_1_53_1496_mouse1_heart_single_cell_P5_plate1_exp2_TTGGTCTG+AAGACCGT	100	702247	gnl|BL_ORD_ID|2630 Tbb1125VSG-60 : Complete : 1434nt : MC : contig Illumina-12	94.80249480249998	95.3975	1434	1443	tdTom	mouse1_heart_exp2	exp2	mouse1	mouse1_heart_singleCell_P5	Cluster 59	702247	y	1
mouse1_heart_single_cell_P6_plate1_exp2_TTAGGCCT+AAGACCGT	P6_mouse1_heart	P6	heart	singleCell	TRINITY_DN0_c0_g1_i1_1_78_1539_RC_mouse1_heart_single_cell_P6_plate1_exp2_TTAGGCCT+AAGACCGT	100	693481.2066570001	gnl|BL_ORD_ID|2909 Tbb1125VSG-353 : Complete : 1461nt : contig Illumina-7825	100	100	1461	1461	tdTom	mouse1_heart_exp2	exp2	mouse1	mouse1_heart_singleCell_P6	Cluster 32	693481.2066570001	y	1
mouse1_heart_single_cell_P8_plate1_exp2_CTGTTGGA+AAGACCGT	P8_mouse1_heart	P8	heart	singleCell	TRINITY_DN4_c0_g1_i3_1_59_1520_mouse1_heart_single_cell_P8_plate1_exp2_CTGTTGGA+AAGACCGT	100	693481.2066570001	gnl|BL_ORD_ID|2909 Tbb1125VSG-353 : Complete : 1461nt : contig Illumina-7825	100	100	1461	1461	tdTom	mouse1_heart_exp2	exp2	mouse1	mouse1_heart_singleCell_P8	Cluster 32	693481.2066570001	y	1
mouse1_heart_single_cell_P9_plate1_exp2_CCTGCTAA+AAGACCGT	P9_mouse1_heart	P9	heart	singleCell	TRINITY_DN1_c0_g1_i1_1_80_1523_RC_mouse1_heart_single_cell_P9_plate1_exp2_CCTGCTAA+AAGACCGT	100	702247	gnl|BL_ORD_ID|2630 Tbb1125VSG-60 : Complete : 1434nt : MC : contig Illumina-12	94.80249480249998	95.3975	1434	1443	tdTom	mouse1_heart_exp2	exp2	mouse1	mouse1_heart_singleCell_P9	Cluster 59	702247	y	1
H13_Lung_R2_cell_TTGCAGGA+GACTACGA	H13_Lung_R2	H13	lung	singleCell	TRINITY_DN5_c0_g1_i1_1_140_1106_RC_H13_Lung_R2_cell_TTGCAGGA+GACTACGA	100	1630434.6195700003	gnl|BL_ORD_ID|2630 Tbb1125VSG-60 : Complete : 1434nt : MC : contig Illumina-12	92.13250517599998	62.06415620640001	1434	966	tdTom	mouse1_Lung_R2_exp1	exp1	mouse1	mouse1_lung_singleCell_H13_Lung_R2	Cluster 59	1630434.6195700003	y	1
mouse1_fat_single_cell_C20_plate1_exp2_TGGTAGCA+TTCAGGAC	C20_mouse1_fat	C20	fat	singleCell	TRINITY_DN0_c0_g1_i1_1_60_1551_mouse1_fat_single_cell_C20_plate1_exp2_TGGTAGCA+TTCAGGAC	100	913085	gnl|BL_ORD_ID|2611 Tbb1125VSG-39 : Complete : 1491nt : MC : contig PacBio-677	100	100	1491	1491	tdTom	mouse1_fat_exp2	exp2	mouse1	mouse1_fat_singleCell_C20	Cluster 14	913085	y	1
mouse1_fat_single_cell_D5_plate1_exp2_TCGTGGTA+TGTGCAAG	D5_mouse1_fat	D5	fat	singleCell	TRINITY_DN1_c0_g1_i3_1_58_1518_mouse1_fat_single_cell_D5_plate1_exp2_TCGTGGTA+TGTGCAAG	100	921361	gnl|BL_ORD_ID|2611 Tbb1125VSG-39 : Complete : 1491nt : MC : contig PacBio-677	100	97.92085848420001	1491	1460	tdTom	mouse1_fat_exp2	exp2	mouse1	mouse1_fat_singleCell_D5	Cluster 14	921361	y	1
mouse1_fat_single_cell_H1_plate1_exp2_TAAGGCGA+CGTCATCT	H1_mouse1_fat	H1	fat	singleCell	TRINITY_DN0_c0_g1_i2_1_2_935_mouse1_fat_single_cell_H1_plate1_exp2_TAAGGCGA+CGTCATCT	100	1.51176e+06	gnl|BL_ORD_ID|2611 Tbb1125VSG-39 : Complete : 1491nt : MC : contig PacBio-677	94.10503751339996	58.8867	1491	933	tdTom	mouse1_fat_exp2	exp2	mouse1	mouse1_fat_singleCell_H1	Cluster 14	1.51176e+06	y	1
mouse1_heart_single_cell_C13_plate1_exp2_CGATCCTA+GCATGACA	C13_mouse1_heart	C13	heart	singleCell	TRINITY_DN0_c0_g1_i6_1_720_1773_RC_mouse1_heart_single_cell_C13_plate1_exp2_CGATCCTA+GCATGACA	100	1.02658e+06	gnl|BL_ORD_ID|3115 Tbb1125VSG-1026 : Complete but extended but atypical GPI site : 1521nt : contig Illumina-7008	81.76638176639999	56.607495068999995	1521	1053	tdTom	mouse1_heart_exp2	exp2	mouse1	mouse1_heart_singleCell_C13	Cluster 2	1.02658e+06	y	1

## Sheet: ext_dat_5a-mouse2
samplename	cellid_2	well	source	cell	VSG	Percent	RPKM	hit_VSG	pct_id_vs_query	pct_id_vs_match	match_VSG_length	assembled_VSG_length	sort	plate	experiment	mouse	cellid	cluster	total_rpkm	vsg	number_of_vsgs_in_sample
mouse2_blood_single_cell_A17_plate1_exp2_GTAATGGC+CTCCTTAC	A17_mouse2_blood	A17	blood	singleCell	TRINITY_DN0_c0_g1_i1_1_126_1707_mouse2_blood_single_cell_A17_plate1_exp2_GTAATGGC+CTCCTTAC	100	640204.8015360001	gnl|BL_ORD_ID|2639 Tbb1125VSG-71 : Complete : 1527nt : MC : contig Illumina-5072	96.5844	100	1527	1581	tdTom	mouse2_blood_exp2	exp2	mouse2	mouse2_blood_singleCell_A17	Cluster 6	640204.8015360001	y	1
mouse2_blood_single_cell_A18_plate1_exp2_ATGGCGTT+CTCCTTAC	A18_mouse2_blood	A18	blood	singleCell	TRINITY_DN0_c0_g1_i1_1_115_1516_RC_mouse2_blood_single_cell_A18_plate1_exp2_ATGGCGTT+CTCCTTAC	81.3327	602096.4608930001	gnl|BL_ORD_ID|6 Tb427VSG-8 : GB Accession AY935574 : 1401nt : Complete : contig90003.	100	100	1401	1401	tdTom	mouse2_blood_exp2	exp2	mouse2	mouse2_blood_singleCell_A18	Cluster 88	740287.8938520001	y	2
mouse2_blood_single_cell_A18_plate1_exp2_ATGGCGTT+CTCCTTAC	A18_mouse2_blood	A18	blood	singleCell	TRINITY_DN33_c0_g1_i3_1_84_1318_mouse2_blood_single_cell_A18_plate1_exp2_ATGGCGTT+CTCCTTAC	18.6673	138191.43295900003	gnl|BL_ORD_ID|4919 Tbb1125VSG-4193 : N-terminus partial : 1434nt : contig PacBio-2985	99.75688816859999	85.8438	1434	1234	tdTom	mouse2_blood_exp2	exp2	mouse2	mouse2_blood_singleCell_A18	Cluster 152	740287.8938520001	y	2
mouse2_blood_single_cell_A20_plate1_exp2_AGACGTTG+CTCCTTAC	A20_mouse2_blood	A20	blood	singleCell	TRINITY_DN0_c0_g1_i1_1_80_1613_RC_mouse2_blood_single_cell_A20_plate1_exp2_AGACGTTG+CTCCTTAC	100	660501.9154560001	gnl|BL_ORD_ID|3223 Tbb1125VSG-1128 : N-terminus partial : 1425nt : contig PacBio-195	85.38812785389999	91.8596	1425	1533	tdTom	mouse2_blood_exp2	exp2	mouse2	mouse2_blood_singleCell_A20	Cluster 15	660501.9154560001	y	1
mouse2_blood_single_cell_A21_plate1_exp2_AACGCACA+CTCCTTAC	A21_mouse2_blood	A21	blood	singleCell	TRINITY_DN12_c0_g1_i3_1_543_1875_mouse2_blood_single_cell_A21_plate1_exp2_AACGCACA+CTCCTTAC	100	761614.5468390001	gnl|BL_ORD_ID|5298 Tbb1125VSG-4859 : Complete : 1332nt : contig PacBio-24	100	100	1332	1332	tdTom	mouse2_blood_exp2	exp2	mouse2	mouse2_blood_singleCell_A21	Cluster 143	761614.5468390001	y	1
mouse2_blood_single_cell_A23_plate1_exp2_AAGTCCTC+CTCCTTAC	A23_mouse2_blood	A23	blood	singleCell	TRINITY_DN2_c0_g1_i2_1_101_1400_RC_mouse2_blood_single_cell_A23_plate1_exp2_AAGTCCTC+CTCCTTAC	100	781249.9218750001	gnl|BL_ORD_ID|1743 Tb427VSG-2285 : GB Accession KC611559 : 843nt : C-terminus partial extended : contig2857.	53.9646	83.15539739029998	843	1299	tdTom	mouse2_blood_exp2	exp2	mouse2	mouse2_blood_singleCell_A23	Cluster 119	781249.9218750001	y	1
mouse2_blood_single_cell_A24_plate1_exp2_AAGACCGT+CTCCTTAC	A24_mouse2_blood	A24	blood	singleCell	TRINITY_DN2_c0_g1_i2_1_121_1522_mouse2_blood_single_cell_A24_plate1_exp2_AAGACCGT+CTCCTTAC	100	723589	gnl|BL_ORD_ID|6 Tb427VSG-8 : GB Accession AY935574 : 1401nt : Complete : contig90003.	100	100	1401	1401	tdTom	mouse2_blood_exp2	exp2	mouse2	mouse2_blood_singleCell_A24	Cluster 88	723589	y	1
mouse2_blood_single_cell_A2_plate1_exp2_TTCTTGGC+CTCCTTAC	A2_mouse2_blood	A2	blood	singleCell	TRINITY_DN0_c0_g1_i1_1_109_1408_mouse2_blood_single_cell_A2_plate1_exp2_TTCTTGGC+CTCCTTAC	100	781249.9218750001	gnl|BL_ORD_ID|1743 Tb427VSG-2285 : GB Accession KC611559 : 843nt : C-terminus partial extended : contig2857.	53.9646	83.15539739029998	843	1299	tdTom	mouse2_blood_exp2	exp2	mouse2	mouse2_blood_singleCell_A2	Cluster 119	781249.9218750001	y	1
mouse2_blood_single_cell_B21_plate1_exp2_AACGCACA+ACTCTAGG	B21_mouse2_blood	B21	blood	singleCell	TRINITY_DN0_c0_g1_i5_1_170_1571_RC_mouse2_blood_single_cell_B21_plate1_exp2_AACGCACA+ACTCTAGG	100	723589	gnl|BL_ORD_ID|6 Tb427VSG-8 : GB Accession AY935574 : 1401nt : Complete : contig90003.	100	100	1401	1401	tdTom	mouse2_blood_exp2	exp2	mouse2	mouse2_blood_singleCell_B21	Cluster 88	723589	y	1
mouse2_blood_single_cell_B22_plate1_exp2_AACGGCAT+ACTCTAGG	B22_mouse2_blood	B22	blood	singleCell	TRINITY_DN1_c0_g1_i4_1_118_1651_RC_mouse2_blood_single_cell_B22_plate1_exp2_AACGGCAT+ACTCTAGG	100	660501.9154560001	gnl|BL_ORD_ID|3223 Tbb1125VSG-1128 : N-terminus partial : 1425nt : contig PacBio-195	85.84474885839998	92.35087719299997	1425	1533	tdTom	mouse2_blood_exp2	exp2	mouse2	mouse2_blood_singleCell_B22	Cluster 15	660501.9154560001	y	1
mouse2_blood_single_cell_B24_plate1_exp2_AAGACCGT+ACTCTAGG	B24_mouse2_blood	B24	blood	singleCell	TRINITY_DN0_c0_g1_i1_1_38_1544_RC_mouse2_blood_single_cell_B24_plate1_exp2_AAGACCGT+ACTCTAGG	100	672494.8890379999	gnl|BL_ORD_ID|2594 Tbb1125VSG-21 : Complete : 1452nt : MC : contig Illumina-660	96.14873837979998	99.72451790630001	1452	1506	tdTom	mouse2_blood_exp2	exp2	mouse2	mouse2_blood_singleCell_B24	Cluster 61	672494.8890379999	y	1
mouse2_blood_single_cell_C13_plate1_exp2_CCAACTCT+CGACCTAT	C13_mouse2_blood	C13	blood	singleCell	TRINITY_DN40_c0_g1_i1_1_116_1517_RC_mouse2_blood_single_cell_C13_plate1_exp2_CCAACTCT+CGACCTAT	100	723589	gnl|BL_ORD_ID|6 Tb427VSG-8 : GB Accession AY935574 : 1401nt : Complete : contig90003.	100	100	1401	1401	tdTom	mouse2_blood_exp2	exp2	mouse2	mouse2_blood_singleCell_C13	Cluster 88	723589	y	1
mouse2_blood_single_cell_C14_plate1_exp2_CGTCATCT+CGACCTAT	C14_mouse2_blood	C14	blood	singleCell	TRINITY_DN0_c0_g1_i5_1_290_1691_mouse2_blood_single_cell_C14_plate1_exp2_CGTCATCT+CGACCTAT	100	723589	gnl|BL_ORD_ID|6 Tb427VSG-8 : GB Accession AY935574 : 1401nt : Complete : contig90003.	100	100	1401	1401	tdTom	mouse2_blood_exp2	exp2	mouse2	mouse2_blood_singleCell_C14	Cluster 88	723589	y	1
mouse2_blood_single_cell_C15_plate1_exp2_CGAAGAGA+CGACCTAT	C15_mouse2_blood	C15	blood	singleCell	TRINITY_DN1_c0_g1_i4_1_180_1677_mouse2_blood_single_cell_C15_plate1_exp2_CGAAGAGA+CGACCTAT	100	676590	gnl|BL_ORD_ID|2616 Tbb1125VSG-43.1 : Complete : 1497nt : Duplicate : contig Illumina-5219	100	100	1497	1497	tdTom	mouse2_blood_exp2	exp2	mouse2	mouse2_blood_singleCell_C15	Cluster 31	676590	y	1
mouse2_blood_single_cell_C19_plate1_exp2_AGCCTCAT+CGACCTAT	C19_mouse2_blood	C19	blood	singleCell	TRINITY_DN0_c0_g1_i5_1_0_1346_RC_mouse2_blood_single_cell_C19_plate1_exp2_AGCCTCAT+CGACCTAT	100	755858	gnl|BL_ORD_ID|6 Tb427VSG-8 : GB Accession AY935574 : 1401nt : Complete : contig90003.	98.58841010399999	94.7181	1401	1346	tdTom	mouse2_blood_exp2	exp2	mouse2	mouse2_blood_singleCell_C19	Cluster 88	755858	y	1
mouse2_blood_single_cell_C20_plate1_exp2_AGACGTTG+CGACCTAT	C20_mouse2_blood	C20	blood	singleCell	TRINITY_DN0_c0_g1_i1_1_100_1501_RC_mouse2_blood_single_cell_C20_plate1_exp2_AGACGTTG+CGACCTAT	100	723589	gnl|BL_ORD_ID|6 Tb427VSG-8 : GB Accession AY935574 : 1401nt : Complete : contig90003.	99.92862241259999	99.92862241259999	1401	1401	tdTom	mouse2_blood_exp2	exp2	mouse2	mouse2_blood_singleCell_C20	Cluster 88	723589	y	1
mouse2_blood_single_cell_C22_plate1_exp2_AACGGCAT+CGACCTAT	C22_mouse2_blood	C22	blood	singleCell	TRINITY_DN0_c0_g1_i1_1_2_1366_RC_mouse2_blood_single_cell_C22_plate1_exp2_AACGGCAT+CGACCTAT	100	743494	gnl|BL_ORD_ID|6 Tb427VSG-8 : GB Accession AY935574 : 1401nt : Complete : contig90003.	99.9267	97.2877	1401	1364	tdTom	mouse2_blood_exp2	exp2	mouse2	mouse2_blood_singleCell_C22	Cluster 88	743494	y	1
mouse2_blood_single_cell_C23_plate1_exp2_AAGTCCTC+CGACCTAT	C23_mouse2_blood	C23	blood	singleCell	TRINITY_DN1_c0_g1_i2_1_75_987_mouse2_blood_single_cell_C23_plate1_exp2_AAGTCCTC+CGACCTAT	100	1.11982e+06	gnl|BL_ORD_ID|718 Tb427VSG-1176 : GB Accession KC612683 : 1395nt : N-terminus partial : contig2779.	68.4211	44.7312	1395	912	tdTom	mouse2_blood_exp2	exp2	mouse2	mouse2_blood_singleCell_C23	Cluster 238	1.11982e+06	y	1
mouse2_blood_single_cell_C24_plate1_exp2_AAGACCGT+CGACCTAT	C24_mouse2_blood	C24	blood	singleCell	TRINITY_DN0_c0_g1_i2_1_459_1503_mouse2_blood_single_cell_C24_plate1_exp2_AAGACCGT+CGACCTAT	100	975609.6585370001	gnl|BL_ORD_ID|6 Tb427VSG-8 : GB Accession AY935574 : 1401nt : Complete : contig90003.	100	74.51820128480001	1401	1044	tdTom	mouse2_blood_exp2	exp2	mouse2	mouse2_blood_singleCell_C24	Cluster 88	975609.6585370001	y	1
mouse2_blood_single_cell_C2_plate1_exp2_TTCTTGGC+CGACCTAT	C2_mouse2_blood	C2	blood	singleCell	TRINITY_DN0_c0_g1_i2_1_0_984_RC_mouse2_blood_single_cell_C2_plate1_exp2_TTCTTGGC+CGACCTAT	100	1036269.3264200002	gnl|BL_ORD_ID|6 Tb427VSG-8 : GB Accession AY935574 : 1401nt : Complete : contig90003.	100	70.23554603849999	1401	984	tdTom	mouse2_blood_exp2	exp2	mouse2	mouse2_blood_singleCell_C2	Cluster 88	1036269.3264200002	y	1
mouse2_blood_single_cell_D13_plate1_exp2_CCAACTCT+GAATGTGC	D13_mouse2_blood	D13	blood	singleCell	TRINITY_DN0_c0_g1_i1_1_107_1171_mouse2_blood_single_cell_D13_plate1_exp2_CCAACTCT+GAATGTGC	100	956937.7033489998	gnl|BL_ORD_ID|6 Tb427VSG-8 : GB Accession AY935574 : 1401nt : Complete : contig90003.	99.906	75.87437544609999	1401	1064	tdTom	mouse2_blood_exp2	exp2	mouse2	mouse2_blood_singleCell_D13	Cluster 88	956937.7033489998	y	1
mouse2_blood_single_cell_D16_plate1_exp2_GTAGAAGG+GAATGTGC	D16_mouse2_blood	D16	blood	singleCell	TRINITY_DN0_c0_g1_i2_1_2_977_RC_mouse2_blood_single_cell_D16_plate1_exp2_GTAGAAGG+GAATGTGC	100	1046025	gnl|BL_ORD_ID|6 Tb427VSG-8 : GB Accession AY935574 : 1401nt : Complete : contig90003.	100	69.5931	1401	975	tdTom	mouse2_blood_exp2	exp2	mouse2	mouse2_blood_singleCell_D16	Cluster 88	1046025	y	1
mouse2_blood_single_cell_D19_plate1_exp2_AGCCTCAT+GAATGTGC	D19_mouse2_blood	D19	blood	singleCell	TRINITY_DN0_c0_g1_i3_1_86_1487_RC_mouse2_blood_single_cell_D19_plate1_exp2_AGCCTCAT+GAATGTGC	100	723589	gnl|BL_ORD_ID|6 Tb427VSG-8 : GB Accession AY935574 : 1401nt : Complete : contig90003.	100	100	1401	1401	tdTom	mouse2_blood_exp2	exp2	mouse2	mouse2_blood_singleCell_D19	Cluster 88	723589	y	1
mouse2_blood_single_cell_D21_plate1_exp2_AACGCACA+GAATGTGC	D21_mouse2_blood	D21	blood	singleCell	TRINITY_DN11_c0_g1_i2_1_101_1676_RC_mouse2_blood_single_cell_D21_plate1_exp2_AACGCACA+GAATGTGC	100	642673.4575840001	gnl|BL_ORD_ID|3812 Tbb1125VSG-1686 : Complete : 1566nt : contig PacBio-3049	97.0159	97.57343550449998	1566	1575	tdTom	mouse2_blood_exp2	exp2	mouse2	mouse2_blood_singleCell_D21	Cluster 28	642673.4575840001	y	1
mouse2_blood_single_cell_E19_plate1_exp2_AGCCTCAT+TTGAGCTG	E19_mouse2_blood	E19	blood	singleCell	TRINITY_DN0_c0_g1_i1_1_298_1414_RC_mouse2_blood_single_cell_E19_plate1_exp2_AGCCTCAT+TTGAGCTG	100	911577	gnl|BL_ORD_ID|3015 Tbb1125VSG-468 : Complete almost : 1512nt : contig Illumina-7758	99.91039426520003	73.89	1509	1116	tdTom	mouse2_blood_exp2	exp2	mouse2	mouse2_blood_singleCell_E19	Cluster 35	911577	y	1
mouse2_blood_single_cell_E21_plate1_exp2_AACGCACA+TTGAGCTG	E21_mouse2_blood	E21	blood	singleCell	TRINITY_DN3_c0_g1_i5_1_86_1553_RC_mouse2_blood_single_cell_E21_plate1_exp2_AACGCACA+TTGAGCTG	83.94889159346255	2140575.2699300004	gnl|BL_ORD_ID|2882 Tbb1125VSG-319 : Complete : 1470nt : contig PacBio-406	99.3865	99.1837	1470	1467	tdTom	mouse2_blood_exp2	exp2	mouse2	mouse2_blood_singleCell_E21	Cluster 46	2549855.3099380005	y	2
mouse2_blood_single_cell_E21_plate1_exp2_AACGCACA+TTGAGCTG	E21_mouse2_blood	E21	blood	singleCell	TRINITY_DN3_c0_g1_i1_1_86_1199_RC_mouse2_blood_single_cell_E21_plate1_exp2_AACGCACA+TTGAGCTG	16.051108406537452	409280	gnl|BL_ORD_ID|2882 Tbb1125VSG-319 : Complete : 1470nt : contig PacBio-406	68.0144	51.49659863950001	1470	1113	tdTom	mouse2_blood_exp2	exp2	mouse2	mouse2_blood_singleCell_E21	Cluster 191	2549855.3099380005	y	2
mouse2_blood_single_cell_E22_plate1_exp2_AACGGCAT+TTGAGCTG	E22_mouse2_blood	E22	blood	singleCell	TRINITY_DN1_c0_g1_i4_1_110_1511_RC_mouse2_blood_single_cell_E22_plate1_exp2_AACGGCAT+TTGAGCTG	68.8318	521833	gnl|BL_ORD_ID|6 Tb427VSG-8 : GB Accession AY935574 : 1401nt : Complete : contig90003.	100	100	1401	1401	tdTom	mouse2_blood_exp2	exp2	mouse2	mouse2_blood_singleCell_E22	Cluster 88	758127	y	2
mouse2_blood_single_cell_E22_plate1_exp2_AACGGCAT+TTGAGCTG	E22_mouse2_blood	E22	blood	singleCell	TRINITY_DN27_c0_g1_i2_1_80_1279_mouse2_blood_single_cell_E22_plate1_exp2_AACGGCAT+TTGAGCTG	31.168160086170705	236294	gnl|BL_ORD_ID|4919 Tbb1125VSG-4193 : N-terminus partial : 1434nt : contig PacBio-2985	99.4162	83.12412831239998	1434	1199	tdTom	mouse2_blood_exp2	exp2	mouse2	mouse2_blood_singleCell_E22	Cluster 51	758127	y	2
mouse2_blood_single_cell_E23_plate1_exp2_AAGTCCTC+TTGAGCTG	E23_mouse2_blood	E23	blood	singleCell	TRINITY_DN0_c0_g1_i1_1_200_1301_mouse2_blood_single_cell_E23_plate1_exp2_AAGTCCTC+TTGAGCTG	100	924214.3253230001	gnl|BL_ORD_ID|6 Tb427VSG-8 : GB Accession AY935574 : 1401nt : Complete : contig90003.	100	78.58672376870001	1401	1101	tdTom	mouse2_blood_exp2	exp2	mouse2	mouse2_blood_singleCell_E23	Cluster 88	924214.3253230001	y	1
mouse2_blood_single_cell_E24_plate1_exp2_AAGACCGT+TTGAGCTG	E24_mouse2_blood	E24	blood	singleCell	TRINITY_DN2_c0_g1_i4_1_2_1304_RC_mouse2_blood_single_cell_E24_plate1_exp2_AAGACCGT+TTGAGCTG	100	779423	gnl|BL_ORD_ID|6 Tb427VSG-8 : GB Accession AY935574 : 1401nt : Complete : contig90003.	95.85253456219999	89.0792	1401	1302	tdTom	mouse2_blood_exp2	exp2	mouse2	mouse2_blood_singleCell_E24	Cluster 146	779423	y	1
mouse2_blood_single_cell_F18_plate1_exp2_ATGGCGTT+TCGCTTGA	F18_mouse2_blood	F18	blood	singleCell	TRINITY_DN1_c0_g1_i1_1_91_1492_RC_mouse2_blood_single_cell_F18_plate1_exp2_ATGGCGTT+TCGCTTGA	100	723589	gnl|BL_ORD_ID|6 Tb427VSG-8 : GB Accession AY935574 : 1401nt : Complete : contig90003.	100	100	1401	1401	tdTom	mouse2_blood_exp2	exp2	mouse2	mouse2_blood_singleCell_F18	Cluster 88	723589	y	1
mouse2_blood_single_cell_F1_plate1_exp2_AGCGATAG+TCGCTTGA	F1_mouse2_blood	F1	blood	singleCell	TRINITY_DN3_c0_g1_i1_1_0_1400_RC_mouse2_blood_single_cell_F1_plate1_exp2_AGCGATAG+TCGCTTGA	100	724113	gnl|BL_ORD_ID|6 Tb427VSG-8 : GB Accession AY935574 : 1401nt : Complete : contig90003.	100	99.92862241259999	1401	1400	tdTom	mouse2_blood_exp2	exp2	mouse2	mouse2_blood_singleCell_F1	Cluster 88	724113	y	1
mouse2_blood_single_cell_F21_plate1_exp2_AACGCACA+TCGCTTGA	F21_mouse2_blood	F21	blood	singleCell	TRINITY_DN30_c0_g1_i1_1_0_1131_RC_mouse2_blood_single_cell_F21_plate1_exp2_AACGCACA+TCGCTTGA	4.256380891493518	31057	gnl|BL_ORD_ID|4919 Tbb1125VSG-4193 : N-terminus partial : 1434nt : contig PacBio-2985	99.91158267020002	78.8006	1434	1131	tdTom	mouse2_blood_exp2	exp2	mouse2	mouse2_blood_singleCell_F21	Cluster 51	729656.4971962001	y	2
mouse2_blood_single_cell_F21_plate1_exp2_AACGCACA+TCGCTTGA	F21_mouse2_blood	F21	blood	singleCell	TRINITY_DN0_c0_g2_i1_1_283_1684_mouse2_blood_single_cell_F21_plate1_exp2_AACGCACA+TCGCTTGA	95.74361910850648	698600	gnl|BL_ORD_ID|6 Tb427VSG-8 : GB Accession AY935574 : 1401nt : Complete : contig90003.	100	100	1401	1401	tdTom	mouse2_blood_exp2	exp2	mouse2	mouse2_blood_singleCell_F21	Cluster 88	729656.4971962001	y	2
mouse2_blood_single_cell_F23_plate1_exp2_AAGTCCTC+TCGCTTGA	F23_mouse2_blood	F23	blood	singleCell	TRINITY_DN2_c0_g1_i3_1_116_1517_RC_mouse2_blood_single_cell_F23_plate1_exp2_AAGTCCTC+TCGCTTGA	100	723589	gnl|BL_ORD_ID|6 Tb427VSG-8 : GB Accession AY935574 : 1401nt : Complete : contig90003.	100	100	1401	1401	tdTom	mouse2_blood_exp2	exp2	mouse2	mouse2_blood_singleCell_F23	Cluster 88	723589	y	1
mouse2_blood_single_cell_G17_plate1_exp2_GTAATGGC+TGCTGCTA	G17_mouse2_blood	G17	blood	singleCell	TRINITY_DN0_c0_g1_i3_1_120_1521_mouse2_blood_single_cell_G17_plate1_exp2_GTAATGGC+TGCTGCTA	100	723589	gnl|BL_ORD_ID|6 Tb427VSG-8 : GB Accession AY935574 : 1401nt : Complete : contig90003.	100	100	1401	1401	tdTom	mouse2_blood_exp2	exp2	mouse2	mouse2_blood_singleCell_G17	Cluster 88	723589	y	1
mouse2_blood_single_cell_G21_plate1_exp2_AACGCACA+TGCTGCTA	G21_mouse2_blood	G21	blood	singleCell	TRINITY_DN9_c0_g1_i1_1_85_1384_RC_mouse2_blood_single_cell_G21_plate1_exp2_AACGCACA+TGCTGCTA	100	781249.9218750001	gnl|BL_ORD_ID|1743 Tb427VSG-2285 : GB Accession KC611559 : 843nt : C-terminus partial extended : contig2857.	54.27251732100001	83.62989323839999	843	1299	tdTom	mouse2_blood_exp2	exp2	mouse2	mouse2_blood_singleCell_G21	Cluster 119	781249.9218750001	y	1
mouse2_blood_single_cell_G22_plate1_exp2_AACGGCAT+TGCTGCTA	G22_mouse2_blood	G22	blood	singleCell	TRINITY_DN0_c0_g1_i1_1_115_1648_mouse2_blood_single_cell_G22_plate1_exp2_AACGGCAT+TGCTGCTA	100	660501.9154560001	gnl|BL_ORD_ID|3223 Tbb1125VSG-1128 : N-terminus partial : 1425nt : contig PacBio-195	86.0404	92.56140350880001	1425	1533	tdTom	mouse2_blood_exp2	exp2	mouse2	mouse2_blood_singleCell_G22	Cluster 15	660501.9154560001	y	1
mouse2_blood_single_cell_G23_plate1_exp2_AAGTCCTC+TGCTGCTA	G23_mouse2_blood	G23	blood	singleCell	TRINITY_DN0_c0_g1_i2_1_134_1715_mouse2_blood_single_cell_G23_plate1_exp2_AAGTCCTC+TGCTGCTA	100	640204.8015360001	gnl|BL_ORD_ID|2639 Tbb1125VSG-71 : Complete : 1527nt : MC : contig Illumina-5072	96.5844	100	1527	1581	tdTom	mouse2_blood_exp2	exp2	mouse2	mouse2_blood_singleCell_G23	Cluster 6	640204.8015360001	y	1
mouse2_blood_single_cell_G4_plate1_exp2_TTCGTAGG+TGCTGCTA	G4_mouse2_blood	G4	blood	singleCell	TRINITY_DN0_c0_g1_i24_1_1_1287_RC_mouse2_blood_single_cell_G4_plate1_exp2_TTCGTAGG+TGCTGCTA	100	789266	gnl|BL_ORD_ID|2682 Tbb1125VSG-129 : Complete : 1596nt : contig PacBio-249	97.12286158629999	78.25814536339999	1596	1286	tdTom	mouse2_blood_exp2	exp2	mouse2	mouse2_blood_singleCell_G4	Cluster 18	789266	y	1
mouse2_blood_single_cell_G7_plate1_exp2_TTGATGCC+TGCTGCTA	G7_mouse2_blood	G7	blood	singleCell	TRINITY_DN9_c0_g1_i1_1_73_1147_RC_mouse2_blood_single_cell_G7_plate1_exp2_TTGATGCC+TGCTGCTA	100	947867	gnl|BL_ORD_ID|1743 Tb427VSG-2285 : GB Accession KC611559 : 843nt : C-terminus partial extended : contig2857.	65.27	83.15539739029998	843	1074	tdTom	mouse2_blood_exp2	exp2	mouse2	mouse2_blood_singleCell_G7	Cluster 119	947867	y	1
mouse2_blood_single_cell_G8_plate1_exp2_TGAGTTCG+TGCTGCTA	G8_mouse2_blood	G8	blood	singleCell	TRINITY_DN0_c0_g1_i2_1_63_1506_RC_mouse2_blood_single_cell_G8_plate1_exp2_TGAGTTCG+TGCTGCTA	100	702247	gnl|BL_ORD_ID|4826 Tbb1125VSG-4098 : Complete but atypical GPI site : 1551nt : contig PacBio-2378	86.4865	80.46421663440002	1551	1443	tdTom	mouse2_blood_exp2	exp2	mouse2	mouse2_blood_singleCell_G8	Cluster 38	702247	y	1
mouse2_blood_single_cell_G9_plate1_exp2_CCTGTCTT+TGCTGCTA	G9_mouse2_blood	G9	blood	singleCell	TRINITY_DN0_c0_g1_i1_1_75_1590_mouse2_blood_single_cell_G9_plate1_exp2_CCTGTCTT+TGCTGCTA	100	668449	gnl|BL_ORD_ID|3015 Tbb1125VSG-468 : Complete almost : 1512nt : contig Illumina-7758	94.38943894389999	94.76474486410001	1509	1515	tdTom	mouse2_blood_exp2	exp2	mouse2	mouse2_blood_singleCell_G9	Cluster 53	668449	y	1
mouse2_blood_single_cell_H16_plate1_exp2_GTAGAAGG+CGTTCACA	H16_mouse2_blood	H16	blood	singleCell	TRINITY_DN0_c0_g1_i1_1_0_1372_RC_mouse2_blood_single_cell_H16_plate1_exp2_GTAGAAGG+CGTTCACA	100	739098	gnl|BL_ORD_ID|6 Tb427VSG-8 : GB Accession AY935574 : 1401nt : Complete : contig90003.	99.92711370260001	97.85867237689997	1401	1372	tdTom	mouse2_blood_exp2	exp2	mouse2	mouse2_blood_singleCell_H16	Cluster 88	739098	y	1
mouse2_blood_single_cell_H17_plate1_exp2_GTAATGGC+CGTTCACA	H17_mouse2_blood	H17	blood	singleCell	TRINITY_DN0_c0_g1_i1_1_63_1464_RC_mouse2_blood_single_cell_H17_plate1_exp2_GTAATGGC+CGTTCACA	100	723589	gnl|BL_ORD_ID|6 Tb427VSG-8 : GB Accession AY935574 : 1401nt : Complete : contig90003.	100	100	1401	1401	tdTom	mouse2_blood_exp2	exp2	mouse2	mouse2_blood_singleCell_H17	Cluster 88	723589	y	1
mouse2_blood_single_cell_H18_plate1_exp2_ATGGCGTT+CGTTCACA	H18_mouse2_blood	H18	blood	singleCell	TRINITY_DN0_c0_g1_i1_1_106_1639_mouse2_blood_single_cell_H18_plate1_exp2_ATGGCGTT+CGTTCACA	91.69715203281612	625594	gnl|BL_ORD_ID|3223 Tbb1125VSG-1128 : N-terminus partial : 1425nt : contig PacBio-195	85.84474885839998	92.35087719299997	1425	1533	tdTom	mouse2_blood_exp2	exp2	mouse2	mouse2_blood_singleCell_H18	Cluster 15	682240	y	2
mouse2_blood_single_cell_H18_plate1_exp2_ATGGCGTT+CGTTCACA	H18_mouse2_blood	H18	blood	singleCell	TRINITY_DN156_c0_g1_i1_1_124_1076_mouse2_blood_single_cell_H18_plate1_exp2_ATGGCGTT+CGTTCACA	8.302847967183872	56645.3	gnl|BL_ORD_ID|1744 Tb427VSG-2286 : GB Accession KC611560 : 864nt : C-terminus partial : contig3962.	9.873949579830002	10.879629629600002	864	952	tdTom	mouse2_blood_exp2	exp2	mouse2	mouse2_blood_singleCell_H18	Cluster 221	682240	y	2
mouse2_blood_single_cell_H19_plate1_exp2_AGCCTCAT+CGTTCACA	H19_mouse2_blood	H19	blood	singleCell	TRINITY_DN0_c0_g1_i1_1_396_1947_mouse2_blood_single_cell_H19_plate1_exp2_AGCCTCAT+CGTTCACA	100	652741.4490860001	gnl|BL_ORD_ID|3015 Tbb1125VSG-468 : Complete almost : 1512nt : contig Illumina-7758	97.2921	100	1509	1551	tdTom	mouse2_blood_exp2	exp2	mouse2	mouse2_blood_singleCell_H19	Cluster 35	652741.4490860001	y	1
mouse2_blood_single_cell_H20_plate1_exp2_AGACGTTG+CGTTCACA	H20_mouse2_blood	H20	blood	singleCell	TRINITY_DN2_c0_g1_i2_1_124_1458_mouse2_blood_single_cell_H20_plate1_exp2_AGACGTTG+CGTTCACA	100	1290322.4516099999	gnl|BL_ORD_ID|6 Tb427VSG-8 : GB Accession AY935574 : 1401nt : Complete : contig90003.	66.41679160420001	63.240542469699996	1401	1334	tdTom	mouse2_blood_exp2	exp2	mouse2	mouse2_blood_singleCell_H20	Cluster 142	1290322.4516099999	y	1
mouse2_blood_single_cell_H21_plate1_exp2_AACGCACA+CGTTCACA	H21_mouse2_blood	H21	blood	singleCell	TRINITY_DN0_c0_g1_i1_1_104_1685_RC_mouse2_blood_single_cell_H21_plate1_exp2_AACGCACA+CGTTCACA	100	640204.8015360001	gnl|BL_ORD_ID|2639 Tbb1125VSG-71 : Complete : 1527nt : MC : contig Illumina-5072	96.5844	100	1527	1581	tdTom	mouse2_blood_exp2	exp2	mouse2	mouse2_blood_singleCell_H21	Cluster 6	640204.8015360001	y	1
mouse2_blood_single_cell_H22_plate1_exp2_AACGGCAT+CGTTCACA	H22_mouse2_blood	H22	blood	singleCell	TRINITY_DN16_c0_g1_i2_1_80_1046_mouse2_blood_single_cell_H22_plate1_exp2_AACGGCAT+CGTTCACA	2.424149855996732	17675.8	gnl|BL_ORD_ID|4919 Tbb1125VSG-4193 : N-terminus partial : 1434nt : contig PacBio-2985	99.79296066250001	67.2245	1434	966	tdTom	mouse2_blood_exp2	exp2	mouse2	mouse2_blood_singleCell_H22	Cluster 51	729152.5699524999	y	2
mouse2_blood_single_cell_H22_plate1_exp2_AACGGCAT+CGTTCACA	H22_mouse2_blood	H22	blood	singleCell	TRINITY_DN0_c0_g1_i1_1_110_1511_RC_mouse2_blood_single_cell_H22_plate1_exp2_AACGGCAT+CGTTCACA	97.57585014400327	711477	gnl|BL_ORD_ID|6 Tb427VSG-8 : GB Accession AY935574 : 1401nt : Complete : contig90003.	100	100	1401	1401	tdTom	mouse2_blood_exp2	exp2	mouse2	mouse2_blood_singleCell_H22	Cluster 88	729152.5699524999	y	2
mouse2_blood_single_cell_H23_plate1_exp2_AAGTCCTC+CGTTCACA	H23_mouse2_blood	H23	blood	singleCell	TRINITY_DN0_c0_g1_i1_1_110_1511_RC_mouse2_blood_single_cell_H23_plate1_exp2_AAGTCCTC+CGTTCACA	100	723589	gnl|BL_ORD_ID|6 Tb427VSG-8 : GB Accession AY935574 : 1401nt : Complete : contig90003.	100	100	1401	1401	tdTom	mouse2_blood_exp2	exp2	mouse2	mouse2_blood_singleCell_H23	Cluster 88	723589	y	1
mouse2_blood_single_cell_H24_plate1_exp2_AAGACCGT+CGTTCACA	H24_mouse2_blood	H24	blood	singleCell	TRINITY_DN0_c0_g1_i4_1_549_2052_mouse2_blood_single_cell_H24_plate1_exp2_AAGACCGT+CGTTCACA	100	673854.3800540001	gnl|BL_ORD_ID|4774 Tbb1125VSG-4047 : Complete but extended : 1605nt : contig PacBio-2451	98.8024	92.5234	1605	1503	tdTom	mouse2_blood_exp2	exp2	mouse2	mouse2_blood_singleCell_H24	Cluster 63	673854.3800540001	y	1
mouse2_blood_single_cell_H6_plate1_exp2_TTGCGTAC+CGTTCACA	H6_mouse2_blood	H6	blood	singleCell	TRINITY_DN9_c0_g1_i6_1_101_1697_RC_mouse2_blood_single_cell_H6_plate1_exp2_TTGCGTAC+CGTTCACA	100	634115.3455930001	gnl|BL_ORD_ID|2682 Tbb1125VSG-129 : Complete : 1596nt : contig PacBio-249	99.9373	99.9373	1596	1596	tdTom	mouse2_blood_exp2	exp2	mouse2	mouse2_blood_singleCell_H6	Cluster 18	634115.3455930001	y	1
mouse2_blood_single_cell_H7_plate1_exp2_TTGATGCC+CGTTCACA	H7_mouse2_blood	H7	blood	singleCell	TRINITY_DN1_c0_g1_i4_1_117_1049_mouse2_blood_single_cell_H7_plate1_exp2_TTGATGCC+CGTTCACA	100	1095290.1423900002	gnl|BL_ORD_ID|6 Tb427VSG-8 : GB Accession AY935574 : 1401nt : Complete : contig90003.	100	66.5239	1401	932	tdTom	mouse2_blood_exp2	exp2	mouse2	mouse2_blood_singleCell_H7	Cluster 88	1095290.1423900002	y	1
mouse2_blood_single_cell_I14_plate1_exp2_CGTCATCT+CGTCTGTT	I14_mouse2_blood	I14	blood	singleCell	TRINITY_DN0_c0_g1_i2_1_99_1566_mouse2_blood_single_cell_I14_plate1_exp2_CGTCATCT+CGTCTGTT	100	690608	gnl|BL_ORD_ID|2882 Tbb1125VSG-319 : Complete : 1470nt : contig PacBio-406	98.77300613499999	98.57142857139999	1470	1467	tdTom	mouse2_blood_exp2	exp2	mouse2	mouse2_blood_singleCell_I14	Cluster 46	690608	y	1
mouse2_blood_single_cell_I15_plate1_exp2_CGAAGAGA+CGTCTGTT	I15_mouse2_blood	I15	blood	singleCell	TRINITY_DN1_c0_g1_i1_1_116_1517_RC_mouse2_blood_single_cell_I15_plate1_exp2_CGAAGAGA+CGTCTGTT	83.33611443005483	608365.8541379999	gnl|BL_ORD_ID|6 Tb427VSG-8 : GB Accession AY935574 : 1401nt : Complete : contig90003.	100	100	1401	1401	tdTom	mouse2_blood_exp2	exp2	mouse2	mouse2_blood_singleCell_I15	Cluster 88	730015	y	2
mouse2_blood_single_cell_I15_plate1_exp2_CGAAGAGA+CGTCTGTT	I15_mouse2_blood	I15	blood	singleCell	TRINITY_DN33_c0_g1_i4_1_82_1410_mouse2_blood_single_cell_I15_plate1_exp2_CGAAGAGA+CGTCTGTT	16.66388556994516	121648.80793099999	gnl|BL_ORD_ID|4919 Tbb1125VSG-4193 : N-terminus partial : 1434nt : contig PacBio-2985	96.76204819279998	89.60948396090001	1434	1328	tdTom	mouse2_blood_exp2	exp2	mouse2	mouse2_blood_singleCell_I15	Cluster 51	730015	y	2
mouse2_blood_single_cell_I16_plate1_exp2_GTAGAAGG+CGTCTGTT	I16_mouse2_blood	I16	blood	singleCell	TRINITY_DN0_c0_g1_i1_1_82_1354_RC_mouse2_blood_single_cell_I16_plate1_exp2_GTAGAAGG+CGTCTGTT	100	798084.5171589999	gnl|BL_ORD_ID|6 Tb427VSG-8 : GB Accession AY935574 : 1401nt : Complete : contig90003.	97.95597484279999	88.93647394720001	1401	1272	tdTom	mouse2_blood_exp2	exp2	mouse2	mouse2_blood_singleCell_I16	Cluster 88	798084.5171589999	y	1
mouse2_blood_single_cell_I17_plate1_exp2_GTAATGGC+CGTCTGTT	I17_mouse2_blood	I17	blood	singleCell	TRINITY_DN8_c0_g1_i1_1_107_1700_RC_mouse2_blood_single_cell_I17_plate1_exp2_GTAATGGC+CGTCTGTT	100	635323.9517150001	gnl|BL_ORD_ID|2682 Tbb1125VSG-129 : Complete : 1596nt : contig PacBio-249	99.93722536100003	99.7494	1596	1593	tdTom	mouse2_blood_exp2	exp2	mouse2	mouse2_blood_singleCell_I17	Cluster 18	635323.9517150001	y	1
mouse2_blood_single_cell_I18_plate1_exp2_ATGGCGTT+CGTCTGTT	I18_mouse2_blood	I18	blood	singleCell	TRINITY_DN0_c0_g1_i1_1_103_1654_RC_mouse2_blood_single_cell_I18_plate1_exp2_ATGGCGTT+CGTCTGTT	100	652741.4490860001	gnl|BL_ORD_ID|3015 Tbb1125VSG-468 : Complete almost : 1512nt : contig Illumina-7758	97.2921	100	1509	1551	tdTom	mouse2_blood_exp2	exp2	mouse2	mouse2_blood_singleCell_I18	Cluster 35	652741.4490860001	y	1
mouse2_blood_single_cell_I20_plate1_exp2_AGACGTTG+CGTCTGTT	I20_mouse2_blood	I20	blood	singleCell	TRINITY_DN4_c0_g1_i1_1_55_1606_mouse2_blood_single_cell_I20_plate1_exp2_AGACGTTG+CGTCTGTT	100	652741.4490860001	gnl|BL_ORD_ID|3015 Tbb1125VSG-468 : Complete almost : 1512nt : contig Illumina-7758	97.1631	99.86746189530001	1509	1551	tdTom	mouse2_blood_exp2	exp2	mouse2	mouse2_blood_singleCell_I20	Cluster 35	652741.4490860001	y	1
mouse2_blood_single_cell_I21_plate1_exp2_AACGCACA+CGTCTGTT	I21_mouse2_blood	I21	blood	singleCell	TRINITY_DN1_c0_g1_i2_1_110_1511_RC_mouse2_blood_single_cell_I21_plate1_exp2_AACGCACA+CGTCTGTT	100	723589	gnl|BL_ORD_ID|6 Tb427VSG-8 : GB Accession AY935574 : 1401nt : Complete : contig90003.	100	100	1401	1401	tdTom	mouse2_blood_exp2	exp2	mouse2	mouse2_blood_singleCell_I21	Cluster 88	723589	y	1
mouse2_blood_single_cell_I23_plate1_exp2_AAGTCCTC+CGTCTGTT	I23_mouse2_blood	I23	blood	singleCell	TRINITY_DN2_c0_g1_i1_1_181_1488_mouse2_blood_single_cell_I23_plate1_exp2_AAGTCCTC+CGTCTGTT	100	776397	gnl|BL_ORD_ID|6 Tb427VSG-8 : GB Accession AY935574 : 1401nt : Complete : contig90003.	100	93.29050678090002	1401	1307	tdTom	mouse2_blood_exp2	exp2	mouse2	mouse2_blood_singleCell_I23	Cluster 88	776397	y	1
mouse2_blood_single_cell_I24_plate1_exp2_AAGACCGT+CGTCTGTT	I24_mouse2_blood	I24	blood	singleCell	TRINITY_DN11_c0_g1_i2_1_146_1664_RC_mouse2_blood_single_cell_I24_plate1_exp2_AAGACCGT+CGTCTGTT	100	667111.3408940001	gnl|BL_ORD_ID|4919 Tbb1125VSG-4193 : N-terminus partial : 1434nt : contig PacBio-2985	88.6034	93.7936	1434	1518	tdTom	mouse2_blood_exp2	exp2	mouse2	mouse2_blood_singleCell_I24	Cluster 51	667111.3408940001	y	1
mouse2_blood_single_cell_I2_plate1_exp2_TTCTTGGC+CGTCTGTT	I2_mouse2_blood	I2	blood	singleCell	TRINITY_DN0_c0_g1_i1_1_236_1178_mouse2_blood_single_cell_I2_plate1_exp2_TTCTTGGC+CGTCTGTT	100	1.08342e+06	gnl|BL_ORD_ID|6 Tb427VSG-8 : GB Accession AY935574 : 1401nt : Complete : contig90003.	100	67.2377	1401	942	tdTom	mouse2_blood_exp2	exp2	mouse2	mouse2_blood_singleCell_I2	Cluster 88	1.08342e+06	y	1
mouse2_blood_single_cell_I3_plate1_exp2_TTCGTGCT+CGTCTGTT	I3_mouse2_blood	I3	blood	singleCell	TRINITY_DN1_c0_g1_i4_1_0_1300_RC_mouse2_blood_single_cell_I3_plate1_exp2_TTCGTGCT+CGTCTGTT	100	780640.0468380001	gnl|BL_ORD_ID|6 Tb427VSG-8 : GB Accession AY935574 : 1401nt : Complete : contig90003.	95.9231	89.0079	1401	1300	tdTom	mouse2_blood_exp2	exp2	mouse2	mouse2_blood_singleCell_I3	Cluster 146	780640.0468380001	y	1
mouse2_blood_single_cell_I4_plate1_exp2_TTCGTAGG+CGTCTGTT	I4_mouse2_blood	I4	blood	singleCell	TRINITY_DN0_c0_g1_i4_1_0_1246_RC_mouse2_blood_single_cell_I4_plate1_exp2_TTCGTAGG+CGTCTGTT	100	814995.8435210001	gnl|BL_ORD_ID|3 Tb427VSG-4 : GB Accession V01387 : 1581nt : Complete : contig90001.	94.2215	74.2568	1581	1246	tdTom	mouse2_blood_exp2	exp2	mouse2	mouse2_blood_singleCell_I4	Cluster 160	814995.8435210001	y	1
mouse2_blood_single_cell_I5_plate1_exp2_TTCGCTCA+CGTCTGTT	I5_mouse2_blood	I5	blood	singleCell	TRINITY_DN0_c0_g1_i1_1_0_1256_RC_mouse2_blood_single_cell_I5_plate1_exp2_TTCGCTCA+CGTCTGTT	100	808407	gnl|BL_ORD_ID|6 Tb427VSG-8 : GB Accession AY935574 : 1401nt : Complete : contig90003.	99.6019	89.2934	1401	1256	tdTom	mouse2_blood_exp2	exp2	mouse2	mouse2_blood_singleCell_I5	Cluster 88	808407	y	1
mouse2_blood_single_cell_I6_plate1_exp2_TTGCGTAC+CGTCTGTT	I6_mouse2_blood	I6	blood	singleCell	TRINITY_DN45_c0_g1_i3_1_79_1384_mouse2_blood_single_cell_I6_plate1_exp2_TTGCGTAC+CGTCTGTT	7.878195247545801	57319.432220400005	gnl|BL_ORD_ID|4919 Tbb1125VSG-4193 : N-terminus partial : 1434nt : contig PacBio-2985	100	91.0042	1434	1305	tdTom	mouse2_blood_exp2	exp2	mouse2	mouse2_blood_singleCell_I6	Cluster 51	727571	y	2
mouse2_blood_single_cell_I6_plate1_exp2_TTGCGTAC+CGTCTGTT	I6_mouse2_blood	I6	blood	singleCell	TRINITY_DN0_c0_g1_i1_1_110_1511_RC_mouse2_blood_single_cell_I6_plate1_exp2_TTGCGTAC+CGTCTGTT	92.12180475245421	670251.1650970001	gnl|BL_ORD_ID|6 Tb427VSG-8 : GB Accession AY935574 : 1401nt : Complete : contig90003.	100	100	1401	1401	tdTom	mouse2_blood_exp2	exp2	mouse2	mouse2_blood_singleCell_I6	Cluster 88	727571	y	2
mouse2_blood_single_cell_I8_plate1_exp2_TGAGTTCG+CGTCTGTT	I8_mouse2_blood	I8	blood	singleCell	TRINITY_DN0_c0_g1_i5_1_119_1433_mouse2_blood_single_cell_I8_plate1_exp2_TGAGTTCG+CGTCTGTT	100	772200.6949809999	gnl|BL_ORD_ID|6 Tb427VSG-8 : GB Accession AY935574 : 1401nt : Complete : contig90003.	95.05327245049999	89.1506	1401	1314	tdTom	mouse2_blood_exp2	exp2	mouse2	mouse2_blood_singleCell_I8	Cluster 146	772200.6949809999	y	1
mouse2_blood_single_cell_J15_plate1_exp2_CGAAGAGA+TCAGCTAC	J15_mouse2_blood	J15	blood	singleCell	TRINITY_DN11_c0_g1_i1_1_129_1110_RC_mouse2_blood_single_cell_J15_plate1_exp2_CGAAGAGA+TCAGCTAC	100	1.0395e+06	gnl|BL_ORD_ID|6 Tb427VSG-8 : GB Accession AY935574 : 1401nt : Complete : contig90003.	100	70.02141327620001	1401	981	tdTom	mouse2_blood_exp2	exp2	mouse2	mouse2_blood_singleCell_J15	Cluster 88	1.0395e+06	y	1
mouse2_blood_single_cell_J16_plate1_exp2_GTAGAAGG+TCAGCTAC	J16_mouse2_blood	J16	blood	singleCell	TRINITY_DN0_c0_g1_i5_1_5_1310_RC_mouse2_blood_single_cell_J16_plate1_exp2_GTAGAAGG+TCAGCTAC	100	777605	gnl|BL_ORD_ID|6 Tb427VSG-8 : GB Accession AY935574 : 1401nt : Complete : contig90003.	95.7088	89.1506	1401	1305	tdTom	mouse2_blood_exp2	exp2	mouse2	mouse2_blood_singleCell_J16	Cluster 146	777605	y	1
mouse2_blood_single_cell_J18_plate1_exp2_ATGGCGTT+TCAGCTAC	J18_mouse2_blood	J18	blood	singleCell	TRINITY_DN2_c0_g1_i5_1_130_1418_mouse2_blood_single_cell_J18_plate1_exp2_ATGGCGTT+TCAGCTAC	100	788022	gnl|BL_ORD_ID|3 Tb427VSG-4 : GB Accession V01387 : 1581nt : Complete : contig90001.	95.18633540369999	77.54585705249998	1581	1288	tdTom	mouse2_blood_exp2	exp2	mouse2	mouse2_blood_singleCell_J18	Cluster 153	788022	y	1
mouse2_blood_single_cell_J19_plate1_exp2_AGCCTCAT+TCAGCTAC	J19_mouse2_blood	J19	blood	singleCell	TRINITY_DN1_c0_g1_i1_1_103_1204_RC_mouse2_blood_single_cell_J19_plate1_exp2_AGCCTCAT+TCAGCTAC	100	924214.3253230001	gnl|BL_ORD_ID|6 Tb427VSG-8 : GB Accession AY935574 : 1401nt : Complete : contig90003.	100	78.58672376870001	1401	1101	tdTom	mouse2_blood_exp2	exp2	mouse2	mouse2_blood_singleCell_J19	Cluster 88	924214.3253230001	y	1
mouse2_blood_single_cell_J20_plate1_exp2_AGACGTTG+TCAGCTAC	J20_mouse2_blood	J20	blood	singleCell	TRINITY_DN0_c0_g1_i4_1_203_1604_RC_mouse2_blood_single_cell_J20_plate1_exp2_AGACGTTG+TCAGCTAC	100	723589	gnl|BL_ORD_ID|6 Tb427VSG-8 : GB Accession AY935574 : 1401nt : Complete : contig90003.	100	100	1401	1401	tdTom	mouse2_blood_exp2	exp2	mouse2	mouse2_blood_singleCell_J20	Cluster 88	723589	y	1
mouse2_blood_single_cell_J23_plate1_exp2_AAGTCCTC+TCAGCTAC	J23_mouse2_blood	J23	blood	singleCell	TRINITY_DN2_c0_g1_i4_1_60_1566_mouse2_blood_single_cell_J23_plate1_exp2_AAGTCCTC+TCAGCTAC	100	672494.8890379999	gnl|BL_ORD_ID|2594 Tbb1125VSG-21 : Complete : 1452nt : MC : contig Illumina-660	96.2815	99.8623	1452	1506	tdTom	mouse2_blood_exp2	exp2	mouse2	mouse2_blood_singleCell_J23	Cluster 61	672494.8890379999	y	1
mouse2_blood_single_cell_J24_plate1_exp2_AAGACCGT+TCAGCTAC	J24_mouse2_blood	J24	blood	singleCell	TRINITY_DN0_c0_g1_i1_1_110_1511_RC_mouse2_blood_single_cell_J24_plate1_exp2_AAGACCGT+TCAGCTAC	100	723589	gnl|BL_ORD_ID|6 Tb427VSG-8 : GB Accession AY935574 : 1401nt : Complete : contig90003.	100	100	1401	1401	tdTom	mouse2_blood_exp2	exp2	mouse2	mouse2_blood_singleCell_J24	Cluster 88	723589	y	1
mouse2_blood_single_cell_J2_plate1_exp2_TTCTTGGC+TCAGCTAC	J2_mouse2_blood	J2	blood	singleCell	TRINITY_DN0_c0_g1_i6_1_121_1058_mouse2_blood_single_cell_J2_plate1_exp2_TTCTTGGC+TCAGCTAC	100	8928570.535710001	gnl|BL_ORD_ID|6 Tb427VSG-8 : GB Accession AY935574 : 1401nt : Complete : contig90003.	99.8933	66.8094	1401	937	tdTom	mouse2_blood_exp2	exp2	mouse2	mouse2_blood_singleCell_J2	Cluster 88	8928570.535710001	y	1
mouse2_blood_single_cell_J3_plate1_exp2_TTCGTGCT+TCAGCTAC	J3_mouse2_blood	J3	blood	singleCell	TRINITY_DN0_c0_g1_i2_1_0_1070_RC_mouse2_blood_single_cell_J3_plate1_exp2_TTCGTGCT+TCAGCTAC	100	951474.6907709999	gnl|BL_ORD_ID|6 Tb427VSG-8 : GB Accession AY935574 : 1401nt : Complete : contig90003.	99.9065	76.3026	1401	1070	tdTom	mouse2_blood_exp2	exp2	mouse2	mouse2_blood_singleCell_J3	Cluster 88	951474.6907709999	y	1
mouse2_blood_single_cell_J4_plate1_exp2_TTCGTAGG+TCAGCTAC	J4_mouse2_blood	J4	blood	singleCell	TRINITY_DN0_c0_g1_i4_1_134_1449_mouse2_blood_single_cell_J4_plate1_exp2_TTCGTAGG+TCAGCTAC	100	771604.8611110001	gnl|BL_ORD_ID|6 Tb427VSG-8 : GB Accession AY935574 : 1401nt : Complete : contig90003.	94.90494296580002	89.0792	1401	1315	tdTom	mouse2_blood_exp2	exp2	mouse2	mouse2_blood_singleCell_J4	Cluster 146	771604.8611110001	y	1
mouse2_blood_single_cell_J6_plate1_exp2_TTGCGTAC+TCAGCTAC	J6_mouse2_blood	J6	blood	singleCell	TRINITY_DN2_c0_g1_i1_1_121_1413_mouse2_blood_single_cell_J6_plate1_exp2_TTGCGTAC+TCAGCTAC	100	785545.8758840001	gnl|BL_ORD_ID|6 Tb427VSG-8 : GB Accession AY935574 : 1401nt : Complete : contig90003.	99.92260061920001	92.14846538190001	1401	1292	tdTom	mouse2_blood_exp2	exp2	mouse2	mouse2_blood_singleCell_J6	Cluster 88	785545.8758840001	y	1
mouse2_blood_single_cell_J9_plate1_exp2_CCTGTCTT+TCAGCTAC	J9_mouse2_blood	J9	blood	singleCell	TRINITY_DN1_c0_g1_i4_1_72_1623_RC_mouse2_blood_single_cell_J9_plate1_exp2_CCTGTCTT+TCAGCTAC	100	652741.4490860001	gnl|BL_ORD_ID|3015 Tbb1125VSG-468 : Complete almost : 1512nt : contig Illumina-7758	97.2921	100	1509	1551	tdTom	mouse2_blood_exp2	exp2	mouse2	mouse2_blood_singleCell_J9	Cluster 35	652741.4490860001	y	1
mouse2_blood_single_cell_K10_plate1_exp2_CCGATAAC+TGTGATCG	K10_mouse2_blood	K10	blood	singleCell	TRINITY_DN4_c0_g1_i4_1_147_1548_mouse2_blood_single_cell_K10_plate1_exp2_CCGATAAC+TGTGATCG	100	723589	gnl|BL_ORD_ID|6 Tb427VSG-8 : GB Accession AY935574 : 1401nt : Complete : contig90003.	100	100	1401	1401	tdTom	mouse2_blood_exp2	exp2	mouse2	mouse2_blood_singleCell_K10	Cluster 88	723589	y	1
mouse2_blood_single_cell_K16_plate1_exp2_GTAGAAGG+TGTGATCG	K16_mouse2_blood	K16	blood	singleCell	TRINITY_DN0_c0_g1_i1_1_66_1095_mouse2_blood_single_cell_K16_plate1_exp2_GTAGAAGG+TGTGATCG	100	990098.9108910001	gnl|BL_ORD_ID|3712 Tbb1125VSG-1588 : N-terminus partial : 804nt : contig PacBio-24	63.45966958209999	81.2189	804	1029	tdTom	mouse2_blood_exp2	exp2	mouse2	mouse2_blood_singleCell_K16	Cluster 119	990098.9108910001	y	1
mouse2_blood_single_cell_K21_plate1_exp2_AACGCACA+TGTGATCG	K21_mouse2_blood	K21	blood	singleCell	TRINITY_DN3_c0_g1_i3_1_82_1377_mouse2_blood_single_cell_K21_plate1_exp2_AACGCACA+TGTGATCG	18.570380616718793	136314.82699799997	gnl|BL_ORD_ID|4919 Tbb1125VSG-4193 : N-terminus partial : 1434nt : contig PacBio-2985	96.13899613899999	86.8201	1434	1295	tdTom	mouse2_blood_exp2	exp2	mouse2	mouse2_blood_singleCell_K21	Cluster 152	734044	y	2
mouse2_blood_single_cell_K21_plate1_exp2_AACGCACA+TGTGATCG	K21_mouse2_blood	K21	blood	singleCell	TRINITY_DN0_c0_g1_i3_1_112_1513_RC_mouse2_blood_single_cell_K21_plate1_exp2_AACGCACA+TGTGATCG	81.4296	597730	gnl|BL_ORD_ID|6 Tb427VSG-8 : GB Accession AY935574 : 1401nt : Complete : contig90003.	100	100	1401	1401	tdTom	mouse2_blood_exp2	exp2	mouse2	mouse2_blood_singleCell_K21	Cluster 88	734044	y	2
mouse2_blood_single_cell_K22_plate1_exp2_AACGGCAT+TGTGATCG	K22_mouse2_blood	K22	blood	singleCell	TRINITY_DN1_c0_g1_i4_1_118_1519_mouse2_blood_single_cell_K22_plate1_exp2_AACGGCAT+TGTGATCG	100	723589	gnl|BL_ORD_ID|6 Tb427VSG-8 : GB Accession AY935574 : 1401nt : Complete : contig90003.	100	100	1401	1401	tdTom	mouse2_blood_exp2	exp2	mouse2	mouse2_blood_singleCell_K22	Cluster 88	723589	y	1
mouse2_blood_single_cell_K23_plate1_exp2_AAGTCCTC+TGTGATCG	K23_mouse2_blood	K23	blood	singleCell	TRINITY_DN0_c0_g1_i4_1_296_1607_RC_mouse2_blood_single_cell_K23_plate1_exp2_AAGTCCTC+TGTGATCG	100	773994	gnl|BL_ORD_ID|2616 Tbb1125VSG-43.1 : Complete : 1497nt : Duplicate : contig Illumina-5219	99.9237	87.50835003339998	1497	1311	tdTom	mouse2_blood_exp2	exp2	mouse2	mouse2_blood_singleCell_K23	Cluster 31	773994	y	1
mouse2_blood_single_cell_K24_plate1_exp2_AAGACCGT+TGTGATCG	K24_mouse2_blood	K24	blood	singleCell	TRINITY_DN11_c0_g1_i1_1_96_1677_RC_mouse2_blood_single_cell_K24_plate1_exp2_AAGACCGT+TGTGATCG	100	640204.8015360001	gnl|BL_ORD_ID|2639 Tbb1125VSG-71 : Complete : 1527nt : MC : contig Illumina-5072	96.5844	100	1527	1581	tdTom	mouse2_blood_exp2	exp2	mouse2	mouse2_blood_singleCell_K24	Cluster 6	640204.8015360001	y	1
mouse2_blood_single_cell_K3_plate1_exp2_TTCGTGCT+TGTGATCG	K3_mouse2_blood	K3	blood	singleCell	TRINITY_DN0_c0_g1_i2_1_2_1257_RC_mouse2_blood_single_cell_K3_plate1_exp2_TTCGTGCT+TGTGATCG	100	809061	gnl|BL_ORD_ID|6 Tb427VSG-8 : GB Accession AY935574 : 1401nt : Complete : contig90003.	99.3625	89.0079	1401	1255	tdTom	mouse2_blood_exp2	exp2	mouse2	mouse2_blood_singleCell_K3	Cluster 146	809061	y	1
mouse2_blood_single_cell_K9_plate1_exp2_CCTGTCTT+TGTGATCG	K9_mouse2_blood	K9	blood	singleCell	TRINITY_DN0_c0_g1_i2_1_494_1895_mouse2_blood_single_cell_K9_plate1_exp2_CCTGTCTT+TGTGATCG	100	723589	gnl|BL_ORD_ID|6 Tb427VSG-8 : GB Accession AY935574 : 1401nt : Complete : contig90003.	100	100	1401	1401	tdTom	mouse2_blood_exp2	exp2	mouse2	mouse2_blood_singleCell_K9	Cluster 88	723589	y	1
mouse2_blood_single_cell_L16_plate1_exp2_GTAGAAGG+GCATCGAT	L16_mouse2_blood	L16	blood	singleCell	TRINITY_DN3_c0_g1_i1_1_128_1247_mouse2_blood_single_cell_L16_plate1_exp2_GTAGAAGG+GCATCGAT	100	751993	gnl|BL_ORD_ID|6 Tb427VSG-8 : GB Accession AY935574 : 1401nt : Complete : contig90003.	99.91063449510003	79.8001	1401	1119	tdTom	mouse2_blood_exp2	exp2	mouse2	mouse2_blood_singleCell_L16	Cluster 172	751993	y	1
mouse2_blood_single_cell_L19_plate1_exp2_AGCCTCAT+GCATCGAT	L19_mouse2_blood	L19	blood	singleCell	TRINITY_DN0_c0_g1_i3_1_339_1869_mouse2_blood_single_cell_L19_plate1_exp2_AGCCTCAT+GCATCGAT	100	661813	gnl|BL_ORD_ID|2885 Tbb1125VSG-322 : Complete : 1470nt : contig PacBio-2410	95.35947712419998	99.25170068030002	1470	1530	tdTom	mouse2_blood_exp2	exp2	mouse2	mouse2_blood_singleCell_L19	Cluster 47	661813	y	1
mouse2_blood_single_cell_L20_plate1_exp2_AGACGTTG+GCATCGAT	L20_mouse2_blood	L20	blood	singleCell	TRINITY_DN0_c0_g1_i2_1_121_1165_mouse2_blood_single_cell_L20_plate1_exp2_AGACGTTG+GCATCGAT	100	975609.6585370001	gnl|BL_ORD_ID|6 Tb427VSG-8 : GB Accession AY935574 : 1401nt : Complete : contig90003.	99.90421455940002	74.44682369740002	1401	1044	tdTom	mouse2_blood_exp2	exp2	mouse2	mouse2_blood_singleCell_L20	Cluster 88	975609.6585370001	y	1
mouse2_blood_single_cell_L21_plate1_exp2_AACGCACA+GCATCGAT	L21_mouse2_blood	L21	blood	singleCell	TRINITY_DN16_c0_g1_i1_1_110_1511_RC_mouse2_blood_single_cell_L21_plate1_exp2_AACGCACA+GCATCGAT	100	723589	gnl|BL_ORD_ID|6 Tb427VSG-8 : GB Accession AY935574 : 1401nt : Complete : contig90003.	100	100	1401	1401	tdTom	mouse2_blood_exp2	exp2	mouse2	mouse2_blood_singleCell_L21	Cluster 88	723589	y	1
mouse2_blood_single_cell_L22_plate1_exp2_AACGGCAT+GCATCGAT	L22_mouse2_blood	L22	blood	singleCell	TRINITY_DN35_c0_g1_i5_1_119_1520_RC_mouse2_blood_single_cell_L22_plate1_exp2_AACGGCAT+GCATCGAT	91.4746	668832	gnl|BL_ORD_ID|6 Tb427VSG-8 : GB Accession AY935574 : 1401nt : Complete : contig90003.	100	100	1401	1401	tdTom	mouse2_blood_exp2	exp2	mouse2	mouse2_blood_singleCell_L22	Cluster 88	731167	y	2
mouse2_blood_single_cell_L22_plate1_exp2_AACGGCAT+GCATCGAT	L22_mouse2_blood	L22	blood	singleCell	TRINITY_DN66_c0_g1_i10_1_239_1472_RC_mouse2_blood_single_cell_L22_plate1_exp2_AACGGCAT+GCATCGAT	8.525418869707112	62335	gnl|BL_ORD_ID|4919 Tbb1125VSG-4193 : N-terminus partial : 1434nt : contig PacBio-2985	99.91889699920002	85.91352859140001	1434	1233	tdTom	mouse2_blood_exp2	exp2	mouse2	mouse2_blood_singleCell_L22	Cluster 58	731167	y	2
mouse2_blood_single_cell_L24_plate1_exp2_AAGACCGT+GCATCGAT	L24_mouse2_blood	L24	blood	singleCell	TRINITY_DN0_c0_g1_i4_1_106_1507_RC_mouse2_blood_single_cell_L24_plate1_exp2_AAGACCGT+GCATCGAT	100	723589	gnl|BL_ORD_ID|6 Tb427VSG-8 : GB Accession AY935574 : 1401nt : Complete : contig90003.	99.92862241259999	99.92862241259999	1401	1401	tdTom	mouse2_blood_exp2	exp2	mouse2	mouse2_blood_singleCell_L24	Cluster 88	723589	y	1
mouse2_blood_single_cell_L3_plate1_exp2_TTCGTGCT+GCATCGAT	L3_mouse2_blood	L3	blood	singleCell	TRINITY_DN1_c0_g1_i1_1_118_1031_mouse2_blood_single_cell_L3_plate1_exp2_TTCGTGCT+GCATCGAT	100	1118568.1208100002	gnl|BL_ORD_ID|4025 Tbb1125VSG-2501 : Internal partial : 1566nt : contig PacBio-2390	99.8905	58.2375	1566	913	tdTom	mouse2_blood_exp2	exp2	mouse2	mouse2_blood_singleCell_L3	Cluster 235	1118568.1208100002	y	1
mouse2_blood_single_cell_L4_plate1_exp2_TTCGTAGG+GCATCGAT	L4_mouse2_blood	L4	blood	singleCell	TRINITY_DN5_c0_g1_i9_1_164_1565_RC_mouse2_blood_single_cell_L4_plate1_exp2_TTCGTAGG+GCATCGAT	100	723589	gnl|BL_ORD_ID|6 Tb427VSG-8 : GB Accession AY935574 : 1401nt : Complete : contig90003.	100	100	1401	1401	tdTom	mouse2_blood_exp2	exp2	mouse2	mouse2_blood_singleCell_L4	Cluster 88	723589	y	1
mouse2_blood_single_cell_L5_plate1_exp2_TTCGCTCA+GCATCGAT	L5_mouse2_blood	L5	blood	singleCell	TRINITY_DN0_c0_g1_i2_1_0_1344_RC_mouse2_blood_single_cell_L5_plate1_exp2_TTCGCTCA+GCATCGAT	100	756429.5763989999	gnl|BL_ORD_ID|3044 Tbb1125VSG-496 : Complete : 1473nt : contig PacBio-2411	98.21428571430002	89.61303462320001	1473	1344	tdTom	mouse2_blood_exp2	exp2	mouse2	mouse2_blood_singleCell_L5	Cluster 93	756429.5763989999	y	1
mouse2_blood_single_cell_L7_plate1_exp2_TTGATGCC+GCATCGAT	L7_mouse2_blood	L7	blood	singleCell	TRINITY_DN1_c0_g1_i1_1_110_1511_RC_mouse2_blood_single_cell_L7_plate1_exp2_TTGATGCC+GCATCGAT	100	723589	gnl|BL_ORD_ID|6 Tb427VSG-8 : GB Accession AY935574 : 1401nt : Complete : contig90003.	100	100	1401	1401	tdTom	mouse2_blood_exp2	exp2	mouse2	mouse2_blood_singleCell_L7	Cluster 88	723589	y	1
mouse2_blood_single_cell_L8_plate1_exp2_TGAGTTCG+GCATCGAT	L8_mouse2_blood	L8	blood	singleCell	TRINITY_DN0_c0_g1_i1_1_120_1521_mouse2_blood_single_cell_L8_plate1_exp2_TGAGTTCG+GCATCGAT	100	723589	gnl|BL_ORD_ID|6 Tb427VSG-8 : GB Accession AY935574 : 1401nt : Complete : contig90003.	99.92862241259999	99.92862241259999	1401	1401	tdTom	mouse2_blood_exp2	exp2	mouse2	mouse2_blood_singleCell_L8	Cluster 88	723589	y	1
mouse2_blood_single_cell_L9_plate1_exp2_CCTGTCTT+GCATCGAT	L9_mouse2_blood	L9	blood	singleCell	TRINITY_DN28_c0_g1_i6_1_0_1141_RC_mouse2_blood_single_cell_L9_plate1_exp2_CCTGTCTT+GCATCGAT	4.29278	31315	gnl|BL_ORD_ID|4919 Tbb1125VSG-4193 : N-terminus partial : 1434nt : contig PacBio-2985	94.39088518839999	75.10460251049999	1434	1141	tdTom	mouse2_blood_exp2	exp2	mouse2	mouse2_blood_singleCell_L9	Cluster 186	729480.3166718001	y	2
mouse2_blood_single_cell_L9_plate1_exp2_CCTGTCTT+GCATCGAT	L9_mouse2_blood	L9	blood	singleCell	TRINITY_DN0_c0_g1_i4_1_147_1548_mouse2_blood_single_cell_L9_plate1_exp2_CCTGTCTT+GCATCGAT	95.70721920672618	698165	gnl|BL_ORD_ID|6 Tb427VSG-8 : GB Accession AY935574 : 1401nt : Complete : contig90003.	100	100	1401	1401	tdTom	mouse2_blood_exp2	exp2	mouse2	mouse2_blood_singleCell_L9	Cluster 88	729480.3166718001	y	2
mouse2_blood_single_cell_M11_plate1_exp2_CCATTGAC+TTGTGCAC	M11_mouse2_blood	M11	blood	singleCell	TRINITY_DN2_c0_g1_i5_1_183_1209_mouse2_blood_single_cell_M11_plate1_exp2_CCATTGAC+TTGTGCAC	100	993049	gnl|BL_ORD_ID|6 Tb427VSG-8 : GB Accession AY935574 : 1401nt : Complete : contig90003.	100	73.2334	1401	1026	tdTom	mouse2_blood_exp2	exp2	mouse2	mouse2_blood_singleCell_M11	Cluster 88	993049	y	1
mouse2_blood_single_cell_M15_plate1_exp2_CGAAGAGA+TTGTGCAC	M15_mouse2_blood	M15	blood	singleCell	TRINITY_DN0_c0_g1_i7_1_103_1421_mouse2_blood_single_cell_M15_plate1_exp2_CGAAGAGA+TTGTGCAC	13.800828945908458	495355.98761600006	gnl|BL_ORD_ID|2882 Tbb1125VSG-319 : Complete : 1470nt : contig PacBio-406	86.1912	77.2789	1470	1318	tdTom	mouse2_blood_exp2	exp2	mouse2	mouse2_blood_singleCell_M15	Cluster 145	3589320.5368860005	y	2
mouse2_blood_single_cell_M15_plate1_exp2_CGAAGAGA+TTGTGCAC	M15_mouse2_blood	M15	blood	singleCell	TRINITY_DN0_c0_g1_i6_1_103_1634_mouse2_blood_single_cell_M15_plate1_exp2_CGAAGAGA+TTGTGCAC	86.19917105409154	3093964.5492700003	gnl|BL_ORD_ID|2882 Tbb1125VSG-319 : Complete : 1470nt : contig PacBio-406	94.7747	98.7075	1470	1531	tdTom	mouse2_blood_exp2	exp2	mouse2	mouse2_blood_singleCell_M15	Cluster 46	3589320.5368860005	y	2
mouse2_blood_single_cell_M18_plate1_exp2_ATGGCGTT+TTGTGCAC	M18_mouse2_blood	M18	blood	singleCell	TRINITY_DN0_c0_g1_i1_1_30_1431_RC_mouse2_blood_single_cell_M18_plate1_exp2_ATGGCGTT+TTGTGCAC	100	723589	gnl|BL_ORD_ID|6 Tb427VSG-8 : GB Accession AY935574 : 1401nt : Complete : contig90003.	100	100	1401	1401	tdTom	mouse2_blood_exp2	exp2	mouse2	mouse2_blood_singleCell_M18	Cluster 88	723589	y	1
mouse2_blood_single_cell_M19_plate1_exp2_AGCCTCAT+TTGTGCAC	M19_mouse2_blood	M19	blood	singleCell	TRINITY_DN0_c0_g1_i2_1_0_1211_RC_mouse2_blood_single_cell_M19_plate1_exp2_AGCCTCAT+TTGTGCAC	100	838926	gnl|BL_ORD_ID|3015 Tbb1125VSG-468 : Complete almost : 1512nt : contig Illumina-7758	99.91742361680002	80.18555334659999	1509	1211	tdTom	mouse2_blood_exp2	exp2	mouse2	mouse2_blood_singleCell_M19	Cluster 35	838926	y	1
mouse2_blood_single_cell_M22_plate1_exp2_AACGGCAT+TTGTGCAC	M22_mouse2_blood	M22	blood	singleCell	TRINITY_DN1_c0_g1_i2_1_111_1410_RC_mouse2_blood_single_cell_M22_plate1_exp2_AACGGCAT+TTGTGCAC	100	781249.9218750001	gnl|BL_ORD_ID|1743 Tb427VSG-2285 : GB Accession KC611559 : 843nt : C-terminus partial extended : contig2857.	53.9646	83.15539739029998	843	1299	tdTom	mouse2_blood_exp2	exp2	mouse2	mouse2_blood_singleCell_M22	Cluster 119	781249.9218750001	y	1
mouse2_blood_single_cell_M23_plate1_exp2_AAGTCCTC+TTGTGCAC	M23_mouse2_blood	M23	blood	singleCell	TRINITY_DN3_c0_g1_i1_1_91_1492_RC_mouse2_blood_single_cell_M23_plate1_exp2_AAGTCCTC+TTGTGCAC	100	723589	gnl|BL_ORD_ID|6 Tb427VSG-8 : GB Accession AY935574 : 1401nt : Complete : contig90003.	100	100	1401	1401	tdTom	mouse2_blood_exp2	exp2	mouse2	mouse2_blood_singleCell_M23	Cluster 88	723589	y	1
mouse2_blood_single_cell_M2_plate1_exp2_TTCTTGGC+TTGTGCAC	M2_mouse2_blood	M2	blood	singleCell	TRINITY_DN0_c0_g1_i3_1_121_1388_mouse2_blood_single_cell_M2_plate1_exp2_TTCTTGGC+TTGTGCAC	100	801282	gnl|BL_ORD_ID|6 Tb427VSG-8 : GB Accession AY935574 : 1401nt : Complete : contig90003.	100	90.4354	1401	1267	tdTom	mouse2_blood_exp2	exp2	mouse2	mouse2_blood_singleCell_M2	Cluster 88	801282	y	1
mouse2_blood_single_cell_M4_plate1_exp2_TTCGTAGG+TTGTGCAC	M4_mouse2_blood	M4	blood	singleCell	TRINITY_DN2_c0_g1_i1_1_1_1370_RC_mouse2_blood_single_cell_M4_plate1_exp2_TTCGTAGG+TTGTGCAC	93.34353378061603	695793.7354270001	gnl|BL_ORD_ID|6 Tb427VSG-8 : GB Accession AY935574 : 1401nt : Complete : contig90003.	98.7582	96.50249821559999	1401	1369	tdTom	mouse2_blood_exp2	exp2	mouse2	mouse2_blood_singleCell_M4	Cluster 88	745411.8215219001	y	2
mouse2_blood_single_cell_M4_plate1_exp2_TTCGTAGG+TTGTGCAC	M4_mouse2_blood	M4	blood	singleCell	TRINITY_DN28_c0_g1_i5_1_1_1307_RC_mouse2_blood_single_cell_M4_plate1_exp2_TTCGTAGG+TTGTGCAC	6.656466219383969	49618.086094900005	gnl|BL_ORD_ID|4919 Tbb1125VSG-4193 : N-terminus partial : 1434nt : contig PacBio-2985	98.39203675339998	89.60948396090001	1434	1306	tdTom	mouse2_blood_exp2	exp2	mouse2	mouse2_blood_singleCell_M4	Cluster 51	745411.8215219001	y	2
mouse2_blood_single_cell_M6_plate1_exp2_TTGCGTAC+TTGTGCAC	M6_mouse2_blood	M6	blood	singleCell	TRINITY_DN5_c0_g1_i2_1_112_1513_RC_mouse2_blood_single_cell_M6_plate1_exp2_TTGCGTAC+TTGTGCAC	100	723589	gnl|BL_ORD_ID|6 Tb427VSG-8 : GB Accession AY935574 : 1401nt : Complete : contig90003.	100	100	1401	1401	tdTom	mouse2_blood_exp2	exp2	mouse2	mouse2_blood_singleCell_M6	Cluster 88	723589	y	1
mouse2_blood_single_cell_M7_plate1_exp2_TTGATGCC+TTGTGCAC	M7_mouse2_blood	M7	blood	singleCell	TRINITY_DN0_c0_g1_i1_1_360_1307_mouse2_blood_single_cell_M7_plate1_exp2_TTGATGCC+TTGTGCAC	100	1077586.0991400003	gnl|BL_ORD_ID|6 Tb427VSG-8 : GB Accession AY935574 : 1401nt : Complete : contig90003.	100	67.59457530339999	1401	947	tdTom	mouse2_blood_exp2	exp2	mouse2	mouse2_blood_singleCell_M7	Cluster 88	1077586.0991400003	y	1
mouse2_blood_single_cell_M9_plate1_exp2_CCTGTCTT+TTGTGCAC	M9_mouse2_blood	M9	blood	singleCell	TRINITY_DN0_c0_g1_i5_1_0_1319_RC_mouse2_blood_single_cell_M9_plate1_exp2_CCTGTCTT+TTGTGCAC	100	769230.6923079998	gnl|BL_ORD_ID|6 Tb427VSG-8 : GB Accession AY935574 : 1401nt : Complete : contig90003.	99.24184988630002	93.43326195570002	1401	1319	tdTom	mouse2_blood_exp2	exp2	mouse2	mouse2_blood_singleCell_M9	Cluster 88	769230.6923079998	y	1
mouse2_blood_single_cell_N12_plate1_exp2_CCACTTCA+TTACGCAG	N12_mouse2_blood	N12	blood	singleCell	TRINITY_DN1_c0_g1_i4_1_40_1465_mouse2_blood_single_cell_N12_plate1_exp2_CCACTTCA+TTACGCAG	100	711237.4822189999	gnl|BL_ORD_ID|4726 Tbb1125VSG-3197 : N-terminus partial : 1401nt : contig PacBio-216	90.807	92.36259814419999	1401	1425	tdTom	mouse2_blood_exp2	exp2	mouse2	mouse2_blood_singleCell_N12	Cluster 99	711237.4822189999	y	1
mouse2_blood_single_cell_N17_plate1_exp2_GTAATGGC+TTACGCAG	N17_mouse2_blood	N17	blood	singleCell	TRINITY_DN1_c0_g1_i8_1_1_1280_RC_mouse2_blood_single_cell_N17_plate1_exp2_GTAATGGC+TTACGCAG	100	793651	gnl|BL_ORD_ID|6 Tb427VSG-8 : GB Accession AY935574 : 1401nt : Complete : contig90003.	100	91.2919	1401	1279	tdTom	mouse2_blood_exp2	exp2	mouse2	mouse2_blood_singleCell_N17	Cluster 88	793651	y	1
mouse2_blood_single_cell_N18_plate1_exp2_ATGGCGTT+TTACGCAG	N18_mouse2_blood	N18	blood	singleCell	TRINITY_DN3_c0_g1_i2_1_36_1539_RC_mouse2_blood_single_cell_N18_plate1_exp2_ATGGCGTT+TTACGCAG	100	673854.3800540001	gnl|BL_ORD_ID|4774 Tbb1125VSG-4047 : Complete but extended : 1605nt : contig PacBio-2451	99.002	92.7103	1605	1503	tdTom	mouse2_blood_exp2	exp2	mouse2	mouse2_blood_singleCell_N18	Cluster 63	673854.3800540001	y	1
mouse2_blood_single_cell_N19_plate1_exp2_AGCCTCAT+TTACGCAG	N19_mouse2_blood	N19	blood	singleCell	TRINITY_DN1_c0_g1_i1_1_56_1448_RC_mouse2_blood_single_cell_N19_plate1_exp2_AGCCTCAT+TTACGCAG	100	2531645.3164599994	gnl|BL_ORD_ID|2625 Tbb1125VSG-54 : Complete : 1392nt : MC : contig Illumina-351	100	100	1392	1392	tdTom	mouse2_blood_exp2	exp2	mouse2	mouse2_blood_singleCell_N19	Cluster 94	2531645.3164599994	y	1
mouse2_blood_single_cell_N1_plate1_exp2_AGCGATAG+TTACGCAG	N1_mouse2_blood	N1	blood	singleCell	TRINITY_DN0_c0_g1_i2_1_63_1464_RC_mouse2_blood_single_cell_N1_plate1_exp2_AGCGATAG+TTACGCAG	100	723589	gnl|BL_ORD_ID|6 Tb427VSG-8 : GB Accession AY935574 : 1401nt : Complete : contig90003.	100	100	1401	1401	tdTom	mouse2_blood_exp2	exp2	mouse2	mouse2_blood_singleCell_N1	Cluster 88	723589	y	1
mouse2_blood_single_cell_N24_plate1_exp2_AAGACCGT+TTACGCAG	N24_mouse2_blood	N24	blood	singleCell	TRINITY_DN1_c0_g1_i1_1_1_1269_RC_mouse2_blood_single_cell_N24_plate1_exp2_AAGACCGT+TTACGCAG	100	800640	gnl|BL_ORD_ID|6 Tb427VSG-8 : GB Accession AY935574 : 1401nt : Complete : contig90003.	99.36908517349998	89.9358	1401	1268	tdTom	mouse2_blood_exp2	exp2	mouse2	mouse2_blood_singleCell_N24	Cluster 88	800640	y	1
mouse2_blood_single_cell_N2_plate1_exp2_TTCTTGGC+TTACGCAG	N2_mouse2_blood	N2	blood	singleCell	TRINITY_DN0_c0_g1_i4_1_59_1271_RC_mouse2_blood_single_cell_N2_plate1_exp2_TTCTTGGC+TTACGCAG	100	838222.8834870001	gnl|BL_ORD_ID|6 Tb427VSG-8 : GB Accession AY935574 : 1401nt : Complete : contig90003.	100	86.50963597430001	1401	1212	tdTom	mouse2_blood_exp2	exp2	mouse2	mouse2_blood_singleCell_N2	Cluster 88	838222.8834870001	y	1
mouse2_blood_single_cell_N5_plate1_exp2_TTCGCTCA+TTACGCAG	N5_mouse2_blood	N5	blood	singleCell	TRINITY_DN2_c0_g1_i2_1_117_1713_RC_mouse2_blood_single_cell_N5_plate1_exp2_TTCGCTCA+TTACGCAG	100	634115.3455930001	gnl|BL_ORD_ID|2682 Tbb1125VSG-129 : Complete : 1596nt : contig PacBio-249	100	100	1596	1596	tdTom	mouse2_blood_exp2	exp2	mouse2	mouse2_blood_singleCell_N5	Cluster 18	634115.3455930001	y	1
mouse2_blood_single_cell_N6_plate1_exp2_TTGCGTAC+TTACGCAG	N6_mouse2_blood	N6	blood	singleCell	TRINITY_DN3_c0_g1_i4_1_80_1613_RC_mouse2_blood_single_cell_N6_plate1_exp2_TTGCGTAC+TTACGCAG	100	660501.9154560001	gnl|BL_ORD_ID|3223 Tbb1125VSG-1128 : N-terminus partial : 1425nt : contig PacBio-195	85.38812785389999	91.8596	1425	1533	tdTom	mouse2_blood_exp2	exp2	mouse2	mouse2_blood_singleCell_N6	Cluster 15	660501.9154560001	y	1
mouse2_blood_single_cell_N7_plate1_exp2_TTGATGCC+TTACGCAG	N7_mouse2_blood	N7	blood	singleCell	TRINITY_DN4_c0_g1_i1_1_80_1324_mouse2_blood_single_cell_N7_plate1_exp2_TTGATGCC+TTACGCAG	16.918197850774778	124817	gnl|BL_ORD_ID|4919 Tbb1125VSG-4193 : N-terminus partial : 1434nt : contig PacBio-2985	99.43729903540002	86.26220362620002	1434	1244	tdTom	mouse2_blood_exp2	exp2	mouse2	mouse2_blood_singleCell_N7	Cluster 152	737768.5908330001	y	2
mouse2_blood_single_cell_N7_plate1_exp2_TTGATGCC+TTACGCAG	N7_mouse2_blood	N7	blood	singleCell	TRINITY_DN1_c0_g1_i4_1_128_1529_mouse2_blood_single_cell_N7_plate1_exp2_TTGATGCC+TTACGCAG	83.08180214922521	612951.4409550001	gnl|BL_ORD_ID|6 Tb427VSG-8 : GB Accession AY935574 : 1401nt : Complete : contig90003.	100	100	1401	1401	tdTom	mouse2_blood_exp2	exp2	mouse2	mouse2_blood_singleCell_N7	Cluster 88	737768.5908330001	y	2
mouse2_blood_single_cell_N9_plate1_exp2_CCTGTCTT+TTACGCAG	N9_mouse2_blood	N9	blood	singleCell	TRINITY_DN0_c0_g1_i4_1_0_1281_RC_mouse2_blood_single_cell_N9_plate1_exp2_CCTGTCTT+TTACGCAG	100	792393	gnl|BL_ORD_ID|6 Tb427VSG-8 : GB Accession AY935574 : 1401nt : Complete : contig90003.	100	91.43468950750001	1401	1281	tdTom	mouse2_blood_exp2	exp2	mouse2	mouse2_blood_singleCell_N9	Cluster 88	792393	y	1
mouse2_blood_single_cell_O13_plate1_exp2_CCAACTCT+CGAGCTTA	O13_mouse2_blood	O13	blood	singleCell	TRINITY_DN0_c0_g1_i1_1_75_1221_mouse2_blood_single_cell_O13_plate1_exp2_CCAACTCT+CGAGCTTA	100	887311.3575870001	gnl|BL_ORD_ID|718 Tb427VSG-1176 : GB Accession KC612683 : 1395nt : N-terminus partial : contig2779.	74.5201	61.218637992800005	1395	1146	tdTom	mouse2_blood_exp2	exp2	mouse2	mouse2_blood_singleCell_O13	Cluster 44	887311.3575870001	y	1
mouse2_blood_single_cell_O15_plate1_exp2_CGAAGAGA+CGAGCTTA	O15_mouse2_blood	O15	blood	singleCell	TRINITY_DN1_c0_g1_i4_1_0_1039_RC_mouse2_blood_single_cell_O15_plate1_exp2_CGAAGAGA+CGAGCTTA	100	980392.0588240002	gnl|BL_ORD_ID|2783 Tbb1125VSG-224 : Complete : 1518nt : contig PacBio-2411	88.4504	60.540184453199984	1518	1039	tdTom	mouse2_blood_exp2	exp2	mouse2	mouse2_blood_singleCell_O15	Cluster 118	980392.0588240002	y	1
[truncated: 470 more rows]

## Sheet: ext_dat_5b
cell	mouse	source	number_of_VSGs
A12_mouse1_fat	mouse1	fat	1
[truncated: 1,215 more rows]

## Sheet: ext_dat_5c
vsg	cell	well	source	Percent	read_count	sort	experiment	mouse	VSG_ID	total_vsg_umi_count
[truncated: 1,254 more rows]

[truncated: 4 more sheets: ext_dat_5d-cluster59, ext_dat_5dVSG-60, ext_dat_5d-VSG-72, ext_dat_5e]
