# Supplementary material for: Tissue spaces are reservoirs of antigenic diversity for Trypanosoma brucei
Source: Nature. 2024 Oct 30;636(8042):430–7. doi: 10.1038/s41586-024-08151-z (PMC11634766; doi:10.1038/s41586-024-08151-z)
Supplement: Supplementary file 13 — Source Data Extended Data Fig. 6 [file 41586_2024_8151_MOESM13_ESM.csv]

mouse	day	day_num	strain	ab	mean_concentraion_mg_ml
C2M2	D0	0	AID	IgG	0
C2M2	D10	10	AID	IgG	2.6166666666666667e-4
C2M2	D14	14	AID	IgG	1.0400000000000001e-4
C2M2	D6	6	AID	IgG	0
C2M4	D0	0	WT	IgG	0.10744716666666666
C2M4	D10	10	WT	IgG	0.6055416666666666
C2M4	D14	14	WT	IgG	0.490649
C2M4	D6	6	WT	IgG	0.0836715
C3M2	D0	0	WT	IgG	0.16757133333333335
C3M2	D10	10	WT	IgG	0.7628233333333334
C3M2	D14	14	WT	IgG	0.799482
C3M2	D6	6	WT	IgG	0.0935965
C2M2	D0	0	AID	IgM	0.5851466666666667
C2M2	D10	10	AID	IgM	1.5429333333333333
C2M2	D14	14	AID	IgM	3.2556000000000003
C2M2	D6	6	AID	IgM	0.6569333333333334
C2M4	D0	0	WT	IgM	0.3984533333333333
C2M4	D10	10	WT	IgM	2.8339733333333332
C2M4	D14	14	WT	IgM	2.98608
C2M4	D6	6	WT	IgM	0.45464
C3M1	D0	0	AID	IgM	0.32942666666666665
C3M1	D10	10	AID	IgM	1.778
C3M1	D14	14	AID	IgM	3.63768
C3M1	D6	6	AID	IgM	0.48736
C3M2	D0	0	WT	IgM	1.1297866666666667
C3M2	D10	10	WT	IgM	2.99696
C3M2	D14	14	WT	IgM	4.267893333333333
C3M2	D6	6	WT	IgM	0.7157866666666667
